# Supplementary material for: Genetic Diversity and Characterization of Circular Replication (Rep)-Encoding Single-Stranded (CRESS) DNA Viruses
Source: Microbiol Spectr. 2022 Nov 8;10(6):e01057-22. doi: 10.1128/spectrum.01057-22 (PMC9769708; doi:10.1128/spectrum.01057-22)
Supplement: Supplemental file 1 — Data Sets S1 to S5. Download spectrum.01057-22-s0001.xlsx, XLSX file, 0.7 MB [file spectrum.01057-22-s0001.xlsx]

## Sheet: Supplementary Data 1
>AXH75780.1 replication-associated protein [CRESS virus sp.]
MSRPHKTWKWTLNNYDENDIKLHHLWSEDCKRMRAAKEVGKNGTPHIQACATFNRAMRLSALKKMNPRIHWEPAKVIDCLYEAKHDGDVFINLDNRRQGERSDLTELTNDIKDPTMDKKKLWLKHPEAMMKFHRGAYEMMNVVRTQSVSAKYKLNDFPKWTPITDWSRSHIIWGPAGVGKTQFALAHFSNPLFVSHVDDLKTFNNDYDGIVFDDMCFAHIPRTAQIHLVDIDTPRSIHIRYGCARIPANTKKIFTTNEEHGEIFDLLDGAIARRVTVTEVSER
>AUM61738.1 Rep [uncultured virus]
MSSPKKQWRLNTRTLFLTYPKCNLTVEEARDLLLEKLEAPTVQDWCIAREEHQDGTPHLHCYLKLSRKVNIKDPSKLDLKEYHGNYQGCRSPKCVLKYVTKGGKYISNMGEVEEHLKKMENQSLYVQVHQLAKEGKGAEAVNLLANHPKGARDLLLYGDLIQKSMAKLKKAKSPQINFKLEDFSLDWTWDVTKTLVLTGKTNLGKTTLSHCLIQEVSKLPALLIRHMDRVKEYDSNLWGGIIFDDMSFKHLHREAQIALTDTAFDTDIHVRYSVATLPRETPRIITTNLDPYLILDLYDEAIRRRCQLVEVSK
>AXQ66224.1 putative viral replication protein [Circoviridae sp.]
MSLNSKRWCFTLNNYHEKDINKIETWDVKYLVYGKEVGDLGTPHLQGFVIFKKQYRLSGVKKLHSTMHWEIAKGTSFQASDYCKKEDNFFEKGILSEQGKRNDLEEIAEKIKDGVGTTTIAANHPVSYIKFHRGIEQLALKLQSSYNHAHCRGVWIWGPPGTGKSHAARHFDPDLFLKPQNKWWDGYNGQQTVLLDDLDTATLGHHLKIWADRWACTGETKGGTIHLRHKMFIVTSNYRPEHFWPDDESMTEAVMRRFKVIEKHEK
>AXQ66490.1 putative viral replication protein [Circoviridae sp.]
MTLVPESSKKFGNTKQTSPAKHWCFTLNNYVPLDIELLKNLDSSKVPCLRFQEEIGENGTPHLQGVVSFASKCRPISVVPCVRIHWEKCRNMAASMEYVWKDDTAKPDGLRFNRGFKLPPKPIKTLEAEQLRDWQREICDIICEEPDDRKIYWYWGATNIGKTTFCKYLSLTYGAIPLSGKGADMRNGIIQYKEKHGDTPARVIIPIPKTFSMEYLSYEGIEQVKDMYFYSGKYEGGAVVGNCPHVFVFANEPPDTSSLALDRWVIRKL
>AXQ65784.1 replication associated protein [CRESS virus sp.]
MTGKMPTSQITMFDITFPLERYENELELGKGLNGWCSKYVFQKEKSDSGYEHWQCRVQLVKKRRVSEVLNMISPVIGGHWSPTCNKTHHSNSFNYVMKEDTKVAGPWTEKSFMDPPVLTRQLKAFMEKEKRGWQEDVEEIVRQVDDRKITLIYDTIGNSGKSIFAEYLEYHRLALELPPLRQFEDLLQFAYGFENQKAYLVDMPRAMKKDKLSEFYSGLECLKNGVVWDKRYAAKKRRMDRPQIIVFTNTLPEWTFMSKDRWACYEMDDDYTLSPFQIDSGDFNVESGGTGAAL
>AYP28868.1 replicase [CRESS virus sp.]
MNTSLAITISPPSRVINNKLKEPFKHLYADDKNYIEQTLKYNRIGRYIIYPELDPKGRLHYHGVINLDSNELVRFYKHAFHKLKTIGFVDIKPLKTFTDKFRWTIYMSKDWGITRDILDLNSPILKVTRNKLNKTSATVAGESLSNLTLFDYFF
>AXH74571.1 putative viral replication protein [CRESS virus sp.]
MAQSRRFCFTLNHPALCVDYLKVFSAPGIRRVIFGYEKGASGTPHLQGYAEFVSPKRVAACQRILSAHWEPAKGSALQNKEYVSKDGSVQEIGDWSDVVRKSGKRKGVSTEDVLRGLLGPDRESIKNTSAYLHKKKAFDERVNEILNLDIEHELHDQYKTALVKKWQLDIMTSLFAQGSRKVLWVVDAVGNSGKSYLARILSFVYGYDLFDGVSASNHITYLISPRPKGFIFDVTRSDARLFSYQTLEQVKNGFIMSGKYAGIKRLFKPVPVIVFANFEPERSISTLSEDRWDIHHLENVQIQPAIFPLPPCDWTPPKKGYLPPPSPPPANDPPQEENNRLLRD
>AXH72094.1 putative viral replication protein [Circoviridae sp.]
MSRLRSVCFTVNNPVVTKQSLLDTLKEQSIKKCIIGSEVGEYGTRHLQGYVMFRNPRSFAAIKVLIPKAHIEKANGTEAANFEYCSKDGDFVSFGEFRNLRQSGSKRNRDILRSILRHKTKDYISSGAYINRAHVFSDIARTIRFDRFDIYMYGQLRTLVLRKFQLQLLTQLFTQDDRKICWVYDTFGGKGKSMLAKYLHYVYRYELFDGVTSARDCAPLMRDVPSGIVFDVTRTDSAHFSYQTLEQVKNGYVMSGKYQGYIKKFKIVPVIVFSNFMPIRDSLSDDRWDIHNINDADVKEDIQGTEKFKEAYPPPPCKEDPLPDEDEENKEN
>AXQ66492.1 replicase [CRESS virus sp.]
MYHYGITITPIARSAIATTQKQTLELLLKEIETLGYGSFEWTSVGIEVKQQNGALHCHAILHCHKKPWFPKIYKLGKGYQIHIQILVNEIDQITFRNYCIKEHSPFEWDDYPPDCTKMPGWGLKDCPFPLQKHYIQSKHLFIKEPSNDGTTSTPV
>AXQ66184.1 putative replicase [CRESS virus sp.]
MERYLGIRCDVVKEDADSLHSLVLKCLQNHGTLVKGTYGHEISLKAKKEHFHFHVLMKFDKVNKYLSKFIKRKFDEENPTNPLVKYAIKVEDKVNENRFFRYPFKDLDTCDRSKQIGFTESELTEMEIQSKTEREISKKQFEKHENKLNNDKTSRKLLWEYLDEQKIDCEIRMEHPYQDAVGDRSYRQVFYEICEAIVEYNVKFNDFKIPMDLKRRAISYMAYKEVGIYFLTQLVIR
>AXQ65920.1 putative replicase [CRESS virus sp.]
MGKKSRTWSIRIDEIPGVTREAVFDWCIKHKAVLCVREETDEETPNPHYHIALDAEEVSQETVRNWTKKVFGDSPFSRSDFATAIWDGDDKLLKYFCKGSGWKAKSPGPPPDVVYTSLLPMTLESLHSGFWEENSRKGSRVKSAKGKSPEMLDECYNHVKAMKLTNWYDAVHAVTCYLLDQYGAKINDHVLFPMVQAVMYRLDKPGIAQDVTDRIIKKFGPRLTMCLSQTNAIRPEELISHE
>AXQ65654.1 putative viral replication protein [CRESS virus sp.]
MEIVPGSSSEGVILDPSRKQISPAIRWTFTLNNYNLEEEGDIRSIVPRVCRYAIIGQEVGESNTPHLQGYVEFKNKLRPMSVFHNKRFHWEKAKGNKKQNIDYCSKEKVWLIHPEPVQVITKDQLYDWQKQVIEEIKEEADDRKIIWICSELGGVGKTTFQKYLVVKEDFIILGGKSADIKHAISEYHKINGKTPERICINIPRCHDSHNYDGFEQIKDMLFYSGKYEGGMVCGKSPHLYIFANAEPEIYKMSEDRWIIRRI
>AXQ66580.1 putative viral replication protein [Circoviridae sp.]
MQCVPKCAEPGNTITGSRKRVNAAKRWCFTYNNHTDFGYEMICAKIKQFCRFAIIGEEIAPTSGTRHLQGYIEFREKRRPIGTFGMTELHWELARGSKADNILYCSKEKEIFRFPKPFKQEIQCLYDWQQRIVDLLKTKPDDRTINWYWEDKGGLGKTTFQKYIFGAFQKVVVLSGKGSDMKNGVMKYYEATQSLPKIVLINIPRCNQRFVSWSGLEEIKDMFFYSPKYEGGMVCGECPHVICFANAPPDESLMSRDRWNIENL
>ATP66722.1 Rep [Shrew circovirus]
MTSRNWCFTLNNPEKKQLLFETLPEVRYAIYQTERGTSGTEHLQGYVELFNPRRWNYLSTLLPGAHFEKRKGTRDQARDYCKKEESRTDGPFEYGDWNSGGSGKRNDLLNIKKQIDEGKSEENIADNYFETWIKYYRGLRNTNANYFETWIKYYRGLREYKRIKTTKRNWKTEVTVLVGPPGSGKSRKCLQDATKAYWKQRGHWWDGYENQEHVVIDDYYGWLPYDTLLRLLDRYPMILETKGGHVEFVAKHIWITSNKYPQEWYKSENIEIGALLRRIENTITL
>YP_009551500.1 replicase [Molossus molossus circovirus 1]
MQARAYCFTLNNPTELLDLEDGHVRYAIYQEEIGDNGTNHFQGYIEFDRPTRLGYCKRLIPGAHFEQRRGTREEAREYCRKPDTRVGEVFETGVWNPTGQGNRTDYDGLKQLLVDGATTREVLDQMPSMFFRYHSAIGKAQLLLVRDRDWPTLVIVCYGASGTGKSRWARDYCDASNSYWVSNTKWFDGYESQPVVVLDDFRGWLPLHQLLRLCDRYPYTVEWKGGSRKFVAHVIIITSTRRPDEWYNWEDLHEDPVQLFRRIDQFYHF
>YP_009551494.1 replicase [Molossus molossus circovirus 3]
MQSRHYCFTLNNPKELIDFTTIPHVRYAIYQEEIGESGNYHFQGYIEFDRPTRLGFLQRHLNGGHFELRRGSRDEAREYCRKLDSRIGEVFEYGDWDQGGQGVRTDFNALHELVRQGTPTSEIMDQMPSMFYRYHSGIGKAQLLCVQDRDWPTKIIVLYGASGTGKSRWAHDYCHPSHQYWVSNTKWFDGYEFQPVVVLDDFRGWLPLHQLLRLCDRYPYTVEWKGGSRKFTAHVIIITSTRRPDEWYNWEELHEDPAQLFRRID
>YP_009021243.1 replication-associated protein [Dragonfly orbiculatusvirus]
KRWCFTLNNYSVVCNWEEFFNNGCSTGNKLCRYVVGYEIGESGTRHLQGYCVLSRSQRLSYVTKLFDGAHWEGARGSDQQNYDYCTKSGSFFRGGDWNVLSRSSSGSSDRIRDVIKTLYSMPGSEVRCSSTYVRSKRAIDEVVSEYREFEVRKSRFRELSTCLLKLWQMSVLLKLFNQNDRQVLWVVDVAGGCGKTFLSNILFSCYSFDLFDGVTQAKDICFLLSETINGIVFDVTRSDSSQFSYQTLEACKNGFVMTGKYMGKRRVFKSCPVVIFSNCEPDLVRLSSDRWVVYNVPAQARSQEAIYS
>QDJ95229.1 replication-associated protein [Capybara virus 11_cap1_98]
KSFTIGRELHEDGFPHLHAFVEFFSHKRGPTRWLDFEGHHPNVQSPRNPIACRNYCKKDGDFIENEGEEIRGDEVWADDFEDEESWFRHCVAKKIPFQYARYFWDKKNETDTLLENDYPGQVHQALENFIYEDWSRSLILKGPSGCGKTTWAKRNVPKPALFVSHVDQLKGFKKGYHKGIVFDDMDFNHWNRNAQIHLVDNENSRAIHCRYAVAHIPAGTAKIFTCNVTPFLVDDEAIRRRVIIRNV
>AUM61713.1 Rep [uncultured virus]
HILIEEPLEHYVIAQEQHKDGNMHIHAYLLFAKKLNVRNEKKFDITVEGVTYHPNMQGVRSWKNVVKYVTKDGNYLTNYDDSVIDKLIKDNMKVGDIYTKARELAKESKVSEALSVLEHSKTVRDLVIHGNAIQKNLRSLAVKRKAPEYSIEDFRVDFVWDRRRTLVMWGPTDTGKTSLAKALLPTSLFIRHIDRLKEYDEEEFEGLILDDMSFKHWPREAQIHLVDIENDSHINVKHGMAVIPAGTPRIITTNNMPAEILLADDGAIARRIQIVHI
>YP_009237598.1 replication associated protein [Lake Sarah-associated circular virus-45]
CTYYIVAEEKHEDGTPHLHACIQYVETLRGGVRLLDFNGHHPNKQDPRKFEACKQYCRKDGNFIEGPPEAIIRAAIAGLAPSDIVKTFTDKALWFDWCISKRITHGYAEWYWNSTREHDLTINEDTVVAGQMCESLAGYAFNRDQHRVIVLKGESGCGKTTWAKTHAPKPALFVSHIDSLKRFQPGFHKTIIFDDVDFNHYPRTGQIHIVDWENPRAIHVRYGTVEIPAGTFKIFTCNFDPLTLTDDAIRRRVKVVNVN
>AUM61719.1 Rep [uncultured virus]
AEEQHMDGTMHLHAYLRLDHKMNIKDERKFDLRLDGELYHPNMQGARSPKAVIKYVCKDGKYVTNMSQATIDEAIHNNVKVGDLYKEAMEKAKESFEEGMKVLEHSKTFRDLAIHGEAIERNMRARKKQKTEPKFSLDLFKVSFEWDKTKTLVLWGPTNTGKTSLAKALLPNALFIRHIDALKEYKTGQYTGLIFDDMSFKHWPREAQIHLLDTDNVSQINVKHSIAIIPEGTPRIITTNMMPAEILALNIMSPEECALSRRVQLEWIEKR
>YP_009553348.1 replication-associated protein [Odonata-associated circular virus-7]
LTYSHQEGGWGVPNMQELFQRLQEIKPTNYVVLSKEQHGDGTDHFHAVLCFKRKLDTVNPRLFDFNGWHPKIESPRSVAASITYVKKDGDFLEVGTEPTNRTFTDLHAKCQEMERAEWEEYCIGEHISFAYCESIYNRTHPRQRGTIYEGEEFNDGELSLALERFSWGFPESQSLILVGPSGCGKTLWAKRNAPRPCLFISHIDRLTEFDERVHKSIIFDDMTFNHYPLQAQIHIVDQYDDRDIHVRYKTAFIPKKTPKVFTCNEE
>AUO68192.1 replication protein [Canine circovirus]
PVRRWCFTINNPTPAEEDAVKNLAPDAKYLICGREVGENGTPHLQGFVNLKNTTRMGALKARLGGRGHFEPARGDDCSNRDYCSKGGDLLIESGEPSKQGKRNDLHDAVVKLKETKSLAAVAAAYPETYVKFSRGLRELLLISPEMTTPRNWKTEVEVLCGPPGCGKSRYCMETAPNAYWKPRGKWWDGYDGHQDVILDDFYGWLPFDDMLRLLDRYPLRVETKGGTMNFVARRVFITSNRLPHEWYSDEIGNKEALYRRLTLIKV
>AUO68168.1 replication protein [Canine circovirus]
PVRRWCFTINNPTPAEEDAVKNLAPDAKYLICGREVGENGTPHLQGFVNLKNTTRMGALKARLGGRGHFEPARGDDCSNRDYCSKGGDLLIESGEPSKQGKRNDLHDAVVKLKETKSLAAVASAYPETYVKFSRGLRELLLISPEMTTPRNWKTEVEVLCGPPGCGKSRYCMETAPNAYWKPRGKWWDGYDGHQDVILDDFYGWLPFDDMLRLLDRYPLRVETKGGTMNFVARRVFITSNRLPHEWYSDEIGNKDALYRRLTLIKV
>AML03150.1 putative replication associated protein [Canine circovirus]
PVRRWCFTINNPTPEEEDAVKNLAPDAKYLICGREVGENGTPHLQGFVNLKRTTRMGAIKARLGGRGHFEPARGDDCSNRDYCSKGGDILIESGEPSSQGKRNDLHDAVVKLKETKSLAAVASAYPETYVKFSRGLRELLLISPEMTTPRKWKTEVEVLCGPPGCGKSRYCMETAPDAYWKPRGKWWDGYDGHQDVILDDFYGWLPFDDMLRLCDRYPLRVETKGGTMNFLARRIFITSNRLPHEWYSDEISNKDALYRRLSIIKV
>AXE73049.1 replication protein [Canine circovirus]
PVRRWCFTINNPTPAEEDAVKNLAPDAKYLICGREVGENGTPHLQGFVNLKNTTRMGALKARLGGRGHFEPARGDDCSNRDYCSKGGDLLIESGEPSKQGKRNDLHDAVVKLKETKSLAAVAAAYPETYVKFSRGLRELLLISPEMTTPRNWKTEVEVLCGPPGCGKSRYCMETAPNAYWKPRGKWWDGYDGHSDVILDDFYGWLPFDDMLRLLDRYPLRVETKGGTMNFVARRVFITSNRLPHEWYHDEIGNKEALYRRLTLIKA
>QDJ95211.1 replication-associated protein [Capybara virus 2_cap1_255]
RSVVVIGRSGIGKTTWVRKHAPKPALMVSHIDDLKQFRPGYHVSLIFDDMHFNGDESGKGAWPRTSQIHLVDRDLGRSINVKHSVVHIPRGVHKFFTGNSYMFKVDESIARRVFLIDI
>AFS65301.1 replication-associated protein [Dragonfly orbiculatusvirus]
KRWCFTLNNYSVVCNWEEFFNNGCSTGNKLCRYVVGYEIGESGTRHLQGYCVLSRSQRLSYVTKLFDGAHWEGARGSDQQNYDYCTKSGSFFRGGDWNVLSRSSSGSSDRIRDVIKTLYSMPGSEVRCSSTYVRSKRAIDEVVSEYREFEVRKLRFRELSTCLLKLWQMSVLLKLFNQNDRQVLWVVDVAGGCGKTFLSNILFSCYSFDLFDGVTQAKDICFLLSETINGIVFDVTRSDSSQFSYQTLEACKNGFVMTGKYMGKRRVFKSCPVVIFSNCEPDLVRLSSDRWVVYNVPAQARSQEAIYS
>AUM61916.1 Rep [uncultured virus]
MSRARNWCITINNPIDSDKSQFEEEVVRSRPIKYIVWQIESGENGTPHIQGYVCFSKQLRLNQVKEYFPRAHLEVARGKPEDNKKYCTKEEGRLEGPFEFGEMPEGQGRRSDLKEFKEAVVNEGLCERECLDRFPDIVAKYRDFTRVCIEYGREKRFRSSLPDFQPKEGWQTQLVCELNDVPDRRKVKWYYDEVGNVGKSFFALNYRDREGRFGYVVTGGRHADIYAGYKEEKVIFFDWARDNEDAFPYRVIENFKNGYFLSTKYQVIARRFEPVHVVVFANFAPDQSKLSADRWDIHHI
>AXH73400.1 putative viral replication protein [Circoviridae sp.]
STGRRYCFTVNNPTIDPSFDSTILRYLLFGRELAPTTGTPHLQGYLETKTPTRITRLHTIPGLESAHFLLARGTSDENRAYCTKSGNYLEFGTPGPGAGARTDLTACVAILREHPNRTGLKRILDEHPGDYIRYWRGFESASQLIRPHPEPEPDVTLRDWQIELMDILEEHEPDKRKIHFYIDPKGAAGKSWMARYLYCLAPDKTLVLSNAKHDRLYHVYDGQSRVIFDMTRSPDEQGDHMPYQVIENIKNGYKPPGMYGSQPQFFKRPHVVVFSNQTPNMTALSECRYDLHYL
>AXQ66525.1 putative replicase [CRESS virus sp.]
MPYFQLRITFNELRNKERCLRAVKALIRHYELVTYSTGIEELNGYGEPCDQHLHFNFTADIDRVNPKRCIQDWLRRYFSKLDIELKGNKQWSLQMVDEPKDFDRWFRYPLKEGPIYMQISKNMPPFQFTKKEGWTKEDKSSFDELCHLARIEKNDAVAANILRREKLRNKDQFKIKLYDFIKEQDLQNPTKEAIWCWIFEYYRKIEKPINFTTVEGYTNLWLADHGYLAARDAFKISHNNDN
>AXH75547.1 putative replicase [Circoviridae sp.]
YYSLRITPSQFNASPQSCLLLFKNLRKNLSEFDQTCFITALEKTNKYGEPTHEHFHFNFLSDASKDSIQKRIRKYFEDLSLVCRGNKCYALSDCDEPDDIKRWLRYLMKEKWLPSHSCLKEFSLEEITQMGMLAKDEFALTIKKNLATRKKIEDKTTLFDKIVKKLEEQTPKLESFRDINLFIIKYYVEEKKPVNIQTIDGYTYNYMISSDILTAEQFYDATH
>AXH73161.1 putative replicase [Circoviridae sp.]
YYSLRITLGKVFSLKDDKDITSEQKALIKFLIADIVREKIVPDTNYVLAYERKNKYGEQTHYHYHFNFESDTPKETLRKWITRCAEKKEYKLKGKECYCFQQHNNVDDYHRWFRYCLKENYNKKYTCYKSEDGEPTLDELILLAKDERDRSIKSNCERREKMNSKQTYFDKIVEQLEKEDPKTMKEIFIFIARYYVEDGKPANPTTIKGYT
>AXQ66620.1 putative viral replication protein [Circoviridae sp.]
TEDGNTNSPPRRAVPSKRWIFTYNNYPEDALETLETVFQQFKCEYIFGQEVGEECGTPHLQGYIEAPMKVRPIEKFKLAKQISWRKARGSAEDNIRYCSKDGSTRHSHKLRPIRPLKLLCPNDMYDWQTEILDLIKEEPDDRTINWYWSHEGNIGKTTFSKYLVAKCGATLLSGKGADVRNGVIEYCKQNNGRTPEFVVFPIPRSFSQEYISYEAIENIKDMFFYSGKYEGGSVCGNCPHVIVFANHPPCMDKLSTDRWNIVNI
>AXH75039.1 replication associated protein [Circoviridae sp.]
PKNLVVGYDFTISCEKMPDLNELVLALNQWFKKWVLQKEKGHESGYLHWQGRGSLIKAKRLSELIAQSKDYFEGVRWSITTTGVHEGQSFNYVMKADSRVEGPWTDKDYEEPPPMTRQLKEFKERGIEFEWHKQVLKICELEENRKITVIMDEVGNSCKSLFGEYLEYEGKAWEVPPFRQMEDISQCVMSVKPKKCYLIDMPRGMKKDKLGEFYSGIECLKNGVCWEKRYQFKKRRMDRPQVIVFSNMTPSLDLLSSDRWDIFKMQEDKSL
>YP_009126895.1 replication-associated protein [Avon-Heathcote Estuary associated circular virus 8]
MGDSQLAVWDFRYNASTFKSESDLKAVLKGIAKKWVFQLERGDEGYEHYQGRMSLIKGRRKGEKHILLKLFKETPPNYLEPTSKTEATKGDALYVIKEDTRLKGPWTDKDEVKVETTQLKIFKSLELRPYQRKLEEFARTFDMRKIDIIYDPIGDLGKSLFSEWMEYEGLAEEIPPYRLMDDIFQWVATRPIKPCYIVDMPRGMKKDKLGDFYSGLEVIKNGVAYDKRYNATKIRFNRPRVFVFTNTLPEFSLMSKDRWNVWEVQEDYDI
>AXH76322.1 replication protein [Circoviridae sp.]
NAVCGYDFTISCKICDDKDKVIRYLNKVAKKWTFQQEKGANGYLHFQGRLSLKVKKRLTEIKTEFPIHFSITSSYNAGNDFYVTKDDTRVEGPWSNTDEVIYIPRQIREIEELRPWQKTVINSLSVWDTRSVNMIYCSEGNIGKSILVGWCRAHKVARALPPVNDHKDIMRMVCDLPTSRSYLIDMPRSMNKDRLYGFYSGVETIKDGYAYDDRYSFTEKVFDCPNIWIFSNTLPDETMLSNDRWKIWCVENMELVKYVEPKDDLDIVSGG
>AXH77984.1 replication protein [CRESS virus sp.]
MTENVKKHFEVKEPVKAIVGLNKDNSTKMWKSFFCAVEHKWEEYLMMILQEYDIGGYIVGLEKTENAHQETNGEHFHFCVEMTELDYNKYRKRVFIDKFGLRGQAKLGQPRQYGKVKQIENVVRMKAYTIKDGNFRTNLTETEIAGLGEIAFKKGDEETTYREQLLAKVRYMVPFHEATKRTVGVAIIKIFQEDETKKYPLSATRLESYIRHFFMYYQKISPDELFDLFYPRG
>AXH78102.1 putative replicase [Circoviridae sp.]
AFFSAISHVHYDEVKGILLQYDLGKWIIAKEKTIDSHQESNGEHIHFWVEMTQKDYEAFAARVFIKRFKLRGRATKGNPRQYGKVKEIENQERMKAYTVKDGDFETNMSDEEIQKLCDKSFKKVENIDIFEKVMGNLRKVKFDNIYDGYKGRLQLEILRTHIREDVRKDLSKLAIDRYIRLFILYHSNLSEEAKLEFFNIFF
>AXQ65312.1 hypothetical protein [Circular genetic element sp.]
AFMCHTTHEMYDYLEDTLQEYDIGTYFIGYEPQPYEHFHFLVQMTEKDYGRYRKRVFIDKLKLRGKAGDGIARQYGKVSKIEDLEKLKSYTVKEGQFRTNLENTEELQAIVDNSFSKQEKIDREREIL
>AXQ03942.1 replication associated protein [CRESS virus sp.]
MSARRWCFTLNNPTRELDFSLLEHVRYASWQREQASTGTTHFQGYIELRKPQRFSYFNSVLAGAHFEQSRGTREQARAYTRKEETRTEGPFEYGNWEEGGQGTRTDIDELQARMEAGASEKEISREFCGLYLRYKSGIKSYLQLGWDVEPRHFKSEVTVLWGPPGTGKSRYAEDRGISFILTSTNYPWFDGYRGGDVLIDDFYGWMPFHKLLILLDRYPCKVQIKGGMIEWAPKKIYITSNRLPEAWYSDPNLDIRALNRRIETTIHMEDKIDENGCIIIE
>ARO38300.1 replicase [Circovirus sp.]
MGSRAWCFTLNNPCTNEPDFKSLDKVRYATWQLERGECGTPHLQGYVELDSPQRFSYFRTILGGAHFEQRRGTRKQAREYCTKEETREGGPWEYGVWQPEGQGNRTDLAAIKLELDAGVDEVTIASNYFGDWVRYGKRFRDYITLCQPVRAWVTEVQVYWGKPGTGKTWEATKQGPYFQMTSTQYPWWDGYNGADNVILDDFYGWIPFHGLLKLLDRYPATVQVKGGMINFAPRNIYITSNRQPDTWYKDENLDQRALMRRITSIREFTNLI
>QFU28230.1 putative replication-associated protein [Beak and feather disease virus]
CRRWCFTLNNPTDGEIEFVRSLGPDEFYYAIVGREKGEQGTPHLQGYFHFKNKKRLSALKKMLPRGHFERAKGSDAENEKYCSKEGDVILTLGIVARDGHRAFDGAVAAVMSGRKMKEVAREFPDIYVRHGRGLHNLSLMVGSRPRDFKTEVDVIYGPPGCGKSRWANEQPGTKYYKMRGEWWDGYEGEDVVILDDFYGWLPYCEMLRLCDRYPHKVPVKGAFVEFTSKRIIITSNKSPETWYKEDCDPKPLFRRFTRVWWYTDKLEQ
>AKO63038.1 replication-associated protein [Beak and feather disease virus]
SRRWCFTLNNPTAGEIEYVRALSPDEFHYAIVGREKGEQGTPHLQGYFHFKNKKRLSALKKMLPRAHFERAMGSDLDNEKYCSKEGDVILTLGIVARDGHRAFDRAVAAVMAGSKMKDVAREFPDIYVRHGRGLHNLSLLVGSHPRDFKTEVDVVYGPPGCGKSRWANEQPGTKFYKMRGEWWDGYDGEDIVIIDDFYGWLPYCELLRLMDRYPHKVPVKGAFVEFTSKRIIITSNKPPQEWYKEDCDPKPLFRRF
>AGC55198.1 replication associated protein [Beak and feather disease virus]
CRRWCFTLNNPTDGEIEFVRTLGPDEFYYAIVGREKGEQGTPHLQGYFHFKNKKRLSALKKMLPRAHFERAKGSDADNEKYCSKEGDVILTLGIVARDGHRAFDGAVAAVMSGRKMKEVAREFPDIYVRHGRGLHNLSLLVGSRPRDFKTEVDVIYGPPGCGKSKWANEQPGTKYYKMRGEWWDGYDGEDVVILDDFYGWLPYCEMLRLCDRYPHKVPVKGAFVEFTSKRIIITSNKAPETWYKEDCDPKPLFRRFTRVWWYTDKLEQ
>AGC55202.1 replication associated protein [Beak and feather disease virus]
CRRWCFTLNNPTDGEIEFVRTLGPDEFYYAIVGREKGEQGTPHLQGYFHFKNKKRLSALKKMLPRAHFERAKGSDADNEKYCSKEGDVIPTLGIVARDGHRAFDGAVAAVMSGRKMKEVAREFPDIYVRHGRGLHNLSLLVGSRPRDFKTEVDVIYGPPGCGKSKWANEQPGTKYYKMRGEWWDGYDGEDVVILDDFYGWLPYCEMLRLCDRYPHKVPVKGAFVEFTSKRIIITSNKAPETWYKEDCDPKPLFRRFTRVWWYTDKLEQ
>ATW66432.1 putative replication-associated protein [Mink circovirus]
CKRYCFTINNYLPEDEAAVKEFLTEANCVYAVVGKEVGESGTPHLQGFCNLKKKMRFEPFKRAIGGRAHIEQSRGTDVDNKRYCSKGGDLLLEVGEPSAQGKRSDLKEAVTLLNNGGTMTDVARAHPETFIRYGRGLRDYVIQAGLTKPRAWKTEVHVIVGPPGVGKSRHVQETAGDNALYWKPRGKWWDGYTGQSHVVLDDFYGWLPYDDLLRLCDRYPLRVETKGGTVEFVAKVIWITSNKQVKDWYDYEELKVDARALYRRLTT
>ABO37838.1 replicase [Muscovy duck circovirus]
SYKRWVFTINNPTFEDYVHVLEFCTLDNCKFAIVGEEKGANGTPHLQGFLNLRSNARAAALEESLGGRAWLSRARGSDEDNEEYCAKESTYLRVGEPVSKGRSSDLAEATSAVMAGVPLTEVARKFPTTYVIFGRGLERLRHLIVETQRDWKTEVIVLIGPPGTGKSRYAFEFPAENKYYKPRGKWWDGYSGNDVVVMDDFYGWLPYDDLLRITDRYPLRVEFKGGMTQFVAKTLIITSNREPRDWYKSEFDLSALYRRI
>AXH78100.1 helicase [CRESS virus sp.]
MSVQRRDTTADRQPGATRRTQQRLRRFVFTLNNWTDEEYEQIKTQCAPVYFKWMVMGREKGDAGTPHLQGAAILLKQTAFTSVKNLPGLKRAHIAEMKGTPEQSLAYCTKEDTNAFQFGALPQPGKRNDVHNAAERIIGGESLRSLAKDTEGAVAVVKFFKGLTVLRSLTRPERTAPPQVFWIYGQTGTGKTRCAFESARDLSESESDIWISSGGLKWFDGYDGQSVAIFDDFRAKHVPNFPFLLRLLDRYPMSVEIKGASVQWLPKYIFITCPYEPDVCFSKRKEHVPEDIAQLHRRLTKVYHFANKLKKDARRKFVESVRSFVPRGDGTVDIGGTRIDGVLPGNGEMVNDDEPSTTPTQVINLDLSRLVNSPNETKEKLVVDLTLDEDSDLELLGSL…
>YP_009237546.1 replication associated protein [Lake Sarah-associated circular virus-35]
TAPARRPNSTRTRTRVGQRLRRFCFTINNYTEALYDELLAFAVTTSWFVVGKEVGENGTPHLQGACILNNQLSFNSLKKMDCFARAHIETMKGSPQDNLVYCTKEDTNAYVYGTLPEPGKRNDLHEAVEKVKEGATLRDLALGDGGPAVVKFHKGLTVLRSLCSTPRADPPTVVWIYGPTGVHKTRCALEFGKILGAASGSSEANSVWISGGGFRWFDGYDGQPVAIFDDFRAKQLTGAGGFTFLLRLLDRYPISVEFKGGFVNWTPRIIFITTPHDVATTFAKRSQHIPEDIAQLDRRINKVIHF
>Q8BB16.1 RecName: Full=Replication-associated protein; AltName: Full=ATP-dependent helicase Rep; AltName: Full=RepP [Porcine circovirus 2]
RSGPQPHKRWVFTLNNPSEDERKKIREPPISLFDYFIVGEEGNEEGRTPHLQGFANFVKKQTFNKVKWYLGARCHIEKAKGTDQQNKEYCSKEGNLLIECGAPRSQGQRSDLSTAVSTLLESGSLVTVAEQHPVTFVRNFRGLAELLKVSGKMQKRDWKTNVHVIVGPPGCGKSKWAANFADPETTYWKPPRNKWWDGYHGEEVVVIDDFYGWLPWDDLLRLCDRYPLTVETKGGTVPFLARSILITSNQTPLEWYSSTAVPAVEALYRRITSLVFWKN
>AGG39813.1 replication-associated protein [Diporeia sp. associated circular virus]
MARSRNWVFTLNNYVDADRVVIGERLANDATYVCYQPEIGASGTPHLQGLVVFANPRTLGGVKRLISDRVHLEPMRGTFAEAHAYCSKDDTRDAGAGFAFTEHGTKPDGPGQGARTDLESIGKRLREGASLASIAETHPSDFIRYHHGIRALQTVLSAQPRVRGPDGLFPVPRVLWFYGSTGSGKTQTIHEEIGDTPYYTKPPGNRWFDGYIGQKIVVFDDYRGDWWTFGYFLRILDRYP
>AGA18347.1 hypothetical protein [uncultured marine virus]
RHRAFCFTCPNYNEANRELLDSLCGDGIARYVCYQGELAPSTSTPHLQGYLVLANPRTFDGTRELLGPRFHLEIARGSAEQNIEYCSKSESRDPDCGFEFVEHGDRRSVIGTGSGSGTRTDLAVIAKRLRDGETEAEIAEDHPASYIMYTRGIRSLAQQYIPRRSHKSIVYWYWGPTGTGKTRAASEESPDAYWKSAAHQWWDGYDGLADVIIDDYRASFCQFNELLRMLDRYPYQVQVK
>GAC77874.1 replication protein [uncultured marine virus]
SRNRAYCFTCNNYTEESRDILAGLDEDGTTKFIIYQPERAPSTGTRHLQGYIVFANPRTHAGVRVLLGPQFSLQVARGDCQSNITYCSKEDSRDTEAEFGVIELGDRESAIGTGAGSGSRTDLERIAKRLRDGATESDIAEDYPASYIMYTRGIRSFAQLTVPRRRDPPTVYWYWGPTGTGKTRSASEESPDAYWKSASHTWWDGYDGVADVIIDDYRCDFCKFSELLRILDRYP
>AXR86428.1 replicase [Bamboo rat circovirus]
RRWCFTINNYTAAEEEAVKALAPEAKYLICGREKGENGTPHLQGFVNLKKTSRMAGLKQKLGGRGHFEPARGDDCSNKDYCSKGGDILIESGEPQSKGKRNDLHSAIDCLREGKSLKRVAAEHPEAFVKYHRGLSQLLLMHPDMATPRNFKTEVFVYCGSPGCGKSRLVMERAPEAYWKPRGKWWDGYDGHADVVLDDFYGWLPFDEMLRICDRYP
>AXH73061.1putative viral replication protein [Circoviridae sp.]
SKSRTYCLTINNYNDEHIEQLKKLKCLYIIIGDEEGEKGIKHLQIFFRLKSQAFFSTIKKKFPTAHIEPAKGSDSQNRDYCSKQSVLYEDGEPTQQGKRNDIDDVKEMMEDPETANMRSIVPICRSTQAVRMAEIHLKYFERKRSWKPKVKWFYGTTGTGKTREAYNQAESDPYTCMATTKWWEGYDAHDYVIIDDMRKDFCKFHDLLRMLDRYP
>AXQ66357.1 putative viral replication protein [CRESS virus sp.]
MSKSKYWIFVINNYTETDISLVANFAKKKCSYLAYAYEVGESGTPHMQGYLELKARTLFKSLKKQLPRSHLERRKASAQQALDYCKKTCEKEGDLIEFGTISKPKPGRRTDLEEVRLKLKAGETDATIADEHFGAWVKYRKAFTAYRLMQVKRNWPCTIIWITGESGSGKSRHAHEHWPDAYYKSPGKWWDGYQGEDVVVFDDFRSDWCTYGTLLRWADRYP
>AXQ65782.1 helicase [CRESS virus sp.]
MSRSRNWCFTLHNYTDDDIEIFKNIKCRYIIYGKEICPITKRHHLQGYIQFENQRTLTALKKFLGLTKIHLEIANGSSDDNKAYCSKDGDMYERGDCKKQGRRTDINDIRDILQNGGNMRDVVPLATSVQSVRMAEIHLKYFEQKRTWKPKVQWFYGPTGTGKSHAAYALMEDPYPALNTAAWWEGYDGHENVIIDDMRGDFMKYHQLLKLLDRYP
>QBG82137.1 rep [Porcine circovirus 2]
HKRWVFTLNNPSEDERKKIRELPISLFDYFIVGEEGNEEGRTPHLQGFANFVKKQTFNKVKWYFGVRCHIEKAKGTDQQNKEYCSKEGNLLIECGAPRSQGQRSDLSTAVSTLLESGSLVTVAEQHPVTFVRNFRGLAELLKVSGKMQKRDWKTNVHVIVGPPGCGKSKWAANFADPETTYWKPPRNKWWDGYHGEEVVVIDDFYGWLPWDDLLRLCDRYPLTVETK
>ASX95446.1 rep protein [Columbid circovirus]
AAAKRWCFTLNNPTEEEIKSLETWLVSDFYYAIVGKEVGEQGTPHLQGFVHLKQKKRLTQLKQLFKRAHWEKARGSDEDNEKYCSKEGNVLLTLGIPAKGNRSDLSEAVAAVKAGRAMTEVARDFSEIYVKYGRGLRDLKLLIGQQPRDFKTEVIVITGPPGCGKSRWAADYPGSKFYKMKGEWWDGYDHQEVVIIDDFYGWLPFCELLRVTDRYPH
>AHH31407.1 replication-associated protein [Columbid circovirus]
KRWCFTLNNPTEEEIKSLETWLVSDFHYAIVGKEVGEQGTPHLQGFVHLKQKKRLPQLKQIFKRAHWEKARGSDEDNEKYCSKEGNVLLTLGIPAKGNRSDLSEAVAAVKAGRAMAEVAREFSEIYVKYGRGLRDLKLLIGQHPRDFKTEVIVLTGPPGCGKSRWAAEYPGSKFYKMKGEWWDGYDHQEIVIIDDFYGWLPFCELLRVTDRYPH
>AOS89479.1 replication-associated protein [Goose circovirus]
YKRWVFTINNPTFEDYCAVVEFCNLDNCKFAIVGEEKGEKEGTPHLQGFLSLRKNAKAAALEETLGGRAWLSRARGSDEDNEEYCSKESTYLRVGEPNRKGRSSDLSDAASDVLAGLPITDVARKYPTTYVMFGRGLERLRQLIVETARDWKTEVIVLIGRPGSGKSRYAFEFPAREKYYKSRGKWWDGYNGQDVVVMDDFYGWLPYDDLLRICDRYP
>ABA39149.1 Rep [Goose circovirus]
YKRWVFTINNPTFEDYCAVVEFCNLDNCKFAIVGEEKGEKEGTPHLQGFLSLRKNAKAAALEEKLGGRAWLSRARGSDEDNEEYCSKESTYLRVGEPNRKGRSSDLSDAASDVLAGLPITDVARKYPTTYVMFGRGLERLRQLIVETARDWKTEVIVLIGRPGSGKSRYAFEFPAREKYYKSRGKWWDGYNGQDVVVMDDFYGWLPYDDLLRICDRYP
>ACN41987.1 Rep protein [Porcine circovirus 2]
HKRWVLTLDNPSEDERKKIRDLPISLFDYFIVGEEGNEEGRTPHLQGFANFVKKQTFNRVKWYLGARCHIEKAKGTDQQNKEYCSKEGNLLMECEAPRSQGQRSDLSTAVSTLLESGSLVTVAEQHPVTFVRIFRGLAELLKVSGKMQKRDWKTNVHVIVGPPGCGKSKWAANFADPETTYWKPPRNKWWDGYHGEEVVVIDDFYGWLPWDDLLRLCDRYPLTVETK
>QER78438.1 replicase protein [Porcine circovirus 2]
HKRWVFTLNNPSEDERKKIRELPISLFDYFIVGEEGNEEGRTPHLQGFANFVKKQTFNKVKWYFGARCHIEKAKGTDQQNKEYCSKEGNLLIECGAPRSQGQRSDLSTAVSTLLESGSLVTVAEQHPVTFVRNFRGLAELLKVSGKMQKRDEETNVHVIVGPPGCGKSKWAANFADPETTYWKPPRNKWWDGYHGEEVVVIDDFYGWLPWDDLLRLCDRYPLTVETK
>QER78462.1 replicase protein [Porcine circovirus 2]
HKRWVFTLNNPSEDERKKIRELPISLFDYFIVGEEGNEEGRTPHLQGFANFVKKQTFNKVKWYFGARCHIEKAKGTDQQNKEYCSKEGNLLMECGAPRSQGQRSDLSTAVSTLLESGSLVTVAEQHPVTFVRNFRGLAELLKVSGKMQKRDDETNVHVIVGPPGCGKSKWAANFADPETTYWKPPRNKWWDGYHGEEVVVIDDFYGWLPWDDLLRLCDRYPLTVETK
>AGC55178.1 replication associated protein [Beak and feather disease virus]
RRWCFTLNNPTDGEIEFVRTLGPDEFYYAIVGREKGEQGTPHLQGYFHFKNKKRLSALKKMLPRAHFERAKGSDADNEKYCSKEGDVILTLGIVARDGHRAFDGAVAAVMSGRKMKEVAREFPDIYVRHGRGLHNLSLLVGSRPRDFKTEVDVIYGPSGCGKSRWANEQPGTKYYKMRGEWWDGYDGEDVVVLDDFYGWLPYCEMLRLCDRYPH
>AZA15194.1 replication-associated protein [Porcine circovirus 3]
MQGYVNFKNKRRLSSVKRLPGFGRAHLEPARGSHKEASEYCKKEGDYLEIGEDSSSGTRSDLQAAARILTETAGNLTEVAEKMPAVFIRYGRGLRDFCGVMGLGKPRDFKTEVYVFIGPPGCGKTREACADAAARELQLYFKPRGPWWDGYNGEGAVILDDFYGWVPFDELLRIGDRYP
>ADF80734.1 replication-association protein, partial [Cyclovirus NG15]
GRPHLQGFGNLKRNMRFNALKSRLHNSIHIEPANGTDEQNQKYCSKSGDYFETGNPQRQGERTDLQACISAIQNGTNTTSRIAKLYPATYIRYHRGIEKYIAITNPTTPRNFETKVYYYWGPPGSGKSSRALKEAQE
>ARE68665.1 replication associated protein, partial [Beak and feather disease virus]
TPHLQGYFHFKNKKRLSALKKMLPRAHFERAKGSDADNEKYCSKEGDVILTLGIVGRDGHRAFDGAVAAVMSGRKMKEVAREFPDIYVRHGRGLHSLSLLVGSHPRDFKTEVDVIYGPPGCGKSRWANEQPGTKYYKMRGEWWDGYDGEDIVIIDDFYGWLPYCEMLRLCDRYPH
>QCC62365.1 putative replication associated protein [Crucivirus sp.]
IRYAVYQREQAPKTGSLHIQGYMELTKAIGFRAVQKILNFGKPWVGRCNGKQEQCIAYCTKEETRHSDTYWEHGERHKGGQGTRNDLTWIKEVIEENHANPTGVDARVLVGNEDYNAFLKYHKGIDTWSELTVRPRTTKPKVVWIYGPTGVGKSYWFWSRYPYPTGYPLMIPDKLGEKLWFENYKGQHAILLDDFGGEISFKTMLRLLDQYPLMVQVK
>YP_007517186.1 replication-associated protein [Gastropod associated circular ssDNA virus]
MAQRVRRYCLTLNNPTPEECHHLLTLRESVFKRGFFASEVGKKGTPHLQGFVHLKNAKTLTGLKKFLGSDRYHVKQANGTDYENWQYIGLLNEGKAQGDLIVQWGETPTEEGDPDAWDSILEMIEGGFNNRDIVRKWPSIAIRCQSAIDRYRVEYEWGECRAWRDVEVEYIGGPTGTGKTRGVLYHADGRVNTDVYRCTNGKHPFDKYDGEGTIVFEEFRSQYTCRDMLNWIDGHP
>WP_027971838.1 replication protein RepA [Streptococcus plurextorum]
SYSEEDIVNHLIYLWIDGKEETRAAAVNYEIGDNGNHHAHLILEAKNQTRFSAIQKLYPTIHVELTRGSREQVIAYLNKSGKHEEKSHTTVIPMVNHGIIEANQQGKRTDLQTIQELLEAGLTPEQIMRQNLSYRKFSKMIKEHYYQMQVENAPLTKDMKVYWHMGGPGSGKSNHQIQLKKTFGKDSVYVLSDYGTGGLDTYAGEPILFMDEFKGDIDYQTFLKLLDVYPNQVHAR
>YP_009237500.1 replication associated protein [Lake Sarah-associated circular virus-32]
KRWCFTLNNYSPEEHQALQLAFKASTVKYAVIGIEKGESGTPHLQGFVVFKKMQRLSALKKLNPRAHYEEAKGTSQQASTYCQKEGIFEEFGTCPLEPTAIASNASNKKNEQYRKAMDLAKLGDFSAIEQEWPGLWLRHRNAFLSAPRDFGIRPKDLDYLPGIWIWGPAGVGKSRLAREVFPLSYEKRLNKWFDGYSAQKAVLIEDIDQSHRYISHDLKIWTDRY
>AET07503.1 replicase protein, partial [Beak and feather disease virus]
FKNKKRLSALKKILPRAHFERAKGSDADNEKYCSKEGDVILTLGIVARDGHRAFDGAVAAVMSGRKMKEVAREFPDIYVRHGRGLHSLSLLVGSHPRDFKTEVDVIYGPPGCGKSRWANEQPGTKYYKMRGEWWDGYDGEEVVIIDDFYGWLPYCEMLRLCDRYPH
>AET07499.1 replicase protein, partial [Beak and feather disease virus]
FKNKKRLSALKKILPRAHFERAKGSDADNEKYCSKEGDVILTLGIVARDGHRAFDGAVAAVMSGRKMKEVAREFPDIYVRHGRGLHSLSLLVGSHPRDFKTEVDVIYGPPGCGKSRWANEQPGTKYYKMRGEWWDGYDGEEVVIIDDFYGWLPYCEMLRLCDRYPH
>AXP31957.1 replicase, partial [Porcine circovirus 2]
HKRWVFTLNNPSEDERKKIRELPISLFDYFIVGEEGNEEGRTPHLQGFANFVKKQTFNKVKWYFGARCHIEKAKGTDQQNKEYCSKEGNLLIECGAPRSQGQRSDLSTAVSTLLESGSLVTVAEQHPVTFVRNFRGLAELLKVSGKMQKRDWKTNVHVIVGPPGCGKSKWAANFADPETTYWK
>AXH77542.1 putative replicase [CRESS virus sp.]
MDCLDDLIEGLDPFYDCITDLIYKLSHHYCRSRQELNATTDSFERLPTFKELKEEKQQALTLEQAGYTSDFSFTITLPRFMHTLTPKTQYLKTHDIIVQELKSHKLTLVYEFTQNYNIHYHGIISFNKALLKDKIPGYYWANLWRKYKQLGFNSIKQIDNFEGWSNYIREDFDIMKQAFPNIYPIIINQHNIPDEAYIKP
>AXH77403.1 putative replicase [CRESS virus sp.]
MESGIDTKSTNSQNVAVAITLSKATDIEADEFSKICDFMNSKKWVWLGCQEAGEKNGKLHCHFGVVAPFSNVGNFGKAFKPFLLKNFDGYNTAYAVKLCQWYVGGPDFEVKHPVKGRACTHSTWEDYLEKDGAPRKSPSFPENWDDIREDFLAPNVAPKDQKDPPPVWGSMVRFVKLFEEHELPSATIDDIETGLCDLAFNKKVIVMPERRKVSDLVYYMHMFVNGCEGNGLAQMRELDMQNMLVKRRRVAQMDWDMKREKMHEVNALPDPDCFKISLRGKKRCLE
>AXH78543.1 hypothetical protein [Circular genetic element sp.]
SFALTLSPAGDITPDDYKKICKLFDAEKWKWIGCRELSGKYHCHFGILAKYSNVGNFGKRVRAILRAIDETQYGPVHAIKPKDWYIGGADYIPAVIRDDSNDTTWEDYLTKDGPIDKGEHWDYTDESWQNQRETLLTANKDPKDQYVAPAWGVMEHWAKHFTALNLPTATTKDIEMGISNICFKHRLDKMPERRKWNELRDTLWMFINKYEGNAWTFCEDVDIETQCRKKRKM
>AXH77360.1 replication associated protein [CRESS virus sp.]
MAQTDRQTDKSTAWIATAYNDEIELLEDASRYPAIVKEVHGGREVCPQTGKLHFQGAIILHSQQRLSALKRWLPTAHLEPAKSKEAIKRYCMKQATAAGDKTVRTNAHPYFRMDELLTLLGNVISDLRERAMEEYIDLITDDDDRTKEYWYAVNKVLQTYPRTISSFSQSAIKTAWRYTSAYWISQPTLSITESADKSDSNSPACQEEDDLISPAQV
>ALE29748.1 replication associated protein [Lake Sarah-associated circular virus-37]
RQTKGTWWSVTAYGDNIIKLEDKDAIPDYIRTIYGGREQCPTTGRLHFQGALQCASQCRAGRILDWLPGVHLEKAKNSDALKKYVMKEETAAGEKTEVINKNEYTTLQKAMELLAEENIVQTDIQTDKLTAKQIASHQYWQRVRQVLEKRPELVSIYASPLAKTAWTNTCSVWMKKRAIVLQPASEE
>YP_009237524.1 replication associated protein [Lake Sarah-associated circular virus-37]
RQTKGTWWSVTAYGDNIIKLEDKDAIPDYIRTIYGGREQCPTTGRLHFQGALQCASQCRAGRILDWLPGVHLEKAKNSHALKKYVMKEETAAGEKTEVINKNEYTTLQKAMELLAEENIVQTDIQTDKLTAKQIASHQYWQRVRQVLEKRPELVSIYASPLAKTAWTNTCSVWMKKRAIVLQPASEE
>AJD07571.1 replication-associated protein [Sewage-associated circular DNA molecule]
EVDRASMWSITINNPTDADRQALKAHPSFVKMVKYQDEIGDEGTLHIQGAVQTTQVRFSAMKKWLARAHIEIARNKQALLNYVEKSETAVSNTQVVVQADYLSMDAALKEIAKYAQDYVQWHTALKRPAKDKEFEKQEFWTAVRQILREKPKAVGLFTNPQLERAWINTRSVWIELCEKDRQTDRQTACQFEE
>YP_009237522.1replication associated protein [Lake Sarah-associated circular virus-13]
NNDKSTRWGFTAFESQWDLFKTIASPVAEWGCHEELCPTSNRLHYQGYIRTQSQVRFSAMKDRFPGVHFLIPDNWSAWLNYCKKSATRNGDGNQVHEVAKNRHMTMADALTALVPYRVTEKEIDDYFTQYKRIYDIKDQYWTAVNRYISETKNYESIGLFTNAQMVVGWAKTKKVWIDRQT
>YP_009552093.1 replication-associated protein [Odonata-associated circular virus-1]
AEQPKPSDKASHWLLTLNNPTADDRERCKNLPKWVKRFKFQDEIGESGTLHIQGYIHTETVRLSALKKWFPRGHFEVCRNPKAAENYAGKEETSVPGTQHDFKNTVEQVTMMDNLIRLCDIQPKIIDHLIRQNAVSTDAKQVLTGKQLYQEEYWGCVNVILEENPDLISTYTMPQYCKAW
>ADF80796.1 replication-association protein, partial [Cyclovirus NG_chicken11]
ETGQPSKQGQRSDLAVVSNKILEGSTTIRDIATQHPETYIRYFRGIRELQRLVNPISPRDFPTQVYYYYGPPGTGKSRTALEEA
>ASW18459.1 replication associated protein, partial [Beak and feather disease virus]
FKNKKRLSALKKMLPRAHFERAKGSDADNEKYCSKEGDVILTLGIVARDGHRAFDGAVAAVMSGRKMKEVAREFPDIYVRHGRGLHNLSLLVGSSPRDFKTEVDVIYGPPGCGKSRWANEQPGTKYYKMRGEWWDGYDGEEVVVLDDFYGWLPYCEMLRLCDRYPH
>YP_009237578.1 replication associated protein [Lake Sarah-associated circular virus-42]
MSRGKSWCFTIHSRGEGDDCDWLLHPIGTAEPPSAFWDDDPFEWGCQFMIFQMERCPETGKLHLQGALQLDKQQRLSFMKKLHKTAHWEVMKGNWTQSIEYCSKSETKVNGPWEAGDRPKMGQRTDLETIGKMVKENKTNLELVDTLGAGVSKFQKHISFLRFTYSEKDSDRQATGVKVIVLYGPTGTGKTYAAVNSLTGGRAYHILNAPSQKATKLWFDGYENQKVLVIDDFDGSVEFRYLLRMIDVY
>AXH76494.1 putative viral replication protein [CRESS virus sp.]
MSAKPTKLRGRSWCFTTNNPVGVDNPRCSEIVKYIVWQLEKGENGTEHLQGYLQLDQVRTFSVVKNISWLMRSHLEKAKGSLLQNKTYCSKEAGRLAGPWELGEPTQQGARSDVASYAEQIRDLKRPFGEILLENPELSLKYPTGSTMLRSACYANIRGTGWVRPQILVYIGPTGCGKSARARLVDPNLYTLPVHDTGTPWCNGYDGQKTILLDDFYGGIKHSLALRLLDGYPLQMQTKGGFVTLNHEMIIITSNAPPEQWYKYSTQAPAFALLRRLYEFGNVLEYVGGELEWKSYPYTLPVEPEAIFSSN
>AUM61628.1Rep [uncultured virus]
RAWCFTENNPTRKILFPDGLPDGIKYIIYQLERGEQGTPHLQGYIQLSRPQAMSWLKKITSKTAEGEVFHVFERAHFIVAKGNAEQNKQYCTKAEGRLEGPWTLGEASKQGDRSDLKEAAEQLMRTGDIRAIDPGVFLKYASGCLKLAALAPPPRRDSLKVITIVGPTGIGKSYAVHDLVPDVYVVNMGNSGLWWDGYTGQPAVMFEEFKGQVQLQKMLQILDPYPLRLEIKGGLVPARFTMVFITSNYTPDKWYKNEEGARDEEMKALARRL
>AIF76250.1 Rep [Bat circovirus]
MASRNWVFTDNNPSDDTPSWPEAVKYAVWQKERGENGTEHLQGYIELQTPRRLPFVKGILPRAHWEIRRGTQQQARDYCTKEDTRIAGPWTHGELHINTPGQRNDFLALKEAADNGMSEKQLWLEFPAVMDRSWRSITRYRSLTTNPRDWVTRIYLLIGKPGIGKTRFCRRIAPNAYWKQCDTKWWDGYDGHEDVVLDDFYGWIQFRTMLRLCDRYAEMVESKGGQHQFLAKRLFITSNGEPREWYPNIPDNRFDALQRRLDEFGTRI
>AIF76259.1 Rep [Bat circovirus]
ARTWCFTWNNPPDLNDTVTLVQFDWSVFGDSLRYGVAQLERGESGTIHWQGYVEFTKPRKLGGLKKAIPAAHWETRRGTQTQARDYCMKAEGRVSGPFEFGDFKDGGQGKRTDLVSAMDLVKAGKTDLQIAEELPSVWLRYSRGLREYKRICVPSRKTKTHVSVYYGPTGTGKTRRAFESDPDAYFKPRGDWWDGYEGKATVIIDDFTGWLPYSFLLNLLDRYPLLVPYKGGFHNFGSTKIIITSNFKPSEWYNDKVKHPDAPLLRRIEE
>AXP98845.1 replication-associated protein, partial [Porcine circovirus 3]
WCFTINNWTPTEWESIVECGGSIARYLIIGKEVGKSGTPHLQGYVNFKNKRRLSSVKRLPGFGRAHLEPARGSHKEASEYCKKEGDYLEIGEDSSSGTRSDLQAAARILTETAGNLTEVAEKMPAVFIRYGRGLRDFCGVMGLGKPRDFKTEVYVFIGPPGCGKTREACADAAARDLQLYFKPRGPWWDGYNGEGAVILDDFYGWVPFDELLRIGDRYPLRVPVKGGFVNFVAKVLYITSNVVPEEWYSSENIRGKLEALFRRF
>AZZ85976.1 replication-associated protein, partial [Porcine circovirus 3]
WCFTINNWTPTEWESIVECGGSIARYLIIGKEVGKSGTPHLQGYVNFKNKRRLSSVKRLPGFGRAHLEPARGSHKEASEYCKKEGDYLEIGEDSSSGTRSDLQAAARILTETAGNLTEVAEKMPAVFIRYGRGLRDFCGVMGLGKPRDFKTEVYVFIGPPGCGKTREACADAAARELQLYFKPRGPWWDGYNGEGAVILDDFYGWVPFDELLRIGDRYPLRVPVKGGFVNFVAKVLYITSNVVPEQWYSSENIRGKLEALFRRF
>ATG85607.1 replication-associated protein, partial [Porcine circovirus 3]
WCFTINNWTPTEWESIVECGGSIARYLIIGKEVGKSGTPHLQGYVNFKNKRRLSSVKRLPGFGRAHLEPARGSHKEASEYCKKEGDYLEIGEDSSSGTRSDLQAAARILTETAGNLTEVAEKMPAVFIRYGRGLRDFCGVMGLGKPRDFKTQVYVFIGPPGCGKTREACADAAARELQLYFKPRGPWWDGYNGEGAVILDDFYGWVPFDELLRIGDRYPLRVPVKGGFVNFVAKVLYITSNVVPEEWYSSENIRGKLEALFRRF
>YP_009506275.1 Rep [Rhinolophus ferrumequinum circovirus 1]
GRRWCFTINNYDTPDLTAVNEAFKEKDVVYAVCGKEVGKKGTKHLQGFIHFTGNWRFNRVKSLLGGRAHIEKARGNDEQNKVYCTKEETYLEVGSPQFQGKRNDLGRAVAALEGGSSLSEVAQANPEVFIRYGRGLRDYMNVRGLVKPRDFKTHVIVLVGEPGSGKSKYANEVEGTKYWKPRGQWWDGYNGEEVVVLDDFYGWVPYDELLRVGDRYPLKVQVKGAFVDFVSKTLVITSNKRPEEWYDKEKIPDQSAMWRRFNEM
>QAX33337.1 replication-associated protein, partial [Porcine circovirus 3]
WCFTINNWTPTEWESIVECGGSIARYLIIGKEVGKSGTPHLQGYVNFKNKRRLSSVKRLPGFGRAHLEPARGSHKEASEYCKKEGDYLEIGEDSSSGTRSDLQAAARILTETSGNLTEVAEKMPAVFIRYGRGLRDFCGVMGLGKPRDFKTEVYVFIGPPGCGKTREACADAAARELQLYFKPRGPWWDGYNGEGAVILDDFYGWVPFDELLRIGDRYPLRVPVKGGFVNFVAKVLYITSNVVPEEWYSSENIRGKLEALFRRF
>AXE73031.1 replication protein [Canine circovirus]
RRWCFTINNPTPAEEDAVKNLAPDAKYLICGREVGENGTPHLQGFVNLKNTTRMGALKARLDGRGHFEPARGDDCSNRDYCSKGGDLLIESGEPSKQGKRNDLHDAVVKLKETKSLAAVAAAYPETYVKFSRGLRELLLISPEMTTPRNWKTEVEVLCGPPGCGKSRYCMETAPNAYWKPRGKWWDGYDGHQDVILDDFYGWLPFDDMLRLLDRYPPRVETKGGTMNFVARRVFITSNKLPHEWYSDEIGNKDALYRRL
>AXE73073.1 replication protein [Canine circovirus]
RRWCFTINNPTPAEEDAVKNLAPDAKYLICGREVGENGTPHLQGFVNLKNTTRMGALKARLGGRGHFEPARGDDCSNRDYCSKGGDLLIESGEPSKQGKRNDLHDAVVKLKETRSLAAVAAAYPETYVKFSRGLRELLLISPEMTTPRNWKTEVEVLCGPPGCGKSRYCMETAPTAYWKPRGKWWDGYDGHQDVILDDFYGWLPFDDMLRLLDRYPLRVETKGGTMNFIARRVFITSNKLPHEWYSDEIGNKDALYRRL
>ATP66711.1 Rep [Rodent associated circovirus 4]
RRWCFTINNYTPEEEEKVKALAARAKYLICGREVGENGTPHLQGYVNLHKTTRMAGLKADLGGRGHFEVAKGDDTANRDYCSKGGDILIESGEPQKKGKRNDLHGAVQKLLSTGQLTTVAVECPETFVKYHRGLSALLLIHPDVATPRKWKSEVIVYVGPPGCGKSRICLESAPHAYWKPRGKWWDGYDKHEDVILDDFYGWLPFDDLLRLLDRYPLRVETKGGTVNFVAKRIFITSNKFPHEWYSDEITNKDAMYRRL
>AAS93271.1 putative replication-associated protein [Beak and feather disease virus]
RRWCFTLNNPTDGEIEFVRTLRPDEFHYAIVGREKGEQGTPHLQGYFHFKNKKRLSALKKLLPRAHFERAKGSDADNEKYCSKEGDVILTLGIVARDGHRAFDGAVAAVMSGRKMKEVAREFPDIYVRHGRGLHSLSLLVGSRPRDFKTEVDVIYGPPGCGKSRWANEQPGTKYYKMRGDWWDGYDGEEVVVLDDFYGWLPYCEMLRLCDRYPHKVPVKGAFVEFTSKRIIITSNKPPEDWYKEDCDPKPLFRRFTRVW
>AGS12593.1 replication-associated protein [Beak and feather disease virus]
RRWCFTLNNPTDGEIEYVRTLGPDEFYYAIVGREKGEQGTPHLQGYFHFKNKKRLSALKKMLPRGHFERAKGSDADNEKYCSKEGDVILTLGIVARDGHRAFDGAVAAVMSGRKMKEVAREFPDIYVRHGRGLHSLSLLVGSRPRDFKTEVDVIYGPPGCGKSRWANEQAGTKYYKMRGEWWDGYDGEDVVILDDFYGWLPYCEMLRLCDRYPHKVPVKGAFVEFTSKRIIITSNKPPETWYKEDCDPKPLFRRFTRVWWYNGKLEQV
>BAI68103.1 putative replicase protein [Beak and feather disease virus]
RRWCFTLNNPTDGEIEFVRSLGSDEFYYAIVGREKGEQGTPHLQGYFHFKNKKRLSALKKLLPRAHFERAKGSDADNEKYCSKEGDVILTLGIVARDGHRAFDGAVAAVMSGRKMKEVAREFPEVYVRHGRGLHNLSLLVGCSPRDFKTEVDVIYGPPGCGKSRWANEQPGTKYYKMRGDWWDGYDGEDVVVLDDFYGWLPYCEMLRLCDRYPHKVPVKGAFVEFTSKRIIITSNKPPETWYKEDCDPKPLFRRFTRVW
>AHH31435.1 replication-associated protein [Columbid circovirus]
AKRWCFTLNNPTEDEIKSLDSWLLSEFHYAIVGKEVGEQGTPHLQGFVHLKQKKRLSQLKQLFKRAHWEKARGSDEDNEKYCSKEGNVLLTLGIPAKGNRSDLSGAVAAVKAGRAMTEVAREFSEIYVKYGRGLRDLKLLIGQQPRDFKTEVIVITGPPGCGKSRWAADYPGSKFYKMKGEWWDGYDHQEVVIIDDFYGWLPFCELLRVTDRYPHKVPVKGAFVEFTSRVIIVTSNSPPDAWYSEEKCCVQALFRRI
>AKP92808.1 replication-associated protein [Beak and feather disease virus]
RRWCFTLNNPTDGEIEFVRTLGPDEFYYAIVGREKGEQGTPHLQGYFHFKNKKRLSALKKFLPRAHFERAKGSDADNEKYCSKEGDVILTLGIVARDGHRAFDGAVAAVMSGRKMKEVAREFPEIYARHGRGLHSLSLLVGSRPRDFKTEVDVIYGPPGCGKSRWANEQPGTKYYKMRGEWWDGYDGEEVVVLDDFYGWLPYCEMLRLCDRYPHKVPVKGAFVEFTSKRIIITSNKPPETWYKEDCDPKPLFRRFTRVW
>ARI44317.1 replication-associated protein [Pigeon circovirus]
PREAAAKRWCFTLNNPTEEEIKSLDTWLLSEFHYAIVGKEVGEQGTPHLQGFVHLKQKKRLSQLKQLFKRAHWEKARGSDEDNEKYCSKEGNVLLTLGIPAKGNRSDLSEAVAAVKAGRAMTEVARDFSEIYVKYGRGLRDLKLLIGQQPRDFKTEVIVITGPPGCGKSRWAADYPGSKFYKMKGEWWDGYDHQEVVIIDDFYGWLPFCELLRVTDRYPHKVPVKGAFVEFTSRVIIVTSNSPPDAWYSEEKCCVQALFRRI
>AYC54543.1 replication-associated protein [Pigeon circovirus]
AKRWCFTLNNPTEEEIKSLDTWLVSDFHYAIVGKEVGEQGTPHLQGFVHLKQKKRLTQLKQLFKRAHWEKARGSDEDNEKYCSKEGNVLLTLGIPAKGNRSDLSEAVAAVKAGRAMTEVARDFSEIYVKYGRGLRDLKLLIGQQPRDFKTEVIVITGPPGCGKSRWAADYPGSKFYKMKGEWWDGYDHQEVVIIDDFYGWLPFCELLRVTDRYPHKVPVKGAFVEFTSRVIIVTSNSPPDAWYSEEKCCVQALFRRI
>BAQ95396.1 V1 [Pigeon circovirus]
AKRWCFTLNNPTEEEIKSLDTWLVSDFHYAIVGKEVGEQGTPHLQGFVHLKQKKRLPQLKQLFKRAHWEKARGSDEDNEKYCSKEGNVLLTLGIPAKGNRSDLSEAVAAVKAGRAMTEVARDFSEIYVKYGRGLRDLKLLIGQQPRDFKTEVIVITGPPGCGKSRWAAEYPGSKFYKMKGEWWDGYDHQEVVIIDDFYGWLPFCELLRVTDRYPHKVPVKGAFVEFTSRVIIVTSNSPPDAWYSEEKCCVQALFRRI
>AIW81537.1 replicase protein [Porcine circovirus 2]
PSRKNGRSGPQPHKRWVFTLNNPSEDERKKIRELPISLFDYFIVGEEGNEEGRTPHLQGFANFVKKQTFNKVKWYFGARCHIEKAKGTDQQNKEYCSKEGNLLIECGAPRSQGQRSDLSTAVSYKLESGSLVTVAEQHPVTFVRNFRGLAELLKVSGKLQKRDWKTNVLVFVGPPGCGKSKWAANFADPETTYWKPPRNKWWDGYHGEEVVVIDDFYGWLPWDDLLRLCDRYPLTVETKGGTVPFLARSILITSNQTPLEWYSSTAVPAVEALYRRI
>AIW81545.1replicase protein [Porcine circovirus 2]
PSRKNGRSGPQPHKRWVFTLNNPSEDERKKIRELPISLFDYFIVGEEGNEEGRTPHLQGFANFVKKQTFNKVKWYFGARCHIEKAKGTDQQNKEYCSKEGNLLIECGAPRSQGQRSDLSTAVSTKMKSRSLVTVQMHHPVTFVRNFRGLAELLKVSGVMQKRDWKTNVHVIVGPPGCGKSKWAANFADPETTYWKPPRNKWWDGYHGEEVVVIDDFYGWLPWDDLLRLCDRYPLTVETKGGTVPFLARSILITSNQTPLEWYSSTAVPAVEALYRRI
>AXF54038.1 ORF1 [Porcine circovirus 2]
PSKKNGRSGPQPHKRWVFTLNNPSEDERKKIRELPISLFDYFIVGEEGNEEGRTPHLQGFANFVKKQTFNKVKWYFGARCHIEKAKGTDQQNKEYCSKEDNLLIECGAPRSQGQRSDLSTAVSTLLESGSLVTVAEQHPVTSVRNFRGLAELLRVSGKMQKRDWKTNVHVIVGPPGCGKSKWAANFADPETTYWKPPRNKWWDGYHGEEVVVIDDFYGWLPWDDLLRLCDRYPLTVETKGGTVPFLARSILITSNQTPLEWYSSTAVPAVEALYRRI
>ATY42466.1 putative replication associated protein [Canine circovirus]
RRWCFTINNPTPEEEDAVKNLAPDAKYLICGREVGENGTPHLQGFVNLKRTTRMGALKARLGGRGHFEPARGDDCSNRDYCSKGGDILIESGEPSSQGKRNDLHDAVVKLKETKSLAAVASAFPETYVKYSRGLRELLLISPEMTTPRKWKTEVEVLCGPPGCGKSRYCMETAPDAYWKPRGKWWDGYDGHQDVILDDFYGWLPFDDMLRLCDRYPLRVETKGGTMNFLARRIYIHFYTLPHEWYSDEVPNKDALYRRL
>ARI44269.1 replication-associated protein [Pigeon circovirus]
KRWCFTLNNPTEDEIKSLDTWLVSDFHYAIVGKEVGEQGTPHLQGFVHLKQKKRLTQLKQLFKRAHWEKARGSDEDNEKYCSKEGNVLLTLGIPAKGNRSDLSEAVAAVKAGRAMTEVARDFSEIYVKYGRGLRDLKLLIGQQPRDFKTEVIVITGPPGCGKSRWAAEYPGSKFYKMKGEWWDGYDHQEVVIIDDFYGWLPFCELLRVTDRYPHKVPVKGAFVEFTSRVMIVTSNSPPDAWYSEEKCCVQALFRRI
>AHH31416.1 replication-associated protein [Columbid circovirus]
PREAAAKRWCFTLNNPTEEEIKSLETWLVSDFHYAIVGKEVGEYGTPHLQGFVHLKQKKRLTQLKQFFKRAHWEKARGSDEDNEKYCSKDGNVLLTLGIPAKGNRSDLSEAVAAVKAGRAMAEVAREFSEIYVKYGRGLRDLKLLIGQQPRDFKTEVIVITGPPGCGKSRWAADYPGSKFYKMKGEWWDGYDHQEIVIIDDFYGWLPFCELLRVTDRYPHKVPVKGAFVEFTSRVIIVTSNSPPDAWYSEERCCVQALFRRI
>YP_009552846.1 replication-associated protein [Paguma larvata circovirus]
WCFTLNNWTQEEWDSITQVLGPTVKYLCVGKEVGKEGTQHLQGYMELKKRKRLKQVKDLPGLQRAHLEAARGNSSQAAEYCKKEGDYLEFGTPGNEQGKRTDLNEACRILRESNGNLRAVAEKQEAVFVKYFGGLQRYCYTMNLGGRRDFKTITTVICGPPGCGKTRYVFEKVGGDLGRVYMKPRGLWWDGYCGQEVVCLDDFYGWVTFDELLRVLDRYPLRVPVKGAYVDFVSREVYITSNSTPDQWYTSENIHGRLEALYRRIDHY
>APZ87906.1 replication-associated protein [Anguilla anguilla circovirus]
SKVSVRRVCFTLNNYTEEDLRFIQKHLTGVSKYLIVGKEVGETGTPHLQGFINLKKKTHFNSVKKLLPRAHIDKAKGTDQHNKDYCSKQEVALEHGEIQGQGKRNDLASALATVRANGGDIKALEDSHAVVYAKYKRGILACIDDFGWKKERDWKTEVHVLWGIPGCGKSRYAREQAPEAYYKPRGEWWDGYTGQEDVIVDDFYGWLQFDELLRICDRYPHRVPVKGSFVQFTAKRIYITSNVPVPEWYPSRGSDLPALYRRL
>BAP81682.1 replication protein [Porcine circovirus 2]
PSKKNGRSGPQPHKRWVFTLNNPSEDERKKIRELPISLFDYFIVGEEGNEEGRTPHLQGFANFVKKQTFNKVKWYLGARCHIEKAKGTDQQNKEYCSKEGNLLIECGAPRSQGQRSDLSTAVSTLLESGSLVTVAEQHPVTFVRNFRGLAELLKVSGKMQKRDWRTNVHVIVGPPGCGKSKWAANFADPETTYWKPPRNKWWDGYHGEEVVVIDDFYGWLPWDDLLRLCDRYPLTVETKGGTVPFLARSILITSNQTPLEWYSSTAVPAVEALYRRI
>AAW78479.1 replicase [Porcine circovirus 1]
PSKKSGPQPHKRWVFTLNNPSEEEKNKIRELPISLFDYFVCGEEGLEEGRTPHLQGFANFAKKQTFNKVKWYLGARCHIEKAKGTDHQNKEYCSKEGHILIECGAPRNQGKRSDLSTAVSTLLETGSLVTVAEQFPVTYVRNFRGLAELLKVSGKMQQRDWKTAVHVIVGPPGCGKSQWARNFAEPSDTYWKPSRNKWWDGYHGEEVVVLDDFYGWLPWDDLLRLCDRYPLTVETKGGTVPFLARSILITSNQAPQEWYSSTAVPAVEALYRRI
>AAP51128.1 replicase [Porcine circovirus 2]
PSKKNGRSGPQPHKRWVFTLNNPSEDERKKIRDLPISLFDYFIVGEEGNEEGRTPHLQGFANFVKKQTFNKVKWYLGARCHIEKAKGTDQQNKEYCSKEGNLLMECGAPRSQGQRSDLSTAVSTLLESGSLVTVAEQHPVTFVRNFRGLAELLKVSGKMQKRDWKTNVHVIVGPPGCGKSKWAANFADPETTYWKPPRDKWWDGYHGEEVVVIDDFYGWLPWDDLLRLCDRYPLTVETKGGTVPFLARSILITSNQTPLEWYSSTAVPAVEALYRRI
>AYM55837.1 replicase protein [Porcine circovirus 2]
PSKKSGRSGPQPHKRWVFTLNNPSEDERKKIRELPISLFDYFIVGEEGNEEGRTPHLQGFANFVKKQTFNKVKWYFGARCHIEKAKGTDQQNKEYCSKEGNLLIECGAPRSQGQRSDLSTAVSTLLESGSLVTVAEQHPVTFVRNFRGLAELLKVSGKMQKRDWKTNVHVIVGPPGCGKSKWAANFADPETTYWKPPRNKWWDGYHGEEVVVIDDFYGWLPWDDLLRLCDRYPLTVETKGGTVPFLARSILITSNQTPLEWYSSTAVPAVEALYRRI
>ARO77516.1 rep protein [Tick associated circovirus 2]
WCFTLNNPTDEEVAAVKAWNPSEYHYAIVGRERGEQGTPHLQGFIHMKKKGRLSALKKLLSRAHWEKARGSDEDNEEYCSKEGDVILTLGIPVKGNRSDLSGAVAAVKAGSRMADIARDFSEVYVKYGRGLRELALLIGQKPRDFKTELIVVTGPSGVGKSRYANEYPGTKFYKMKGEWWDGYSNEEVVVIDDFYGWIPFCELLRLSDRYPHKVPVKGSYVEFNSKVIIITSNTHPETWYNEEKCHTPALFRRINRWLMWDAWQFVDAPESVKKYP
>AZA07506.1 replication protein [Bat circovirus]
KRWVFTLNNPTDEEEHKIMSLDMDMFDYFVCGREAMQEGRTPHLQGFVNFAKKKTFNQMKKLFGARCHYEHAKGTDHQNQEYCTKEGDTLIEVGAPRRKGKRTDLDTAVSTALEAGSLVRVAQEHPVQYVRYHRGLAELLKVAGKVKERDWKTAVHVIVGPPGCGKSKWAAQFADKSDTYWKPSRNKWWDGYRGQDVVVLDDFYGWLPWDDLLRLCDRYPLTVETKGSTVPFLARTILITSNKVPQEWYSSDAVPAVEALSRRI
>ABP49176.1 replicase [Porcine circovirus 2]
PSKKNGRSGPQPHKRWVFTLNNPSEDERKKIRGLPISLFDYFIVGEEGNEEGRTPHLQGFANFVKKQTFNKVKWYLGARCHIEKAKGTDQQNKEYCSKEGNLLIECGAPRSQGQRSDLSTAVSTLLESGSLVTVAEQHPVTFVRNFRGLAELLKVSGKMQKRDWKTNVHVIVGPPGCGKSKWAANFADPETTYWKPPRNKWWDGYHGEEVVVIDGFYGWLPWDDLLRLCDRYPLTVETKGGTVPFLARSILITSNQTPLEWYSSTAVPAVEALYRRI
>AAF28772.1 putative replication-associated protein REP2 [Giardia intestinalis]
PPVIQVRSWIGTLNGADREFDYSRWMERLYTSGVVKFVCGQLEEGHETGNLHLQYMVQLDRSRRLAHLRTAICNRSHWEPVYGSNTQAKAYCTKEDTRVDGPWEYGQLSVNGKRRGLDEAIKAVKLDKPLHEVADEFSLAWVNHGKGLTSLRQQLKLDADRRSFGPEVWVLWGPSGTGKSRFANDRWPDAFWKAPKSKWWDGYSGQETVVLDDFKDYSMPLVEIQRLLDWYPLWVEVKGGSVPMFARRYVITSNTSPEDWYLKVDPHKTVLRRIRDF
>YP_009389534.1 putative replication-associated protein [Human fecal virus Jorvi3]
AYCFTLNNPETYLPDFRTHDLSQYTNIRYCIYQLEEGTTPHLQGYLQLSRIQKIINIQKQEFFKHCSFRQANGTPEQNIVYCSKKDETYREGPWIYGTIKQQGKRNDLENMAEDILVNKKTRLEIAKEYPANFMRYPRGINALFDLAIPKRDFKTEVIYIYGSTGTGKSKYAHQFDKNAYTKSFDKWWDQYNGQDTVIMDDYHGELSFNQLLALTDRYECRIEYKGSSLQFNSKYLFIISTRLPDDWY
>AMD39533.1 replication-associated protein [Gull circovirus]
ARRWCFTLNNYTPEEEETARNLSHEADKYAFAIIGKEVGESGTPHLQGFLHFKQKQRLTALKKLFPRAHFEKARGSDQQNADYCGKDGEILTMIGTPSDNKPSDLAGAVAAVKRGSQMSEIAREFSEVYVKYGRGLRDLRLLIGCPPRDFKTEVIVLIGPPGCGKSKLANEMEGSKFYKMKGDWWDGYDNQDIVIIDDFYGWLPYCECLRLCDRYPHRVPVKGAYVEFTSKKIVFTSNRHVDGWWKGEIEKSAFYRRINVYKFYETGEF
>AFJ93342.1 rep [Gull circovirus]
ARRWCFTLNNYTPEEEETARNLTHEADKYAFAIIGKEVGESGTPHLQGFLHFKQKQRLTALKKLFPRAHFEKARGSDQQNADYCGKDGEILTMIGTPSDNKPSDLAGAVAAVKRGSQMSEIAREFSEVYVKYGRGLRDLRLLIGCPPRDFKTEVIVLIGPPGCGKSKLANEMEGSKFYKMKGDWWDGYDNQDIVIIDDFYGWLPYCECLRLCDRYPHRVPVKGAYVEFTSKKIVFTSNRHVDGWWKGEIEKSAFYRRINVYKFYETGEF
>AID18518.1 Rep [Columbid circovirus]
PRDAAAKRWCFTLNNPTEEEIKSLETWLVSDFHYAIVGKEVGEQGTPHLQGFVHLKQKKRLTQLKQLFKRAHWEKARGSDEDNEKYCSKDGNVMLTLGIPAKGNRSDLSEAVAAVKAGRAMTEVARDFSEIYVKYGRGLRDLKLLIGQQPRDFKTEVIVITGPPGCGKSRWAAEYPGSKFYKMKGEWWDGYDHQDVVIIDDLCGWVPFCELLRVSDRYPHKVPVKGAFVEFTSRVIIVTSNSPPDAWYSEERCCVQALFRRI
>AQR57913.1 replicase [Desmodus rotundus circovirus 1]
CESSVKYLIIGKEVGEKGTPHLQGFVNFKKKLRRSTLKKLPGFMRAHVEPAKGTDHQNQTYCQKMENYLEIGIPQCQGKSSGLSRALQILKESNGNLQKVAQEEPEVFVRHGRGLRDYVTTAGLVPARNEKTEVMVIVGPPGVGKTKYAVAHSCGSTYWKPRGPWWDGYVNQNTVILDDYYGWLPFDELLRVMDRYPLKVPFKGGYAEFTAGKLIITSNKHVEEWYDNENIKGNIRALFRRI
>AMH87656.1 replication-associated protein [Pacific flying fox associated cyclovirus-3]
RRFCWTLNNYSEDELPRLQKDLTELCKFAIFGREVCPTTGTKHLQGFCNLQRPKRFNSVRALFGGRAHIEKAKGTDLDNKTYCSKSGEIWMHGEPSNQGARTDLQEVVSCIEGGEKNLKRLAVQFPVAYIKYFKGIEQYIRIAHGSGERDFKTEVFFYYGATGLGKSRAAREESKATGEDTYYKPRGEWWDGYCGQPNVVIDDFYGWIKYDEMLKICDRYPYRVPVKGGYENFVSKRIWITSNYGLDRIYRF
>AMH87658.1 replication-associated protein [Pacific flying fox associated cyclovirus-3]
RRFCWTLNNYSEDELPRLQKDLTELCKFAIFGREVCPTTGTKHLQGFCNLQRPKRFNSVRALFGGRAHIEKAKGTDLDNKTYCSKSGEIWMHGEPSNQGARTDLQEVVSCIEGGEKNLKRLAVQFPVAYIKYFKGIEQYIRIAHGSGERDFKTEVFFYYGATGLGKSRAAREESKATGEDTYYKPRGEWWEGYRGQPNVVIDDFYGWIKYDEMLKICDRYPYRVPVKGGYENFVSKRIWITSNYGLDRIYRF
>YP_004152333.1 Rep protein [Cyclovirus NGchicken15/NGA/2009]
RRFVFTWNNYPIEAYDKCEKYLTKFCKYGIVGEEIAPETGTPHLQGFCNLHKPTRFSTIKKHLDNSIHIEKANGSDIDNQKYCSKSGIFFETGQPSKQGQRSDLAVVSNKILEGSTTIRDIATQHPETYIRYFRGIRELQRLVNPISPRDFPTQVYYYYGPPGTGKSRTALEEAKKIDPTSIYYKPRGLWGDGYTNQKCVIIDDFYGWIKYDELLKICDRYPYKVQIKGGFEEFNSTHIWITSNVDTDLLYKFTGYCNAAFERRI
>AMS38763.1 replicase [Zebra finch circovirus]
KRWVFTLNNPTEQEVESVKNLPPSEYHYAIVGKEKGEQGTPHLQGFLHLKKKVRLNQMKQLIPRAHFEVARGSDEDNEQYCSKEGDVILTIGAPAKGNRSDLAGAVAAVKAGRPMTEVAREFSEAYVKWGRGLKDLALMIGQKPRDFKTEVIVLTGPSGVGKSCWANEQEGTKYYKMKGDWWDGYSNEDIVVIDDFYGWIPYCELLRLTDRYPHKVPVKGSYVEFTSKKIIITSNTHPNKWYNEEKCYMQALFRRINRWLFWDVFGFVDAPEAVKKYP
>ACT79249.1 replication protein [Muscovy duck circovirus]
AKSGNYSYKRWVFTINNPTFEDYVHVLEFCTLDNCKFAIVGEEKGANGTPHLQGFLNLRSNARAAALEESLGGRAWLSRARGSDEDNEEYCAKESTYLRVGEPVSKGRSSDLAEATSAVMAGVPLTEVARKFPTTYIIFGRGLERLRHLIVETQRDWKTEVIVLIGPPGTGKSRYAFEFPAENKYYKPRGKWWDGYSGNDVVVMDDFYGWLPYDDLLRITDRYPLRVEFKGGMTQFVAKTLIITSNREPRDWYKSEFDLSALYRRINKY
>AZQ13330.1 replication protein [Duck circovirus]
AKSGNYSYKRWVFTINNPTFEDYVHVLEFCTLDNCKFAIVGEEKGANGTPHLQGFLNLRSNARAAALEESLGGRAWLSRARGSDEDNEEYCAKESTYLRVGEPVSKGRSSDLAEATSAVMAGVPLTEVARKFPTTYVIFGRGLERLRHLIVETQRDWKTEVIVLIGPPGTGKSRYAFEFPAENKYYKPRGKWWDGYSGNDVVVMDDFYGWLPYDDLLRITDRYPLRVEFKGGMTQFVAKTLIITSNREPRDWYKSEFDLSALYRRINKY
>AYQ58884.1 replication protein [Bat associated circovirus]
KRWVFTLNNPSEEEEQKIMSLDMDMFDYFVCGRAGMQEGRTPHLQGFVNFAKKKTFNQMKKLFGARCHFEHAKGTDHQNQEYCTKEGDTLIEVGAPRRKGKRTDLDAAVSTALESGSLVRVAEEHPVQYVRYHRGLAELLKVAGKVKERDWKTAVHVIVGPPGCGKSKWAAQFADKSDTYWKPSRNKWWDGYRGQDVVVLDDFYGWLPWDDLLRLCDRYPLTVETKGSTVPFLARTILITSNKVPLEWYSSTAVPAVEALYRRI
>ADX06802.1 replication protein [Duck circovirus]
AKSGNYSYKRWVFTINNPTFEDYVHVLEFCTLDNCKFAIVGEEKGANGTPHLQGFLNLRSNARAAALEESLGGRAWLSRARGSDEDNEEYCAKESTYLRVGEPVSKGRSSDLAEATSAVMAGVPLTEVARKFPTTYVIFGRGLERLRHLIVETQRDWKTEVIVLIGPPGTGKSRYAFEFPAENKYYKPRGKWWDGYSGNDVVVMDDFYGWLPYDDLLRITDRYPLRVELKGGMTQFVAKTLIITSNREPRDWYKSEFDLSALYRRINKY
>AKM52583.1 replication associated protein [Goose circovirus]
AKSGNYSYKRWVFTINNPTFEDYCAVVEFCNLENCKFAIVGEEKGEKEGTPHLQGFLSLRKNAKAAAIEEKLGGRAWLSRARGSDEENEEYCAKERTYLRVGEPNRKGRSSDLADAASDVLAGLPITEVARKYPTTFVMFGRGLERLRQVIVETPRDWKTDVIVLIGPPGSGKSRYAFEFPAVEKYYKSRGKWWDGYNGQDVVVMDDFYGWLPYDDLLRVCDRYPLRVEYKGGMTQFVAKTLIITSNREPRDWYKCEVDVSALYRRITQY
>YP_009506296.1 Rep [Bat associated cyclovirus 13]
RRFCFTWNNYTEPDYEKCKTFIVELCKYGIVGKEVAPNTGTNHLQGFCSLKKPMRFSTIKKRLDNRIHIEKANGSDDDNEKYCSKAGDFFVSGDKDKQGARNDIQAVISAIQNGEVTTPKMVAAVYGSVYIKYHRGIEKYLSLLRPVPERNFKTELRIYWGPPGSGKSRRALEEANSLGSSVYYKPRGLWWDGYEQQDSVIIDDFYGWIKYDELLKICDRYPYKVQVKGSFQEFTSKYIFITSNTDIYSWYKFPGYETAAIERRAEIHEYIGG
>AEL28798.1 replication-associated protein [Bat circovirus ZS/Yunnan-China/2009]
RKFCFTWNNYTEDDIIKVKEFLTNNCKYGIFGKEIAPTTGTPHLQGYANLIKPMRFSTIKKRLHNGIHIEKANGSDIDNKRYCSKAGEIFETGDPQSQGQRNDLQSLVDTIQSGTTDIKQIAAKHPTTFIKYFRGIKEYIRSVVPIQPRFFKTEVYYFLGLPGTGKSKTALEEAMAHAPDSIYYKPRGLWWDGYQQQRCVIIDDFYGWIKYDEMLKIMDRYPYQVQVKGGFEEFTTEKLWITSNVDTDFLYKFEGYNTAAFERRI
>YP_009091698.1 putative replication-associated protein [Swan circovirus]
AKKSDYGYKRWVFTINNPTFEDYVSVIEFCTAENCKFAIVGEEKGEKEGTPHLQGFLSLRKNARAAALEENLGGRAWLSRAVGSDEENEEYCSKETTYLRVGTPNRKGRSSDLNAAASEVLAGAPMTDVARKYPTTYIMFGRGLERLRQLIVETLRDWKTEVIVLIGPPGSGKSRYVFEFPAERKYYKARGKWWDGYEGNDVVVMDDFYGWLPYDDLLRICDRYPIRVEYKGGMTQFVAKTLIITSNREPREWYKCEVDCTALYRRI
>AMS38755.1 replicase [Zebra finch circovirus]
KRWVFTLNNPTEQEVESVKKLPPSEYHYAIVGKEKGEQGTPHLQGFLHLKKKVRLNQMKQLIPRAHFERARGSDEDNEQYCSKEGDVILTIGAPAAGNRSDLAGAVAAVKAGRPMTEVAREFSEAYVKWGRGLKDLALMIGQKPRDFKTEVIVLTGPSGVGKSRWANEQEGTKFYKMKGDWWDGYSNEDIVVIDDFYGWIPFCELLRLTDRYPHKVPVKGSYVEFTSKKIIITSNTHPDHWYSEEKCYVQALFRRINKWLMWDVFGFVDAPDAVKKYP
>YP_009134739.1 replicase [Zebra finch circovirus]
KRWVFTLNNPTEQEVESVKSLPPSEYHYAIVGKEKGEQGTPHLQGFLHLKKKVRLNQMKQLIPRAHFEIARGSDEDNEQYCSKEGDVILTIGAPAKGNRSDLAGAVAAVKAGRPMTEVAREFSEAYVKWGRGLKDLALMIGQKPRDFKTEVIVLTGPSGVGKSRWANEQEGTKYYKMKGDWWDGYSNEDIVVIDDFYGWIPFCELLRLCDRYPHKVPVKGSYVEFTSKKIIITSNTHPNHWYNEEKCYMQALFRRINKWLFWDVFGFVDAPDAVKKYP
>YP_009506289.1 putative replication-associated protein [Bat associated cyclovirus 4]
RRFCFTWNNPTELDFALCSEFIKKYCKYGIVGKEIAPTTGTLHLQGFCNLQKPMRFSTIKQRLDNRIHLEKANGSDEENQKYCSKSGDFFEEGSPGFPGRRTDLESLVSSIKNREVTTLKGVAEMHGACFIKYHRGIQAYMQQMVPIQPRDFKTEVYFYWGPPGTGKSRRAAEEARTRFPNNPDTGRDEVYYKPRGLWWDGYEQQKAVVIDDFYGWIKYDEMLKICDRYPYKVQIKGGFQEFKAEAIWITSNVSIDLLYRFTGYDPAALQRRM
>BBI18985.1 replication-associated protein [Bat associated circovirus 10]
WCFTVNNWTEEEYGLIASIPRSSVKYLIIGKEVGESGTPHLQGFVNFKKKLRRSALKRLPGFTRAHVQSANGTDLENQRYCQKGGQYLEIGCPSRPGKSSALTEAIQDLQRSRGNLNEVARMHPEVYVRHGRGLRDYVFTAGLVGQRAWKSEVIVIIGKPGVGKTRYVNREVEGKTVYWKPRGPWWDGYMNHEVVIFDDFYGWVAFDELLRVCDRYP
>ADN80868.1Rep [Beak and feather disease virus]
WCFTLNNPTDGEIEFVRTLGPDEFHYAIVGREKGEQGTPHLQGYFHFKSKKRLSALKKMLPRAHFERAKGSDADNEKYCSKEGDVILTLGIVARDGHRAFDGAVAAVMSGRKMKEVAREFPDIYVRHGRGLHSLSLLVGSRPRDFKTEVDVIWGPPGCGKSRWANEQPGTKYYKMRGEWWDGYDGDDIVVIDDFYGWLPYCEMLRLCDRYPH
>YP_009389439.1 replication-associated protein [Giant panda circovirus 3]
GKYWCFTSYHNDCPVFDAGTMQYLVYGGEICPRTERRHWQCYVEFKSNKRRKAVSKMFNGVHLERRNGTAQEAATYCKKDEQFVEHGSIGEVNQGRRTDIHDAASLVAAGQSVRSIAESNPRLFAQYGRGLTFLSAVTNSGRSIRWRDVKCQMWWGKTNLNKTRTWFDKYWDEGCYRFQYGNGKSWWDGYDGEKHILFDEFNCQILLSEMLMLTDGYPMRLECKGSHTYAKWETVTIISNDDPQFFYNSCSTDKRNAFARRF
>AIX11629.1 replicase [Bat circovirus POA/2012/V]
CFTLNNYTEEEEKKFFEWDQWKYVVIGKEVGESGTPHLQGYGELTGRKRMSTLKKFDARAHWEPMKSTPEAASKYCMKDGHFHEGGALSSSKAPYKEMQEWIAIVKDGNMRKLLEQPPNLSTCKLMEKYLTYLEPVRKEKPTVTWLWGASGTGKSKMAQELAGDDVYWKDGEKWWDGYDRHESVIIDDFRASNMKFNYLLRLLDRYPMRVEVKGGYRQMNSKNIFITTIIYPDKVYQLEDEPIKQLMRRI
>AXH75868.1 putative replicase [CRESS virus sp.]
MFDWKDKVLPQKCGCTADWMDGRLHIDECLYCKNDRFMTVGCDYGKVCEKTCECYLCYFKRNRRQANATGAFWYSVRPPHTMKPLEFKSKIEKFLQGGTIAKAIYNFEFKYDEKKQPYGVHCHMLVWARETKKFNQHIKRQKDSFWSLCLDKQLFSILNKDMNERIPDKIKYMTGITWSEIKNDEKLWDFKTRVEKLGVRDQLIFYKCDPCDFGVTVKKLTPKFEDPGENLYEYLGYYLDK
>AXH75823.1 putative replicase [CRESS virus sp.]
MGKPEIKRRSIGVTIRPTDGITDEMLDVLLVKLKSSYQCGAKCAIEKKGHERHVHFQLWFDKPKRPSDVKSTYLDKILKPYLMSHPKWNYIKSHGIEVRIAYSCDWINTYCSENELKNDEVNILYENLPDDYQENQYYPSQEEQDAVQAKANAVDQMMHDYEVMFYNWFEETQPPCQEITCTLVATFLSTMAYSERKIKTMHRKLDRQNLTTTLTAYINRSCDPSHYYTPPETKETKHLRSCGLNENEILKCMPNV
>AXH79057.1 hypothetical protein [Circular genetic element sp.]
KSFAITVRPRDGITDKTVTALTKWFKALPYSVAVLEMQSEARHLHAQIWFNEPKTKGDISKQIHRICDRTISEFDTSQLKVLRQGIKIAYSDWYLDYLVDNDNKTDDAHIIIDNPPEKTLDFYPTEEEQDKLQNKINAVDPRMYALEQSFLERYPDNLTLKAVAQFLSEEMFVNRTIKCVLQQRDRTALCKTLHAYINKSNSIDYFIT
>AXH74457.1 putative replicase [Circoviridae sp.]
RSFCVTIRPRHGISDSTVSATLKWLRKQDYAVAVLEKENEARHLHAQMWFSKPRARGDINKQIQRICEQTIEDWTPEELKVLRGGTLIAYSDWANDYLIENDLKTNDPNILINSPPNKTIDYYPTEEEQDRVQKLKTAVDPRFFNLEQDFLLWNGDNPVTHKSVASFLADSMFVSRTLKVIIQKRDRLSLCTSLYCYITKSTDPFQF
>AXH78973.1 hypothetical protein [Circular genetic element sp.]
RSWCITIRPRDGLSDKTLEAAKKWLQKCPYSFAVLEMTHEARHLHAQIWFTEPKVRGDICKQIQRICERTISEWDDAQKKVLRQGVKIAYSDWYLDYLAENELKEKPTIILENPPDKTLDFYPTDEEQQNIQLMKTAVDPRFASLEIKFNEWVGERDISLKVVSQFLAVQMFQDRTIKVLLHQRDRKALAVSLFAYVQKSDD
>AXH79025.1 hypothetical protein [Circular genetic element sp.]
KSFGITIRPKEGVIADSMFETKILKAIQRYDYYHCVAEKTGIERHLHFQIWSNEEKRKGDIKKTFSRICEKEDWWDVDHKRYCIKDKCCYNDWFDGYCIGNESKTSDKSEILLDNIPAISGNYYPSEEDQQKWKDESKAIDKTFHNLAVRWREKYSKPPSGLADVALFFNNLMFKDKVIKVIEDKRRRIQRVECLYFYLVSNACIKHSMTIGE
>AXF52749.1 replication family protein [CRESS virus sp.]
MQLHEIGHVQLRHDWSNMKGDSFRRMQSSSHPFAKLTQSGLPAYETTPCRSRGCWACQYKARRKLRNKVQRFVDDVVLKAKRSWRFVTLTLPGEWYEVRSNTVAEQLHTVRRAFASWRLKMQRRGRRLHGFYTIEFEGSEKENWHTHVHMLMKWKHADYNELKKLWTESVDRKMRKQLENWTEGTMTNDQRVVQVDKITSQGIADYCTKVTNYVTKGPKSVLNKAEIGKLLYRKRTTGWLGEYHGNKKETGSGS
>AXH76664.1 replication family protein [CRESS virus sp.]
ISLCEIGHYQLTHKWTNYLQDKISNSQTRECWFPLRTSNGFIAYETKRCGQRTCWACQYRNRSKLRSTVSDFIQKEVKPNTLKYRFVTLTLPGSWYSVRHASVEEQLQVIRKSFRSLRTKLKRRGFPISGFYCIEIESSNSQYWHTHVHMIIRWKNQDYSELKEMWTKSVDRKTLAHLVNWELDPNNQRTVQVDRISDSKIADYLTKVTNYVTKVNDFSHNRRDIGEALYRRRTTGWLGEHYGFKKENNGSGS
>AXH77122.1 protein Rep [Circoviridae sp.]
FELARIGHYQLTVKWSNMSGDKISNTQTRECWWPLESELGHVVYGTKRCGRRTCWACQYRARSKLRSTVDDFFHRHVIPNPSRYRFVTLTLPGAWYEIRHASVEDQLLTLRKSFRSLRSKLKRRGFTISGFYTIEVESVNSEYWHAHVHMICKWQNQDYSELKEMWTKSVDRKTLAHLVNWELDPNNQRTVQVDRFSNEKLADYLTKVTNYVTKVNDMPHNRRDIGEALYRRRTTGWLGEHYGFKKENINSGS
>VEV85687.1 replication protein, partial [BMMF2 DNA sequence]
CPFCAGIRASKAIQKYTERVDEVLKKNRKLKPVLITLTVKNGTDLSERSAHLIKSLRALIKRRQDYNKKGRGFNEFCKINGAMYSCENTYNEQTEEWHPHVHMFALLDDWIDQEQMSETWHEITGDSFIVDIRKVKKEKDLGYAKAAAEVCKYALKFGDLTVENTWEAFKVLKGKRLSGAFGSLYGVK
>EAC7660542.1replication protein [Listeria monocytogenes]
YKANPCKNRFCPVCAWRKARKDALGLSLMMQYVKQEESKSFIFLTLTTPNVTAEHLEDEIQNYNHAFQKMFKRKKVNSIAKGYVRKLEVTYNAERDDYHPHFHVLI
>VEV85609.1 replication protein, partial [BMMF2 DNA sequence]
CPFCAGIRASKAIQKYTERVDEVLKKNRKLKPVLITLTVKNGTDLSERSAHLIKSLRTLIKRRQDYNKKGRGFNEFCKINGAMYSYENTYNEQTKEWHPHVHMFALLDDWIDQELLSETWHEITGDSFVVDIRKVKKQKDLGYAKAAAEVCKYALKFGDLTVENTWEAFKVLKGKRLSGAFGSLYGVK
>VEV85650.1 replication protein, partial [BMMF2 DNA sequence]
CPFCAGIRASKAIQKYTERVDEVLKKNRKLKPVLITLTVKNGTDLSERSAHLIKSLRTLIKRRQDYNKKGRGFNEFCKINGAMYSYENTYNEQTKEWHPHVHMFAPLDDWIDQELLSETWHEITGDSFVVDIRKVKKQKDLGYAKAAAEVCKYALKFGDLTVENTWEAFKVLKGKRLSGAFGSLYGVK
>VEV85732.1 replication protein, partial [BMMF2 DNA sequence]
CPFCAGIRASKAIQKYTERVDEVLKKNRKLKPVLITLTVKNGTDLSERSAHLIKSLRTLIKRRQDYNKKGRGFNEFCKINGAMYSYENTYNEQTEEWHPHVHMFALLDDWIDQEQMSETWHEITGDSFIVDIRKVKKEKDLGYAKAAAEVCKYALKFGDLTVENTWEAFKVLKGKRLSGAFGSLYGVK
>VEV85723.1 replication protein, partial [BMMF2 DNA sequence]
CPFCAGIRASKAIQKYTERVDEVLKKNRKLKPVLITLTVKNGTDLSERPAHLIKSLRTLIKRRQDYNKKGRGFNEFCKINGAMYSYENTYNEQTEEWHPHVHMFALLDDWIDQEQMSETWHEITGDSFIVDIRKVKKEKDLGYAKAAAEVCKYALKFGDLAVENTWEAFKVLKGKRLSGAFGSLYGVK
>VEV85671.1 replication protein, partial [BMMF2 DNA sequence]
CPFCAGIRASKAIQKYTERVDEVLKKNRKLKPVLITLTVKNGTDLSERSAHLIKSLRTLIKRRQDYNKKGRGFNEFCKINGAMYSYENTYNEQTEEWHPHVHMFALLDDWIDQEQMSETWHEITGDSFIVDIRKVKKEKDLGYAKAAAEVCKYALKFGDLTVENTWEAFKVLKGKRLSGAFGSLYGVK
>VEV85512.1 replication protein, partial [BMMF2 DNA sequence]
CPFCAGIRASKAIQKYTERVDEVLKKNRKLKPVLITLTVKNGTDLSERSTHLIKSLRTLIKRRQDYNKKGRGFNEFCKINGAMYSYENTYNEQTKEWHPHVHMFALLDDWIDQEQMSETWHEITGDSFIVDIRKVKKEKDLGYAKAAAEVCKYALKFGDLTVENTWEAFKVLKGKRLSGAFGSLYGVK
>VEV85547.1 replication protein, partial [BMMF2 DNA sequence]
CPFCAGIRASKAIQKYTERVDEVLKKNRKLKPVLITLTVKNGTDLSERSAHLIKSLRTLIKRRQDYNKKGRGFNEFCKINGAMYSYENTYNEQTEEWHPHVHMFALLDDWIDQEQMSETWHEITGDSFIVDIRKVKKEKDLGYAKAAAEVCKYALKFGDLTVENTWEAFKVLKGKRLSGAFGSLYGVK
>VEV85654.1 replication protein, partial [BMMF2 DNA sequence]
CPFCAGIRASKAIQKYTERADEVLKKNRKLKPVLITLTVKNGTDLSERSAHLIKSLRTLIKRRQDYNKKGRGFNEFCKINGAMYSYENTYNEQTKEWHPHVHMFALLDDWIDQELLSETWHEITGDSFVVDIRKVKKQKDLGYAKAAAEVCKYALKFGDLTVENTWEAFKVLKGKRLSGAFDSLYGVK
>VEV85412.1 rep_a, partial [BMMF2 DNA sequence]
CPFCAGIRASKAIQKYTERVDEVLKKNRKLKPVLITLTVKNGTDLSERSAHPIKSLRTLIKRRQDYNKKGRGFNEFCKINGAMYSYENTYNEQTEEWHPHVHMFALLDDWIDQEQMSETWHEITGDSFIVDIRKAKKEKDLGYAKAAAEVCKYALKFGDPTVENTWEAFKVLKGKRLSGAFGSLYGVK
>VEV85489.1 replication protein, partial [BMMF2 DNA sequence]
CPFCAGIRASKAIQKYTERVDEVLKKNRKLKPVLITLTVKNGTDLSERSTHLIKSLRTLIKRRQDYNKKGRGFNEFCRINGAMYSYENTYNEQTKEWHPHVHMFALLDDWIDQEQMSETWHEITGDSFIVDIRKVKKEKDLGYAKAAAEVCKYALKFGDLTVENTWEAFKVLKGKRLSGAFGSLYGVK
>VEV85506.1 replication protein, partial [BMMF2 DNA sequence]
CPFCAGIRASKAIQKYTERVDEVLKKNRKLKPVLITLTVKNGTDLSERSAHLIKSLRTLIKRRQDYNKKGRGFNEFCKINGAMYSYENTYNEQTKEWHPHVHMFALLDDWIDQEQMSETWHEITGDSFIVDIRKVKKEKDLGYAKAAAEVCKYALKFGDLTVENTWEAFKVLKGKRLSGAFGSLYGVK
>VEV85481.1 rep_a, partial [BMMF2 DNA sequence]
CPFCAGIRASKAIQKYTERVDEVLKKNRKLKPVLITLTVKNGTDLSERSTHLIKSLRTLIKRRQDYNKKGRGFNEFCKINGAMYSYENTYNEQTKEWHPHVHMFALLDDWIDQEQMSEAWHEVTGDSFIVDIRKVKKERDLGYAKAAAEVCKYALKFGDLTVENTWEAFKVLKGKRLSGAFGSLYGVK
>VEV85715.1 replication protein, partial [BMMF2 DNA sequence]
CPFCAGIRASKAIQKYTERVDEVLKKNRKLKPVLITLTVKNGTDLSERSSHLIKSLRTLIKRRQDYNKKGRGFNEFCKINGAMYSYENTYNEQTKEWHPHVHMFALLDDWIDQDQMAETWHEITGDSFVVDIRRVKKEKDLGYAKAAAEVCKYALKFGYLTVENTWEAFKVLKGKRLSGAFGSLYGVK
>AXF52776.1 Rep protein [CRESS virus sp.]
MRRFWFLTIHHNPDGSQIGNLKDGEDFDIQDIIDAIDLAFTGNLRFRRATLEVGNKKGQFHVHAYVETWRSVRWSTVCRRTENMFAKVKVVEHSKLKVAEYCNKSDDPTWVAGPYDMGQISRDRKDEDLKSPLDEVIELLLIGTPIQEVARSYPKTWVIFGKRLKDWLTDLSQPIPLVYTEKLP
>AUM61990.1 Rep [uncultured virus]
LERGEQGTLHVQGYVRFHNRKRIQTVKNVLDSQGVHLEFARGAEEQNKHYCSKEETRVEGPWEFGVYDKDAGKQGNRSDLDTIAEKARAGTPLQTIANEHPSDFIRYHSGIQALHLLIAPPPPV
>AWU66059.1 Rep [unidentified circular ssDNA virus]
GKVAFCIGQEELCPSTGRKHLQFYVQLGRTCTMKWLKKYVNEHAHWEKARGTVDENIQYCSKQDTQINGPWQFGTPKRTGKLTGLDEATMLVTSGTPLGEVAKAFPVVWVRHGKGL
>YP_009163904.1 putative replication initiation protein [Littorina sp. associated circular virus]
AEVGDSGTPHLQGFVHLKERESLGGVKKILGNRCHLEMARGTDIENDEYVSKGSIVVELGAPVEGATEKGGGDTGYIMARAAAQQLADGGDLCAIAEDPELWKSYCQHGRAIEKLAEATRKSKQHQLAADSLGDPILQAWQRTLLRHVLGEPDMRKIHWMYDLVGNMGKTWMSKYLCAKHGAVRFENGKSADIKYAYNGERIVIFDLSRSQEDHFNYEVLESVKNGIMFSPKFDSKMKVFAVPHVLVFANWGPEESKLSRDRWDVKCMTDQ
>ALE29827.1 replication associated protein [Dragonfly larvae associated circular virus-10]
EVGDSGTPHLQGFVHLRKRLRLACFKKLVGDRAHCEVARGTDKDNESYCGKDADVVLTVGEPTIGTTEQGGGDTIHSIARRIALKLSKGTDITELQGEEWRAYCRHSKVIQELSAAFVKNKNIKDQAAQMSGKPLRQWQKELKDAIQTVPNDREIMWYCGSVGNTGKTWFSKYLVALHGAIRFENGKSADIKYAYNGGRVVVFDLSRSQVDHFNYEVIESIKNGLMFSPKYTSCTKMYPIPHVIVFANWMPDESKLSADRWNIQSLS
>AHH31482.1 replication-associated protein [Dragonfly larvae associated circular virus-10]
EVGDSGTPHLQGFIHLRKRLRLACVKKLVGDRAHCEVARGTDKDNESYCGKDADVVLTVGEPTIGTTEQGGGDTIHSIARRIALKLSKGTDITELQGEEWKAYCRHSKVIQELSAAFVKNKNIADQAAQMSGKPLRQWQKELKDAIQTVPNDREIMWYCDSVGNTGKTWFSKYLVALHGAIRFENGKSADIKYAYNGERVVVFDLSRSQVDHFNYEVIESIKNGLMFSPKYTSCTKMYPIPHVIVFANWMPDESKLSADRWNIQSLS
>AOS89456.1 replication-associated protein [Goose circovirus]
FEDYCAVVEFCNLDNCKFAIVGEEKGEREGTPHLQGFLSLRKNAKAAALEESLGGRAWLSRARGSDEDNEEYCSKESTYLRVGEPNRKGRSSDLSDAASDVLAGLPITDVARKYPTTYVMFGRGLE
>AUT13973.1 replication protein [Duck circovirus]
FEDYVHVVEFCTLDNCKFAIGGEERGANGTPHLQGFLNLRSNARAAALEESLGGRAWLSRARGSDEDNEEYCSKESTYLRVGEPVSKGRSSDLAEATSAVMAGVPLTEVARKFPTTYVIFGRGLE
>ABS70979.1 replication protein [Duck circovirus]
FEDYVHVLELCTLDNCKFAIVGEEKGANGTPHLQGFLNVRSNARAAALEESLGGGAWLSRARGSDEDNEEYCSKESTYLRVGEPGGKGRSSQLADATSAVLAGLPLTDVARKYPTTYVIFGRGLE
>AZP73866.1 master replication initiator protein [Faba bean necrotic yellows virus]
PLSLHESMKYLVYQTEQGEAGNIHFQGYIEMKKRTSLAGMKKLIPGAHFEKRRGTQGEARAYAMKEDTRIEGPWEYGEFIPTIEDKLREVMNDMKTTGKRPIEYIEECCNTYDKSASTLREFRGELKKKKAISSWELQRKPWMNEVDTLLQERDGRRIIWVYGPQGGEGKTSYAKHLVKTRDAFYSTGGKTADIAFAWDHQELVLFDFPRSFEEYVNYGVIEQLKNGIIQSGKYQSVIKYSDYVEVIVFANFTPRSGMFSEDR
>AVG18921.1 replication initiator protein [Milk vetch dwarf virus]
LVYQTEQGEAGNIHFQGYIEMKKRTSLAGMKRLVPGAHFEKRRGPPGEARAYAMKEDTRLEGPWEYGEFIPTIEDKLREVMNDMKITGKRPIEYIEECCNTYDKSASTLREFRGELKKKKAISSWELQRKPWMEEVETLLQERDGRRIIWVYGPQGGEGKTSYAKHLVKTRDAFYSTGGKTADIAFAWDHQELVLFDFPRSFEEYVNYGAIEQLKNGIIQSGKYQSVIKYSDYVEVIVFANFTPRSGMFSEDR
>NP_619769.1 replication initiator protein [Milk vetch dwarf virus]
PLSLHELMKYLVYQREQGEAGNIHFQGYIEMKKRTSLAGMKKLIPGAHFEKRRGTQGEARAYAMKEDTRLEGPWEYGEFIPTIEDKLREVMNDMKITGKRPIEYIEECCNTYDKSASTLREFRGELKKKKAIISWELQRKPWMDEVDTLLQERDGRRIIWVYGPQGGEGKTSYAKHLVKTRDAFYSTGGKTADIAFAWDHQELVLFDFPRSFEEYVNYGVIEQLKNGIIQSGKYQSVIKYSDYVEVIVFANFTPRSGMFSDDR
>AXH73486.1 putative replication initiation protein [CRESS virus sp.]
MYKKLREELINENILLLERCKAMGINIWPGTDRTVEDVMVEVDKNSQEILKQKFGYGESGKQLKEKDLKSYYFITINLEGNKEQVKELYDKMGEAIHRYKWLRKSIFNIEYYTKKGGHPHTHIYVDTDKRRDTIIHLLSKFFKIKENYLDIKRYYGNPINHINYIKGIKKEESKEEYIDKDDKLRDEYNIPKFIDNMGGNELIVNGSE
>AXH78036.1 putative replication initiation protein [Circoviridae sp.]
MLKTRLHDGTPLMEYFRDLRPSFWKGSTFANYSAFEAMIMEKEKPKTDSYFWIQFPCPNNATPEEFAELLVGLERYVWFRNYWYNIEFQTERGIHIHSHLLLDNPAGSVRPARIIANIASHLKLEKNHIECKRWSHSRTNRLNYLKGMKIPQSKMENVDMDKTFREKYNLKNVYTDDTKQCPSKEGESPE
>AXQ65400.1 hypothetical protein [Circular genetic element sp.]
MYRMLSTRMSNGTPIMEYMRALPPSFWKGTTVKDFAAYHELIKEKEDGSQTYYWIQFPKPHTLQTDLFLDKILELERYSWFKNYIFNIEFNPHIHSHLIVINPSKDIRPSRIINNIAKHLGIPENNINCKRYSHSYYNRLNYVKGLKIPQDKQLLVEQDIVDRDKYNLSTYYSDAQPVQEAQST
>AXH76893.1 putative replication initiation protein [Circoviridae sp.]
MNLQSDFCRNRSNFKGLLCGCCGGCSRLMEACDSNACEVNFDEYRQMVCQIYYRRIEMERIYIEECKFLSTGKRYHNFITLNFPPDYNILTAIAILKQWSIDWLRKAKFVVEFHTKSGGHPHIHLISYVVRKKTILIRDLSNKFKAKPECFDVVQRPDLYTTHINYINGVKTDRKDWQITADESWRETLNIQSLYTLL
>AXQ65310.1 hypothetical protein [Circular genetic element sp.]
MLKAKLSDGTPLMHYFRDQTPSFWKGTEFKNFRDFESLIIDKEKGTLPYYWIQFPKPHNLSTPQLFLDKILGLERYIWFKNYVFNVEFNPHIHCHLIIKDPSNTCRPARIIDNISKHLGIPGNNVECKRQTHSLTNRINYVKGLKVPQHKQMLVEKDCVDRQNNNIDLYYNDAQSNQETESP
>AXH75134.1 putative replication initiation protein [Circoviridae sp.]
MKNSSKSSKLKIMLYIYIRMPNEATKRKLESVIAAQIKKGLVPTGALLRFIQDEGLTGLVEDTSHQLITVALPNDYSLQKIKEYIESPHQWVRGGLLSVERYSKTGVNLHIHILITGYRSKTLIIRDLSRKFKIETNFIDVQRGKTATDYNNRIQYLKGNKMDTEKIDNVQKDDEWRHKEGFNKYYRIKI
>AXH77715.1 putative replication initiation protein [CRESS virus sp.]
MYSQTQAAAIAAANQFEIYSIMRRHGWSSEATNDMIYKMEELADRRANIEKKLQHQRVFGDVLTVMITVSFDNKMEETPENTVADMKKFIRLFKESNYKWCENACYTFEFFSAEGWNPHLHLVCDKNDAPSTIAKAIRRSPAYKQTGSYRVDVKAGTDGTQIKYIQGDKKESKEENVKKDIKFRETQKLKSYYIL
>AXQ65351.1 putative replication initiation protein [Circular genetic element sp.]
MLKAKLKCGMPLMDFLEHIMPKAEWDAFENQILIKENKKIKPLGITVRKSLAMETDEFITICQHLTKYKWFKDYVYSVEFYTQNGYYPHIHILLKKWDKTTLPRCDLIRNLKRIFKQSNNSQIEVKELSSIHANNYEEYLGGNKQDTSKQERVQKDIEERIKFSISNIYSDI
>AXQ65627.1 putative replication initiation protein [Circoviridae sp.]
MYKNMWDIYRDKREPGGSCGGQKGWCGYCGVCDYIWNIGKYSNWKGMTKDEWRKSNYKNNLKTARHEREQIQEVKDEVELEMGGGLKHTFWTIGLKEDYDLGKMHEKTEELLNKDKFGMGKSCAVYEYHSESKPDGGNLHIHILVPEHGSKTRAGKQIQKVAEHYGVKENFVDREFGNRKDFKNRMNYILGNKINDEKRKYVEKDKEWRAMQKLPDFASTLSKKIEEAFKN
>AXH79544.1 hypothetical protein [Circular genetic element sp.]
MLRAKLKCGMPLMEFLEHIMPKAEWDAFENQILIKENKKIKPLGITVRKSLAMETDEFITICQQLTKYKWFKDYVYSVEFYTENGYYPHIHILLKKWDKTTLPRCDLIRNLKRIFKQSNNSQIEVKELSSIHANNYEEYLGGNKENIDKQERNKKDIEERIKFSISNTYSDS
>AXF52757.1 replication-associated protein [CRESS virus sp.]
MSHTNAGPQSDHHIFVVNNPRNSLLEKLVNEWGMDILAENSSWPINNRVRITCLAFQVEVGEDGNTPHIQGYLQTNLKTSTYKLTDKLQEYFGVRPHVERCVGSSESNLAYVSKEATRKEGTLTHLFGTPRVIHASGGQGHRNDLLAVQTAINEGALSIDELREKFFNEFCKFDRFLTNYFVNRQQRLQRDSLRLSMNGSNWRFPWQQDLANAVMLTPQPRRISWWWEAQGNVGKSYMARYLSLHCDGVVVTAMKKADMLHLLTKTLSGARCVIFDLTRTTEDGSVSVVYEVLEQLSNGFICSGKYDSTSLFLQPLHLIVFSNFAPDRSTMSADRWDVHHIASQ
>AXH76157.1 replication-associated protein [Circoviridae sp.]
LNRKTRITYNKGCCERVNTPHVHNYIQLNCAVTATDIQNFLDVPGWDVRVCMGSSQHNVDYIDKERSKDPDVPNGLWEQGDITEMEARDKGPGQGARMDLEAVKAAIDAGATWTDLIQNHFTEASRCGQFFKECINIRDEQAMMAKLTAQYQSVTLRPWQLALDQKLNEPPDRRLFWMYETTGNVGKTWMSSYLRITRNAVVLQIAKKADLAHIISKSSSGVYIFDLARSSEEGSVSVVYELIEQLKNGYIISGKYDSRAFSFAQPHVIVFANYSPDRSKLSADRWDVTNIS
>AJY53449.1 viral replicase protein [Temperate fruit decay-associated virus]
VFTINNPTFNPDDLFVGEPPEWVRCAIWQLEEGEQGTQHIQGYIEFTKAIRASRFCQIINGDNPHLEVRRGSRDQAYNYCSKEETRVSGPYTYGSWKLCKGRRTDIEAATTAILEQDADDDELLHNHSGVMAKYPKFVKFLREHKRRKINSEIVFPHELHPWQISLISYLEDEPIPRKIKWFVDERGGSGKSTFAKHMARHGAFYTRGGKTPDVAFAFREHLSSNPHSTIVIFDFTRSGKDYVNYDILEQIKDGIVVSNKYESTTIISPVQHCIVFANWEPNKESLSLDRWDIVHL
>AJY53457.1 viral replicase protein [Temperate fruit decay-associated virus]
LFTINNPTFNPDDLFVGEPPEWVRCAIWQLEEGEQGTQHIQGYIEFTKAIRASRFCQIINGDNPHLEVRRGSRDQAYNYCSKEETRVSGPYTYGSWKLCKGRRTDIEAATTAILEQDADDDELLHNHSGVMAKYPKFVKFLREHKRRKINSEIVFPHELHPWQISLISYLEDEPIPRKIKWFVDERGGSGKSTFAKHMARHGAFYTRGGKTPDVAFAFREHLSSNPHSTIVIFDFTRSGKDYVNYDILEQIKDGIVVSNKYESTTIISPVQHCIVFANWEPNKESLSLDRWDIVHL
>AXH73981.1 putative viral replication protein [CRESS virus sp.]
MSSNSSVKVDGVGNTKTPSRRQISPSKHWIFTLKFSSSNSSAIIKVLGPICEKYIFQREVGDSETEYEHWQGYLMFKKKSRPMGIGLPKDCHWEKCRSPKHAMAYCAKEETAYKPIERFAKGVRIPRALAKVTYEMLRPWQKKIADAHDKPCDMFDRKINWYWEPTGNIGKSVLCKYFVDQKGAIIISGKGTDCLYAIQQFVEKMGEGPDIVIMDIPRCIEHVSWNAIESAKNGCFFSGKYEGGMVRYNTPHIIVFSNEVPDMTKLSEDRWNVVELVV
>AXH75355.1 putative viral replication protein [Circoviridae sp.]
GGGNTKSPPAKQKPVRVSGAKFWTFTWNNYPENWLALLAPSLEGAEWIAGYEIGESGTPHLQGYVEFPVKVRPIGYRGAPKEIHWGDENGKPAKGTRQHNVTYCSKEGKPAGGTLRIPRPLVKMTYDLLRPWQKKIADEFVEPEDPLFGRPIHWYWEEPGGVGKSVLCTYFVDNCKCIILSGGAADMKFGVTSYCAKHGEGPDLIVMDIPRVQDNISIKGIEECKNGCFFSSKYESSMVRYNRPHVVVFANKPPDVTDMSMDRWKIVEL
>AGA18434.1 hypothetical protein [uncultured marine virus]
ISSNSSTEGGNTIPPSSPNLSKKLQISPAKRWCFTFNNYTTENISSIVPIFRSNCLCAFFSREIGSSNGTHHLQGYCEFKIKYRPVSLFKHISTTIHWEKAKGSREDNIAYCSKDGALEFHMGIPKPIKTIMPNQFFQYQTDIYDLIQTEPDDRTINWYWESEGNVGKSAFTKYLCVHHNAIILGGKGDNCLNGVLDYIKTNNIAPEIIVFDIPRSIADYVSYTAIEKIKDGCFYSGKYEGGMCVFNPPHIICFANQEPINSSMSGDRWNVVHI
>YP_009163918.1 putative replication initiation protein [Fiddler Crab associated circular virus]
GNNHPPSFRSRKLVFTLNNYQKEDINLIISYFESSAQKWVFGEEVGESGTPHLQGYCEFKNQKEWKQITDKCSPLKRAWSTSARGSLDDNVKYTTKDGKIYYGGFKIEKCNYKVEIDLYDWQKEIMEILEQTPDDRTIHWVWEPKGGIGKTTFQKYIFTHMGGVCVLSGKGSDMKHGVVSYINDHGETPDIVLINIPRSSAEFVSWSGIEEIKDMFFYSGKYEGGQVCGMSPHVLVFANTEPPEGVFSKDRVKTIEL
>QDJ95271.1 replication-associated protein [Capybara virus 32_cap3_4374]
GEGNAKPSPAKQISQRIHWHFRFSNYEKHHIDGLDALFREICSDWVFQEEIGKEGTPHLQGAIRLKKEMRWTAFSPDKRIHWEPQISLNNNTYCCKNDDTKKVGGRVCFGGSYRPKEQEYKCVINKFYDWETEICNILEQEPDNRTLYWYWEENGCAGKTTFQKYIFTHYKNVMMLSGKGSDMKNGIVTYIKNNEQTPKIILINIPKSIDMNYVSYSGIEEVKDMFFYSGKYEGGMVCGPNPHIIIFANREPNYNLFSPDRWKVRHII
>QDJ95269.1 replication-associated protein [Capybara virus 31_cap3_4029]
GEGNAKPSPAKQISQRIHWHFRFSNYEKHHIDGLDALFREICSDWVFQEEIGKEGTPHLQGAIRLKKEMRWTAFSPDKRIHWEPQISLNNNTYCCKNDDTKKVGGRVCFGGSYRPKEQEYKCVINKFYDWETEICNILKQEPDNRTLYWYWEENGCAGKTTFQKYIFTHYKNVMMLSGKGSDMKNGIVTYIKNNEQTPKIILINIPKSIDMNYVSYSGIEEVKDMFFYSGKYEGGMVCGPNPHIIIFANREPNYNLFSPDRWKVRHII
>QBX89268.1 replication associated protein [Apis mellifera virus-6]
AGNTKQLPTNRINASKRWSFTFFEENGSNGYNILEEELKKIGCDYILGKETCPNTGKKHIQGYVEFNSKIRPLENKTLKSLKIHWEKSNGDRQSNINYCSKEGNFFSTFFVKRPLIDPLKGKTLRPFQQKIVDLVNEFNDRKIYWFWDENGNTGKTSIAKHLCINYPNKILFVSGKSNDIKYAVKEFCSNPNNDLYMCIFYFTRTVEDFISYEAIESIKDGILFGGKYESGMCVFNNPQIICLANFEPNKDTLSLDRWNIVNI
>QGS83602.1 replication-associated protein [Chicken circovirus 4]
MTKSGSVGSVEEGNTNSSSTCRISCSIRWIMVLNNYTEDEIINIGSICSKYCKYATIEKEIGDNGTPHLQGYFELKTKARPSSLFNNKRIHFEKAKGSREQNDIYCSKNNNIIVSIGRPKPLKLITNLYDWQLEILEIMKTEPDDRTVHWYWERPGHFGKSQFVKYCIYHHKVLLCNGGKHSDIMNLVFNQNMDETNCVMFDIPRPNEGNVSYSALESIKNGMVCNTKYETGVKIFNSPHIFCFANFPPDNMDKLSADRWKITHL
>AXH76021.1 putative viral replication protein [CRESS virus sp.]
MITPELQEEGNTIPPLNTREQSRKWCFTLNNWTEDEYLSIKNYIITKGLDYVVGKEVGENGTPHLQGYLSSKNPMMFSRLKKVMPRAHLEKARGSNAENLKYCSKSDDFITNIADEEGTPQERIKKRILKKYENVIWREWQQEVINIIEEPKDDRRIVWVYDPDGNSGKSYLVKYLALTKNVVIADGKKDNVFNQLLKKSEDLEIDIILMDLPRHNQEYLNYGMLEQLKDGYVYSGKYEGGEIFLEEPHVIVFSNSEPDYSKFTMDRWLIIRP
>AUM61884.1 Rep [uncultured virus]
QRGNTKPSGRSRGWCFTLNNWTSDEYEKIKTWVTTKPHYVLGKEVGESGTPHLQGYVYDKNNIKFETLKNLCPRMHIEPAKGSPKQNLAYCTKDGDFVTNIQGVSNVTMMLNKLRKRYDNVSWQPWQQLVLDSIKTEPDSRTINWVYDPVGNRGKTFLCKYIKLMTNCVLADGKKDNVFHAIAKKLEDDEVFDTVILDIPRHNLEYINYGLLEKIKDGLIYSGKYEGRDCIFDNVHLWVFANERPDTSKMSQDRWNVI
>AUM61697.1 Rep [uncultured virus]
VSPKSQDGEGNTKPPLRARGWCFTWNNYSDVDFENIKAWMSQKSHWVVGKEIAPETQTPHLQGYFYGKQQVRFETLKRLWPKCHWEVARGDHRSQLTYCTKAGAYETNMEKPNIKEVLLKKQYGTVSWHPWQQEVLDLIDLEPDDRTINWYWEPTGRVGKSFLAKYIALTNEIIIADGKRDNVFNQINQAVNVEGKTVRIIILDVPRHXLEYINYGMLEQIKNGMIYSGKYEGGQIFMDYVHVIVFANRPPDVSKMSEDRWNI
>AUM61767.1 Rep [uncultured virus]
TQPLGNTKTRGRSWCLTLNNWKQDEYDTIKKWCDTVTQYIIGKEVGENGTPHLQIYIYNKNAIYFDKIKKIAPRAHIEKARGTLEENLKYCSKDNDYITNIEEEEKLIDPLEGKELYPWQLDIINMLNKPKDENNRDIYWYYERTGNVGKTAFVKSWVINHPNTCIVXSGNARDIKCGVAFHXKMKKRLDVAFFHLARGEQIDYTGIENVKDGMFFSGKYESGMVYFNRPHVVCFANFPPVVNSMSLDRWIV
>AGA18434.1 hypothetical protein [uncultured marine virus]
EGGNTIPPSSPNLSKKLQISPAKRWCFTFNNYTTENISSIVPIFRSNCLCAFFSREIGSSNGTHHLQGYCEFKIKYRPVSLFKHISTTIHWEKAKGSREDNIAYCSKDGALEFHMGIPKPIKTIMPNQFFQYQTDIYDLIQTEPDDRTINWYWESEGNVGKSAFTKYLCVHHNAIILGGKGDNCLNGVLDYIKTNNIAPEIIVFDIPRSIADYVSYTAIEKIKDGCFYSGKYEGGMCVFNPPHIICFANQEPINSSMSGDRWNVVH
>AXH74394.1 putative viral replication protein [Circoviridae sp.]
ERRERGNTSKPSLGNKEVKNRAFSWTLNNYTEEIFEKTQKTLGSLKCLYVIGKEIGESGTPHLQGYSYFTSTKSFRQVKLLISDKIHIEKSKGSKEQNFNYCTKDGDYVTNMDYKVKRKPKPLKEPLKGKVLRPFQKEILDLCDAVVNDKYDDERSIHWFYENEGNVGKSSLCKHILMHYDAVIVNGKANDIFNGVVNFKEVNGVYPEIVILDIPRSCIDYVNYPAIESLKNGCFYSGKYEGATVIMNSPLVVCLANEGPKSDEMSKDRWKIKR
>AXH73903.1 putative viral replication protein [Circoviridae sp.]
PTVPEEGNTRLSSSTVNPAKKWCFTLNNFTETEVEMLKTHSCSKVPKIMFQSEMGEEGTPHLQGWLEFKTKQRPMTVFKNTKRISWRKMKGTIDDNIDYCSKTDTYTGEVRYARGVSFPYTGPQITLYDWQKPVVNMLKETPHDRRIYWVWSAQGNLGKSTFAKWIFHNVEDTIVTGGKANDMKNGVQTYIKTNFKFPRVVLVDIPRVNRGHFSIAGIEEIKNMFFFSGKYEGGMVSGPPPHVICFANVLPEFAEMSADRWYLM
>AEI54346.1 rep protein [Picobiliphyte sp. MS584-5 nanovirus]
EGNTVLSPPKQGTQHTFWCFTLNNYTAEQIEHLELVFKHECKWYLFQEEVGEKCGTPHLQGQICLKTRMRMTELKRIDMKISWRATKSCTASLEYCKKKETSTGKIYYHGMDVPDQVDLEEPYGWQLDILNVLKDKPHNRIIHWYWEPTGGKGKTSLSKYLVVKHDALMLTGKSNDMYHMISKFPKKRKLFIVDCPRSQQDYINYGAIEQIKNGLIFSGKYEGAQLVFNAPHVIVFANEPPDISKMSLDRWNVVR
>YP_009021888.1 replication associated protein [Cyanoramphus nest associated circular X DNA virus]
QRKRWCFTVNNYTEDEFNSIKQNFCERVAKFAVMGREIGSGGVPHLQGFISLQNKVRLTGIKAIVGQRAHVEPAKGTDQKNLEYCTKSCGVDGATIYGVPAGGVTEKGGGTPLSRRALECVRKRSAGTSISELLDDDTLAPAYIVHKRAIEECASDIAGAQQFQAERARYATTRWKPFQFNILKICMQEPHPRAVHWFWDAEGNTGKTFIAKYLVLLHDAVRFENGKSADIKYAYKGQRIVIFDFSRSQTDHINYEVMESVKNGIVFSPKYESGMKVFRTPHMICFANERPDTSNMSMDRWEI
>ALE29835.1 replication associated protein [Dragonfly larvae associated circular virus-10]
MPKVKQGSQAKRWCFTLNNFTEKDVTSITEKLTFSNCVFAKVGKEVGDSGTPHLQGFVHLRKRLRLACFKKLVGDKAHCEIARGTDKDNESYCGKDSDVVLTIGEPTIGTTEQGGGDTTHSIARRIALKLSKGADITDLQGEEWKAYCRHSKVIQELSAAFVKNKNIADQAAQMSGKPLRTWQKELKDAIQTVPNDREIMWYCDSVGNTGKTWFSKYLVALHGAIRFENGKSADIKYAYNGERVVVFDLSRSQVDHFNYEVIESIKNGLMFSPKYTSCTKMYPIPHVIVFANWMPDESKLSADRWNI
>BAG69613.1 replication initiation protein [Banana bunchy top virus]
WMFTINNPTTLPVMRDEIKYMVYQVERGQEGTRHVQGYVEMKRRSSLKQMRGFFPGAHLEKRKGSQEEARSYCMKEDTRIEGPFEFGAFKLSCNDNLFDVIQDMRETHKRPLEYLYDCPNTFDRSKDTLYRVQAEMNKTKAMNSWRTSFSTWTSEVENIMAQPCHRRIIWVYGPNGGEGKTTYAKHLMKTRNAFYSPGGKSLDICRLYNYEDIVIFDIPRCKEDYLNYGLLEEFKNGIIQSGKYEPVLKIVEYVEVIVMANFLPKEGIFSEDR
>AKO71297.1 Replication associated protein [Banana bunchy top virus]
WMFTINNPTTLPVMRDEIKYMVYQMERGQEGTRHVQGYVEMKRRSSLKQMRGFFPGAHLEKRKGSQEEARSYCMKEDTRIEGPFEFGSFKLSCNDNLFDVIQDMRETHKRPLEYLYDCPNTFDRSKDTLYRVQAEMNKTKAMNSWRTSFSAWTSEVENIMAQPCHRRIIWVYGPNGGEGKTTYAKHLMKTRNAFYSPGGKSLDICRLYNYEDIVIFDIPRCKEDYLNYGLLEEFKNGIIQSGKYEPVLKIVEYVEVIVMANFLPKEGIFSEDR
>AAL89632.1 replication initiation protein [Banana bunchy top virus]
WMFTINNPASLPVMRDEFKYMVYQVERGQEGTRHVQGYVEMKGRSSLKQMRGFFPGAHLEKRKGSQEEARAYCMKEDTRIEGPFEFGAFKLSCNDNLYDVIQDMRETHKRPLEYLYECPNTFDRSKDTLYRVQAEMNKTKAMNSWKTSFSAWTSEVENIMAEPCHRRIIWVYGPNGGEGKTTYAKHLMKTKNAFYSPGGKSLDICRLYNYEEIVIFDIPRCKEEYLNYGLLEEFKNGIIQSGKYEPVLKIVEYVEVIVMANFLPKEGIFSEDR
>ARI50298.1 satellite replication initiator protein [Sophora alopecuroides yellow stunt alphasatellite 1b]
RYCFTLNYQTDLERENFLSLFSRDEINYLVVGDEVAGTGQKHLQGYVSFKNQIRLGGLKKKYGARVHWEIARGDDSQNRDYCSKENLILEIGVPVKKGSCRRKIMQLYEEDPEEMQLKDPDTALRCKAKKLKEDYCSSFSSYQLRPWQIKLHQKIMEEPDDRTIIWVYGPDGGEGKSTFAKELIKYGWFYTSGGKTQDILYMYAQDPERNIAFDVPRCSSEMMNYQVMEMMKNRCFASTKYRPVDLCVRKKCHLIVFANVAPDPTKISEDRIVII
>AIR91924.1 Replicase-associated protein [Melon chlorotic mosaic alphasatellite]
QSRNWCFTLFSYVLPLFSSLPEWAEYLVFQEEQCSSTGRKHIQGFVTLKRSQRLSFLKKKLGDGVHLEIAKGSASSNRDYCTKDDTRASGPWEFGVLAEQGSRKRKTMESFQEDPEEMRLSDPKLYRRCLATRVNKEFSGLVLPVLDRPWQLLAEKILNEGPDDRTIIWVYGSQGNEGKTTWAKSKIQAGWFYSRGGKGENIKYSYAEHLGHAVFDLPRQVEDVLQYTVLEEIKDRLIRSSKYEPIDFNCSDRVHVVVLSNFLP
>NP_619761.1 virus replication-associated protein [Milk vetch dwarf C3 alphasatellite]
WVFTLNFKGEIPILPFNERVQYACWQHERVGHDHLQGFIQMKAQQSLGQMKAIIPGAHFEKMRALNSDQAKAYAMKEDTRIEGPWEYGKYIKKGSHKRKIMERFEDDPEEMKIEDPSLYRRCLSRKMTEEQRSTAEWNYDMKPWQDQVIQEIEETPDYRKIIWVYGPKGGEGKSTFARYLSLKQGWGYLPGGPTHDMLHIISGEPKNNWVFDIPRVASEYVNYGVLEQVKNRVMVNTKYEPIVIRDDNHPVHVIVFANCMPDFTKISEDRMKIV
>YP_009252326.1 replication associated protein [Bovine faeces associated smacovirus 6]
LSAENVETILEQLECERYAYADEVGEGGYKHWQIRYVLRKGSPVEEQIMIWSMWKAHVSPTHVRNFNYIMKTDNYFCSWESELREYRYLEYRPWQKYTLEMIEQQNDREIFVIQDPLGGIGKTTFAKHLVANHKAIYIPPLGEGQEYMAMAMAKAREGRRETFIIDVPRAESLKKKAGMWSAVEQIKNGFLYDKRYQWSEKWIKSPKIVVLTNETELPKDKLSNDRWNVYQ
>QGV56708.1 satellite replication initiator protein [Milk vetch chlorotic dwarf virus alphasatellite 2]
NWVFTRNFEGALPSLSFDERVQYASWQHERGSHDHIQGVIQLKKKARISTVKELIGGNPHLEKMKGTIEEATAYSQKEETRVAGPWSYGEILKKGSHKRKTMERYLEDPEEMRLRDPDTALRCKAKKLKEEYCSSFSGFKLRPWQVELHRALMAEPDNRTIIWVYGPDGGEGKSTFAKELIKYNWFYSAGGKTQDVLYMYAQDPERNIAFDVPRCSSEMMNYQAMEMMKNRCFASTKYRPVDLCVMKNVHLIVFANVAPDPTKISEDRIVII
>AXH75674.1 Rep [CRESS virus sp.]
MSKSYDTKHYLTDSDEDQYGALGWEEGDDCSTNPDAGPDWDCTTEEDDESNGDESSDDTASTDSEANEILNDSQKPISLARKTVTKRPELKRQRALSGDALLEAVGVSKLAVKRPRTETKKSPKSDKQITNPNRATNVTQKRLKNFHWVLNNPTKEEIRRMKDYGESCKYHTFGYEIGDKQKTPHLQGLTMLEKQISRSVLTKLPHPFGRCFYMEALIGTPYDNMKYCQKDLKFEEYGIKPELAKRHGGTKATQGKRSDIEDVCILVKEGKTDVEIFEEHPKTTFKFLRHIQNVRSLVKPTRTKPLEVHIYYGKPGLGKTHTAYANHPDLFQLPVGKDFWMDRYQRDEKVLFDDFCGKVALVNLLQILDKYIIQVPIKGGFCWWCPNLIILTTNVHPCN…
>AUO68190.1 replication protein [Canine circovirus]
VRRWCFTINNPTPEEEEAVKNLAPDAKYLICGREVGEQGTPHLQGFVNLKNTTRMGAIKARLGGRGHFEPARGDDCSNRDYCSKGGDILIESGEPSKQGKRNDLHDACLKLKETRSLAAVAAAYPETYVKYSRGLRDLLLISPEMTTPRKWKTEVEVLCGPPGCGKSRYCMETAPDAYWKPRGKWWDGYDGHQDVIIDDFYGWLPFDDMLRLLDRYPLRVETKGGTMNFTARRVFITSNKLPHEWYSDEIGNKDALYRRLTLIKVW
>ATE46654.1 replication-associated protein, partial [Porcine circovirus 3]
INNWTPTEWESIVECGGSIARYLIIGKEVGKSGTPHLQGYVNFKNKRRLSSVKRLPGFGRAHLEPARGSHKEASEYCKKEGDYLEIGEDSSSGTRSDLQAAARILTETAGNLTEVAEKMPAVFIRYGRGLRDFCGVMGLGKPRDFKTEVYVFIGPPGCGKTREACADAAARELQLYFKPRGPWWDGYNGEGAVILDDFYGWVPFDELLRIGDRYPLRVPVKGGFVNFVAKVLYITSNVVPEEWYSSENIRGKLEALFRRFTKVVCW
>QFI57592.1 replicase protein [Porcine circovirus 2]
KRWVFTLNNPSEDERKKIRELPISLFDYFIVGEEGNEEGRTPHLQGFANFVKKQTFNKVKWYLGARCHIEKAKGTDQQNKEYCSKEGNLLIECGAPRSQGQRSDLSTAVSTLLESGSLVTVAEQHPVTFVRNFRGLAELLKVSGKMQKRDWKANVHVIVGPPGCGKSKWAANFADPETTYWKPPRNKWWDGYHGEEVVVIDDFYGWLPWDDLLRLCDRYPLTVETKGGTVPFLARSILITSNQTPLEWYSSTAVPAVEALYRRITSLVFWK
>YP_009021846.1 spliced replication-associated protein [Dragonfly associated cyclovirus 3]
GTMSARQRLKRIVFTLNNYCEDDFVRIQSYVEIYQYCVVGRETAPETGTPHLQGFINFKSKREFGTIKTIVGDRAHIEPAKGSDVQNKEYCTKGGDYWECGTPSGPGYRSDLADVVQTVKGAKRLREVVERHPCEFIKYHRGIEKLFGMLSEREKRNWKTETIVYYGDPGAGKSRKAAEVGAAAEGGVYYKTRGPWWDGYNGETTVIVDDYYGWLAYDEVLKITDRYL
>ARE68663.1 replication associated protein, partial [Beak and feather disease virus]
YAIVGREKGEQGTPHLQGYFHFKNKKRLSALKKMLPRAHFERAKGSDADNEKYCSKEGDVILTLGIVARDGHRAFDGAVAAVMSGRKMKEVAREFPDIYVRHGRGLHSLSLLVGSHPRDFKTEVDVIYGPPGCGKSRWANEQPGTKYYKMRGEWWDGYDGEEVVVLDDFYGWLPYCEMLRLCDRYPHKVPVKGAFVEFTSKRIIITSNKPPENWY
>AXH74817.1 putative viral replication protein [CRESS virus sp.]
MSSSNSSSTKREGNTKPPSKKQISCAKNWCFTLNNYTEEQKKYISSIVPWICDSAIVGLELGEGGTPHLQGFMEFKKKCRPKTHFEVIPEIHWEKCKGNKRSNVEYCEKEGDVFIRHNVPEYTVRVHECEREWQTTILTQIQERADDRTIHWIWSEAGGTRKTSMCKYLAVRHNAIITGGKAADVRNCICDYKKTNGVTPELLVINIPRSFDPAYVSYEAFENIKDMCFYSGKYEGGMVVGNSPHLYIFANFAPSTSKMSEDRWDIVNIDEATDINKRPRLF
>GAC77776.1 replication protein [uncultured marine virus]
KKQISCAKNWCFTLNNYTEAELSSISSKVPEICTLAIVAKEVGESGTPHLQGFCGFKIKCRPMSHDFPKRMHWEKCKGSAAQNEAYCSKDGDVVLRHGFPKPIFVHACERNGNRIYLRLSKQEPDDRVINWIWSREGGTRKTSMCKYLAVKHKAVILGGKAADVRNAICDYAKTNGQTPELIVINIPKSFDPTYVSYEAFENIKDMCFYSGKYEGGMVVGNSPHLFIFANFEPNTKKMTTQGRWNIVNID
>AXH74960.1 putative replication-associated protein [Circoviridae sp.]
KKAGNISNPSSPKENKKQVSCKKYWHFVLNNWTEEEYKNIISVDRSIVPCLVVNKEVGSKTGTPHLQGFLEFDEKRRPMGYFTSVPRMIWSGMYAKAKPLDGKKYCSKMRTRVEGTEPYCRGWEPPYIYDMDLRPWQQKIVDINNTVPNERTIYWFWESTGGIGKTCLQRWLYCHAERVIMLSGRRADMAFGIAAYKKAHDGTHPRTVLINIPRSDGNRISYSGMEECKEMFFYSTKYECDMIHARPCHMFVFANFPPDLEGVSADRWIVQELE
>AYP28852.1 putative viral replication protein [Circoviridae sp.]
EGNTKTSVSQCRRWCFTLNNYSETDAARIENEFHGVGAKKWVFSKEVGQIGTPHLQGYVEFKNGKTFNGVKNIIGNRAHISIAAGSAEQNWKYCTKSPVDGTVWSFGFAPQPQKVTSDIETPRVWQSKVIALHESVPHKRTINWFWDAEGNSGKTALAKHLCLGGDALYVNGRASDVKCAVAAWIATGKPLRTVIFGIPRTTTAEYVSYSALEEVKDGIFFSGKYESGMVIYLQPHVFVFANFPPDTAKLSSDRWSIQDVSDFT
>AGA18387.1 hypothetical protein [uncultured marine virus]
MVTLGNHRQKGEGNTELPPLVKKQGTRHTFYAFTLFNYEQNDLEANLNRQLNLLSKKYLYGREICPSTQKKHLQGFIHLKKAMRITELKLPGNPHLEACIGSQIQNIDYCSKDNDVVSHGFPKPIEVINNLYPWQKEIEEIITNPPDPRKVYWFWEEHGNIGKSAFVKYCVVKHNALFCDGGKKSDICNLVFNNNMEECNLLIWDIPRCNLGSISYSALECIKNGLVCNTKYETGVKVFNPPHIIVFANSEPSDVSNLSADRWVI
>AXH72094.1 putative viral replication protein [Circoviridae sp.]
MSRLRSVCFTVNNPVVTKQSLLDTLKEQSIKKCIIGSEVGEYGTRHLQGYVMFRNPRSFAAIKVLIPKAHIEKANGTEAANFEYCSKDGDFVSFGEFRNLRQSGSKRNRDILRSILRHKTKDYISSGAYINRAHVFSDIARTIRFDRFDIYMYGQLRTLVLRKFQLQLLTQLFTQDDRKICWVYDTFGGKGKSMLAKYLHYVYRYELFDGVTSARDCAPLMRDVPSGIVFDVTRTDSAHFSYQTLEQVKNGYVMSGKYQGYIKKFKIVPVIVFSNFMPIRDSLSDDRWDIHNINDADVKEDIQGTEKFKEAYPPPPCKEDPLPDEDEENKEN
>AKR53286.1 viral replicase protein [Temperate fruit decay-associated virus]
SRNFLFTINNPTFNPDDLFVGEPPKWVRCAIWQLEEGEQGTQHIQGYIEFTKAIRASRFCQIINGDNPHLEVRRGSRDQAYNYCSKEETRVSGPYTYGSWNLCKGRRTDIEAATTAILEQDADDDELLHNHSGVVAKYPKFVKFLREHKRRKINSEIVFPHELHPWQISLISYLEDEPIPRKIKWFVDERGGSGKSTFAKHMARHGAFYTRGGKTPDVAFAFREHLSSNPHSTIVIFDFTRSGKDYVNYDILEQIKDGIVVSNKYESTTIISPVQHCIVFANWEPNKESLSLDRWDIVHLNHNMNDMN
>AXF52733.1 putative replicase [CRESS virus sp.]
MIFSSGSVNRNNDKVGLAICKGAWLGRPDEAWKHKCARWLACPSCERKRAGKRAHEIKERLKVAKHYFGNDIQVGVLTVTLPGQKHESGIRFKSLKEQYDYAVSRTTLPGLTGWHSMRGMNRLLCGKHMKQGHTDYGLGADGGTHFLEFTYNNNKSWWNVHMHSLFFGPEKLDRLKETSLHVEVDGELLLQKENKGRSCSALAKLGYGTRYTLDYCEAHELDKLIQYSSKVAYVTKPFKAPKHMMPEVEEFMYTNPRLSRPFGRNQYKIDLLPDAYGEETLLEKR
>AXH76006.1 putative capsid protein [Circoviridae sp.]
TFSSGSATGLAICKGAWLGRPDEAWKHKCARWLACPTCERKRAGKRAHEMKERLKVARHYLGNDMTVGVLTVTLPGQKHESGIRYKSLKEQYDYAVARTTLTGLPGWHSMRGMNRLLCGKPDHKGFGRKSQGTGLGADGGTHFMEFTYNNKKNWWNVHMHSLFFAAEKLDRLRSTSKHVLDGDNLIMKKENKGRTNVALARLGYGPRYTLDYAETHELDQMIQYSSKVAYVTKPFKAPKSKFGEIEEFMYTNPRLSRPFGRNQYKIDSLPDGYGEEKLLE
>AXH73536.1 putative capsid protein [Circoviridae sp.]
FSSGSATGLAICKGAWLGRPDEAWKHKCARWLACPTCEGKRAGKRAHEMKERLKVARHYLGNDMTVGVLTVTLPGQKHESGIRYKSLKEQYDYAVARTTLTGLPGWHSMRGMNRLLCGKPDHKGFGKNKVDYGLGADGGTHFMEFTYNNKKSWWNVHMHSLFYAAEPLDRLRSTSRHIVDGDNLLMKKENKGRTNVGLARLGYGPRYTLDYADTHEMDQIIRYSSKVAYVTKPFKAPKHKFGEIEDFMYTNPRLSRPFGRNQYKIDILPDGYGEEKLLEE
>AXH75677.1 putative capsid protein [Circoviridae sp.]
MTFSSGSATGLGICKGAWLGRPDEAWKHKCARWLACPTCERKRAGKRAHEIKERLKVARHYLGNDLTLGVLTVTLPGQKHESGIRYKSLKEQYDYAVSRTTIPGLPGIHSMRGMNRLLCGKPDHNGYGKKSSGYGLGADGGTHFMEFTYNNTKQWWNVHMHSLFFAAMPLDRLKSTSSHVVDGDNLLLKKENKGRTSIALERLGYGPRYTLDYAEDHELDKMIQYSSKVAYVTKPFKAPKSKFGEIEDFMYTNPRLSRPFGRNQHKLDSLPDGYGEEKLLE
>AXF52710.1 putative replicase [CRESS virus sp.]
MAYPWDDAVRTAHICQHTTIDLGSGKIPVNAKAYKLSCCNRCVCEGMYNEFFVEKPTNEEVQKFCQDLYIKGERAKQYAEDRRKALFNSLQESAQIITINFDKGTSPEIIQDVLQEIANVNYNWLASDAIACIEFFSSQSPDKPENPHVHIATKRQNDKNGKPIKATNIAQQIRRKYKNLQCVYGVNGQERTWNIAKSYVDGSCASKSDGNPPGDKWVYTEQDIKHRLMHDIPHPISMKSIDEILTTL
>AXH77541.1 putative replicase [Circoviridae sp.]
MAYPFQEICAQRHTCQHRKHEWETYTTDYDSECVGGCKCGDNWNEFFETKPTPQDAEDWAKAFYIKGIQAKQIAEDRRRNLFSEAQEAGQIITINFDKDRTGDLLNVMEQCISAIRLANYKWLDKDAIACYEFFSEKSPNTPNNPHIHIATKRMCSKTGKPIKATSIAQILRRKFSNLECVYGVNGQERTWNIARAYVDGSCASKSDGTPPGAKWQYTKQDITFRANNNLEHPVKMSCWLNEIIG
>AXH77102.1 putative replicase [Circoviridae sp.]
MSYPFEEFFAHPHKCQKRPNEFLGTHLNTRHYDGECCNVCKCGTDFNEFFQNKPTPDEVTETAKAFYIKGLRATQIAEERKRNLFSQAQEHGQIITLNFDKDAPDRIALMDYAINEIKKANYSWLDKDAVYCYEFYSSQSPTEPDNPHIHIGTKRMVDKKGKLYKATNIAQMLRRKFAEKSKTPIKAIYGVNGEERTWKIARDYVNGSCASKSDGADGIPEGEKWKYTKQDIKYRATNKIDHPMYF
>AXH73598.1 putative replicase [Circoviridae sp.]
MSYPFEEFCKIPHRCQHRHTVIAGVVVKSGHYDGECSDGCKCGDNYNEFFPTKPTELEANEWAKAFYVKGLQATQIAEERKRNLFMSKQELGQIITLSFDKDAPDRIALMDYAINEIKKAEYSWLDKEALYCYEFYSAQSPNSPDNHHIHIATKRMLDKKGKLIKATNIAQQIRRKFAEDSKTPIKAIYRVNGEERTWKIAKSYVDGSCVSKSPGNTLKGIPDGDKWIYTEQDIKYRALNKIEHPGFF
>AXH76633.1 putative replicase [Circoviridae sp.]
MSYPYQEFIGLKHRCQHRLGLYETYTTDYDTECIGGCKCGDHWNEIFENKPTAEETEAWAEAFYIKGLQATQIAEDRRRALFAGKQEAAQIITLSFDKAATNVIELMDQALAEIQKANYAWLDIDAIYAYEFYSDESKHKPENPHCHIATKRMVDKKGKPYKATNIAQQLRRKFGEDSKTPIRAIYRVNGEERTWKVAKSYVDGSCASKSPGTIDNGWQDGDKWRYTKQDIVYRAEHGVQHPMDFKAN
>AXH76496.1 putative replicase [Circoviridae sp.]
MNKVESAWEKNPDLISDILRKKHICKTYWGYEDKDLEENGEAKLEAKMVEYWVKDECAGGYCEYCMGYSYNEYFQEKPTQSDINEVIMKGILKGDLAKKEKLKKLNNFKLMDNKQGQLITLCIDKDYKQVPKLTEEVISVIKSADYDCLLDAHATIELYGVNKQFNPHLHIATRKVKKAGYVAQLFRRKFQKAKYQIYRVDVKDIHSYDSAMAYVGGYKDSPEKNEASEMDREYRNEEGLENLYEI
>AXH73814.1 putative capsid protein [Circoviridae sp.]
MKWKIADPIAYAHEGCLGSSKDRYDTSLCSRHLMCPKCEQRRASKRAWQLTKKLTAEINLMEDEGSDLKVGVLTTTLPGLKHRSGIRRGSLRQQYAYMTDRTNFSGRTGSHSMRGLNTALRDMGVHAGCHNLEFTWNDKGNWWNVHNHSILLADKESWSNDISETKDRIWESSELLDRSEVVGGTNNQFEHYGLGRRYSLDWAEPHEFAQTIKYAAKVAYMTKPIKAPRQKRLELSKFFNGFSGKYPRLSRPFGLWMRSEPL
>AXH76979.1 putative capsid protein [Circoviridae sp.]
MCPKCEKRRASKRAWGLNNRLKSEIEMAEDEGSNLKVGVLTTTLPGIHHSSGIRHQNLRSQYDYLTSRTNLKGLGGAKSMRGLNHVLAQNGIHAGCHNVEFTYNEDKSWWNVHNHSILIADEESWSGFLTETKDRVWESSDLLDRFELTHGFSQGLETSHGLGRRYTLDWAEPSEFEQSIRYASKVAYMTKPIKAPRSKRLELSKFFNGFGGSYPRLSRPFGMWMRSISLP
>AXH73015.1 putative capsid protein [Circoviridae sp.]
GCTSVRKYLNDRSLCPRWRLCSGCERVRAKRNQWKIAKSLQYDIDLAEEQGTPIKIGVLTSTLPGKSSKIRSASLSEQFDYLTKRTTMSGYTGWHSMRGINTKLKEWGISGGSHFIEFTNKSGNQWNTHMHSVLVGFEEDWNVPLKETSAVREWNDDLTMKLRTEKLENKTRSNKRVLEPLGLGRLYTLDIASDDELASIARYSAKVEYVTKPVKVPDNKLPEVSDFLNGKVSLKDVTFGGITSSKSTRSIPRLARPFGDWMKNGP
>AXH74715.1 putative capsid protein [Circoviridae sp.]
EATPDGCLNPRSFLNDRSLCARWRLCPGCEKVRAKRNQYKIAKRLEFDLEWARESAVELTVGVLTTTLPGNESAVRHASLGEQYNYLTERRTMSGYTGWHSMRGLNTKLKEWGISGGSHFLEFTNKGSTWNTHMHSVLVGFKDDWKVPLKETTKQLEWNDDLTMRLQTEKAENKTRSNKRVLEPLGLGRLYTLDIASEDELASIARYSSKVEYVTKPVKVPDGKLPEVSGFLAGGYDHGKERSGHGRHLPRLARPFGDWMKNGP
>AXF52547.1 replication protein [CRESS virus sp.]
MSVKENPAKAWRFTVASATEDDVTHIQSICKEHTSWSIVSRGEQDIITGIVAFKERARFSSVMGNRANFKASSCANGASKKMKAAAMTELLNENVVCLHNMTVPSKEKTPTTHSREELFPWQLELVEILEQPCAWNDRTIYWRHGDVNIGKTQFAKYLCAHHDACVIGGAHRHILAQVQNSDAPIYIVLLSYGDEKVSYRAIEQIKDGLFTSAFGCDNNKMTIRDAPHILIIGNEPPDKEDRNFHPTKYNVKQIGGGHPLAPIELESTHQPIDTLAHQPIDTLAHQPISPCYKADEEDNIVIPSRPTHEASAYCEFTMDTDIPGYTEKNYR
>GAC77872.1 replication protein [uncultured marine virus]
SPAKQWCFTLNNWTQEEYSSIVPLCRTNCVKWIIGKEVGESGTPHLQGFCYFKNKVRPKSVFHFTDRIRWEKCKGNAEQNFKYCSKDNDYISEGFPKPPTTIKRKEFYPWQEKMVKIFEVPCKWNCRTIYWRYGDVNIGKTQFCRWLCVHMGAVVIGGEKKHVLAQVQNQPAPIYIILLVYGDDEINYKATEQIKDGLFSTAFGCDNNRMEVRDAPHLLIIGNEPPDTNHPNFHPGKYNVKRI
>AXH73309.1 putative viral replication protein [Circoviridae sp.]
PSKRWCFTLNNFTDENIEWLVPKFQEYCKKYIVAKEVGENGTPHLQGFFEFKVKRRPKSVLERIIPCPTRVGDNIRPHFEKARACDMDQVIYCSKEGSVIENIGMPKIPRPLKVINPDRPFQQEILEIVKGEPCDRKIYWYFGEGGIGKTQFCKYLSHKHSAICLSGKGADVRNGVCEYLKTNGDTPDLVLFPIPRSYNTEYLSYEALENIKDMYFYSGKYEGGMINGNPPHLIVFANEPPDISKMSKDRWEIHHIDDKTYKTDKWNIK
>AXF52365.1 putative replicase [CRESS virus sp.]
MQMKLDASPENCTSVRKYLNDRSLCPRWRLCPGCEKVRAKRNQWKIARSLQYDIDLAQEQEAPIKIGVLTSTLPGKSSKIRSASLSEQYDYLTKRTTMSGYTGWHSMRGLNTRLKEWGISGGSHFIEFTNKSGNQWNTHMHSVLVGFEEDWNVPLKESTAVREWNDDLTMKLQIEKLENKTRSNKRVLEPLGLGRLYTLDIATPDELASIARYSAKVEYVTKPVKVPNNKLPEVSDFLSGKMNRSDVTFTEDLVSITSSKFSRSIPRLARPFGDWMKNGPERQYANFL
>AJP36475.1 putative capsid protein [Avon-Heathcote Estuary associated circular virus 28]
MKVEATPDGCVNARQFLNDRSLCPRWRLCPGCEKVRAKRNQYKIAKRLEFDLDWAKEADIPIKVGVLTTTLPGKESWIRNASLGEQYSYLTERRTMSGYTGWHSMRGLNTKLKEWGISGGSHYLEFTNKGTTWNTHMHSILVGFEDDWQVPLKETTKQLEWNDDLTMRLQTEKAENKTRSNKRVLEPLGLGRLYTLDIASADELASIARYSAKVEYVTKPVKVPEGKLVDVTNFLAGGFEHGKERSGHGRHLPRLARPFGDWMKNGPERRYA
>AJP36479.1 putative capsid protein [Avon-Heathcote Estuary associated circular virus 28]
MKLEATPDGCVNARQFLNDRSLCPRWRLCRGCEKVRAKRNQYKIAKRLEFDLEWAQEADIPIKVGVLTTTLPGKESWIRNASLGEQYSYLTERRTMSGYTGWHSMRGLNTKLKEWGISGGSHYLEFTNKGTTWNTHMHSILVGFEDDWQVPLKETTKQLEWNDDLTMRLQTEKAENKTRSNKRVLEPLGLGRLYTLDIASADELASIARYSAKVEYVTKPVKVPEGKLVDVTNFLAGGFEHGKERSGHGRHLPRLARPFGDWMKNGPERRYA
>AXQ65890.1 putative capsid protein [CRESS virus sp.]
VEATPDGCTNARAFLNDRSLCARWRLCPGCERVRAKRNQYKIAKRLEYDLEWAKEADLELTVGVLTTTLPGNEKSIRHASLGEQYRYLTERRTMSGYTGWHSMRGLNTKLKEWGVSGGSHFLEFTNKGSTWNTHMHSVLVGFQDDWQVPLKETTKQLEWNDDLTMRLQTEKAENKTRSNKRILEPLGLGRLYTLDIASDDELASIARYSAKVEYVTKPVKVPEGKLPEVSGFLAGGYDHGKERSGHGRHLPRLARPFGDWMRNGP
>AXF52349.1 putative viral replication protein [CRESS virus sp.]
MSRYQAQGKNWVFTINNPTFTDAPEEAMKGDYKYLIYQHEQGEKGTIHYQGYVMFKSNKRLAALKKYHGHAHWELRKGSHQQAKDYCSKEETRVNGPFEFGEAPAQGKRTDLDEVKSTLDAGGNIQDVAEQHFTSFIKYERGIKSYMSLGSKPRDFKTQVFVCYGPTGTGKTMYCTNMAPDAYWYYPQAEGKWWDGYHGQDDVIIDEFYGQIRWFSLLRLLDRYAMQVEVKGGTVNFAPKRIFITSNKFPAEWYDSAKYSFPTLQRRIEHFLYFPKFGQCFADMMRDAPPLPDDLNDWYTTLPKPEVIDDILNEGEEWPPATPHSPKEDEMLSMASLTEEVHNHLWSPSHPSKRWTNLYHTQSAVTSPKDF
>AOV86311.1 putative rep protein [uncultured virus]
SQGRNWMVTINNPHKADAFEKWATEKAKYFIYQYEKGEKGTLHIQGYIIFKGNQRISTLKKLHATAHWELRMGTHEQARKYCTKAESRVKPGLEWGEPPAQGKRSDLLKMKETIDANPSIKMEEVFDKHFSVALRYSAHIKEYIALKAIKRNWKTEVTVIWGPPGVGKTSLCHQVSPDAYVKDCTTKWWDNYDGVSDVIFDDFYGGIQYTTMLALLDRYHCQVECKGGVINFAPKRIFITSNKKYSEWYGAPEGTDMNFQATRVAAIERRIDNLLTMEQLGSTFV
>AGI42840.1 putative replication associated protein [Canine circovirus]
SRRGNPVRRWCFTINNPTPEEEDAVKNLAPDAKYLICGREVGENGTPHLQGFVNLKKTTRMGALKARLGGRGHFEPARGDDCSNKDYCSKGGDILIESGEVSKQGKRNDLHDAVATLKQTKSLAAVAAAHPETYVKFSRGLRELLLISPEMATPRNWKTEVHVLCGPPGCGKSRYCLETAPDAYWKPRGKWWDGYDGHSDVILDDFYGWLPFDDMLRLCDRYPLRVETKGGTMNFIARRMFITSNKLPHEWYSDEISNKDALYRRLSLITVWDGGNFIPVPQF
>AKO84203.1 replicase [Fox circovirus]
SRRGNPIRRWCFTINNPTPEEEDAVKNLAPDAKYLICGREVGENGTPHLQGFVNLKKTTRMGALKSRLGGRGHFEPARGDDCSNQDYCSKGGDILIESGEPCKQGKRNDLHDAVSTLKETKSLAAVAAAHPETYVKFSRGLRELLLISPEMATPRKWKTEVNVLVGPPGCGKSRYCLETAPDAYWKPRGKWWDGYDGHSDVILDDFYGWLPFDDMLRLCDRYPLRVETKGGTMNFIGRRIFITSNKLPHEWYNDEIGNKAALYRRLTSVTVWDGGNFIPVPQF
>AIF76271.1 Rep [Bat circovirus]
RRWLFTLNNPTCEGDKLFESNKTNIRAATWQLEKGETTGTLHFQGYIQFNKAMRMASVKEILPTAHWTAANGTQEQNIAYCNKEDTREQGPWTIGDWADKEATNTPLQAVKQAIDQGATELEIAENYFSEYVRYGRGLMQYKLLKTEQRNWQTELLVICGPPGTGKSRVAREMAPDAYYHSTGQWWDGYCAQRVVIMDDFYGTIPFSQLLRLADRYPTNVERKGGVVPFLSRSIIITSNKKPSEWYNLLQYNLHALYRRITLYMWL
>AKO84209.1 replicase [Fox circovirus]
SRRGNPIRRWCFTINNPTPEEEDAVKNLAPDAKYLICGREVGENGTPHLQGFVNLKKTTRMGALKSRLGGRGHFEPARGDDCSNQNYCSKGGDILIESGEPCKQGKRNDLHDAVSTLKETKSLAAVAAAHPETYVKFSRGLRELLLISPEMATPRKWKTEVNVLVGPPGCGKSRYCLETAPDAYWKPRGKWWDGYDGHSDVILDDFYGWLPFDDMLRLCDRYPLRVETKGGTMNFIGRRIFITSNKLPHEWYNDEIGCKDALYRRLTSVTVWDGGNFIPVPQF
>AXR86436.1 replicase [Bamboo rat circovirus]
RRWCFTINNFTAAEEEAVKALAPEAKYLICGREKGENGTPHLQGFVNLKKTSRMAGLKQKLGGRGHFEPARGDDCSNKDYCSKGGDILIESGEPQSKGKRNDLHSAIDCLRACKSLKRVAAEHPEAFVKYHRGLSQLLLMHPDMATPRNFKTEVFVYCGSPGCGKSRLVMERAPDAYWKPRGKWWDGYDGHADVVLDDFYGWLPFDEMLRICDRYPLRVETKGGTVNFIAKRLFITSNQLPHEWYREDIGNKDALYRRINEL
>AXE73075.1 replication protein [Canine circovirus]
SRRGNPVRRWCFTINNPTPAEEDAVKNLAPDAKYLICGREVGENGTPHLQGFVNLKNTTRMGALKARLGGRGHFEPARGDDCSNRDYCSKGGDLLIESGEPSKQGKRNDLHDAVVKLKETKSLAAVAAAYPETYVRFSRGLRELLLISPEMTTPRNWKTEVDVLCGPPGCGKSRYCMETAPNAYWKPRGKWWDGYDGHPDVILDDFYGWLPFDDMLRLLDRYPLRVETKGGTMNFVARRVFITSNRLPQEWYNDEIGNKEALYRRL
>AFZ93246.1 rep protein [Porcine circovirus 2]
KRWVFTLNNPSEDERKKIQELPISLFDYFIVGEEGNEEGRTPHLQGFANFVKKQTFNKVKWYLGARCHIEKAKGTDQQNKEYCSKEGNLLIECGAPRSQGQRSDLSTAVSTLLESGSLVTVAEQHPVTFVRNSRGLAELLKVSGKMQKRDWKTNVHVIVGPPGCGKSKWAANFADPETTYWKPPRNKWWDGYHGEEVVVIDDFYGWLPWDDLLRLCDRYPLTVETKGGTVPFLARSILITSNQTPLEWYSSTAVPAVEALYRRITSLVFWKNATEQSTEEGGQFVTLSPPCPEFPYEIN
>AKC45396.1 replicase [Porcine circovirus 2]
KRWVFTLNNPSEDERKKIRELPISLFDYFIVGEEGNEEGRTPHLQGFANFVKKQTFNKVKWYLGARCHIEKAKGTDQQNKEYCSKEGNLLFECGAPRSQGQRSDLSTAVSTLLESGSLVTVAEQHPVTFVRNFRGLAELLKVSGKMQKRDWKTNVHVIVGPPGCGKSKWAANFADPETTYWKPPRNKWWDGYHGEEVVVIDDFYGWLPWDDLLRLCDRYPLTVETKGGTVPFLARSILITSNQTPLEWYSSTAVPAVEALYRRITSLVFWKNATEQSTEEGGQFVTLSPPCPEFPYEIN
>BAP81740.1 replication protein [Porcine circovirus 2]
KRWVFTLNNPSEDERKKIRELPISLFDYFIVGEEGNEEGRTPHLQGFANFVKKQTFNKVKWYFGARCHIEKAKGTDQQNKEYCSKEGNLLIECGAPRSQGQRSDLSTAVSTLLESGSLVTVAEQHPVTFVRNFRGLAELLKVSGKMQKRDWKTNVHVIVGPPGCGKSKWAANFADPETTYWKLPRNKWWDGYHGEEVVVIDDFYGWLPWDDLLRLCDRYPLTVETKGGTVPFLARSILITSNQTPLEWYSSTAVPAVEALYRRITSLVFWKNATEQSTEEGGQFATLSPPCPEFPYEIN
>ACA34591.1 replication initiation protein [Banana bunchy top virus]
WMFTINNPTTLPVMRDEIKYMVYQMERGQEGTRHVQGYVEMKRRSSLKQMRGFFPGAHLEKRKGTQEEARSYCMKEDTRIEGPFEFGTFKLSCNDNLFDVIQDMRETHKRPLEYLYDCPNTFDRSKDTLYRVQAEMNKRRAMNSWKTSFSAWTSEVENIMAQPCHRRIIWVYGPNGGEGKTTYAKHLMKTRNAFYSPGGKSLDICRLYNYEDIVIFDIPRCKEDYLNYGLLEEFKNGIIQSGKYEPVLKIVEYVEVIVMANFLPKEGIFSEDRIKLVS
>ALR81092.1 replicase protein, partial [Porcine circovirus]
GAPRSQGQRSDLSTAVSTLLESGSLVTVAEQHPVTFVRNFRGLAELLKVSGKMQKRDWKTNVHVIVGPPGCGKSKWAANFADPETTYWKPPRNKWWDGYHGEEVVVIDDFYGWLPWDDLLRLCDRYPLTVETKGGTVPFLARSILITSNQTPLEWYSSTAVPAVEALYRRITSLVFWKNVTE
>AWW06071.1 putative replication initiation protein [CRESS virus sp.]
MEKLIENTTGFQKLTFGEDTFMLPYDDAMKKSNWDTLKDDCKLQAVKKVFTKIYADKILQEIRDNEFTDEEILNVYHQYRLKESNKLGNVLFITINPRPDINFDEFKLLCDKYVGKVWIQSCMYVYEQRGKTTEELGKGFHCHMLLWRNPDKRPNQVVRETQNHFKNICECENPSILNIKNCKEDDIEKRKKYILDCKSVRDDPTKEVKQNMDIKWRELINLHSYYEKKIN
>AXH75800.1 putative replication initiation protein [Circoviridae sp.]
MEKLIENCGAFKKLHFGENTDMLPYDDNVKKANWETLKDECKMNAIKKVFTKIYADKILQEIQNNQFTDKEILSVYHEYRLQSAMKLGNILWITFNPAPNITFDEFKSQCDKYISKKWVYESIWVIEQRGKTLDELGKGFHAHFLIWRQPDKRPNQIISETKKHFKNYCDTENYKCLNIQNCKEEHIDNRKNYMLGEKKLTENDDKYSKQMMDIKWRELINEPTHYSKNI
>AXH79108.1 putative replication initiation protein [Circular genetic element sp.]
EQAKRLGTLWLWLTINPKPEISFRDFQKSIEKVANRRMFQEYLYVYEQRSTTLNEAGKGFHAHLLLRRDIKYKQCKVISNLKNSFKNICDTNNHMIFNYHWLPEEYRADKKEYILGTKTEDGKDEKQIIDKLWRKLPEINILPYY
>AXH75743.1 putative replication initiation protein [CRESS virus sp.]
AMRKALVSLYSQYYMNMIYEGKFDEIAPKLKLIRDELDLSKEIKATEWVFITINPKDTVSIKIIMNTMEKLVSKKWIQQYIYVLEQRSEGDEDIRGVHVHLLLNRNGKKPGAMKNEIKNTCVKICDVSNPHILNFKNLPTDKDVCQSYNYITGVKSDVEKHPKQAKDEYFRKYYNINPYY
>AXH75400.1 putative replication initiation protein [CRESS virus sp.]
LFMTINPKPSIPFEKFKGKVFKIFNTTLFQSYCAVFEQRGTIEQGDVGRGFHAHILFKRHLPLDTGLPPSNLKQKFRQSLQRYCDVKNNSCLNLQFIGEDFAYDKLEYIKGLKTDQGKDLKQIADVVWRKQNNLETSY
>AWY06809.1 putative viral replication protein [CRESS virus sp.]
MGSRTRGYVITIFPELEAELPWDPNTIDWSHIKPAVQYFICQLEETPSTGKLHWQCGIEFKYPVSFKQVQECKAWGTNTGCSKPHIERRKGTVKQSSDYCSKDESCVDPDTRFSYGSPVSVSETKDEIFRSAIYAESYDAAIEIIRDRAPRDYVLSRDRIHAGLKEIHQGVRENSYRLFKFSMAFFTTEILEKYSVFLHGFSGAGKTAFALAHFERPVLIRHIDDAKRITRGTDGVVFDDMSFTHWPRVTCIHILDLEHDCPLPTRYATTILPRKLPRIFTSNEPFKDVFNLKGSSGEYLPDALLRRSKRYRVLGSLKLGPECYTYRYRPSYPRCEYPHD
>YP_009551457.1 replication-associated protein [Spider associated circular virus 3]
SRTRNWCFTIFTEDGDGEASAHYDPNTIDWLSATPQVRYVVAGLEVAPTSGRLHWQGYIELQHPATLVSCKNSLGTDKAHLEIRRGTRNQAIAYCLKQDSAAQGEPEGNEPKIIFTWGDDNPQGTDDIYDEVLCQTDVNTAIQFIKRVRPRDYCIFGQQLHTNLERHFTKPKAYDRGTRQYNLPFLPDHVLETKAIYINGPAGSGKTRWSADHFENPLLVSHKDDLKRLAKGSYNGIIFDDFNISHWPIGAVIHLCDLEWDRSIDVKHGTVTIPAQMPRIFTNNLSFDE
>QGF19374.1 replication associated protein [Antarctic virus COCH21_51]
NPSLTYGIGQLELGLNGSIHWQMYFENNTAISLTQWKQLLGSKRAHVETRKGTALLAIEYCKKEETRMQGPGTSFEFGNVMEELKKRKSPDSPYKKALNCLSYADSIAIIKDEAPRDYVIYHNQVTSTLKAIFKPVWNKTPGLVFNLEPFPEETLNTRAVIFMGRSGLGKTQFAISHFKEPLIVSHIDDLKKLNPNIDGIIFDDMNFQHWPPTACIHLCDMELPRSINVKYGTVEIPANTPRIFTSNRDFEEIW
>YP_009047130.1 replication-associated protein [McMurdo Ice Shelf pond-associated circular DNA virus-2]
SLTYGIGQLELGLNGSTHWQMYFENNTAISLTQWKQLLGCKRAHVETRKGTALLAIEYCKKEETRLHGPGTSFEFGKTTEESVKRKSPDSPYKKALNCLSYADSIAIIKDEAPRDYVIYHNQVTSTLKAIFKPVWNKTPGLVFNLEPFPEETLNTRAVIFMGRSGLGKTQFAISHFKDPLIVSHIDDLKKLNPTIDGIIFDDMNFQHWPPTACIHLCDMELPRSINVKYGTVEIPANTPRIFTSNRDFEEIWS
>YP_009551359.1 replication-associated protein [Water beetle associated circular virus 1]
RARSWVFTQFVSEEGGWDPNTIDWTATIEPKQVICGLERGKKGRLHWQGCIFFNNQVTLSTVKTVMDSNNVHLEIKRGNIEQAIKYCLKSETAELDEDNEKILYAYPDIDWQGRLDEDKGKSNSWKLAMEAPTYSEGIEILKANEARSWLLYGDRIAANLRHHWEMKTTEERSPKEYKRPFADKERLSRKSILLLGQAGTGKTTYAMDHFKHPLLIRHMDGLKKITPDTDGLVFDDLSFHHWKCAQSVIHLCDLENDSEINVKHSTVTIPKHMPRIFTCNRTFDE
>AXL65917.1 replication-associated protein [Water beetle associated circular virus 1]
RARSWVFTQFVSEEGGWDPNTIDWTATIEPKQVICGLERGKKGRLHWQGCIFFNNQVTLSTVKAVMDSNNVHLEIKRGNIEQAIKYCLKSETAEVDEDNEKILYAYPDIDWQGRLDEDQGKSNSWKLAMEAPTYSEGIEILKANEPRSWLLYGERIATNLRHHWEMKTTEERSPKEYKRPFADKERLSRKSILLLGQAGTGKTTYAMDHFKHPLLIRHMDGLKKITPDTDGLVFDDLSFHHWKCAQSVIHLCDLENDSEINVKHSTVTIPKHMPRIFTCNRTFDE
>AUM61793.1 Rep [uncultured virus]
WVMKWFGDREEALAWEPPAKPKIKYCCWRVHECPTTQRIHIHILYQFATVVKYETLVNKDYHNIKWVKPEDLAKKRGYCIDDNHKKDGTPKGVLAAFREIGQWKEGATTVKKKTNEIYLDAFAAQTYEEGVKIIMANCARDYAIHGDAIERNLKKAKYETYIPKHQLTDFNIPPIDFEEKAVLVYGETNTGKTQFALANFKNPLLVRHLDELIRFKKENDGIVFDDMSFTNRPPDSIKQLLDWDEATPVHIRYRNATIPAHTKKIFTSNSENPFYEIGILMSDRDAIERRLKRIYVTEKL
>AUM61734.1 Rep [uncultured virus]
PWHPLTELPEKIAFVVYQLEAAPTTGQHHMQMFLQFDKPGRHMNYIMQVFGNCHAETMKKNSSPQACFDYCTKEETRIEGPWQLGEMTIQGQRNDLLAVRDALKTGRSDAYIAEHHFPVALKYAHHLPRLRALLEPIPAPLFSAGDFSRPLELLDKAVVLYGATGIGKTEYALAHFARPLLVTHLDALARLSPDHDGVVFDDLDFSHLHFSAVLNLLDLAQDRDVHIRYTTARLPRGLRRIFTHNTGAIFNIPNLPDSQQAAIDRRVRYVDLGDADL
>QCC72751.1 replication-associated protein [CRESS virus sp.]
MARCKWIDATIWVDGDVFNPNGIGDEADWRQKFTGLFERYAYGREIAPQTGKRHLQFRGVLKSDLNNEITLELNRLGFRNITPTHVRDFDYVYKDQDFYCSWEIWRPEFDYVKKNWDPWMEQLQSMEDDRGRSIEIILDQDGNHAKTAYAMLMSYEHRAVYCPPFDKGRDLINFVLQCRSSDWYILDMPRAFEFTQDWACAVEQLKNGYVYDSRYSFKDKMLPRRPRVTLMVNELPEYEKYFSKDRVLPFKITPQGYLWSV
>APG55837.1 Rep [unidentified circular ssDNA virus]
MANVKWIDATIWVDGDEKFTGVGDENEWRDKFNGLFERYAYGREVAPETKRRHLQFRGVLKVACDAACLNYLSSLGFRNIQPTHVRDFEYVYKDKDFFCSWDVYRPEYDLVRTSPHVWQIQLDELDRDDRTIEVVWDERGNSGKTAWAMYQDYLHKAVYIPPLKRGLDLVACVLGKRESDWYIIDTPRAFEFTDDWACSIEQLKNGYVFDTRYSFRDRYLSVRPRVTILCNHLPDYENYFSSDRVLPFKITPDGYLWSV
>ANB82421.1 replication protein [Porcine serum-associated circular virus]
MSRCKWIDATAWTPVDATDWSMVCTGLRNENVMKLEDWKNGLSGYFERYAFGCEVAPETQRRHYQFRGVLKADLSNDIALALSDLGLRHITPTHVRDFEYVYKDRNFYCSWEVFRPEYEKVQNSPHVWQVQLEELDRDERSIEIIWDEKGNSGKTAWAMYQDYSHRAVYIPPLKRGLDLVACVLGKRESDWYIIDTPRAFEFNDDWACSIEQLKNGYVFDTRYSFRDKYLSVRPRVTILCNHMPDYESYFSADRVLPFRITPEGYLWSV
>BBE29376.1 replication associated protein [Papio kindae associated smacovirus]
MARCKWIDATVWVDGDAGFAGVVNEDEWRKEFAGLFDRYAYGREVAPSTGRRHFQFRGVLKSDCDAGTLGVLTSLGFRDISPTHVRDFEYVYKDADFYCSWELFRPEFADIRDHPYDYQVQLKALPRDDRSIEIVVDSRGNWGKTAFSMYMEYLHKGVYIPPLKRGLDVSACVLGKRISEWYLVDTPRSFEFDADWACALEQLKNGYVYDTRYSFRDKVLPVRPRVTVLCNREPEYDMFFSKDRVQLFEITDKGYLWPM
>QBP37168.1 replication associated protein [Porcine associated smacovirus]
MGRCKWIDAVAWAPVDAGDWTRVVGGLTNEKVLTVEEFKNGVAGYFERYAFGCEVAPETQRKHFQFRGVLKTDLDRDITLALSELGLRHITPTHVKDFEYIYKDRNFYCSWDVYRPEYEKVQNDPHVWQVQLEELDRDDRTIEIIWDEKGNSGKTAWAMYQDYSHRAVYIPPLKRGLDMVACALGKRESDWYIIDTPRAFEFTDDWACALEQLKNGYIFDPRYSFRDKYLSVRPRITVLCNNLPEYERYFSKDRVLPFRITPEGYLWSV
>AJE25847.1 Rep [Human smacovirus 1]
MPSPKWYDITVSADKVPEKTMVEWLNKYCERYAYGRETGENGYKHYQIRLVLKVGADISEMRKVWSAFGHVSCTSVRNFDYVLKEGDYVCSWIKIPESMVNPEFRPWQRALLDLEQDDRQIDVIIDLQGNSGKSWLTKYCALKMRAINVPSGLEGKDIMRMCLKRGAQSGLYIFDMPRAITKQSKSVWSAIESIKNGYLWDDRYTWEEKWIDPPRIWVFTNEYPKYDLVSEDRLRFWAPTPTGLV
>AJE25853.1 Rep [Human smacovirus 1]
MPSPKWYDITVSADKVPEKIMVEWLNKYCERYAYGRETGENGYKHYQVRIVLKTGADISEMRKVWSAFGHVSCTSVRNFDYVLKEGDYVCSWIKIPENMQNPVFRPWQSALLDLEQDDRQIDVIIDLAGNTGKSWLTKYCALKMRAVNVPAGLEGKDIMRMCLKRGAQSGLYIFDMPRAITKQSKSVWSAIESIKNGYLWDDRYTWEEKWIDPPRIWVFTNEYPKYDLVSEDRLRFWAPTPTGLV
>AXF52003.1 putative viral replication protein [CRESS virus sp.]
MADCYVWDYTLKFDKNHQLKVFKDNLRSNCKTWCFQLEEGSTGYKHWQGRFSLRKKKSLSSLISFFKSYPQWVGVHFSPTANANSRNFNYVLKDDTRIAGPYCDTDAEEVEPTKQMKMFQDWDLYPYQQELLNKSKEFCLRSIDFIYDQDGNTGKSLFSEYMELKGLAEEVPPFRLMDDIFQWVASRPVKPCYIFDMPRGMKKDKLADFYSGIEIIKNGVAYDKRYAAKKKRFDRPRVFIFSNTLPQFNLMSKDRWKVWTISEKKLVSYEEALWSVVDSDEEY
>YP_009126895.1 replication-associated protein [Avon-Heathcote Estuary associated circular virus 8]
VWDFRYNASTFKSESDLKAVLKGIAKKWVFQLERGDEGYEHYQGRMSLIKGRRKGEKHILLKLFKETPPNYLEPTSKTEATKGDALYVIKEDTRLKGPWTDKDEVKVETTQLKIFKSLELRPYQRKLEEFARTFDMRKIDIIYDPIGDLGKSLFSEWMEYEGLAEEIPPYRLMDDIFQWVATRPIKPCYIVDMPRGMKKDKLGDFYSGLEVIKNGVAYDKRYNATKIRFNRPRVFVFTNTLPEFSLMSKDRWNVWEVQE
>YP_009126889.1 replication-associated protein [Avon-Heathcote Estuary associated circular virus 29]
IKGFLKGVAKSFVFQKEKGDSGYLHYQGRLRLIKKRRRTKALSLFVTPPNYFQPTVGSEYKNGDAFYMMKEDTKIEGPWTDKDEVKVLTTQLAWYNSQEERPFQKKLREMCSIFDMRTIDLIWDTTGNCGKSLLCEALEYDGLCEEIPSYRLMDDIFQWVATRPIKKCYVVDMPRGMKKDRLGDFYSGIEVIKNGVAYDKRYHAKKVRFSRPRIFVFTNTLPCLNLMSIDRWKIWKVNE
>AJP36483.1 replication-associated protein [Avon-Heathcote Estuary associated circular virus 29]
IKGFLKGVAKSFVFQKEKGDTGYLHYQGRLRLIKKRRRTKALSLFITPPNYFQPTVGSEYINGDAFYMMKEDTKVEGPWTDKDEVKVLTTQLAWYNSQEERPFQKKLREMCSIFDMRTIDLIWDTTGNCGKSLLCEALEYDGLCEEIPSYRLMDDIFQWVATRPIKKCYVVDMPRGMKKDRLGDFYSGIEVIKNGVAYDKRYHAKKVRFSRPRIFVFTNTLPCLNLMSIDRWKIWKVNE
>AXH74392.1 replication associated protein [Circoviridae sp.]
MSAVVGYDFTISVQKFPDEKLLMKTLNEWFKKWVFQQEKGESGYLHWQGRGSLIKAKRLKELASITQIAFPGVHWTITSNEVHQGQQFNYVMKADTRVEGPWSNEDYEEPPVLTRQLKLFKERGIEFDWHKKVLDWCNEEEDRSIKVIYDTEGNSCKSLFAEYLEYEGKAWEVPPFRMMEDISQCIMSIKAKKCYLVDMPRGMKKDKLGEFYSGLECLKNGVCWDKRYSFKKRRMDRPQVIVFTNTMPILNLLSADRWEIYAMQKDK
>AXF52048.1 replication-associated protein [CRESS virus sp.]
MPRAAANHWLLTVFHIEDEQAQLDEWRAWLGEKVTNKAKIAYVAGCIEKCPETSRVHGHVYIQLSCNVTFQAAKTWIATYEESPHIYSFGSGGAGDDSTVFCKGSSDDCREYVFKPETKLEGFEPFEVGTRVFIKGKARPGRGARTDLAALKEAIDGGASLPDLYSDHFETVAKYTKFAQQYCTHVQQSAIFTQRKAEILGSTLRPWQQALWDRLQVPPDPRKILWYWEATGNVGKSFMAAYATYVASALVLPVGKLHDMCYVLAKQQAPIYIIDIPRTYEDKLDGVWALMEMIKNQRVCSYKYESQVIDIQKAHVVVFSNFEPSRDCMSADRYDVTQITV
>YP_009126881.1 replication-associated protein [Avon-Heathcote Estuary associated circular virus 27]
MPAKQAFNMPFTAFDVEDIEWKPDHMKYLLYGRETCPSTGREHLQGYVQFIKKQTIAGAKKIFDNATIHFEFALGDYEENFKYCTKTRVNDMVPNVYFERGEPTRKKGQRNDIQEVIRRIESGNDLRDLMFDDEVNQTVARCMPFVRQAIADFKAGKGLSAIKSKLESAQLRSWQHGVKSLVEQEPEGRSVYWYWDTKGNTGKSFMVDWLVAFHKAVVFTHGKMHDIAHAYNHEKVVCFDLSRTQEEKLDAVYMALECFKNGRMFSGKYESTTKIFEVPHVFVFANFAPDKTKLSEDRWKVTEI
>AGA18265.1 hypothetical protein [uncultured marine virus]
ERLFNEGYFTYLVVGEETGESGTDHLQGYGELKKRTRLGAIKRFSNDFKRAHVESRRGTGEQAAVYCKKDDAWREWGEMKLSAQGKRSDLDKLREMVGEGEYNMLNIMNDCDAAFKYPQAVRTYVALFKKAKRTRMELTLKPWQDSLNGTLTTTVPDQRKVLWFWEATGGTGKTTMARYLVRNHGAFYCNGGKTTDIAYAYEEEKIVVFDFTRSQEEHINYGVIESLKNGMITSNKYQSCTKVFDIPHVVVFANFEPDYEKLSQDRWEVKEI
>AGL74878.1 replication protein [Croton yellow vein mosaic alphasatellite]
WCFTIFFITSSAPDLIPLFENTHVSYACWQEEESPSTRRRHLQGYLQCKGQRTLKQVKSLFGDLNPHLEKQRARRTDEARNYCMKDETRVSGPFEFGVYVASGSNKRKLEDLLGNSDNEIEEPQKYRRAMAMKMTKESHQWALNNPFPFELKEWQERLSADLNSNPDDRTIFWVYGPTGGEGKSQFAKYLGLNKNWLYLPGGKVNDMMYMYCKKPQSNLIIDYPRCNKDFINYAFLEMVKNRTVYSYKYEPVGFIDPTCNVHVVVMANFLPDYERISQDRIKLIDLS
>AXF52240.1 helicase [CRESS virus sp.]
MPRTTTAKRYCFTLNNYTDDEEAVLRASLSQHCSYAIVGREVGESGTPHLQGYCILNKRASFDTAKDRINPRSHVEVSNGTPRQNELYCRKGGDYWEHGDCPDGGPSSGRSARDDLARAFVDAANSGRVGLHGFAHEHPGAYYYSRHQLLRNWMGHQQPISRPDIRVDWYYGPPGVGKSRRAHGELPSAYIKDPRTKWWNGYMLEPDVIIDDFGPQGIDINHLLRWFDRYKCTVEVKGDCVPLLADHFIVTSNFHPSEVFSSHVSDPMDHTVREHPQLPALMRRINLTFMGYEYDSKKHT
>YP_009116896.1 replication-associated protein [Sewage-associated circular DNA virus-17]
TPKKSYCFTLNNYTEDELAAIRGVCSTLAQYAIVGREVGEQGTRHLQGYIRFTRAYRFPTIKDRYLPRCHIEVSRGSPRQNRDYCSKDGEFDEYGELPEDRASSSREDLAREFARDATDGRGGVRRFAESNPGTYYFSGHNLLRNHWALQAPTARPGITVDWMHGLPGVGKSRRAHERLPDAYIKDPRTKWWNGYFGEKEVIIDDFGPQGIDINHLLRWFDRYKCTVEYKGGMMPLMAETFIVTSNYHPREVFQTGRSTDQQDNTMYDHPQLPALMRRINIIHMQYIIEYISR
>QCX35025.1 replication-associated protein [Blackfly DNA Virus 3]
MPRTQNGSSAKNWCFTLNNYTEEEQFTLEAALSASSDYSIVGREVGDGGTPHLQGYTILSRRCNLSHVRDLLGPRLHLEVARGTPRQNRLYCSKSGNFAESGVLPGRTAGKSRDELAREFRSAVGGGNAGLVQFSESNPGSWYFSGHNLLRNSLAIAQPIARPNISVEWVHGEPGVGKSRYAHEKLPEAFIKDPRTKWWSGYLLEKSVIIDDFGPNGIDINHLLRWFDRYKCIVESKGGMVPLHADTFIVTSNFEPSDCFKDKDGIPHPQMEALYRRIVITSM
>YP_009252390.1 replication associated protein [Porcine faeces associated circular DNA molecule-1]
TPKKAYCFTLNNYTDAEVARVHGTCRDLSQFAIFGYEVGEQGTPHLQGYIRFAKSYRFATIKDRLLPRCHIEVANGSARQNREYCSKSGRFEEFGSCPDEPERKTRDELAREFVREAGDGRRGVRRFAESNPGTFYYSGAQLLRNYLSIQPAEPRPEVRVRWFHGLPGVGKSRRAHEELPEAYVKEPRTKWWNNYFGEKDVIIDDFGPLGIDINHLLRWFDRYKCFVEYKGGMLPLVADNFIVTSNFHPYDVFKDKEGVPHPQTEALLRRVVITLM
>YP_009551352.1 replication-associated protein [Giant house spider associated circular virus 2]
TPKKAYCFTLNNYTSEEYEEICGKLSDDCLYAIIGKEVGESGTPHLQGYCLFKRALQFNTIKNRYLPRCHIEVAAGSADANRAYCSKGGSFIEYGTKPKKSNTRSELASAFCTHMGSGRSGMVQFAAEEPGTWYFSGHNLLRNYLAIQPPISRDAISVKWYYGEPGVGKSRRAHMELPDAFIKEPRTKWWSGYALETDVIIDDFGPNGIDINHLLRWFDRYKCVVESKGGMLPLYAVNFIVTSNFHPNQIFQFGGELNAQLPALMRRIECIEM
>YP_009508628.1 Rep [Bat associated circovirus 9]
KRWCFTINNPTPAEERHLREIPVNQVDYLIAGREVGAQGTPHIQGFVNFVKKKTLNQVKLFVGPRAHVEKARGSDEQNRDYCSKDGDILVDVGCPRRPGARHDLASAVSTALSTGDLGQVAQSHPETYVKYHRGLAELIKASNKLPRRAWKTEVHVHVGPPGCGKSKWASEFADPEVTYWKPPRNKWWDGYASHEVVILDDFYGWLPFDELLRICDRYPLEVEVKGGLVPFLARTVIITSNKMPQEWYSSDAVPHAEALYRRITTLISWQTAMQPST
>YP_009513185.1 replication-association protein [Cyclovirus VN]
MAKNSTVRRFCWTLNNYTEEDVDVLQKDLTELCKFAIFGRETCPSTGTKHLQGFCNLQRPKRFNSVRQIFSGRAHIERAKGTDLENKEYCSKGGDVWECGTPCAQGTRTDLEKVVSVIEGGERSLKNLAIQFPIAYIKYYKGIEQYIRIAHGNSERDFKTEVFYFWGPTGTGKSRKAREESLALGDTYYKPRGEWWDGYTGQPCVVIDDFYGWIKYDELLKICDRYPYRVPVKGGYENFVSKYIWITSERCLEEVYRFLGYDCSSLRRRLNKEIFFGY
>AGO59232.1 replication-association protein [Cyclovirus VN]
MAKNSTVRRFCWTLNNYTEEDVDVLQKDLTELCKFAIFGRETCPSTGTKHLQGFCNLQRPKRFNSVRQIFGGRAHIERAKGTDLENKEYCSKGGDVWECGTPCAQGTRTDLEKVVSVIEGGERSLKNLAIQFPIAYIKYYKGIEQYIRIAHGNSERDFKTEVFYFWGPTGTGKSRKAREESLALGDTYYKPRGEWWDGYTGQPCVVIDDFYGWIKYDELLKICDRYPYRVPVKGGYENFVSKYIWITSERCLEEVYRFLGYDCSSLRRRLNKEIFFGY
>AXH75489.1 replication-associated protein [Circoviridae sp.]
ASCVYDFTLSCKMEDSVIDIKKWLNMMCKKWAFQKEEGDSGYLHFQGRFSLKVKKRLVEIKAPFKWRLSITSKCNCTNMFYVTKEETRIEGPWTDEDKVVYIPVQYRKYVNNLLPFQKSILNMPVNWRVVNLIIDTTGNNGKSVTAALGELLYNGVDLPFCNDGNMLIQTVCDIIEGQQERTPGPFFLDLPRAIPKIHMAGYFTACEQIKKGKVWDCRYKYKSWWYDSPNVWVFTNKKPDLSYLSYDRWKLWEINENKELVEFIE
>AJE25845.1 Rep [Human smacovirus 1]
EILRKWLDENGERYAYGRERGEDGYEHFQVRVVLRNPTSWETMREIWGNSGHCSPTSIRNFDYVLKEGDFVCSWIKVPDAIRNAQLRPWQQHLVNLKQNDREVDCIIDLRGNTGKSFVTKYMCMKNMAINIPSGLTGKDIMRMCMKRAKLGTYIFDIPRAGSKQAKETWSAIESIKNGYMWDDRYTWEEMWIDSPRVFVFTNEYPKYDLLSEDRFRFWAPGELGLV
>AJE25855.1 Rep [Human smacovirus 1]
EILRKWLDENGERYAYGRERGEDGYEHFQVRVVLRNPTSWETMREIWKHSGHCSPTSVRNFDYVLKEGDFVCSWIKVPDAIRNAQLRPWQQHLVDLKQNDREVDCIIDLRGNTGKSFVTKYMCMKNMAINIPSGLTGKDIMRMCMKRAKLGTYIFDIPRAGSKQAKETWSAIESIKNGYMWDDRYTWEEMWIDSPRVFVFTNEYPKYDLLSEDRFRFWAPGELGLV
>AXF52035.1 replication-associated protein [CRESS virus sp.]
MPVRRYPHYAVTVNNYTAEHIALLTHIVNKSVNNRTRVTFACFQEEIAPSTDTPHLQCYIQIGNKMAPKDFTQWLQGYLMVGCHVEGCRGSAEDNVDYCTKDESRKADTAHVVTGKYVALPAVDSTQGQRMDLEAVRTAIHDGKSLAELHAEFFEAFAKYDRFLTKYWTDFQNSNMTKQLTELTSGTTLRPWQQSLLALCTSSPRARVVQWWYETTGNVGKSFMARHLALHHEFVVVQMMKKADMIHLLSKSITTVRGVVFDLTRSSEEGAVKVIYEVAEMLADGYICSGKYDSTALRFMPLHIVCFANYAPDMNAMSRDRWDIHHVATL
>YP_009553356.1 replication-associated protein [Odonata-associated circular virus-10]
TFNNWSAETKKACQKAIGQAGILYIIWGEEVGEEGTPHLQGYIQCNQDKYKRLMRVIGTCHMEKQKGTSDEARDYCKKDGIWQEHGIYKFIDAPKKRQGERSDLILVKKSIDEGMSYDDICEKHFAIVGKYSRFIKERVQARDSKTQETELQEQFVNSSLRPWQQKLLDITATEACPRKIHWIWEDKGNVGKSFMTTYLGVMKGSALLTAGKKADMAYIYAQKPSKIVCFDLARTNEEYLDGVYSLAEDLKNGRVVSTKYESKTAFFKPPHVFVFANFLPNMKKWSAYRYNI
>AXF52030.1 putative viral replication protein [CRESS virus sp.]
MPGDSRSLHWCYTLNNYVEEEDVPRITAWCEQEAKYWIIGRETGESGTPHLQGYVSLRRRSTFAYVSGKLSSRAHIQRAAGTARQNRVYCSKGGNFVEGGELNEGRVRRDKDEVGRAFMAAVKLGDSGVVEFANSEPGTWIHHGSNMLRNALSIYPTIDRPAINVRWIWGLPGVGKSRYAHDTLPDAYVKEPRTKWWNGYLCQKEVIIDDFGPNGIDINHLLRWFDRYKCLVETKGGMVALYAETFIVTSNFHPSALFKFGDEVNPQLPALERRLTIMEM
>YP_009252337.1 replication associated protein [Llama faeces associated circular DNA virus-1]
MPSNPQFFHFCFTLNNYVEEVLDDVEEEDVPRISAFCEEEGKYWIIGREVGESGTPHLQGYVSLRKRRTFVYVRDKLSNRCHIESSRGTARQNREYCSKGGNFIEGGSINEGRVRQDRDEAARSFMAAVRRGDQGLVEFADAEPHTWIRHGSNMLRNALSILPPIERPSISVRWIWGSPGVGKSRIAHETLPDAYVKDPRTKWWNGYLCQEDVIIDDFGPNGIDINHLLRWFDRYKCLVENKGGMVALHATNFIVTSNFHPRDIFKFGDEINPQLPALERRIVIEEM
>QCX35027.1 replication-associated protein [Blackfly DNA Virus 4]
MPQIERKFRHCCFTLNNYVEAEDVPRISAWLTEEAKYWIIGREVGDSGTPHLQGYASFRGRHTFSYVRDKLGTRCHIESARGTARQNREYCSKGGEFEEGGSINEGKSGGTRDEQARQFMAAVGSGDKGVAAFADSFPGAYIFNGSNMLRNALSLKPPIERPGINVKWISGKPGVGKSRLAHELLPEAYVKDPRTKWWNGYLCQTDVIIDDFGPGGIDINHLLRWFDRYKCMVETKGGMVALHATNIIVTSNFVPSEIFKWGDELHPQIPALERRIVISIM
>QCX35029.1 replication-associated protein [Blackfly DNA Virus 5]
NDRLQHIVFTFNNYDEDTDVPRLKELFEAQCKYYVFGREIGERLTPHLQGYCSFSGRHSFEHVRGLLGPGIHFERARGTAEQNRRYCIKAGDFSEGGSFTSGRPRQNKDELSREFITMVGRGDKGIAEFADRETHLWIHHGSNMLRNALSLKPPIERPNIKVTWIYGPPGVGKSRKAHEDLPDAYIEDLPDAYIKEPRTKWWNGYLCNKEVIIDDFGPNGIDINHLLRWFDRYKCLVENKGGMVALHADTFIVTSNFHPKDIFKWGDEINPQLPALLRRIVLLEM
>YP_009237514.1 replication associated protein [Lake Sarah-associated circular virus-34]
WCFTLNNYTDDEYSAIIGRLPDLSRYYVVGVEVGDSGTKHLQGYASFRVAKRLNAVKDILSNRAHCEAARGSAGQNRKYCTKDGDFVEGGEVPKTTDKVTRNDLAKQFREAFAGGMSGVASFADEQPGTWFFSGHNLLRNTLTLMAPEPRPDISVRWIYGPPGVGKSRKAHEELPDAYIKEPRTKWWNGYYGEKTCILDDFGPGGIDINHLLRWFDRYKCLVENKGGMVPLLVSTFIVTSNFHPNQIFKFGEETHPQLPALERRITLEEM
>ALE29743.1 replication associated protein [Lake Sarah-associated circular virus-36]
MPTPKKSYCFTLNNYTDGELELLRVVCSEEASYAVIGREVGETGTPHLQGYIRFKKAYRFSTIKDRYLPRCHIEVAAGDADSNFRYCSKDGDFTEFGERPTSGKSASRADLARSFVSYMDDGRSGMVRFAHENPGTWYFSGATMLRNYYALQPAVDRSDVSVTWIFGDPGVGKSRKAHETLPQAYVKDPRTKWWNGYALEKDVIIDDFGPGGIDINHLLRWFDRYKCLVESKGGMIPLYAVNFIVTSNFHPEKVFSFAGDPNVQLPALMRRMIIKEM
>YP_009237520.1 replication associated protein [Lake Sarah-associated circular virus-36]
MPTPKKSYCFTLNNYTDGELELLRVVCSEEASYAVIGREVGETGTPHLQGYIRFKKAYRFSTIKDRYLLRCHIEVAAGDADSNFRYCSKDGDFAEFGERPTSGKSASRADLARSFVSYMDDGRSGMVRFAHENPGTWYFSGATMLRNYYALQPAVDRSDVSVTWIFGDPGVGKSRKAHETLPQAYVKDPRTKWWNEYALEKDVIIDDFGPGGIDINHLLRWFDRYKCLVESKGGMIPLYAVNFIVTSNFHPEKVFSFAGDPNVQLPALMRRMIIKEM
>QBP37178.1 replication associated protein [Porcine associated smacovirus]
MSRCKWIDATAWTPVDAPDWSLVCTGLRNDNVMKLEDWKNAVSGYFERYAFGCEVAPETQRRHYQFRGVLKADLSNDIALALSELGLRHITPTHVRDFEYVYKDRNFYCSWEVFRPEYEKVQNSPHVWQVQLEELDRDERTIEIIWDEKGNSGKTAWAMYQDYSHRAVYIPPLKRGLDLVACVLGKRESDWYIIDTPRAFEFNDDWACSIEQLKNGYVFDTRYSFRDKYLSVRPRVTILCNHMPDYENYFSADRVLPFRITPEGYLWSV
>AXV43462.1 replication associated protein [Porcine serum associated circular DNA virus 5]
MARCKWIDATAWTPVDATDWSVVCTGLRNTETMKLEDWKNALDGHFERYAFGCEIAPETQRRHYQFRGVLKTDLSNDVTLALSELGLRHITPTSVRDFEYVYKDRNFYCSWEVFRPEYEKVQNSPHVWQVQLEELDRDERTIEIIWDEKGNSGKTAWAMYQDYSHRAVYIPPLKRGLDLVACVLGKRESDWYIIDTPRAFEFNDDWACSIEQLKNGYVFDTRYSFRDKYLSVRPRVTILCNHMPDYENYFSKDRVLPFRITPEGYLWSV
>QBP37180.1 replication associated protein [Porcine associated smacovirus]
MVRCKWIDATAWAPVDAPDWSLVCTGLRNDTVTKLEDWKNAVSGYFERYAFGCEVAPETQRRHYQFRGVLKADLSNDIALALSELGLRHITPTSVRDFEYVYKDRNFYCSWEVFRPEYEKVQNSPYVWQVQLEELDHDERTIEIVCDEKGNSGKTAWAMYQDYSHRAVYIPPLKRGLDLVACVLGKRESDWYIIDTPRAFEFNDDWACSIEQLKNGYVFDTRYSFRDKYLSVRPRVTILCNHLPDYEKYFSVDRVLPFRITPQGYLWSV
>QBP37170.1 replication associated protein [Porcine associated smacovirus]
MARCKWIDATAWAPITATDWSTVCTGLRDGVSTMPLEDWKNAIAGYFERYAFGCEIAPQTKRKHYQFRGVLKTDLSNDTLVTLSQLGLRDVTPTHVRDFEYVYKDHDFYCSWDVWRPEYDKVRNSPRSWQIQLESIPRDDRTIEIIVDEKGNAGKTAWAMYQDYCHRALYIPPLKRGLDLTACVLGKRTSDWYILDTPRAFEFTDDWACSIEQLKNGYVFDTRYTFRDKVLPVRPRVTILCNDLPDYEKYFSIDRVSPMRITSEGYLWSV
>BBE29376.1 replication associated protein [Papio kindae associated smacovirus]
MARCKWIDATVWVDGDAGFAGVVNEDEWRKEFAGLFDRYAYGREVAPSTGRRHFQFRGVLKSDCDAGTLGVLTSLGFRDISPTHVRDFEYVYKDADFYCSWELFRPEFADIRDHPYDYQVQLKALPRDDRSIEIVVDSRGNWGKTAFSMYMEYLHKGVYIPPLKRGLDVSACVLGKRISEWYLVDTPRSFEFDADWACALEQLKNGYVYDTRYSFRDKVLPVRPRVTVLCNREPEYDMFFSKDRVQLFEITDKGYLWPM
>QDH43738.1 replication associated protein [Lynx rufus smacovirus 1]
MANVKWIDAVIWCDGDQSFDGVGDEDEWRQKFSGLFERFAYGRETAPETGRRHFQFRGVLRAPADSGVVDYLSSCGFRHITPTHVRDFEYVYKDKDFYCSWEVYRPEFSDVRDRPQDWMIQVDALPRDGRTIEIIVDPDGRHYKTAWAMYQQYLHKACYCPPFMKGVDLINFVLQARTSDWYILDMPRAFDFTRDWACAIEQVKNGYVYDSRYSFKDKFLPERPRVTLLVNELPDFESYFSSDRVFVFRITPEGYLWSV
>QCC72747.1 replication-associated protein [CRESS virus sp.]
MGRCKWIDAVAWAPVDAPDWTKVVGGLTNEKVLTVEEFKNGLAGHFERYAFGCEVAPETQRKHFQFRGVLKTDLDRDITLALSELGLRHITPTHVKDFEYIYKDRNFYCSWDVYRPEYDKVQNSPHVWQVQLEELDRDERTIEIIWDEKGNSGKTAWAMYQDYTHRAVYIPPLKRGLDMVACALGKRESDWYIIDTPRAFEFTDDWACALEQLKNGYIFDPRYSFRDKYLSVRPRITVLCNNLPEYERYFSKDRVLPFRITPEGYLWSV
>QCC72745.1 replication-associated protein [CRESS virus sp.]
MARCKWIDATAWAPVDAPDWSLVCTGLRNDNVMKLEDWKNAVSGYFERYAFGCEIAPETQRRHYQFRGVLKADLSNDIALALSDLGLRHITPTSVRDFEYVYKDRNFYCSWEVFRPEYEKVQNSPHVWQVQLEELDRDERTIEIIWDEKGNSGKTAWAMYQDYSHRAVYIPPLKRGLDLVACVLGKRESDWYIIDTPRAFEFNDDWACSIEQLKNGYVFDTRYSFRDKYLSVRPRVTILCNHLPDYENYFSADRVLPFRITPEGYLWSV
>QCC72707.1 replication-associated protein [CRESS virus sp.]
MARCKWIDATAWTPVDAPDWSMVCTGLRNDNVMKLEDWKDAVSGYFERYAFGCEVAPETQRRHYQFRGVLKADLSNDIALALSELGLRHITPTSVRDFEYVYKDRNFYCSWEVFRPEYEKVQNSPHVWQVQLEELDRDERTIEIIWDEKGNSGKTAWAMYQDYSHRAVYIPPLKRGLDLVACVLGKRESDWYIIDTPRAFEFNDDWACSIEQLKNGYVFDTRYSFRDKYLSVRPRVTILCNHMPDYESYFSADRVLPFRITPEGYLWSV
>QCC72653.1 replication-associated protein [CRESS virus sp.]
MSRCKWIDATAWTPVDAPDWSLVCTGLRNDNVMKLEDWKNAVSGYFERYAFGCEVAPETQRRHYQFRGVLKADLSNDIALALSELGFRHITPTHVRDFEYVYKDRNFYCSWEVFRPEYEKVQNSPHVWQVQLEELDRDERTIEIIWDEKGNSGKTAWAMYQDYSHRAVYIPPLKRGLDLVACVLGKRESDWYIIDTPRAFEFNDDWACSIEQLKNGYVFDTRYSFRDKYLSVRPRVTILCNHMPDYENYFSADRVLPFRITPEGYLWSV
>QCC72651.1 replication-associated protein [CRESS virus sp.]
MSRCKWIDATAWTPVDAPDWSLVCTGLRNDNVMKLEDWKNAVSGYFERYAFGCEVAPETQRRHYQFRGVLKADLSNDIALALSELGLRHITPTHVRDFEYVYKDRNFYCSWEVFRPEYEKVQNSPHVWQVQLEELDRDERTIEIIWDEKGNSGKTAWAMYQDYSHRAVYIPPLKRGLDLVACVLGKRESDWYIIDTPRAFEFNDDWACSIEQLKNGYVFDTRYSFRDKYLSVRPRVTILCNHMPDYESYFSADRVLPFRITPEGYLWSV
>QCC72733.1 replication-associated protein [CRESS virus sp.]
MSRCKWIDATAWTPVDAPDWSLVCTGLRNDNVMKLEDWKNAVSGYFERYAFGCEVAPETQRRHYQFRGVLKADLSNDIALALSELGLRHITPTHVRDFEYVYKDRNFYCSWEVFRPEYEKVQNSPHVWQVQLEELDRDERTIEIIWDEKGNSGKTAWAMYQDYSHRAVYIPPLKRGLDLVACVLGKRESDWYIIDTPRAFEFNDDWACSIEQLKNGYVFDTRYSFRDKYLSVRPRVTILCNHMPDYGNYFSADRVLPFRITPEGYLWSV
>QCC72659.1 replication-associated protein [CRESS virus sp.]
MGRCKWIDATAWAPVDAPDWSLVCTGLRNDTVTKLEDWKNAVSGYFERYAFGCEVAPETQRRHYQFRGVLKADLSNDIALALSELGLRHITPTSVRDFEYVYKDRNFYCSWEVFRPEYEKVQNSPHVWQVQLEELDRDERTIEIIWDEKGNSGKTAWAMYQDYSHRAVYIPPLKRGLDLVACVLGKRESDWYIIDTPRAFEFNDDWACSIEQLKNGYVFDTRYSFRDKYLSVRPRVTILCNHMPDYESYFSADRVLPFRITPEGYLWSV
>QCC72669.1 replication-associated protein [CRESS virus sp.]
MARCKWIDATAWAPVDAPDWSLVCAGLRNEKVMKLEEWKNGVAGYFERYAFGCEIAPETQRKHYQFRGVLKADLSNDIALALSELGLRHITPTSVRDFEYVYKDRNFYCSWEVFRPEYEKVQNSPHVWQVQLEELDRDERTIEIIWDEKGNSGKTAWAMYQDYSHRAVYIPPLKRGLDLVACVLGKRESDWYIIDTPRAFEFNDDWACSIEQLKNGYVFDTRYSFRDKYLSVRPRVTILCNHMPDYENYFSADRVLPFRITPEGYLWSV
>QCC72743.1 replication-associated protein [CRESS virus sp.]
MRCKWIDATIWVDGDVFNPAGIGDENEWRDKFSGLFERYAYGREIAPQTGKRHLQFRGVLKADLNNEITLELNGLGFRNITPTHVRDFDYVYKDNDFYCSWEIWRPEFDYVKKNWAVWMEQLQSMEDEKGRCIEIIWDEKGNNAKTAFSMLMSYEHRAIYCPPFDKGRDLINFVLQARSADWYILDMPRAFEFTHDWACAVEQLKNGYVYDSRYSFKDKMLPRRPRVTLMVNELPEYEKYFSKDRVLPFRITPEGYLWSV
>YP_009163924.1 putative replication initiation protein [Mytilus sp. clam associated circular virus]
WQLRLDGIANQEADDRRVIFVIDPEGNKGKSWLVSYWLSTRDDTQFMSVGKRDDLAYAVDISTCLFVFDIPRGNMQYIQYGIFEQLKNRVVFSNKYSSQTKILLNTPHVFVFANELPDMNALSADR
>QCC72709.1 replication-associated protein [CRESS virus sp.]
MGRCKWIDATAWAPVDASDWSLVCAGLRNDVVMKVEDWKNAIAGHFERYAFGCEVAPETQRKHYQFRGVLKTDLSNDTALALSELGLRHITPTSVRNFEYVYKDKNFYCSWEVFRPEYANVQNSPHVWEVQLEELDRDERSIEIIWDEKGNSGKTAWAMYQDYTHRAVYIPPLKRGLDLVACVLGKRESDWYIIDTPRAFEFTDDWACSIEQLKNGYVFDTRYTFRDKYLKVRPRVTILCNNLPDYEKYFSADRVLPFRITPEGYLWSV
>QCC72701.1 replication-associated protein [CRESS virus sp.]
MSRCKWIDATAWTPVDATDWSMVCTGLRNDDVKKLEDWKNEIAGFFERYAFGCEVAPETQRKHYQFRGVLKADLSNDITLALSELGLRHITPTSVRDFEYVYKDRNFYCSWEVFRPEYEKVQNSPHVWEVQLEDLDRDERTIEIIWDEKGNSGKTAWAMYQDYSHRAVYIPPLKRGLDLVACVLSKRESDWYIIDTPRAFEFNDDWACSIEQLKNGYVFDTRYSFRDKYLSVRPRVTILCNNLPDYERYFSKDRVLPFRITPEGYLWSV
>QCC72689.1 replication-associated protein [CRESS virus sp.]
MSRCKWIDATAWAPIDALDWSIVCVGMRNDKIMKLEDWKHALDGYFERYAFGCEVAPETQRRHYQFRGVLKTDLSNDIALALSELGLRHITPTSVRNFEYVYKDRNFYCSWEVFRPEYEKVQNSPHVWQVQLEELDHDERTIEIVCDEKGNSGKTAWAMYQDYSHRAVYIPPLKRGLDLVACVLGKRESDWYIIDTPRAFEFNDDWACSIEQLKNGYVFDTRYSFRDKYLSVRPRVTILCNYLPEYEKYFSSDRVCAFRITPEGYLWSV
>QCC72697.1 replication-associated protein [CRESS virus sp.]
MSRCKWIDSTAWAPVDAQDWTTVCVGLTNDRTMKVEDWKNAIAGYFERYAFGCEIAPETQRRHYQFRGVLKTDLSHDIAVALSELGLRHITPTSVRDFEYVYKDRNFYCSWEVFRPEYKMVQNCPHDWQVQLEELDHDERTIEIVCDEKGNSGKTAWAMYQDYSHRAVYIPPLKRGLDLVACVLGKRESDWYIIDTPRAFEFNDDWACSIEQLKNGYVFDTRYSFRDKYLSVRPRVTILCNHLPDYEKYFSADRVLPFRITPGGYLWSV
>QCC72693.1 replication-associated protein [CRESS virus sp.]
MGRCKWIDAVAWAPVDAGDWTRVVGGLTNEKVLTVEEFKNGLAGHFERYAFGCEIAPETQRRHFQFRGVLKTDLDRDITLALSELGLRHITPTHVKDFEYIYKDRNFYCSWDVYRPEYEKVQNDPHVWQVQLEELDRDDRTIEIIWDEKGNSGKTAWAMYQDYSHRAVYIPPLKRGLDMVACALGKRESDWYIIDTPRAFEFTDDWACALEQLKNGYIFDPRYSFRDKYLSVRPRITVLCNNLPEYERYFSKDRVLPFRITQEGYLWSV
>QCC72737.1 replication-associated protein [CRESS virus sp.]
MSRCKWVDATAWAPVGAPDWTVVCTGLMNDKTMKVEDWKHELDGYFERYAFGCEIAPETKRRHFQFRGVLKVDLDANTNIALSGLGLRHVTPTKVRDFEYVYKDHNFFCSWEVFRPEYEKVMCSPHVWQVQLEDVERDERTIEIIVDEKGNSGKTAWAMYQDYAHRAVYIPPLKRGLDLVACVLGKRESDWYIIDTPRAFEFNDDWACSIEQLKNGYVFDTRYSFRDRYLSVRPRVTILCNHLPDYEKYFSSDRVFSMKITPEGYLWSV
>QCC72699.1 replication-associated protein [CRESS virus sp.]
MSKNQKLRLIIVRALYWYAVALKGSPPPATLVLIHMARCKWIDATAWAPITATDWSTVCTGLRDGVGTMPLEDWKNAITGLFERYAFGCEIAPQTKRKHYQFRGVLKADLTNDTLVTLSQLGFRDVTPTHVRDFEYVYKDHDFFCSWDVWRPEYDKVRNSPRTWQIQLESMSRDDRTIEIIVDDKGNAGKTAWAMYQDYCHRCVYIPPLKRGLDLTACVLGKRTSDWYIIDTPRSFEFTDDWACSIEQLKNGYVFDTRYSFRDKYLPVRPRVTILCNDLPDYEKYFSADRVSAMKITPEGYLWSVL
>QCC72685.1 replication-associated protein [CRESS virus sp.]
MSKNQKLRLIIVRALYWYAVALKGSPPTATLVLIHMARCKWIDATAWAPITATDWSTVCTGLRDGVGTMPLEDWKNAITGLFERYAFGCEIAPQTKRKHYQFRGVLKADLTNDTLVTLSQLGFRDVTPTHVRDFEYVYKDHDFFCSWDVWRPEYDKVRNSPRSWQIQAESMQRDERTIEIIVDEKGNAGKTAWAMYQDYCHRAVYIPPLKRGLDLTACVLGKRTSDWYILDTPRAFEFTDDWACSIEQLKNGYVFDTRYTFRDKVLPVRPRVTILCNDLPDYEKYFSIDRVSAMRITPEGYLWSV
>QCC72687.1 replication-associated protein [CRESS virus sp.]
MSKNQKLRLIIVRALYWYAVALKGSPPPATLVLIHMARCKWIDATAWAPITATDWSTVCTGLRDGVGTMPLEDWKNAITGLFERYAFGCEIAPQTKRKHYQFRGVLKADLTNDTLVALSQLGFRDVTPTHVRDFEYVYKDHDFFCSWDVWRPEYDKVRNSPRSWQIQLEAMPCDDRTIEIIVDEKGNAGKTAWAMYQDYCHRAVYIPPLKRGLDLTACVLGKRTSEWYIIDTPRAFEFTDDWACSIEQLKNGYVFDTRYTFRDKVLPVRPRVTILCNDLPDYEKYFSADRVSAMKITPEGYLWSV
>QCC72677.1 replication-associated protein [CRESS virus sp.]
MKRGADWYAVAQRLPPLARDTMANVKWIDATIWIDGDEKFEGVKDEVEWRKLVGTYFERYAYGRETAPETGRRHYQFRGVLLRPADRDTLVRLAELGFRNIQPTHVRDFEYVYKDSDFYCSWESRRPEYDMVESNPRVWQVQLEELERDDRTIEFICDELGNAGKTAWGMYQEYKHRACYIPPVRRGIDVCACVISKRVSDWYIIDTPRSFEYDEDWACALEQLKNGYVYDTRHSFRDLYLPERPRVTVLCNYLPDNGKYFSKDRVLEMKITKEGYLWSV
>QCC72679.1 replication-associated protein [CRESS virus sp.]
MRCKWIDATIWVDGDVFNPDGIGDENEWRQKFSGLFERYAYGREIAPQTGKRHLQFRGVLKADLNNEITLELNRLGFRNITPTHVRDFDYVYKDNDFYCSWEIWRPEFDYVKKNWAVWMEQLQSMEDEKGRCIEIIWDEKGNNAKTAFSMLMSYEHRAIYCPPFDKGRDLINFVLQARSADWYILDMPRAFEFTHDWACAVEQLKNGYVYDSRYSFKDKMLPRRPRVTLMVNELPEYEKYFSKDRVLPFRITPEGYLWSV
>QCC72695.1 replication-associated protein [CRESS virus sp.]
MARCKWIDATIWVDGDVFNPNGIGDEADWREKFAPLFERYAYGREIAPQTGKRHLQFRGVLKADLNNEITLELNRLGFRNITPTHVRDFDYVYKDQDFYCSWEIWRPEFDYVKKNWDPWMEQLQSMEDDRGRSIEIILDQDGNHAKTAYAMLMSYEHRAVYCPPFDKGRDLINFVLQCRSSDWYILDMPRAFEFTQDWACAVEQLKNGYVYDSRYSFKDKMLPRRPRVTLMVNELPEYEKYFSKDRVLPFKITPQGYLWSV
>QCC72691.1 replication-associated protein [CRESS virus sp.]
MPRCKWIDATAWTPVDAPDWSVVCTGLRNDETMNMEEWKHELSGYFERYAFGCEIAPDTKRRHFQFRGVLKSDLDNNTTVALACIGLRHVTPTKVRDFDYVYKDKNFFCSWDVFRPEYEKVMNSPHVWQVQLEDVERVERTIEIVVDEKGNSGRLPGRCIRIILTVPYTSPLSSVASIWSPVSLGSVNPIGTSSTHPAPSSSMMIGPVPSNN
>AXQ66528.1 putative replication initiation protein [CRESS virus sp.]
MYIMDGLFNKERRALEEQYLRYKDNWESLFPEGMIQEDGSLIPLDQILQKCVYQGLKADIEKLRLAHNKSNGRSHHWIGINPPPEQYTLGTLYEAMVQAIGKYNMFEDGSYMYTLEQNTSGGIRPHIHLFLVTNTKPNRIIEYLAKHFKVGKPSIELKSYRKDTLWNEHISYISGEKKDEKMEHVKQDNLDKENASIPKFVGNII
>AXQ66307.1 putative replication initiation protein [Circoviridae sp.]
MLNLYHLEKKKIIDKYEKNKSFYIGELQQSVRRPYLIDYDENDNLIRVPRSQEELDLIPDRENWSGLDFWFSCINTELSKLDREYDKYLPKPKSKYQWIGINPPAEVYKTDEQELRDTTPLFKTSSMLSLYSNLKTLKLMKTEKAYCCVEAHTENGYRPHIHMILMTHQKPSAIIKKFAKHFNCSNNAIEAKNWTSLYDERMAYIRGEKITEKLELVEADKKERITNDIPHLIEL
>AXH79236.1 putative replication initiation protein [Circular genetic element sp.]
MGQFKIFSYIITMNIAYAKDKQKLVDKYLRLKDWYVTELQSSIRSPYVRGMFGDEPRPDPDPLPDRANWSGAEFWESCLNTELKKLDLQYEKYLPKPAFTYMWVGIDPDIKLYPTMLSLYEKLDKLQGFEFKAVVEGHTENGYRPHIHMILFTKIRPNRIIKTFSKHFRCAENFVEAKNFKCFYEDKLDYIKGNKKKDKLDLVKKDMQERQLNRIPDLIEK
>AXQ66417.1 replication protein [CRESS virus sp.]
MELFTNKSFRPIDYEAYSLRVDLSHNDLGISTMQKFFNHFDVIAYYCSAERGDLTGKPHYQCICFEKTQLKPKDMTQRRNWFRNKVVKKKGGGVSCTLPKKSYSELFSYCTKEIYSILDNPHGYCVTGHDLADKNVLTNIDPKEIAKVKCWLPNDNPAFVKKKMLEKRLENYDNKDSYSNKNDWFRFFIAQYIVVYGCCPTSKSTFLKYAYKYGIIQDDDLLYSLGINF
>AXH73213.1 replication protein [Circoviridae sp.]
FNPQNLTAYSLRFDAAHNAPSQNDYSKFFKTFLKYFKKYLFALENKKDGTPHFQGIVWSEEKLDKQTYNRLRAQIRLKLVQPAYRGKGSYAFTLATKPASLAKYCNNKEGKGLYTNLTEQEREEIGEWVDVPVLKKTKKALFNQALDELNDPQTTAGAVAKAQSRTEWTHSVISLYQHIYGNLP
>QCS36112.1 replication initiator protein [Capybara microvirus Cap1_SP_128]
MEQYSYKSSDICFMTFTYDNYHLPKDRLHNYRDFQLFMKRFRKHFPADDIRYYCVGEYGERYGRPHYHVILF
>AXQ66381.1 putative replication initiation protein [CRESS virus sp.]
MILGELINIMCGDMPPMTDEIKYKSWKDKKRLIDASLENFTKRKVEGIIKMKYDAETLGEKWTKVKEYEKKTRMELKEAVAKEHNNGYVFVTINPNADCTLQKFETLVDKFAKRNMFKSYRYVFEQRGTTKETAGQGLHAHILLKRNLDYKPCLVTKNSKNTFKNIAKVENPSILNIQHIGADFAKDKDEYMTQVKDDEIKAEKQVIDKYFRDKMNLKHVYGSSFEELIKE
>AXH78447.1 putative replication initiation protein [Circular genetic element sp.]
DVKERSTADKAAEAQFYKNKYMKILNMKYELRTLGKQMEMMKDCEDKLKAQMKEKTAKEHNNSHMFITVNPKPGNWLGLAMPDRGTLVEAFIKKIIKFINRNFCEEAWAVIEQRGVEADHNMGHGYHAHIALKRDLNYRPSDIIKGAKNTFKNCCDTKNPACLNVKIHGADFHKDKMEYIQGIKTGEGKDEKQKMDKLFREKYNIEVVYNAQKNQL
>AXQ65528.1 putative replication initiation protein [Circular genetic element sp.]
RVTKLAYDEFLKQKIKTNLNIQYELDLISPYCTSLRLQREDLRQRQASKMGTLWLWLTISPKNDIDFETFRDKISTFAQRKMFDDHIYVFEQRGKTVETAGDGFHAHLLLKRNMKYKQNKIISNSKNTFKKITNVENHDIFNFHWCPEEYLNDKQEYILGTKTGNEKDIKQEIDKIFRQNKNLKEYYKPCLQSL
>AXH76831.1 putative replicase [Circoviridae sp.]
DMRKLIDLEMKELYKRKIRQLLEQEYLMDSLGSNLSLIKKSIVANKTSLCKLNATKNNNGYLWITINPAPKVEFEKFKVKITKLVNRAMFTKCEYVYEQRGTSLKEAGKGFHCHILATRDMKYKPSKCISNIKNTCKTLVGNVNNNNQLNIQIIGDDYANDKREYMSGVKTGEGKDQKQIIDKSWRHLMEI
>QBL97861.1 replication-associated protein [Wastewater CRESS DNA virus 1]
MPARIKSWCFTLNNWTDDELSNLRGIGNDGRTADYLVMGRESGENGTPHLQGFVTFAKKLTLERCKELLGPRCHLEPMRGTHKQASDYCKKDGDFDEYGTLPSPGARTDLGATVQLLRDSKSISTVANQFPETFIRYSRGIRDFYFSSGLSGTRDFKTEVIVFVGPPGIGKSRLAREEADAIGRVYYKPNGDWWDGYDNQDVVIFDDFYGNYPYHDLLKVCDRYPHQVPIKGGFANFTSKSIYFTSNKLPSRWYNYEKVGAKEALYRRFTRFEYFTTGGGRVDATTVEENETGVKPVINY
>QAX58270.1 replication-associated protein, partial [Porcine circovirus 3]
WCFTINNWTPTEWESIVECGGSIARYLIIGKEVGKSGTPHLQGYVNFKNKRRLSSVKRLPGFGRAHLEPARGSHKEASEYCKKEGDYLEIGEDSSSGTRSDLQAAARILTETSGNLTEVAEKMPAVFIRYGRGLRDFCGVMGLGKPRDFKTEVYVFIGPPGCGKTREACADAAARELQLYFKPRGPWWDGYNGEGAVILDDFYGWVPFDELLRIGDRYPLRVPVKGGFVNFVAKVLYITSNVVPEEWYSSENIRGKLEALFRRFTKVVCWGEGGGKKDMETV
>AVA16979.1 replicase-associated protein, partial [Porcine circovirus 3]
WCFTINNWTPTEWESIVECGGSIARYLIIGKEVGKSGTPHLQGYVNFKNKRRLSSVKRLPGFGRAHLEPARGSHKEASEYCKKEGDYLEIGEDSSSGTRSDLQAAARILTETSGNLTEVAEKMPAVFIRYGRGLRDFCGVMGLGKPRDFKTEVYVFIGPPGCGKTREACEDAAARELQLYFKPRGPWWDGYNGEGAVILDDFYGWVPFDELLRIGDRYPLRVPVKGGFVNFAAKVLYITSNVVPEEWYSSENIRGKLEALFRRFTKVVCWGEGGVKKDMETV
>AXP98844.1 replication-associated protein, partial [Porcine circovirus 3]
WCFTINNWTPTEWESIVECGGSIARYLIMGKEVGKSGTPHLQGYVNFKNKRRLSSVKRLPGFGRAHLEPARGSHKEASEYCKKEGDYLEIGEDSSSGTRSDLQAAARILTETSGNLTEVAEKMPAVFIRYGRGLRDFCGVMGLGKPRDFKTEVYVFIGPPGCGKTREACADAAARELQLYFKPRGPWWDGYNGEGAVILDDFYGWVPFDELLRIGDRYPLRVPVKGGFVNFVAKVLYITSNVVPEEWYSSENIRGKLEALFRRFTKVVCWGEGGVKKDMETV
>AVA16989.1 replicase-associated protein, partial [Porcine circovirus 3]
WCFTINNWTPTEWESIVECGGSIARYLIIGKEVGKSGTPHLQGYVNFKNKRRLSSVKRLPGFGRAHLEPARGSHKEASEYCKKEGDYLEIGEDSSSGTRSDLQAAARILTETSGNLTEVAEKMPAVFIRYGRGLRDFCGVMGLGKPRDFKTEVYVFIGPPGCGKTREACADAAARELQLYFKPRGPWWDGYNGEGAVILDDFYGWVPFDELLRIGDRYPLRVPVKGGFVNFVAKVLYITSNVVPEEWYSSENIRGKLEALFRRFTKVVCWVEGGVKKDMETV
>QEQ92535.1 replication-associated protein, partial [Porcine circovirus 3]
WCFTINNWTPTEWESIVECGGSIARYLIIGKEVGKSGTPHLQGYVNFKNKRRLSSVKRLPGFGRAHLEPARGSHKEASDYCKKEGDYLEIGEDSSSGTRSDLQAAARILTETSGNLTEVAEKMPAVFIRYGRGLRDFCGVMGLGKPRDFKTEVYVFIGPPGCGKTREACADAAARELQLYFKPRGPWWDGYNGEGAVILDDFYGWVPFDELLRIGDRYPLRVPVKGGFVNFVAKVLYITSNVVPEEWYSSENIRGKLEALFRRFTKVVCWGEGGVKKDMETL
>AWO14240.1 replication-associated protein, partial [Porcine circovirus 3]
WCFTINNWTPTEWESIVECGGSIARYLIIGKEVGKSGTPHLQGYVNFKNKRRFSSVKRLPGFGRAHLEPARGSHKEASEYCKKEGDYLEIGEDSSSGTRSDLQAAARILTETSGNLTEVAEKMPAVFIRYGRGLRDFCGVMGLGKPRDFKTEVYVFIGPPGCGKTREACADAAARELQLYFKPRGPWWDGYNGEGAVILDDFYGWVPFDELLRIGDRYPLRVPVKGGFVNFVAKVLYITSNVVPEEWYSSENIRGKLEALFRRFTKVVCWGEGGVKKDMETV
>YP_803546.1 replication-associated protein [Gull circovirus]
RRWCFTLNNYTPEEEETARNLIHDADKYAFAIIGKEVGESGTPHLQGFMHFKQKQRLTALKKLFPRAHFEKARGSDQQNADYCGKDGEILTMIGTPSDNNPSDLAGAVAAVKRGSQMSEIAREFSEVYVKYGRGLRDLRLLIGCPPRDFKTEVIVLIGPPGCGKSKLANEMEGSKFYKMKGDWWDGYDNQDIVIIDDFYGWLPYCECLRLCDRYPHRVPVKGAYVEFTSKKIVFTSNRHVDGWWKGEIEKSAFYRRINVYKFYETG
>AEW70742.1 replication-associated protein [Silurus glanis circovirus]
KRYVFTLNNYTTEEYARIDNVGADGLARYMITGKEVGENGTPHLQGFINLKVKKRFSQIKEMLGSRCHIEKARGTDLENRVYCSKEGSFQEYGSPVGQGKRSDLDAAAETLRTSLGDLRSVAELYPSQFIRYGRGLRDYASVLGLVKPRDFKTNVTVITGPPGCGKSRYAADHASGTPYYKPRGDWWDGYHANATVILDDFYGWIKLDEMLRICDRYPHQVPVKGGYVQFLARDIFITSNKPVEEWF
>AIF76281.1 Rep [Bat circovirus]
PPPHKRWCFTINNPSPAEERHLREIPVNQVDYLIAGRERGAQGTPHIQGFVNFVKKKTLNQVKLFVGPRAHVEKARGSDEQNRDYCSKEGDILVDVGCPRRPGARHDLASAVSTALSTGDLGQVAQSHPETYVKYHRGLAELIKASNKLPRRAWKTEVHVHVGPPGCGKSKWASEFADPEVTYWKPPRNKWWDGYASHEVVILDDFYGWLPFDELLRICDRYPLEVEVKGGLVPFLARTVIITSNKMPQEWYSSDAVPHAEALYRRITTLISWQTA
>ATY42472.1 putative replication associated protein [Canine circovirus]
VRRWCFTINNPTPEEEDAVKNLAPDAKYLICGREVGENGTPHLQGFVNLKRTTRMGALKARLGGRGHFEPARGDDCSNRDYCSKGGDILIESGEPSSQGKRNDLHDAVVKLKETKSLAAVASAFPETYVKYSRGLRELLLISPEMTTPRKWKTEVEVLCGPPGCGKSRYCMETAPDAYWKPRGKWWDGYDGHQDVILDDFYGWLPFDDMLRLCDRYPLRVETKGGTMNFLARRIYITSNRLPHEWYSDEVPNKDALYRRLSIIKVWDGG
>YP_009170674.1 replicase [Tadarida brasiliensis circovirus 1]
RRWCFTINNYGAPDLECVNEAFRCEDVVYAICGKEKGAKGTPHLQGFIHFTGNWRFNRVRNLLGGRAHIEKARGNDDQNKAYCSKEETYLEVGTPQFQGKRNDLGRVASALESGATLSEVARASPEVFIRYGRGLRDYMNVRGLVKPRDFKTEVIVLVGEPGSGKSKYANELPGSKYWKPRGQWWDGYNGEDIVVLDDFYGWVPYDELLRIGDRYPLKVQVKGAFVEFTSKMLVITSNKRPEEWYDKEKIADQSAMWRRFDKMYYCERG
>YP_009506278.1 Rep [Bat associated circovirus 6]
WCFTLNNWTEEEYGTICSSLEGRVKYLIIGKEVGEKGTPHLQGFVNLTKKVRRSTLKQLLKCTRVHVEPARGTDLENQRYCQKQKDYLEVGKPQCQGKSSALQEALRMLQTSNGDLGKVAASFPEVYVRHGRGMRDYVNVSGLVPRREKKTTAIVLVGPPGVGKTKYVMQQIGEDTSYWKPRGPWWDGYQQQTCVVLDDFYGWVCFDELLRVLDRYPLKVPIKGGFVEFNSDIVYITSNKEPQEWYNEENICGTMEALFRRFNKVYELVEGGVREMKTVYEIN
>ATY42471.1 putative replication associated protein [Canine circovirus]
VRRWCFTINNPTPEEEDAVKNLAPDAKYLICGREVGENGTPHLQGFVNLKRTTRMGALKARLGGRGHFEPARGDDCSNRDYCSKGGDILIESGEPSSQGKRNDLHDAVVKLKETKSLAAVASAFPETYVKYSRGLRELLLISPEMTTPRKWKTEVEVLCGPPGCGKSRYCMETAPDAYWKPRGKWWDGYDGHQDVILDDFYGWLPFDDMLRLCDRYPLRVETKGGTMNFLARRIYITSNRLPHEWYSDEVPNKDALYRRLSIIRVWDGG
>ATW66440.1 putative replication-associated protein [Mink circovirus]
KRYCFTINNYLPEDEAAVKEFLTEANCVYAVVGKEVGESGTPHLQGFCNLKKKMRFEPFKRAIGGRAHIEQSRGTDVDNKRYCSKGGDLLLEVGEPSAQGKRSDLKEAVTLLNNGGTMTDVARAHPETFIRYGRGLRDYVIQAGLTKPRAWKTEVHVIVGPPGVGKSRHVQETAGENALYWKPRGKWWDGYTGQSHVVLDDFYGWLPYDDLLRLCDRYPLRVETKGGTVEFVAKVIWITSNKQVKDWYDYEELKVDARALYRRLTTYQVMRQGG
>YP_803549.1 replication-associated protein [Finch circovirus]
KRWCFTLNNPTEEEIERVKNLSPSEYHYAIVGKEKGEQGTPHLQGFLHLKKKQRLKQMKELIPRAHFERARGSDEDNEQYCGKEGDVILTIGVPSKGNRSDLAGAVAAVKAGRGMAEVAREFSLAYVRYGRGLRDLALLIGQKPRDFKTEVIVLTGPSGCGKSRWANEQEGTKFYKMKGDWWDGYSNEDMVIIDDFYGWIPFCELLRLCDRYPHKVPVKGSYVEFTSKKIIITSNTHPDHWYNEEKCYLQALFRRINRW
>AGI95800.1 replication-associated protein [Starling circovirus]
KRWCFTLNNPTEEEIAAVKAWQHSEYHYAIVGKEKGEQGTPHLQGFIHLKKKVRLTSLKKVLQRAHWEKARGSDEDNEKYCSKEGDVILTIGIPVKGNRSDLAGAGAAVKAGRGMSEIAREFSETYVRYGRGLRDLALLIGQKQRDFKTEVIVLTGPSGVGKSRWANEQVGTKFYKMKGDWWDGYCNEDIVIIDDFYGWIPFCELLRLCDRYPHKVPVKGSYVEFNSKQIIITSNTPPDSWYNEDKCYVQALFRRINRWLVWDATQFVDAPEVMKKYPINY
>QGM50361.1 replication-associated protein [Penguin circovirus]
AGARRWCLTLNNPTDEEVQAAKRLEPNTYHYAIIGREVGESGTPHLQGFLHFKQKQRLTALKKLFSRAHWEKARGSDSENQAYCSKDGDVILTIGQPVRGNVTELSEAVAAVKAGRGMRDVALEFPEVYVKHGRGLRDLALLIGRAPRDFKTDVIVLTGPPGCGKSRWAAEQEGTKYYKMKGDWWDGYHEDIVIIDDFYGWLPYCELLRLCDRYPHKVPVKGSFVEFVSKKIIITSNKTPDQWYRDEYDKSALYRRITRLLFF
>AKO84208.1 replicase [Fox circovirus]
IRRWCFTINNPTPEEEDAVKNLAPDAKYLICGREVGENGTPHLQGFVNLKKTTRMGALKSRLGGRGHFEPARGDDCSNQNYCSKGGDILIESGEPCKQGKRNDLHDAVSTLKETKSLAAVAAAHPETYVKFSRGLRELLLISPEMATPRKWKTEVNVLVGPPGCGKSRYCLETAPDAYWKPRGKWWDGYDGHSDVILDDFYGWLPFDDMLRLCDRYPLRVETKGGTMNFIGRRIFITSNKLPHEWYSDELGNKDALYRRLTSVTVWDGG
>AXR86424.1 replicase [Bamboo rat circovirus]
CRRWCFTINNYTSAEEEAVKALAPEAKYLICGREKGENGTPHLQGFVNLKKTSRMAGLKQKLGGRGHFEPARGDDCSNKDYCSKGGDILIESGEPQSKGKRNDLHSAIDCLREGKSLKRVAAEHPEAFVKYHRGLSQLLLMHPDMATPRNFKTEVFVYCGSPGCGKSRLVMERAPEAYWKPRGKWWDGYDGHADVVLDDFYGWLPFDEMLRICDRYPLRVETKGGTVNFIAKRLFITSNQLPHEWYRDDIGNKDALYRRITEL
>AHH31410.1 replication-associated protein [Columbid circovirus]
AAAKRWCFTLNNPTEDEIKSLDTWLVSDFHYAIVGKEVGEQGTPHLQGFVHLKQKKRLTQLKQLFKRAHWEKARGSDEDNEKYCSKDGNVLLTLGIPAKGNRSDLSEAVAAVKAGRAMAEVARDFSEIYVKYGRGLRDLKLLIGQQPRDFKTEVIVITGPPGCGKSRWAAEYSGSKFYKMKGEWWDGYDNQEVVIIDDFYGWLPFCELLRVTDRYPHKVPVKGAFVEFTSRVIIVTSNSPPDAWYSEEKCCVQALFRRINRW
>YP_007974237.1 replicase [Bat associated circovirus 2]
PPPAKRWVFTLNNPSPKEIDHILGQDMNMFDYLVCGKEGMGEGKTPHLQGFANFSKKKTFNQVKKIFGSRCHIEKAKGTDKDNQQYCTKEGDVVVEAGAPRSGGQRTDLASAVSTVLESGSLRAVAESHPVQFVRYHRGLSELLKVAGKAKARDWKTSVHVIIGPPGCGKSKWACNFAEPEVTFWKAPRNKWWDGYCGQEVVILDDFYGWLPYDEMLRLCDRYPLTVETKGGTVPFLARTILITSNKVPQEWYSSESVPTAEALFRRITTLQLWKT
>YP_764455.1 rep protein [Raven circovirus]
AAAKRWCFTLNNYTDEEVSAVKAWNASEYHYAVVGREKGENGTPHLQGYIHLKKKARLSTLKKLLSRAHWEKARGSDSDNEAYCTKDGDVILTLGMPVEGNRSDLSGAVAAVKAGSRMVDIAREFSEVYVKYGRGLRELALLIGQKPRDFKTEFIVVTGPSGVGKSRYANEYPGTKFYKMKGDWWDGYSNEDVVVIDDFYGWIPFCELLRLTDRYPHKVPVKGSYVEFTSKVIIVTSNTHPDSWYNEEKCYLPALFRRINKW
>AHH31420.1 replication-associated protein [Columbid circovirus]
AATKRWCFTLNNPTDEEIKSLETWLVSDFHYAIVGKEVGEQGTPHLQGFVHLKQKKRLTQLKQLFKRAHWEKARGSDEDNEKYCSKDGNVLLTLGIPAKGNRSDLSEAVAAVKAGRAMTEVAREFSEIYVKYGRGLRDLKMLIGQQPRDFKTEVIVITGPPGCGKSRWAADYPGSKFYKMKGEWWDGYDHQEVVIIDDFYGWLPFCELLRVTDRYPHKVPVKGAFVEFTSRVIIVTSNSPPDAWYSEERCCVQALFRRINKW
>AKC45402.1 replicase [Porcine circovirus 2]
PQPHKRWVFTLNNPSEDERKKIRELPISLFDYFIVGEEGNEEGRTPHLQGFANFVKKQTFNKVKWYLGARCHIEKAKGTDQQNKEYCSKEGDLLIECGVLRSQGQRSDLSTAVSTLLESGSLVTVAEQHPVTFVRNFRGLAELLKVSGKMQKRDWKTNVHVIVGPPGCGKSKWAANFADPETTYWKPPRNKWWDGYHGEEVVVIDDFYGWLPWDDLLRLCDRYPLTVETKGGTVPFLARSILITSNQTPLEWYSSTAVPAVEALYRRITSLVFW
>AJW76648.1 replicase protein [Porcine circovirus 2]
PQPHKRWVFTLNNPSEDERKKIRDLPISLFDYFIVGEEGNEEGRTPHLQGFANFVKKQTFNKVKWYLGARCHIEKAKGTDQQNKEYCSKEGNLLIECGAPRSQGQRSDLSTAVSTLLESGSLVTVAEQYPVTFVRNFRGLAELLKVSGKMQKRDWKTNVHVIVGPPGCGKSKWAANFADPETRYWKPPRNKWWDGYHGEEVVVIDDFYGWLPWDDLLRLCDRYPLTVETKGGTVPFLARSILITSNQTPLEWYSSTAVPAVEALYRRITSLVFW
>APC64996.1 replicase protein [Porcine circovirus 2]
PQPHKRWVFTLNNPSEDERKKIRDLPISLFDYFIVGEEGNEEGRTPHLQGFANFVKKQTFNKVKWYLGARCHIEKAKGTDQQNKEYCSKEGNLLMECGAPRSQGQRSDLSTAVSMLLESGSLVTVAEQHPVTFVRNFRGLAELLKVSGKMQKRDWKTNVHVIVGPPGCGKSKWAANFADPETTYWKPPRNKWWDGYHGEEVVVIDDFYGWLPWDDLLRLCDRYPLTVETKGGTVPFLARSILITSNQTPLEWYSSTAVPAVEALYRRITSLVFWKNATGQ
>AHH31400.1 replication-associated protein [Columbid circovirus]
AAAKRWCFTLNNPTEEEIKSLETWPVSDFHYAIVGKEVGEQGTPHLQGFVHLKQKKRLTQLKQLFNRAHWEKARGSDEDNEKYCSKDGNVLLTLGIPAKGNRSDLSEAVAAVKAGRAMAEVAREFSEIYVKYGRGLRDLKLLIGQQPRDFKTEVIVITGPPGCGKSRWAADYPGSKFYKMKGEWWDGYDHQEVVIIDDFYGWLPFCELLRVTDRYPHKVPVKGAFVEFTSRVIIVTSNSPPDAWYSEERCCVQALFRRINKW
>ABG37025.1 replicase [Porcine circovirus 1]
PQPHKRWVFTLNNPSEEEKNKIRELPISLFDYFVCGEEGLEEGRTPHLQGFANFAKKQTFNKVKWYLGARCHIEKAKGTDQQNKEYCSKEGHILIECGAPRNQGKRSDLSTAVSTLLETGSLVTVAEQFPVTYVRNFRGLAELLKVSGKMQQRDWKTAVHVIVGPPGCGKSQWARNFAEPSDTYWKPSRNKWWDGYHGEEVVVLDDFYGWLPWDDLLRLCDRYPLTVETKGGTVPFLARSILITSNQAPQEWYSSTAVPAVEALYRRITTLQFWKTAG
>AGT02112.1 rep protein [Porcine circovirus 1]
PQPHKRWVFTLNNPSEEEKNKIRELPISLFDYFVCGEEGLEEGRTPHLQGFANFAKKQTFNKVKWYFGARCHIEKAKGTDQQNKEYCSKEGHILIECGAPRNQGKRSDLSTAVSTLLETGSLVTVAEQFPVTFVRNFRGLAELLKVSGKMQQRDWKTAVHVIVGPPGCGKSQWARNFAEPSDTYWKPSRNKWWDGYQGEEVVVLDDFYGWLPWDDLLRLCDRYPLTVETKGGTVPFLARSILITSNQAPQEWYSSTAVPAVEALYRRITTLQFWKTAG
>AMS38759.1 replicase [Zebra finch circovirus]
KRWVFTLNNPTEQEVESVKNLPPSEYHYAIVGKEKGEQGTPHLQGFLHLKKKVRLNQMKQLLPRAHFEVARGSDEDNEQYCSKEGDVILTIGAPAKGNRSDLAGAVAAVKAGRPMTEVAREFSEAYVKWGRGLKDLALMIGQKPRDFKTEVIVLTGPSGVGKSRWANEQEGTKFYKMKGDWWDGYSNQDIVVIDDFYGWIPFCELLRLTDRYPHKVPVKGSYVEFTSKKIIITSNTHPDQWYNEEKCYVQALFRRINKWLFWDVFG
>ATP66721.1 Rep [Rodent associated circovirus 3]
WCFTINNYTVEEEQLVCALAPEAKYLVCGREVGENGTPHLQGFVNLKKKKRFNAMKAALGGRCHLEPARGDDCSNQDYCSKGGDILIEEGVPQKERQRTDLQGACEVITQGGDIRHVARDFPETFVRYYRGLLALQQFHPDLLRQREWKTEVFVYIGPPGVGKSRVVQHFAPTGYWKPRGKWWDGYHGNSDVILDDFYGWLPFDDLLRMCDRYPLTVETKGGTSPFLAKRIFITSNKAPNEWYSDEITNKDALYRRITELHMWT
>BBF98081.1 replication-associated protein [Paguma larvata circovirus]
WCFTLNNWTPEEWDSITQVLGPTVKYLCVGKEVGREGTQHLQGYMELKKRKRLKQVKDMPGLQRAHLEAAKGSSSQAAEYCKKDGDYLEFGKPGNDQGKRTDLNEACRILRESNGSLRAVAEQQEAVFVKYFGGLQKYCYTMNLGGRRDFKTVTTVICGPPGCGKTRHVFEHVGGDFGRVYMKPRGLWWDGYCGQEVVCFDDFYGWVTFDELLRVLDRYPLRVPVKGAFVDFISREVFITSNSTPDQWYSAENIHGRLEALYRRIDHY
>AHH31449.1 replication-associated protein [Columbid circovirus]
AAAKRWCFTLNNPTEEEIKSLETWLVSDFHYAIVGKEVGEQGTPHLQGFVHLKQKKRLTQLKQLFKRAHWEKARGSDEDNEKYCSKDGNVLLTLGIPAKGNRSDLSEAVAAVKAGRAMAEVARDFSEIYVKYGRGLRDLKLLIGQQPRDFKTEVIVITGPPGCGKSRWAADYPGSKFYKMKGEWWDGYDHQEVVIIDDFYGWLPFCELLRVTDRYPHKVPVKGAFVEFTSRVIIVTSNSPPDAWYSEERCCVQALFRRINKW
>BBF98079.1 replication-associated protein [Paguma larvata circovirus]
WCFTLNNWTQEEWDSITQVLGPTVKYLCVGKEVGKEGTQHLQGYMELKKRKRLKQVKDLPGLQRAHLEAARGNSSQAAEYCKKEGDYLEFGTPGNEQGKRTDLNEACRILRESNENLRAVAEKQEAVFVKYFGGLQRYCYTMNLGGRRDFKTITTVICGPPGCGKTRYVFEKVGGDLGRVYMKPRGLWWDGYCGQEVVCLDDFYGWVTFDELLRVLDRYPLRVPVKGAYVDFVSREVYITSNSTPDQWYTSENIHGRLEALYRRIDHY
>ASV72316.1 replication associated protein [Porcine circovirus 1]
PQPHKRWVFTLNNPSEEEKNKIRELPISLFDYFVCGEEGLEEGRTPHLQGFANFAKKQTFNKVKWYFGARCHIEKAKGTDHQNKEYCSKEGHILIECGAPRNQGKRSDLSTAVSTLLETGSLVTVAEQFPVTYVRNFRGLAEFLKVSGKMQQRDWKTAVHVIVGPPGCGKSQWARNFAEPSDTYWKPSRNKWWDGYHGEEVVVLDDFYGWLPWDDLLRLCDRYPLTVETKGGTVPFLARSILITSNQAPQEWYSSTAVPAVEALYRRITTLQFWKTAG
>ARI44301.1 replication-associated protein [Pigeon circovirus]
AAAKRWCFTLNNPTEEEIKSLDTWLVSDFHYAIVGKEVGEQGTPHLQGFVHLKQKKRLPQLKQLFKRAHWEKARGSDEDNEKYCSKEGNVLLTLGIPAKGNRSDLSEAVAAVKAGRAMTEVARDFSEIYVKYGRGLRDLKLLIGQQPRDFKTEVIVITGPPGCGKSRWAADYPGSKFYKMKGEWWDGYDHQEVVIIDDFYGWLPFCELLRVTDRYPHKVPVKGAFVEFTSRVIIVTSNSPPDAWYSEEKCCVQALFRRINKW
>ASU92195.1 replication associated protein [Bat associated circovirus 11]
KRWVFTLNNPTAEEEQKIMSLDMDMFEYFVCGREGMQEGRTPHLQGFVNFAKKKTFNQMKKLFGARCHFEHAKGTDHQNQEYCTKEGDTLIEVGAPRRKGKRTDLDAAVSTALESGSLVRVAEEHPVQYVRYHRGLAELLKVAGKVKERDWKTAVHVIVGPPGCGKSKWAAQFADKSDTYWKPSRNKWWDGYRGQDVVVLDDFYGWLPWDDLLRLCDRYPLTVETKGSTVPFLARTILITSNKVPQEWYSSDAVPAVEALWRRITTLMFWKTTTGQ
>AVE17161.1 putative replication associated protein, partial [Canine circovirus]
VRRWCFTINNPTPEEEEAVKNLAPDAKYLICGREVGEHGTPHLQGFVNLKNTTRMGALKARLGGRGHFEPARGDDCSNRDYCSKGGDILIESGEPSKQGKRNDLHDACLKLKETRSLAAVAAAYPETYVKYSRGLRELLLISPEMTTPRKWKTEVEVLCGPPGCGKSRYCMETAPDAYWKPRGKWWDGYDGHQDVIIDDFYGWLPFDDMLRLLDRYPLRVETKGGTMNFVARRVFITSNRLPHEWYNDEIGNKDALYRRLTLIKVWDGG
>AYD60586.1 Rep protein [Columbid circovirus]
AAAKRWCFTLNNPTEEEIKSLDTWLVSDFHYAIVGKEVGEQGTPHLQGFVHLKQKKRLTQLKQLFKRAHWEKARGSDEDNEKYCSKEGNVLLTLGIPAKGNRSDLSEAVAAVKAGRAMTEVARDFSEIYVKYGRGLRDLKLLIGQQPRDFKTEVIVITGPPGCGKSRWAAEYPGSKFYKMKGGWWDGYDHQEVVIIDDFYGWLPFCELLRVTDRYPHKVPVKGAFVEFTSRVIIVTSNSPPDAWYSEEKCCVQALFRRINRW
>AAC35320.1 putative Rep protein (ORF1) [Porcine circovirus 2]
PQPHKRWVFTLNNPSEDERKKIRDLPISLFDYFIVGEEGNEEGRTPHLQGFANFVKKQTFNKVKWYLGARCHIEKAKGTDQQNKEYCSKEGNLLMECGAPRSQGQRSDLSTAVSTLLESGSLVTVAEQHPVTFVRNFRGLAELLKVSGKMQKRDWKTNVHVIVGPPGCGKSKWAANFADPETTYWKPPRNKWWDGYHGEEVVVIDDFYGWLPWDDLLRLCDRYPLTVETKGGTVPFLARSILITSNQTPLEWYSSTAVPAVEALYRRITSLVFW
>AGJ84029.1 rep protein [Porcine circovirus 2]
PQPHKRWVFTLNNPSEDERKKIRELPISLFDYFIVGEESNEEGRTPHLQGFANFVKKQTFNKVKWYFGARCHIEKAKGTDQQNKEYCSKEGNLLIECGAPRSQGQRSDLSTAVSTLLESGSLVTVAEQHPVTFVRNFRGLAELLKVSGKMQKRDWKTNVHVIVGPPGCGKSKWAANFADPETTYWKPPRNKWWDGYHGEEVVVIDDFYGWLPWDDLLRLCDRYPLTVETKGGTVPFLARSILITSNQTPLEWYSSTAVPAVEALYRRITSLVFW
>AFL02449.1 replication associated protein [Beak and feather disease virus]
MPSKEGSGCRRWCFTLNNPTDGEIEFVRTLGPDEFYYAIVGREKGEQGTPHLQGYFHFKNKKRLSALKKMLPRAHFERAKGSDADNEKYCSKEGDVILTLGIVARDGHRAFDGAVAAVMSGRKMKEVAREFPDIYVRHGRGLHSLSLLVGSRPRDFKTEVDVIYGPPGCGKSRWANEQPGTKYYKMRGEWWDGYDGEDVVILDDFYGWLPYCEMLRLCDRYPHKVPVKGAFVEFTSKRIIITSNKPPETWYKEDCDPKPLFRRFTRVWWFT
>QFU28238.1 putative replication-associated protein [Beak and feather disease virus]
MPSKEGSGCRRWCFTLNNPTDGEIEYVRALGPDEFYYAIVGREKGEQGTPHLQGYFHFKNKKRLSALKKMLPRGHFERAKGSDADNEKYCSKEGDVILTLGIVARDGHRAFDGAVAAVMSGRKMKEVAREFPEVYVRHGRGLQNLSLLVGCRPRDFKTEVDVIYGPPGCGKSRWANEQPGTKYYKMRGDWWDGYDGEEIVILDDFYGWLPYCEMLRLCDRYPHKVPVKGAFVEFTSKRIIITSNKAPETWYKEDCDPKPLFRRFTRVWWYSN
>AHX56388.1 putative replication-associated protein [Beak and feather disease virus]
MPSKEGSGCRRWCFTLNNPTDGEIEFVRTLGPDEFNYAIVGREKGEQGTPHLQGYFHFKNKKRLSALKKLLPRAHFERAKGSDADNEKYCSKEGDVILTLGIVARDGHRAFDGAVAAVMSGRKMKEVAREFPDIYVRHGRGLHSLSLLVGSRPRDFKTEVDVIYGPPGCGKSRWANEQPGTKYYKMRGEWWDGYDGEDVVILDDFYGWLPYCEMLRLCDRYPHKVPVKGAFVEFTSKRIIITSNKPPETWYKEDCDPKPLFRRFTRVWWYNI
>ADB29091.1 putative replication-associated protein [Beak and feather disease virus]
MPSKEGSGCRRWCFTLNNPTDGEIEYVRALRPDEFYYAIVGREKGEQGTPHLQGYFHFKNKKRLSALKKMLPRAHFERAKGSDADNENYCSKEGDVILTLGIVARDGHRAFDGAVAAVMSGRKMKEVAREFPDVYVRHGRGLHNLSLLVGSRPRDFKTEVDVVYGPPGCGKSRWANEQPGTKYYKMRGEWWDGYDGEDIVIVDDFYGWLPYCEMLRLCDRYPHKVPVKGAFVEFTSKRIIITSNKAPETWYKEDCDPKPLFRRFTRVWWYTT
>ALG65682.1 replication-associated protein [Beak and feather disease virus]
MPSKEGSGCRRWCFTLNNPTDGEIEFVRSLGPDEFYYAIVGREKGEQGTPHLQGYFHFKNKKRLSALKKMLPRAHFERAKGSDADNEKYCSKEGDVILTLGIVARDGHRAFDGAVAAVMSGRKMKEVAREFPDIYVRHGRGLHNLSLLVGSRPRDFKTEVDVIYGPPGCGKSRWANEQPGTKYYKMRGEWWDGYDGEDVVILDDFYGWLPYCEMLRLCDRYPHKVPVKGAFVEFTSKRIIITSNKPPETWYKEDCDPKPLFRRFTRVWWYHT
>ADD62479.1 replication-association protein [Cyclovirus TN18]
LRRFCWTLNNYTEEDVTTLQKDLAELCKFAIFGRETCPNTGTKHLQGFCNLQRPKRFSSIRKLFKERAHIEKAKGSDLDNKTYCSKSGEVWMHGEPCSQGARNDLQEVVSVIEGGERNIKAVALQFPTTYIKYFKGIEQYIRICHSSAERDFATQVSFFWGPTGSGKSRRAYEEAKATGEPIYYKPRGEWWDGYCGHANVIIDDFYGWLKYDELLKICDRYPYRVPVKGGYENFVTKRIWITSEKPLEQIYRF
>AXL65887.1 replication-associated protein [Arboreal ant associated circular virus 1]
MNATVRRFVFTLNNYSEEDVTKIKLFINTYCKYGIFGKELAPTTNTPYLQGFCNLEKPMRFNTVKKHFDNAVHIEKAMGTDEQNQKYCSKSGDIFEKGTPVRQGQRSDLESMVAAIKDGETDEKTLAELNPSCYIRYFRGIREFIRTIHPIAPRDFKTEVFYYWGPPGTGKSRRALEEANTHDSLSVYYKPRGLWWDGYKQQKCVIIDDFYGWIKYDELLKICDRYPYKVQVKGGFEEFKAEKIWITSNVDIDELYKFIGYKPDALLRRIT
>YP_008130363.1 replication association protein [Human cyclovirus VS5700009]
IRRFCWTLNNYEEDELASLQKDLAELCKFAIFGREVCPTTGTKHLQGFWCNLQRPKRFNSVRRIFGGRAHIEKAKGTDLDNKTYCSKSGEVWMHGEPSTQGARTDLQEVVSCIEGGEKNLKRLAIQFPVAYIKYFKGIEQYIRIAHGSGERDFKTECFFYWGATGLGKSRAAREESKATGEDTYYKPRGEWWDGYCGQPNVVIDDFYGWIKYDELLKICDRYPYRVPVKGGYENFCSKRIWITSNYPLDTIYRFLNYDK
>AXQ03922.1 replication associated protein [Hudisavirus sp.]
KRWCFTINNPTDDDKFWENDEQRTQLEYLIVQHEVGENGTPHYQGFLILKKKNRLAWLKSNINSRAHWEKTRGTDQQAADYCRKDDTHPEGSLRFEFGTLKAALKRKDRDELEEAVIDEVKKLQDEGFRSVRDIDPQVLARPGFMAAYNALTADLLGVYRPELKIVTMVGPPGTGKSYAINKLFPNAGRAIMGNGGTWFSNPTATVMVFEEFAGQIPLQKMLKLLDPYPMALEVKGGMRPAMYTLVIITSNTRPDGWYKNEEQDGKRSDALLALWDRLGFSNGTNR
>AEL28813.1 replication-associated protein [Bat circovirus ZS/Yunnan-China/2009]
MNKQVRCVVFTLNNYSENEYNQIVNYEYKYLIIGKEEGKNKTPHLQGYIEFENRKYFSTLKKLNDRIHWEARLGSQLQAINYCKKEGNWQEFGDRKIQGKRNDLTYYKELALKEGMKKVVEEGNYQEIKTCELYLKYKEEERHFKPEVIWIHGESEVGKSKLAATYENAYWKDDTKWWDGYDKHETVVIDDFTSSQMKFKPLLRLLDRYPLRVESKGATRQMLAKRIIITSIHHPFTIYEDYIRYNSLREPYKQLERRIDKIIHLKNDETEVGVILN
>ADF80819.1 replication-association protein, partial [Circovirus NG_chicken38]
GMPHLQGFIHLKQKKRLSQLKQLFNRAHWEKARGSDEDNEKYCSKEGNVLLTLGIPARGNRSDLSGAVAAVKAGRAMTEVAREFSEIYVKYGRGLRDLKLLIGQQPRDFKTEVIVITGPPGCGKSRWAAEYPGSKFYKMKGEWWDGYE
>AXQ03918.1 replication associated protein [Hudisavirus sp.]
SRAKRWCFTINNPTDEDKFWENDEQQSELEYLIVQQEVGENGTPHYQGFLILKRKNRLTWLKNNINRRAHWEMTRGTDKQAADYCRKDDTHPEGSLRFEFGTLKAALKRKERDELEEAVIDEVKKLQDEGFRSVRDIDPQVLARPGFMAAYNALTADLLGVYRPELKIVTMVGPPGTGKSYAINKLFPNAGRAIMGNGGTWFSNPTATVMVFEEFAGQIPLQKMLKLLDPYPMALEVKGGMRPAMYTLVIITSNTRPDGWYKNEEQDGKRSDALLALWDRLGFSNGTNR
>AXQ66409.1 helicase [CRESS virus sp.]
MSRKRDYCFTDFVLDETFLQGLPYEYLCYGKELCPTTGKQHLQGYIYFKNAKTFSAVRKLMQPRSIRACKGSAEQNATYCSKENDFLEFGDRPKQGSRTDIHDILENIQTGDYTMRDIVSSATSFQSIRIAEVQMKYFEPNRQWKTQVHWFYGPSGTGKSKLAYEMCDDPYICMETNKWWEGYDGHEDVIIDDFRRDFCKFKVLLHLLDQYPMRIETKGGSRQFRARRLIITTPKSPQATWEGKTDEDLYQLTRRIDIIKEFV
>GAC77783.1 replication protein [uncultured marine virus]
MSRKRDYCFTDFVLDETFLQGLPYEYLCYGKELCPTTGKQHLQGYIYFKNAKTFSAVRKLMQPRSIRACKGSAEQNATYCSKENDFLEFGDRPKQGSRTDIHDILENIQTGDYTMRDIVSSATSFQSIRIAEVQMKYFEPNRQWKTQVHWFYGPSGTGKSKLAYEMCDDPYICMETNKWWEGYDGHEDVIIDDFRRDFCKFKVLLHLLDQYPMRIETKGGSRQFRARRLIITTPKSPQATWEGKTDEDXYQLTRRIDIIKEFV
>AGA18448.1 hypothetical protein [uncultured marine virus]
MSRKRDYCFTDFVLDETFLQGLPYEYLCYGRETCPTTGKKHLQGYIYFKNAKTFSAVRKLLQPRSVRACKGSAEQNATYCSKENDFLEFGVRPKQGERNDIHDIMENIQTGNYTMRDIVSSATSFQSIRIAEIQMKYFEPIRQWKTHVSWFYGKSGTGKSKLAYEMCEDPYMCMETNKWWEGYDAHEDVIIDDYRRDFCKFKVLLHLLDQYPMRVEAKGGSRQFRAKRIIITTPKSPQETWEGRTDEDLYQLTRRIDIIKEFV
>YP_009126890.1 replication-associated protein [Avon-Heathcote Estuary associated circular virus 6]
MSRSRNWCFTLHNYTDDDIEIFKNIKCRYIIYGKEICPTTKRQHLQGYIQFDNQRTITAVKKFLGLPKIHLEIANGSSDDNKTYCSKDGDMYERGDCKQQGRRTDITDIKDMISNGATMRDIIPHATSVQSVRMAEIHLKYSEQKRTWKPKVQWFYGPTGTGKTRTAYEILEDPYTTLDTGQWWEGYDAHENVIIDDMRGDFMKYHVLLKLLDRYAYIVECKGGSRQFLARHIIITSAFHPKDVFHTREDIAQLMRRIDCVKEF
>AJP36362.1 replication-associated protein [Avon-Heathcote Estuary associated circular virus 6]
MSRSRNWCFTLHNYTDDDIEIFKNIKCRYIIYGKEICPTTKRQHLQGYIQFDNQRTITAVKKFLGLPKIHLEIANGSSDDNKAYCSKDGDMYERGDCKQQGRRTDITDIKDMISNGATMRDIIPHATSVQSVRMAEIHLKYSEQKRTWKPKVQWFYGPTGTGKTRTAYEILEDPYTTLDTGQWWEGYDAHENVIIDDMRGDFMKYHVLLKLLDRYAYIVECKGGSRQFLARHIIITSAFHPKDVFHTREDIAQLMRRIDCVKEF
>AXH76534.1 putative viral replication protein [Circoviridae sp.]
MSRSRNWCFTLNNYTAEEEKLIKDIECRFIIYGKEIGEKTNNKHLQGYIQFSNARTLTAVKRSISKRAHLEVARGSSEDNVAYCSKQDKEPFTKGDIKKQGKRTDLEDVKEMITDGATMRDIIPSCNSLQSVRMAEITLKYFERKRTTKPYVEWYFGATGTGKSKTAYEKLDDPYTCLDTISWWEGYDAHAHVLIDDIRKDFAKYHQLLKLLDQYAYIVECKGGSRQFLATHIIITSPYHPKELYNTREDIQQLLRRIDNIKEF
>AGA18245.1 hypothetical protein [uncultured marine virus]
LTRSRSWCMTINNPTNADKASLCGLEVEYMIVGREHFNDPDKTPHFQCYIRWKNAKTFSRMKKLFPRAHLKVARGTDKDNKKYCSKEEVLIEKGEASEQGSRNDLKGIIDMVQQNPSMDYIIDNVSSLQAIRTAEKLLVYREPRRSWKTEIYWFHGSTGTGKSRRAYELFPDAYTAMDTGQWWEGYDGDEVVIIDDMRRDFLKFHQLLKLFDRYPYRVEVKGGSRQFLAKTIVVTSCYSPEDMFDTRDQEDIQQLLRRITEIKSF
>YP_009237516.1 replication associated protein [Lake Sarah-associated circular virus-10]
TRSRDWCFTLNNYTEEEYDVIHSLSLSQYKYIVVGKEVGESGTNHLQGYIYFVNAKSMSAVKKMISKRCHLESAKGSPLQAATYCKKDNNDYYENGELPVIQGKRTDLDEIRDILKQTNKMSDVVMVAKSYQSVKMAEQILKYHEKPRMEKPYVEWYYGPTGTGKSKKAYEVLSDECYTCLSTGKWFDGYDAHKNVLIDDMRKDFMKFHELLRLLDRYAMRVECKGGTRQFVASHIIITSCYHPKDMFETREDIQQLLRRIDKIENF
>AGA18263.1 hypothetical protein [uncultured marine virus]
SRSRAWCLTINNYTEEELECIVSYSSEYTIVGNETCPTSGTKHLQCYIRMTNTKTFTKMKKDFPRAHIEMAGGNDLQNKAYCSKESVLYESGTPSKQGKRSDLEKISNMILESPRMNDMIDKLSNLQAIRTAEKLLMYKEPQRNWKPTVMWFCGRSGTGKSKMAAELLPDAYWAMDTGKWWEGYDGHEHVIIDDMRADFLPYNHLLKLLDRYPYRLEVKGGSRQFLAKTIIITSPYSPDQMFGIMHEDNKQLLRRIDKIKYF
>YP_009109630.1 replication-associated protein [Circoviridae 2 LDMD-2013]
SRHRAYCITLNNYFEHDRQNLETLVERGIAKYVCFQPEKAPGTGTRHIQGYVVFQNARTFSGAKAIIGEGAHIEVARGSSQANIEYCSKDESRDTEAGFGFIERGNREDVLGTGSGGGTRTDLAVVAASLRTGATLSQIAEDHPASYIMYTRGIHSYAQLSLPKRSHKTIVHWYWGPTGTGKTRLACEESPDAYWKSSAHQWYDGYDGLADIIIDDYRCSFSTFNELLRLLDRYPYQAQVKGGTIHVNAKRIFITAPKDPRSMWQSRTEEDIAQLERRIEVVRYF
>AIF76255.1 Rep [Bat circovirus]
MDRSRCICFTLNNWTDEEYQQLVNWDQYEYLIIGKEIGKTNNTPHLQGYIEFKKRISLSKLKKFNPKIHWEPRKGTQSQAITYCKKENDFKEYGIPKKQGERTDLVKARTIVQEHNMRTLLQLEDPVNIQQIRMCEKYLTYCEEQRSWKPKVIWIWGPSGSGKSRLAHAMTENEDRYLKDESQWWDGYDKHETIIIDDFRGKQMNFTYLLKLLDRYAMKLQVKGGYRECLAKKIIITSIFSPDRSYAFLNEEEPMKQLYRRID
>AVH76405.1 putative Rep [Circoviridae TaCV2]
LKLLECKYIIIAKEVGMKGTPHLQGYVEFQKQVRYSNLFKINKRIHWEERRGTQQQAIDYCKKEGNYIEIGEKKKQGERIDLQRTYQILDETGSMQEIMKKRPSLQMIKTAEKWVTWMDKERNEKPIVTWIFGESGSGKSKLAQEMSQGKNTYWKDDTKWWNGYDQEEVCIIDDFRSRDMTFTQLLRLLDRYPYRVEFKGGSRQFNSKTIIITSIKDPLRVYNYIEEDEPYEQLKRRIDKI
>AXQ66479.1 putative viral replication protein [CRESS virus sp.]
MRFSLAHSLTLGLTNLKMPRQRSPPQTTRWVFTINNYTDDDLQRLAGYGRDLASVDLSYLVYGREVGDSGTPHLQGYCIFVRKLRLRPVRELIGERGHFEVSRGTPAEASTYCKKGGDFFEFGDAPRAVATKSKTDVTKFCDWVKELGSMPSERTMANMFPSLWLKNRSNLVDLAGMILPPDILQEEPLNEWQTTLLGTLEGEADDRSVMFYVDPAGGNGKSFFCRYMLTLHDEDTQVLSIGKLADLAYAIDRTKRLFLFNIPRGGMEYLQYTILEQLKDRVVFSPKYQSNTKVITRKCHVVVFCNEHPDMEKMTDDRYKITTL
>AXH78115.1 putative viral replication protein [Circoviridae sp.]
QGKKWCFTLNNYAESDFRNICDLGGGLDGNGIKYLVVGREVGADNGTPHLQGFVVFDRNHRLGRVKSLLGVRIHAETARGSEVQASDYCKKDGDFVEFGTLSGRVGRPRQPSVADFCSWVRATPSLDVTEQSCAVNFPALWLQYGGRLLSLSVHLSLHQQLETRPLRGWQLELEAELTMEADDRTVMFYVDREGGKGKSFFIRWMYTTYPDKVQMLGVGKRDDLAFVIDKSKSIFLLNVPRGGLEFLQYTILEQLKDRTVYSPKYQGEMKVLQSKCHVAVFCNEHPDMEKMSQDRYKIVEL
>YP_009126936.1 replication-associated protein [Avon-Heathcote Estuary associated circular virus 24]
QSRSWCFTLNNYVQADIDRLAAFGETDDCTYLVFGKEVGESGTPHLQGFAIFPRKLRLRAVKSHIGNGAHLECARGSPLQASDYCKKDGDFTEFGSFGGVRPGLSGRFGQFVEWLDEHYKEGNVHQPSRALIAATWPDLYVRYHTKLFELVGVLAPKPILQEGDPNAWQTTLIEALGLDPDDRKIYFYVDETGGSGKSWLTRYLMTSRDDVQALSIGKRDDIAHAIDVTKKVFLFNVPRTQMEFLQYSILESLKDRMVMSPKYNSMMKVLHSVPHVVVFSNEEPDRTKLTADRFAVTHI
>AYM54666.1 Rep-A [Ecklonia radiata-associated virus 2]
SSTRAKRWVFTLNNHTEGEVQLLADLLTSEHVSYGIFGREVGESGTPHLQGYCIFADRKSFNQVRALFGERYHVEVSRGTPAQASQYCKKDGDFEEFGEFPGTQGKRSDWESLKLWCETQTRQPTDLELFYAFPSLFGRYEKSVRKICNLCIKCDPITIGEPREWQRDLEERLLDEPDDRCIEFVLDYEGNSGKSWFVRYYMLKHQGSAQMLSVGKRDDIAHCVDVSRRVFFFDIPRGGMEFLQYGALEGIKNGFIFSPKYESTTKVLLNKAHVVVLCNEDPDMLKLSLDRYKITNL
>AIF76277.1 Rep [Bat circovirus]
PQAVRWVFTLNNYSDDDIEKLSTLVPTVCSYLIYGKETCPTTLTPHLQGYLHFVKRQTLSGAKALLGNQSYHLEASKGTPEQAAAYCKKEGSFVEFGEPPKGGKRNDWHDIRDWMAALDCPPSDRDLLDKAPHLWARNRPALLKMAQLLCPPHRLVEGDPREWQERLSSLIDAEPNDRTIYFVVDPPGNNGKTWFQKWYLSKRPNDVQLLLMGKRDDMAYSVDDTKSVFMINVPRGSMEFLQYSILEMIKDRVVHSPKYESTTKFFKKKTHVIVFSNEYPLLSKMTQDR
>AGA18306.1 hypothetical protein [uncultured marine virus]
WCFTLNNYTDDEEQCIGDFSENDHLLYMIVGREKGDSGTPHLQGYLSLNRRFTLSQIKGWLGSRVHLEVARGSPQQNRDYCTKEGDYDEYGILPRTTQGKRNDFICYQQWVVSLDRMPTMHEIAREWPGLFARYSDRLRTIAEASLPPIDLLGDSYELRPWQAELASSLEDPPDPREVMFFVDSDGGKGKSYFCQWLLSKSTDGQVLRIGKRDDLAYAIDETKKIFVFDIPRTQMEYLQYSVLEMLKDRMVFSAKYQSATKILRQSPHVIVFSNEYPDMSKMSDDRYNIKEL
>AYM54669.1 Rep-A [Ecklonia radiata-associated virus 4]
SSTRAKRWVFTLNNHTEGEVQLLADLLTSEHVSYGIFGREVGESGTPHLQGYCIFSDRKSFNQVRALLGERYHVEVSRGTPSQASQYCKKDGDFEEFGEFPGTQGKRSDWERLRLWCETQTRQPTDLELFYAFPSLFGRYEKSVRKICHLCIKCDPVSIGEPRGWQRDLEERLLDEPDDRCIEFVLDYEGNSGKSWFVRYYMLKHQGSAQMLSVGKRDDIAHCVDVSRRVFFFDIPRGGMEFLQYGALEGIKNGFIFSPKYESTTKVLLNKAHVVVLCNEDPDMLKLSLDRYKITNL
>YP_009163922.1 putative replication initiation protein [Gammarus sp. amphipod associated circular virus]
SCRYCFTVNNPTVQDRERLDLLADSCNYLVYGNEIGSSGTPHLQGFVIFPKTKRFNAAKIAIGNTAHVECARGSSVQAATYCKKDGDFREFGELPSSQGKRTDWDIYRDWVTDLGRVPSKKELVLAFPGFYARYRKACFEYAEALTPPPILTQSEPRFGWQTRVDGIINGEANDRTIHFVVDPEGNAGKTWFCSYALTKWPDKVQVMRIGKRDDLAYAISTEKSIFLMDVPRNQMTFLQYSVLEMLKDRMIFSPKYESSFKILQYVPHVIVFSNEQPDTSALSADRINIINV
>AXQ66328.1 putative viral replication protein [Circoviridae sp.]
MPRRESAVNRWCATLNNYTQAEQQSLQDACAHHFKYAVIGREVGDSGTPHLQMFFITHNRLRLRQVKQLPGLQRAHLEPANGTSQQAAAYCKKEGDFDEHGELPQSGPRQDMFAAFRDWYREQPDQVTEAEILEAHPGILRYPGFVETVHRCLGKRPTLVDGDLRNWQLDLSELIDGEPDDRKICFVVDEAGNKGKSWLTRYWFSNRDDIQMLSVGKRDDLAYAIDTSKRVFVFDIPRGNMEYFQYSVVESLKNQMIMSNKYKSQTKIIPHKVHVIVFCNEEPDRNAMTRDRYQVKRI
>AXH77453.1 putative viral replication protein [Bacilladnavirus sp.]
TPPRAKHWCFTLNNYTEADVDRLSVLPPGSTYLVFGREVGEGGTPHLQGFVSFSTRLRLGQVISSIGQAHCTVARSVPDSIAYCKKDGDFVEVGQVPGAQGGKRTDLDLFKEAVKSGVYDIATLRNDHSEVVAKYPRFVFDYISDHAPKPHIEVFPLRPWQQTLNQDLLLEPDNRKVIFIVDYVGNSGKTWFVKYFLNLHSNAQVVLPGKKADMAFALRSDIRVLFVDAPRAKQGEYLQYDFLEEVKNGLIFSSKYESRMKVLSKCHVVVLMNEDPDPTKLSADRYDIRVI
>QBL97864.1 replication-associated protein [Wastewater CRESS DNA virus 3]
MSKAKRWCYTINNPTADPTTPKDEFSYHVYGREVGESGTPHLQGFIIFNKPKRLNQVKNLISDKGHYEVAKGKNKQASDYCKKDGDFQEFGTLPEENAVKGGQANKDVMSVLSNKLKLVIWTLLILISSLNITEHSNRLKQTMLVMFLHLITYLGYGSTVAQGLVNRNLHGHNTPVHTSKTAIKWWDHYQNEENVIIDDFDDTHTCLGHHLKRWADHYAFTAETKGGSIYIRPKWIIVTSQFSIQDIFHSDHPTLEALSRRFKLIDFNKHPDRVIN
>AUM61894.1 Rep [uncultured virus]
MSRAQRWCYTINNPTSEPPSLEGEVKYHIYGSEVGESGTPHYQGFIIFQKPKRLTQLKKLISDRGHYEIAKGKNIQASDYCKKEGNYKEWGELPADRGQAGGQATKERYSLAFTQAKTGALDSIDHDLLVKHYRTFKQIKMDYVGDISPLDYLPGIWIYGESGIGKSRYARATYAGAYVKNCNKWWDHYQGEENVIIDDFDDTHACLGHHLKRWGDHYSFIAETKGGSILIRPKWIVITSQYNIEDIWQDANTVQALLRRFKVINFNKSPLRV
>AUM61670.1 Rep [uncultured virus]
AKRWCFTLNNPKAPIQFNEVTMDYLIYGNEVGESGTPHHQGFVIFKQQKRIANLKDINGLAHWEIANGTNQQAADYCKKDGDFLEFGTLPVEPRIAGNKANKEKWRAINDKAKEGDLEWIDINHPKVFNQSYRNLKQLKVDYMKRYPDLEGPCGVWYYGEAGVGKTTLISKKYPGAYLKRAQNKWFDGYQGEEVVVVDDLDTTHTYMAYELKKLADAFCYMVEVKNSSMYIRPKRCVVTSQYTIREIWKDDAPTIAALERRFTQIKVTK
>AUM61928.1 Rep [uncultured virus]
SKYWCYTLNNPAPNYELPPADLWTYHIYGREVGESGTPHLQGYIEMYKPYTFVSMKNLLPGAHIEKRQGSGQQASDYCKKDGDYTENGTLAPPRGYAGGAATKRRYEEAFETAINGDMNDIDKDLLTRHYHAYKRIKQDNPTPPEALDNVCGLWYVGPPNTGKSYAARERYPNLYDKPANKWFDGYRGEDTVLIDDFDMNHKVLGHHLKRWADRYAFPAEQKGTTIAIRPQRIIVTSNYYIEEIFSEDKVLVEALKRRFTVEEFSE
>AUM61886.1 Rep [uncultured virus]
QAKRWCYTLNNPTQPIPYNELTQAYHVYGEEVGESGTPHYQGFIVFKNLKRLTQLKEINCHAHWEAAKGTNLEASDYCKKDGVFHEFGELPPEKHVRGSKAGNKANADKWRSISDHAKEGDLAWIDANYPKPFVTGYRNLVAIKKDFTKRIPDLPDTCGIWYYGQPGVGKTRLITKLYPDAYLKRMNKWFDGYNNEEVVVIDDLDTTHSFMSYELKKLADRYCYMVEVKNASMYIRPKRVVVTSQYTIEQIWKDDPETVKALKRRFRIVE
>AOV86228.1 putative rep protein [uncultured virus]
QAKRWCYTLNNPTQPIPYNELTQAYHVYGEEVGESGTPHYQGFIVFKNLKRLTQLKEINCHAHWEAAKGTNLEASDYCKKDGVFHEFGELPPEKHVRGSKAGNKANADKWRSISDHAKEGDLAWIDANYPKPFVTGYRNLVAIKKDFTKRIPDLPDTCGIWYYGQPGVGKTRLITKLYPDAYLKRMNKWFDGYNNEEVVVIDDLDTTHSFMSYELKKLADRYCYMVEVKNASMYIRPKRVVVTSQYTIEQIWKDDPETVKALKRRFRIVE
>YP_009117067.1 replication-associated protein [Sewage-associated circular DNA virus-29]
KANRWCYTLNNPEFPIPWNETTQLYHIYGKEIAPGTGTPHHQGFICFKNQKYLTQVKELNDKAHWEIAKGTNQQASDYCKKEGDFIEKGTLPEDPQRLGAKANEVKWRLINDLAKAGNLAEIDIKYPKVWNTSYRNLKSIKVDHMKPLADLDEPCGVWLYGASGAGKTMKARTDYPNAYLKLPNKWWDGYQGEANVIIDDVDPNHAYMGYHLKIWADRYSHLAEVKGSTIVVRPRKLVITSQYRIKDIWASEPATMSALLRRFKEV
>AUM61826.1 Rep [uncultured virus]
AKRWCFTLNNPKAPIQFNEVTMDYLIYGNEVGESGTPHHQGFVVFKQQKRIANLKDINGLAHWEIANGTNQQAADYCKKEGDFLEFGECPLDPQKKATPAGNKANKEKWRAINDKAKEGDLDWIDXNHPKVFNQSYRNLKQXKVDFMKRQPDLDGPCGIWYHGHAGVGKTTLISKKYPGAYLKRAQNKWFDGYQGEEVVVVDDLDLTHTYMAYELKKLADAFCYMVEVKNSSMYIRPTRCVVTSQYTIEEIWKDDPQTIAALKRRFKVINVTK
>ALE29688.1 replication associated protein [Dragonfly larvae associated circular virus-3]
RSRGWCFTLNNYTPEHEALLAAVPCAYMIFGREVGANGTPHLQGFVYFPNAKTFNGAKAVLPAGCHLEAAMGSVAQNVEYCSKDGDVEERGERPLSAAEKGASEAQRWKDARLAAVSGDIADVPDDIYIRYYRTLKEISKDHMARPDGLDGVCGLWLYGAAGTGKSRYAQEQFPEDYMKMTNKWWDGYQGQDVVVMDDMDPDHACLRHHLKRWADRYPFIGETKGGAISIRPKKFVVTSQYSIEDMFKNRDGTLDVETVAAIRRRFEVKRFG
>QDJ95267.1 replication-associated protein [Capybara virus 30_cap3_1444]
MAQGKRWCFTLNNPGDVVPRFENCRYLIYGKEVGESGTPHLQGFVIFKSNKRLSACKSWLPGAHFETAKGTNEQASSYCKKDGAFVEEGDMPNDTAERKSIAWKSVIKSARSGTLEEDYPAVYVHNNRWYNAEYSAHRKLEPLKGTCGIWIMGESGVGKTHSVFTHFGIDKVYDKGVNKWWDGYRDEEVVLMDDVTPENGKFIGSFLLRWADKWPVRVETKGGLLRVRPKKIIITSNFAMREVFDANMLDMEALYRRFKCIVKLNKDQVID
>QBL97863.1 replication-associated protein [Wastewater CRESS DNA virus 2]
MARRNWVFTINNPESQINVDLEQEPTVKYAVWQLEMGKEGTLHYQGYVEFTKMTTIDQVKSMGEEFARAHLEPRKGSREQARDYCMKEDSRVEGPWEHGDFKAGGQGARTDIIGLKKQIDEGKGLTEIWDSHPMEFLKYHKGIEKIMFEKQVFRDWMPDVYVVIGRTGAGKSSWCHQQAPLAHVKQRSKWWDGYDGQEDVILDDFYGWIQPDELLRLCDRYKMMVEKKGGQVQMLCKRIFINSNTFPSSWYKAWVSGALPFEAFVRRVKEWIYFDADREMCRFASFQEFKETCENDGFVTIPKVVETVNLE
>ATP66722.1 Rep [Shrew circovirus]
MTSRNWCFTLNNPEKKQLLFETLPEVRYAIYQTERGTSGTEHLQGYVELFNPRRWNYLSTLLPGAHFEKRKGTRDQARDYCKKEESRTDGPFEYGDWNSGGSGKRNDLLNIKKQIDEGKSEENIADNYFETWIKYYRGLRNTNANYFETWIKYYRGLREYKRIKTTKRNWKTEVTVLVGPPGSGKSRKCLQDATKAYWKQRGHWWDGYENQEHVVIDDYYGWLPYDTLLRLLDRYPMILETKGGHVEFVAKHIWITSNKYPQEWYKSENIEIGALLRRIENTI
>AJP36415.1 replication-associated protein [Avon-Heathcote Estuary associated circular virus 14]
MSGRNWCFTINNPELTDYPEQWPVTHLKTILYQVEMGEEETLHLQGYLEIDSPRAIGWLKGLNGRAHWERRKGTRSQAILYCCKEDSRLVRPRLWTSRDLSWEDLDPDSLTSCLNSRGITLATSESGNCGTSSRLLEIKEKLSERSSSIEEIADEHFDLWVRHYRAFEKYMTMKAEPRNWECEVHVLYGPTGTGKSKWAMDEYPGAYWKQRSKWWDGYVGHETVIIDEYYGWLPFDLLLRLCDRYPLLVESKGGQLQFVAKTIIFTTNKCPDQWYNSDSCYFPAFERRVDKWHYLPSLGFHSRFTRFKEFKD
>YP_009126915.1 replication-associated protein [Avon-Heathcote Estuary associated circular virus 14]
MSGRNWCFTINNPELTDYPEQWPVTHLKTILYQVEMGEEETLHLQGYLEIDSPRAIGWLKGLNGRAHWERRKGTRSQAILYCCKEDSRLVRPRLWTSRDLSWEDLDPDSLTSCLNSRGITLATSENGNCGTNSRLLEIKEKLSERSSSIEEIADEHFDLWVRHYRAFEKYMTMKAEPRNWECEVHVLYGPTGTGKSKWAMDEYPGAYWKQRSKWWDGYVGHETVIIDEYYGWLPFDLLLRLCDRYPLLVESKGGQLQFVAKTIIFTTNKCPDQWYNSDSCYFPAFERRVDKWHYLPSLGFHSRFTRFKEFKD
>AJP36419.1 replication-associated protein [Avon-Heathcote Estuary associated circular virus 14]
MSGRNWCFTINNPELTDYPEQWPVTHLKTILYQVEMGEEETLHLQGYLEIDSPRAIGWLKGLNGRAHWERRKGTRSQAILYCCKEDSRLVRPRLWTSRDLSWEDLDPDSLTSCLNSRGITLATSENGNCGTNSRLLEIKEKLSERSSSIEEIADEHFDLWVRHYRAFEKYMTMKAEPRNWECEVHVLYGPTGTGKSKWAMDEYPGAYWKQRSKWWDGYVGHETVIIDEYYGWLPFDLLLRLCDRYPLLVESKGGQLQFVAKTIIFTTNKCPDQWYNSDSCYFPAFERRVDKWHYLPSLGFHSRFTRFKEFKD
>AYP28913.1 putative viral replication protein [Circoviridae sp.]
MASRNWVFTVNNPTEEIVYPDYIKIGVHQLEQGEFGTPHYQGYIECKHSVRLEQLKRWLPTAHWEKRKGSRLECLSYVTKESSRIEDTVYFGISDIEVAQILENGTKRSQQENLKEIQKKILDGASDGEIADDFFDIWVKYYKAFSHYRMLKTPKRDWSVETIVIQGATGVGKSRMCMDDFPSAYWKQRSQWWDGYSGEETIIIDEFYGWLPFDTLLRLCDRYPLLLEVKGGQVQCLAKRVIITTNALPHNWYKSNCYFASFVRRVTEWVVIRAQGMISRYTEYN
>AYP28948.1 helicase [CRESS virus sp.]
MPADQSRNFVFTNYALDHNYETMVTESSLAEYIAYAPETCPSTGRPHHQGWIRLRIKKSTSSASCIKISKQLGLSWMSAMRGTLIQNDLYCGKDSAGELIEFGERPKQGERGDLQRIVESLKNNTATAESVLMDEPMAYHVFGRTMHAIETVMNRNKWRTKQTHGIFIHGLTGLGKSHFAYRNYDASTHYVKNAEETFWDGYRGQPTVILNELRYEIPYQALLALADKWPHTVKIKCREPVPFLATQLIITSSLSPEEMYPDKASSKDKLDQFYRRFTVIELKPDTSEYEIAKHIHYGRIEILLGNITRSVTREKRRRPVRYALRLWQGLCQPIVESPTKEADAGAKVPIDEGEVLRTPPPPIDTPGQSPHPSPMAAPPLASPTVDPPPLRRSSRSRPK
>QBX89306.1 replication associated protein [Apis mellifera virus-13]
AQRSRGWCITIFDEKHMFDQVGFHKDVYFIAGHETCPTTGKKHWQCYLHVPNPISFNTVKKKWPTAHIEKAKGSPQQNITYCTKEDKNAFEHGVQPKAGERSDLDELKNEILEGKKKVDDIVVSDPHMYHQYGRTLHKIEDLTMRKKYRTEMTKGIWYFGETGVGKSHRGFEGYTPETHYVWKKKEWQDDYTQQDTVIINEFRGWIEYDELLTLVDKWPHSLPRRNRENIPFTSKLVIVTSALKPEEVYCKRNAMDGIAQLYRRFEVFECRSD
>QBG82099.1 rep [Porcine circovirus 2]
FTLNNPSEDERKKIRELPISLFDYFIVGEEGNEEGRTPHLQGYANFVKKQTFNKVKWYFGARCHIEKAKGTDQQNKGYCSKEGNLLIECGAPRSQGQRSDLSTAVSTLLESGSLVTVAEQHPVTFVRNFRGLAELLKVSGKMQKRDWKTNVHVIVGPPGCGKSKWAANFADPETTYWKPPRNKWWDGYHGEEVVLIDDFYGWLPWDDLLRLCDRYPLTVETKGGTVPFLARSILITSNQTPLEWYSSTAVPAVEALYRRITSLVFWKNATE
>AXH75421.1 replication protein [CRESS virus sp.]
MEDTIIIKTQYAYMLRADILPGYPETIDDTALEQWIGHSGCSYYLGKVEKGEETGKLHYQLIVWFEQKLSSKEMTKQRNWWRGKCGTHKNNHAFTSARKVVTLASYSTKDLGDLITNLSQEQLKLVPKWQNKKALKENQKEKFEKLLKTRLNSYKTQNINLQGIQHENIQVTPWQPYQQGNPDFETYCNMLNTAYFEVYGQECCYRNTYFKLAKRHKIITEREFLIKIGVITPNFY
>AXH73250.1 replication protein [CRESS virus sp.]
MEDTIIIKTHYAYMLRADLPPVKSDTNVVVKDNLGLWIESSGCSFYLGTEEEGAMTGKRHYQMIVWFENKLSSKEMTKQRNWWRGKCGKHKNNHAFTSARKVVNLSSYCTKDTDKLITNLSPGQLSLVPKWQNKKALKENNKEKFRRLLTEKLETFRKTCITQHGIDSESQYGDSPWDPYRKGNPDYEKFCEILHDAHKEVYGEPCCYRNTYFKLALAHGIISYRDFLCKIGVIS
>AXQ65949.1 replication protein [Circoviridae sp.]
MEDTIVCKGLYAYQFRVDISGNPQSTAEIRKFLEIYKFKKYVGQYEISGKNKPHYQMCLWRETPFTPSEQTKARNYWRGKTSKTKQPVSLTNAKKIKSLAAYCQKVEKQLKMTDFFQHFNNLSKEEKMQIPKWESKTAVKQNKRDIYKSTLKNVVDTKGNMDKMDFLQEINKAYYYAYGRPCLHKSVY
>AXH78645.1 hypothetical protein [Circular genetic element sp.]
AFFVACPKSKFQFVLDVILQEKPEHFLVCSETSLTAHKDTLGHHVHVLASLTDKQYRRIIHNLKQDLNLRGRATEGSSRSYGKVKMIRDLFKMGAYTLKQQDPDAVIYTNFPDSVVQDMIAASYLKDDLDFHLPQLFDYISSN
>AXH77550.1 replication protein [Circoviridae sp.]
KDIEADLGRLQTKYIMGLETDKYEHFHFLVLMSKREYTALAKRLFIDKYKLRGRAVKDKPRQYGKEKAIRNLEKYTKYCIKDQNFRSNMSHEEIEMIIKDKIENVKNTKDKTYQLKELL
>AXQ66369.1 hypothetical protein [Circoviridae sp.]
VAFFVAGSHETLKQAFTDFNSSELYTIAFETSKSSHKAVNGQHIHVLVQWTNKQYKAFIDHLKKIDTLDINGRATKDNPRTYGKIKEIKDFDRMLAYTIKGNCFL
>AXQ65361.1 hypothetical protein [Circular genetic element sp.]
IAFFIKTEKSSLDVLEALITSYEEVITYVIAFEESPYDHYHFLLNTSDKTYNAIIAKLKKDYALVGRARTIANQKFGKEYGRVSKINNLSKMLSYTLKDKTFRTNMPKEKIEEAIKSSFHK
>AXH77931.1 putative replication initiation protein [CRESS virus sp.]
MSCETAKLNGGYCWCPKCWVPSPEFTEFWLNELERKIREKYPVAKITPKVYWITINPKPDTKLDVFLKLLEKSINKKWIDKYYYNIEQRGETLENIGTGLHSHMLIVPSSHKRKSEVHREFHSTFKAIVGNKLHVHIQDFPDNIIQDKLDYLNGLKWDGEKQTKINMDINFRLNNKLNIIYTNAEIQ
>AXH73026.1 putative replication initiation protein [CRESS virus sp.]
VLFITINPRPDIELSTFIKTMNKFISKVWIEDYIYVYEQRGTTEEESGKGFHAHILLWKPDNKKSHEVIRETKNTFKNICSIDNPSILNIKNCKEEDIPKRKNYMLGHKDINADPSKQVKQEIDLIWR
>AWW06071.1 putative replication initiation protein [CRESS virus sp.]
VLFITINPRPDINFDEFKLLCDKYVGKVWIQSCMYVYEQRGKTTEELGKGFHCHMLLWRNPDKRPNQVVRETQNHFKNICECENPSILNIKNCKEDDIEKRKKYILDCKSVRDDPTKEVKQNMDIKWR
>AXH76906.1 putative replicase [Circoviridae sp.]
LESLEQELKEKNKTLDNKYAGFITINPQVNDPTIIDELLKLCEKCVSKYWVSEYAYVIEQRSAVQTDISGIHAHLLITRSIKPSHFEREVRSTFKKLVQIPQKHIHISWKRKEWINDKLDYMRGNKTGEGKDLKTDVDTYMR
>AXH77538.1 putative replication initiation protein [Circoviridae sp.]
TTEYIFITINPKASIDFETFQEFISGKKQNLLSKKWIKDYIYCYEQRGEIENDYKGYHLHMVLKRNGKKMFDIRKEFKSTLKSIMDVDNPHCLNFKNIKDEPDLIRRINYITNFKADKEKHKKQYNDINFR
>AGA18384.1 hypothetical protein [uncultured marine virus]
IDDPLIKSVRLMEQRNRVRLKELNAEKHQNSFLWVTINPKQSVKLCDFVKQVAKIAKYSCFIGHAYVFEQRGTLGEKNIGKGFHAHLLLQRNLAYKPSKCKQKVQRGCGKLVGNINNNNQLNFAIIGRDFAVDKYKYISAAKKISKQDKQIGDKQFRSKNNLEIIYKN
>ARF12649.1 hypothetical protein Klosneuvirus_12_6 [Klosneuvirus KNV1]
KITHNYLTVTINPKECNISDLHDIIDIINKKKWVNLICYSFEQRGETTIDKGVGKHIHLILSKPDELERSTPTCIRRLLYNSLKEYFDSNTDKIIKVKKVNNVGKTKYEEYMKGDKDESKLRRVEIDNIWRKENNLNKIY
>QGF19378.1 hypothetical protein [Antarctic circular DNA molecule]
RFKARFDAAKLAAEGAKTSTTYFITIRPAPGRVSFEEFYACARKYTTRKCFITFKLSFEQKGTSEGTLGEGFHLHCIAKMTQRSKGEVLRDTVSSFAKCCDPQGVDIRSISTETDVINTTKYLVDYVSKNGHKILTKECDTLWRSKNDISSIYED
>AXH77787.1 replication protein [CRESS virus sp.]
MSCSVYDFRITIEPASLSHNDVIRCIKGVAKHFVFQLEKGEKTQKLHYQGRCSLIKKKRPHLATKLFLEAFKDYLDGVSWYFKPTTNTEYLKGTFSYMMKLDTRENGPWSDKDIPKYIPRHIRGITPYPFQQTVLNSMHIYDDRKINCIIDPTGNNGKSILAALIRSAGGITIPCVGDTERLVATVCNILMAKQLREPRLVAIDMPRSINNNRLYQLMSAIEIVKDGWVYDSRNHFKEWSYDKPQIWVFTNNEIPTKYMSNDRWNFYDIEDRKLKLRVPPVNTDYA
>AXH76830.1 replication protein [Circoviridae sp.]
MSCSVYDFRITIEPANLSHNDVIRCIKGVAKHFVFQLEKGEKTQKLHYQGRLSLIKKKRPHLATKLFLEAFKNYLDGVSWYFKPTTNTEYLKGTFSYMMKLDTRENGPWSDKDIPKYIPRHIRGITPYPFQQEVLNSMNIYDDRKINCIIDPTGNNGKSILAALIRSAGGITIPCVGDTERLVATVCNILMAKQLREPRLVAIDMPRSINNNRLYQLMSAIEIVKDGWVYDSRNHFKEWSYDKPQIWVFTNNEIPTKYMSNDRWNFYDIENKNLVLRQITPPI
>AXH76322.1 replication protein [Circoviridae sp.]
YDFTISCKICDDKDKVIRYLNKVAKKWTFQQEKGANGYLHFQGRLSLKVKKRLTEIKTEFPIHFSITSSYNAGNDFYVTKDDTRVEGPWSNTDEVIYIPRQIREIEELRPWQKTVINSLSVWDTRSVNMIYCSEGNIGKSILVGWCRAHKVARALPPVNDHKDIMRMVCDLPTSRSYLIDMPRSMNKDRLYGFYSGVETIKDGYAYDDRYSFTEKVFDCPNIWIFSNTLPDETMLSNDRWKIWCVENMELVKYVEP
>AXH77581.1 replicase [CRESS virus sp.]
MEQLFITVNLKMEDHLREMIVAQDKYMIAQEVGKKNGNEHYHVFVQTNNAKSYKQYYDKFNKYIKKHYNGKCNEFNIQKVKPSTWLRVCAYCTKDQGNVEHNLMEDEIDSIIEIQKKVKESQETPMKDKLLYHLIEHLESKQLSKDEFVLSTSYIDEIKKQIFKFYKKIKWLPPNKSQMYQYVCYLMLHINPDEDKAIVDIQFMK
>KAF1841032.1 hypothetical protein K460DRAFT_371030 [Cucurbitaria berberidis CBS 394.84]
KYYGRYGKWIERHPRQQLEEFCFRCVRPQVWAYLGGRCSLDALKSIGGDLKFEGRSVYLDGVLGLDRRVRVYIGQAGSLRQRVAQHL
>AXH77580.1 replication protein [CRESS virus sp.]
MSTPCCCYDFRWNGDGVEHSDILKRLKGIAKRFVFQKEEGDSGYIHYQGRMSLVKKRRKHELLKLFEEPPNYLEPTSNPEYQKGDAFYQQKVDTRIEGPWTDKDEPLKITRQVAEMDGLRPFQQSIIDNINVWDKRTINVVYCKEGNLGKSSLVGYMRAYKLGRALPPVNDYKDLLRIVCDLPESKMYLFDMPRALNKDRMYQFYSAVETIKDGYAYDDRYSFKEKVFDCPNIWIFCNVLPDLGMLSGDRWKLWKINNSFELVKIKSMDII
>AXH74669.1 replication protein [Circoviridae sp.]
MSYPCCGYDFRYNADCLDYQDIIAILKGIAKKFTFQKEEGDSGYVHYQGRLSLIKKRRKFEALKLFKENPPNYFEPTSNPDYQKGDAFYSMKEDTRLDGPWTDEDEPLYIPRQIREMGKLRPFQQTIVDKANEWDTRTINMVHCESGNLGKSSLVGFCRAHRIGRALPPVNDYKDLLRIVCDLPDSRMYLFDMPRSLNKDRLYQFYSAVETIKDGYAYDDRYSFKEKSFDCPNIWIFSNVLPDLSMLSQDRWKLWCIDKNYELQK
>AXH77906.1 replication protein [Circoviridae sp.]
SNACYTYDFVYSAERFESENALLTLFKGLCKKYVFQLEQGESSGYLHYQGRLSLIKKVRPDKVLKIFKEKFRPNWIKPTVKNQHNEFVNKGDAFYQMKEQTRLKGPWCDKDEVIYIPRQIREVKQLRPFQQTIIDSADNWDTRNINLVYCPEGNKGKSILVGYCRAYKIGRALPPVNDFKDMMRMVCDMPTAKMYLVDMPRSLNKDRLYQFYSGIETIKDGYAYDDRYKFKEKFFDCPNIWIFSNILPDMSMLSKDRWKLWSIDKEYELKAIKEDDLV
>GAC77869.1 replication protein [uncultured marine virus]
CYRWDFTLKWDDENNSNHQDIVDALKQTCKLYTFQLEEGESGYKHYQGRISLIKKKKLQPLLLLFSKFPFFSGVHWSPTSNNCKTFDYAMKLDTRISGPWTDKDEVIYIPRQVREMEGLRPFQQSIIEDCDVWNKRIINVVYCESGNMGKSLLVGYCRAHKIGRALPPINDSKDLLRMVCDLPTSKMYLFDMPRSMNKDRLYQFYSAVETIKDGYAYDDRYHFKEKVFDCPNIWIFTNTLPDLEMLSEDRWKVHTINKSYELIE
>AXH76896.1 replication protein [Circoviridae sp.]
CGFDFTYHYENEDFMDEMEKIKGWCIENTKKWSFQYEEGATTSRRHFQGRFSLKIKQRGQSIKSPFKWHLTPTSKANSNNMFYVEKDDTRVEGPWRDDDTPPPYIPRQIREIDSLYPWQEQVVQQVNNWDKRSINVVYCPNGNIGKSILIGYLRAHKLARCLPPVNDYKDMLRMICNLPTSNCYCIDMPRCMNKDRLYGFYSAIETAKDGYAYDDRYRFQEKVFDCPNIWIFSNSIPDSKMLSNDRWKIWVVDEFKVMIPYNEEDV
>AXH77445.1 putative replicase [CRESS virus sp.]
MLQTYSIEKRALINRMLDVKGWLEGEFQEHRRNPFRWEEREDGSMYRVYHQGDSSFNGTLEWQKTMEQSLAKLKHEYEPYLEKDEPLKQHMWVGINPYSDNDSTADIDKLYQLLENLNKLKFYACIESHTENGYRPHIHMMLFTNHKPYRVRDILSKNFKCKKNFIETQNSSLYDAHIEYLRGNKVNTKLQFVEADIKEREEKGIPHFINFNSPEL
>AXH73943.1 hypothetical protein [CRESS virus sp.]
WICVNPPPESISLEDLYNFSVANLPYQNYILTTEQNTDSGVRPHVHILAKVNSTTRPNAEISRLAKLYNVKENFVECKICKNNLVNISRLKYVRGEKMEAKKQNVEKDIKDRELVNIPNY
>AXH79544.1 hypothetical protein [Circular genetic element sp.]
AMETDEFITICQQLTKYKWFKDYVYSVEFYTENGYYPHIHILLKKWDKTTLPRCDLIRNLKRIFKQSNNSQIEVKELSSIHANNYEEYLGGNKENIDKQERNKKDIEERIKFS
>YP_009163933.1 putative replication initiation protein, partial [Sicyonia brevirostris associated circular virus]
TYDLKKLVSQIENELRYDWIIGAYVRVENFSDTGENLHLHILKDGQYTKTKIIRDLSRKFKVEKNFINVKSSNKEVDYENRYNYILGNKKDAGKLENVQKDKEWRENNDINEIYNL
>AXH77289.1 putative replication initiation protein [CRESS virus sp.]
MTRLYELYNPQEEDLQVKLLRQQKYIEILEKCDEQILRRVRMKEYETDSLGERWANIRKYEQQLTLKKKQMVAEDHHNLYLFVTISPKTSVHLEEFTKTVEKLVKRQMFSAYAYAFEQRASTPEEVGKGFHVHILLRRNLSYKPSKIKKNMANTCKGLCDTNDNRVFNVQFIGTEFARDKMEYIRGGKTGDGKDQKMDMDIIFRKNNDMPSLYENGDLWE
>AXH74254.1 putative replication initiation protein [Circoviridae sp.]
MSKLMKLMAHQSPDGFAKYLTLYKCELDELTKRKMKKILEQEFQLQSLGSFHTGLANIIEDNALALKERNAKRNNNGYLFITINPRPDIKLPMFRKKLEKLVNRQMFLKYLYVLEQRGSTEPDVGKGFHAHILAQRNLAYKPSWCEKNIKNTCKGLCDINNKNLLNIQKIGEEFARDKKQYIMGQNKTGEGKSPKQEIDILWRKITGIP
>AXQ65762.1 putative replication initiation protein [Circoviridae sp.]
MSELFSLIARQDMESFLEFQKLYHHEMAELTKRKIKKILEQNYQLSSLGEFHIGLQQIIESNDGKLKLKLAKEHHNGWLWITISPKPTIKFDDFRKKMDKLANRKMFNGVEYAFEQRGISIDNVHGYHCHMLAKRNLNYKPYNCKKNIKNTVKTLVDNVEHDNKVNIQIIGDDFAVDKEQYFKGLKYGEGKDEKQKIDKIWR
>AXH77108.1 putative replicase [Circoviridae sp.]
LEESDDLVRRKIRKILTQEYELERMGGFLKSIKDLEAQNALLLKEKKAFKKNNSHLFITINPKPSVPLEEFMKVCHKVAKKTCFSDKLYVFEQRGTTAGCDIGKGFHCHLLVARNLNYKPTKCIANMKSSLKKMVGNPNNQAQLNIVVIGPQFATDKRDYILGKNKTGEGKDAKQLGDDVFRQQNLISAYY
>AXQ66265.1 putative replication initiation protein [Circoviridae sp.]
EKGLKDKLREKIARENNNGWVWITVNPAPKHDLKTVIKHIEKQVKRKCFLSAKWVYEQRGHDKKTMGKGLHVHILAKRTLTYKPCKIKENLKNGFKKLCNTKNPNLLDIQFIGDNWAKDKEEYILGKKTGTAQDGTEKHKKQDYDIIYRIKNNLKPS
>AXH74709.1 putative replication initiation protein [Circoviridae sp.]
SEELIRRKFKKILGQEYELGRMGEFAVGLKQLEKQNEILIREQKASKRQNSHIFITINPKPTIELASFLTVCHKIAKKTCFDDILYVFEQRGTIEGCDVGKGFHCHLLVKRNLNYKPTKCITNVQNSCKNIVGNVKSGNQLNIKVIGPEFAADKKNYILGKNKTEEGKDVKQDADVKWRKSECIAEFY
>AXH77601.1 putative replicase [Circoviridae sp.]
FKKILSQEYQLERMGLFAKKLQELEAQNAVLLKQKQAFKKQNSHLFITINPKPVVKLSDFTKVCHKISKKTCFNKVLYVFEQRGTIEGCDIGKGFHCHLLIERNLNYKPTKCITNIKSSLKKFVGNVNNQHQLNCQVIGNEFAVDKKNYILGKNKTGEGKDAKQIADIKWRFDQNITPFY
>AXH77090.1 replication protein [CRESS virus sp.]
MSKKLSQLTYKDKPLYVYSLRIDIKPETTPTVVPRGDTRATTDYIKTTFDYSLIAYESSAHDKYHLQCIVLHSTNFTDKELNTYRMYIKRTFSDTSHKQPVSFKRSSSPLGLLCYCQKDGKFDINMPLELYEELMALAKKNKWKDANEIILGAFRVNHAKPYWAHATVHTLLEAVRQGTLKSMPRKQKFYLLGFQAGCISSAMYMRAFYGDFEASLPQFHGCPNGQPKEQHIPDCALNLFL
>AXH78578.1 replication protein [Circular genetic element sp.]
MVKKVSQLTYNNKLLYVYSLRIDIIDDTSAVEYITSEFDYSLIAYETSALNKYHLQCIVLHSHNFTDKNLNTYRMYIKRTYSDTSHKQPVSFKRSSSPLGLLCYCQKDGKFDINMPDDLYQELMGKAQKNKWKDKDQIILEAFRANHAKPCWAHATVHTLLEAVRTGVLKAMPRKQKFYLLGFQAGAISSAMYMRAFYGDLEASLPQFHGQEPHDHHIPDHAKQLFI
>AXH78595.1 replication protein [Circular genetic element sp.]
KLSKISYNEQELFVYSLRIDYPDSDPSGNDAAKYIKKEFKYSIIGRECSKNNKNHLQCIVLHPDSFSDKQLNTYRMYFKRTYSDTRHKQPVSFTRASTPLGLLVYVQKDNEYTVNMPQELYTKLMAQAKAKRTKTSTEIIRDCFLANRTRPYWAEATVRSLLDAVSRKELLSMPRRQKFFLIGFQTGCISAATYMRSHYGDF
>GAC77858.1 replication protein, partial [uncultured marine virus]
WYLYGIETSAKGKPHVQGIVWFDEQQQMAKLRNWFKGKTLNTKQPVSFTKAKKVQSLIKYCSKDGDVYTNLNKKDLETLGTWQDKNNI
>AXH76905.1 putative replicase [CRESS virus sp.]
MLYIIQRGPRDPRGDLAEGVGATQYIYVYNTDIKIYSIYIMEKSIECIEKPIVIDKKSLIVDWQSTPLVRTANSEFGFFSKRDIVITCPLKQGWRLPWDNIDYEEVYNMKYHVTINPDPQCGWITSCNDLKLHNNRLKSFLRECKKEKAFKNIILVYEYGKNGKEYGKVHYHILLSTNKINKFTEMAISYFGSNTKTRWRNTVVKKPITLDRNIPCDATDAMKIENYRSQIDSILKYLKKESQNRHKCLYTNMVKKIV
>AXH77954.1 putative replicase [Circoviridae sp.]
MAEKPIEMTKNTIEIHSDDDIENILSIDWGATPLVPKCPRSVNGFHALDKKALVCPFKQGWRLPWDMLDKKDLYEMNYHVTIAPDPIHETDFYSRKIANKVLRLFLSELKRNKLYKNIICVYEYGSRGKQYGKLHWHILFKTHKIRKIEEMSNNYFATSKKRSKTTTVCKRIRIDKNYVDRSDADKVANYKAQVDYIMREYMQKESQNKLKCLYTNMI
>AXH75996.1 putative replicase [Circoviridae sp.]
MAEKPIEMTKNTIEIQSDEDIKNILSIDWGATPLVPKCPRSVNGFRALDKKALVCPFRKGWRLPWDMLDKKELYEMNYHVTIAPDPIHETDFYSRKIANKVLRLFLSELKRNNLYKNIICVYEYGSRGKTYGKLHWHIMFKTNKIRKIEDMSNKYFATSKKRSKTTTVVKRIRIDKNYVDRSDADKVDNYKAQVDYIMREYMQKESQNKTKCLYTNMI
>AXH76389.1 replication protein [CRESS virus sp.]
MEDTIIIKTQYAYMLRADIMPAVKDTNVVVKDHLSAWIESSGCSFYLGCKERGEITGKLHYQMIVWFETKLSGKEMTKQRNWWRGKCGNHRNNHAFTSARKVATLASYSIKEKGELITNLSCAQLKLIPKWKNKKALKETNKEKFLKILVERLESFRKKCVTCIGIDSAESYGASPWDPYRQGNPDYETFCKMLNDCYKEIFGESCCYRNTYFKLAKAHGIISHREFLMKIGVLTI
>AXH75843.1 putative replicase [CRESS virus sp.]
MPKYRKYNIVFHNVDQEKCQGTLESYGKKAKEYVMSVEPYTQGNGFHAHLSVEYPNQRSFKSVLKEADKLKISFVVTRPEGETRDWGRVQLEPMRGTFEDNENYLLGMTKDKPLGEVKKGKKYPGQIIQKMIALTYWQWLHGKYENQPGLIADFDEKYGDRFCESCFEYWHDYIQEREYPEK
>AXH76490.1 putative replicase [CRESS virus sp.]
MSHKKNLRLYYKMSKYRKYNIVFHNVDKEKCESILENYAKKFKEYVMSAEPYPQGNGFHAHLSIEYPNQRRKQSVLKELEKLKVSFVTMRPEGELRDWGRIQVQEMRGTFKQNESYLLGETKDKPLGDVKTGKKYPGAIIQRMLAFALHRFYEGWINEIPQIIDNFDEQYGAGFSDACYYKWYDHIEGLPIWEKPQAEQNR
>AXH75828.1 replicase [CRESS virus sp.]
MKYRQFCIVIHNVKENVKSIIEKHNASKTKEMLMSVEPYPQGDGFHLHLFVQYPNQRSFKSVLNEYNKLAKRLTTPKPKGEERAWGRVQVDIMRGRFDQADAYLQGDTKDKPTGEVKHIIKKPCWRRMRYTKHIGDLKNTEEFCGRCHSASCPGCCPGCRICDEKIKIQEDADFLKKIISV
>AXQ66113.1 replicase [CRESS virus sp.]
MKFRDYSIVIHNVRSDVTPLTNDFVKTLNCKKYVSSVEPYPSSEGHHLHVFIYLNNQVTFKSLLKKLKLFSKTIITDPPAISKGEHGRVELDRLKGSWEQATAYLMNPKKDKPLGEVFILEEAAYGRGDVTCFRCETRFDKQLLLGLPSTVPLCHRCEFKNRLKDAQTHEEVMKHCEWYIMVDRLYKRYMK
>AXQ66037.1 replication protein [CRESS virus sp.]
MSTIIDLTNDEENRLNRVEEMGNTIEPSPQISQRRSHFFTWFVEEEDIEVARELLDATFTEFCYMWAFQVERCPATLRLHFQGCCTCKRKMRWTGFGLPRDIHWESVRNIKLSLKYCTKEETRVTGPWTCNYTIQTPIKYIEPNRQYQTFILGEILREPDARSIHWFFDRVGNVGKSSFCKYLVGKHSALFIDEGTKSNIVNMVYNWKKEIRLVVIDVPRANKNKVSYKSLDAIKNGMIMNTKYETGQKMFNPPHIIVFANFPPDVNNETVSEDRMLVWEITQVFFEAVHRSPSEYEEQPNFFIR
>AYP28795.1 Rep domain protein [Virus sp.]
EGGNIQIPLPPTVVAKNGQVPQRKNHFFTWNNYTEEQIVGLLAYFNAHATKYAFQEEIGPEKGTPHLQGMVMFPKEKRSTVWDPKSKACWLPLKKTDGAYQLKEDSRKPGGRQWSKGLPKPIKIITELRPWQAKIEKIILSEPDTRKIYWFWESVGRIGKSEFTKYCVVKHKVLFCDGGKKSDLINLVFNQNMDETNCLIWDLPRSTAGNISYATLESVKNGMVCNTKYETGVKIFNSPHIIVFANFPPDDPDQLSADRWIIEEL
>AGA18407.1 hypothetical protein [uncultured marine virus]
NRQEGEGNTETPPSSKKQSCRKTFYAFTLFNYDENDLEANFNRQLKLYCKKYFYGREICPTTQRKHLQGFIHLKKPMRITELKNPIPGNPRLKACIGSEEQNLDYCSKDGDIVKYGYPKPLIVITDLRPWQQQIVDDIVLQPPDPRKVYWYWECVGKVGKSDFAKYLVFKHNALFCDGGKKSDLINLVFNNDMDQCNLIVWDIPRCNLGAISYAALESIKNGLVCNTKYETGTKLFNPPHIIVFANEPPSEPEKLSKDRWVITEI
>AXH77197.1 helicase [CRESS virus sp.]
MNSPKLERTLSQETKVLEDILAYDRAYRRIEPLSLEQQQYDYFGQAPTIDLTIESHVDSDHEYVRRYSPTNWTTAFKFINNKVYFESDTGYDEDDEQLNAITPPFSPSHDGGIVLPVGCVSGVKPAYSGVVVSDVDDDDLFDDDGFEDLFSDEETIPIVLPPTKKRAITKTPYGSDIELEEVQAKGRGPQGVRWALTVNSPDMDCAEMKDHLDNIARVRGYVFQKEISKKGTEHFQMYIEVSTKMYKKAVGLLFGDLHPHVEQAKGTKEENIEYCTKEESRIEEGYIAGTCLDTTGQGKRTDIDNFAATVLTNGGITLELMEEQPGNCLRYGKLSDSLVQKKSLLTSGVTDFAYWREQHVMYKETGKMVGQKQRYLVLLWGPTGVGKTSWVKRIVLGKY…
>AUM61701.1 Rep [uncultured virus]
DTLVIIDGDTDSESDEEAEQTKRKLVRRRVLDDDTDDDVPIAHIAKKAKGNDRGPLAQRYCFTFNNPSIAGEDFAEFLSEECEDITMAIFQEEVGANGTKHFQGYMELKKRMYTTGVHAMLAPYRMALFHAKGTKIQNHAYCTKDGRTGGPWYVKSSEDDFKRKAGSQGKRSDLDAFATMVQEAGGVTSEVIAAMPGHALAYQKHAKALLAEIALNKAQEAEMAYWKEQAALEDAGEEMEGQQQRRCVLYLGPTRCGKTSKVKAEVIGRKQMKLFEKKAKGKWWDGYKDELHVLIDEFTGQIDIDEFKAFTNKGSLQVETKGSSTVLIAEAMYFTSNRHPSEWWKKNQDEYHTWSSPDYKAVARRFAEVHWWNDNKQLVVLKNPGPRQFSEEWKKSWAK…
>AUH21329.1 hypothetical protein [uncultured bacterium]
PRSRSFVFTYNKPHITPASFDEALAALPYHRYSVFQCEIGEECRTPHYQGYIEFHRTCTPIRLNAIGLAGRSFFSETRHGTREEAREYASRADKRAGAFDEFVPHLSGDVVSFSAEELASCGPFESGLWRAGGSGSRTDLHAVAELARETGSMRSVAEVHPAAIIKYARGIGELCRIFTQRRKLPPRCILFFGPTGVGKTSWPINHEKEDDLYVKSPSCKWFDGYEGQGAVVLDEFAGRRDAVTASMLLRLLDCHPVRVEIKGSSRPLLATRIYITTNHHPAKWYDWEGRWSSYAALARRIHQVVMYHD
>AXH74951.1 putative replicase [CRESS virus sp.]
MSMEGYTQLLASAKKEIHNCITIGLRVHCENDSDIQEWYINHFKDWLKYRDYNLLASTMGIHINTGEHHFHYHCVVQGQLLKNPLATMKRDFELGKVPLQYNTRSAVEKLPTSFIGGKHKSRINLSLKMVVQTDIDKNVFRFLQYPLKEGRTLPSQLYNIDEYGGLNELMTKAKAEYEVAQAKRVKELAKKEKDKSDWDKIVEYLGQSRPSNVKEVAFHILTYYKNQDTKPPTVKFMFDLADRYSFKYGIQTFEELINQRYRYI
>AXH78563.1 hypothetical protein [Circular genetic element sp.]
NGQDLLEYYIINIKNYLKAKGISILASIGGLHLNAKRPHIHYHLIVEGKQPKSHIQTWKYYFNHNPVIVPHKLSYPSLVEGHQDQKLDISIKHTELKTQDDMESFLAYPLKEGKNLIDCMHNLDSSYHYLETLATTIYKKSLAVRAAQERSQKKQLGIYSRVTEYMDEQMKLQYSYYQIALNVLEKFKTLEKRDQIHPSKLVKIIQTYAYYSGLLTNEEIL
>XP_007389876.1 uncharacterized protein PHACADRAFT_246354 [Phanerochaete carnosa HHB-10118-sp]
LRIAAENIGDVSKWAISHMRDLPQYADGRVVLIGDSAHSMSTHFGAGAGQAIDDAYVLGRILAHPKVTANNIAEALKV
>AXH74883.1 putative replicase [CRESS virus sp.]
MYMVVNDDVTWKAFFGAISHKYFEDVRDILVKNYEIGNWIIAKELSKNAHETTNGEHLHFMVEMSDKDYHRFAKRVFIDMFKLKGRARGGIGRQYGKVKSIENIEKMKSYTLKDGDYESSLSEKDLADLYEKSYKKQDDIDEVEKLFEYLGTIPLRTIDQTETDMVGHESGYHVPAYTNNMYINYHRLCRGVIEYYVVNSKSRKGLTKCAIESHVRKYIMYYYEDVDTGLKTQWIYNSIFNKYN
>AXH78102.1 putative replicase [Circoviridae sp.]
AFFSAISHVHYDEVKGILLQYDLGKWIIAKEKTIDSHQESNGEHIHFWVEMTQKDYEAFAARVFIKRFKLRGRATKGNPRQYGKVKEIENQERMKAYTVKDGDFETNMSDEEIQKLCDKSFKKVENIDIFEKVMGNLRKVKFDNIYDGYKGRLQLEILRTHIREDVRKDLSKLAIDRYIRLFILYH
>AXQ65312.1 hypothetical protein [Circular genetic element sp.]
AFMCHTTHEMYDYLEDTLQEYDIGTYFIGYEPQPYEHFHFLVQMTEKDYGRYRKRVFIDKLKLRGKAGDGIARQYGKVSKIEDLEKLKSYTVKEGQFRTNLENTEELQAIVDNSFSKQEKIDREREILSQL
>AXH74460.1 replication associated protein [CRESS virus sp.]
MPKRGSVDHDGSAGRQGGKKPREAVKSSFHIRLTASKVLSEETLAQWISGSVDQPDEPDLVLVLKNFFAGGRVSLEKGEGGVPHFQCTTLCGKDRKRRSAVRTFLEDNYDDLLFPQCDYCEPCEKTWAALEYVQKEDTHVAGPWEWGLNSLASRDLKPGDLPEPRLWQKDLLKRYEDEPPAGSSVVQWYYDPEGQVGKTTCAKMLVMTKKWYLLDGSAQKMKFQAAKNPKMGYIINLSRIKEDRFSYEGLEALSDNFYCDTFGSDQKGMIMRKPSWVVVFANWRPDGGSMSKGRIKTFEWCEVAQNFN
>AQX56701.1 Rep 33.5 kDa [Milk vetch dwarf C3 alphasatellite]
MPTVQSTCWVFTLNFKGEIPILPFNERVQYACWQHERVGHDHLQGFIQMKAQQTLGQMKSIIPGAHFEKMRALNTDQAKAYAMKEDTRIEGPWEYGLYIKKGSHKRKIMERFEEDPEEMKIEDPSLYRRCLSRKMTEEQRLTAEWNYDMKQWQDQVIQEIEAEPDYRKIIWVYGPKGGEGKSTFARYLSLKQGWGYLPGGKTHDMMHIISGEPKNNWVFDIPRVASEYVNYGVLEQVKNRVMVNTKYEPLVIRDDNHPVHVIVFANCMPDFTKISEDRLKIVYC
>BAU21085.1 replication initiator protein [Milk vetch dwarf C3 alphasatellite]
MPTVQSTCWVFTLNFKGEIPILPFNDRVQYACWQHERVGHDHLQGFIQMKAQQSLGQMKAIIPGAHFEKMRALNTDQAKAYAMKEDTRIEGPWEYGLYIKKGSHKRKIMERFEDDPEEMKIEDPSLYRRCLSRKMTEEQRSTAEWNYDMRPWQDQVIQEIEETPDYRKIIWVYGPKGGEGKSTFARYLSLKQGWGYLPGGKTHDMMHIISGEPKNNWVFDIPRVASEYVNYGVLEQVKNRVMVNTKYEPIVIRDDNHPVHVIVFANCMPDFTKISEDRMKIVHC
>AHF47741.1 replication initiation protein [Cardamom bushy dwarf virus]
MARYVVCWMFTINNPSSLPVMRDEIKYMVYQVERGQEGTRHVQGYVEMKRRSSLKQMRTFFPGAHLEKRKGTQEEARSYCMKEDTRIEGPFEFGVFKLACNDSLYDVIQDMRLTNKRPLEYLYDCPNTFDRSKDTLYRVQAEMNKTKAMESWGNSYGSWTKQVEELMAQPCHRRIIWVYGPNGGEGKTTYAKHLMKTRNAFYTPGGKALDICRLYNYEEIVIFDIPRCKEEYINYGIIEEFKNGIVQSGKYEPVLKIVEYVEVIVMANFLPKEGIFSEDRIKVVAC
>AXH74246.1 putative replicase [CRESS virus sp.]
MTTSVKFAITLTVKPVHYVKDLNTQAIDLVNEIDKVFESFYKTYVLEVTESGNVHAHGIFQYKRMMPYLISDNHLVQLTKRCSKIIGHCLVKPLIDHDGWLKYIIKDIPVTYQLLKERIHPCQRDHFNYIHPKQTMEDLDDELARGFTVSPERKIRIRDKDKAEPVNLV
>AXH73250.1 replication protein [CRESS virus sp.]
MEDTIIIKTHYAYMLRADLPPVKSDTNVVVKDNLGLWIESSGCSFYLGTEEEGAMTGKRHYQMIVWFENKLSSKEMTKQRNWWRGKCGKHKNNHAFTSARKVVNLSSYCTKDTDKLITNLSPGQLSLVPKWQNKKALKENNKEKFRRLLTEKLETFRKTCITQHGIDSESQYGDSPWDPYRKGNPDYEKFCEILHDAHKEVYGEPCCYRNTYFKLALAHGIISYRDFLCKIGVISL
>GAC77877.1 replication protein [uncultured marine virus]
MEDTAIILNHYAYSLRVDAQMLEYTEKSLLQSLLDEFQKFYDRFDAINHYYIYIEQSTVVKKTHIQGIVWTKNKLTANELTKARQWWKRPSGHISFTSAKKVKSLAAYCSKDAGERATNLSEDQLKKIPMWLNEKQLWATKLKLFLVQKVAETNGVKDYAHAVIKYYIDMKKSPPNRATIYKHLLRHHPDFDATDYCLQINLFKEQNY
>GAC77772.1 replication protein [uncultured marine virus]
MEDTVVKLDHYAYSFRVDISIADGLTKVMEFLVKYNCKYYIVGAETSSSGKEHFQCILWFDQKIDTTKLRNWWKGKTSKTKQPVSLTSAKKIGNLAKYTMKEQNFTTNLTPGEVDSIGQWSQKLEKVKWLDALEAHAKDYNADVNGAGILDGMVEHYDDNPSYTTHWLKTRAFGSYMLDFYKKNHKRPSRATLMHLAWKHGHMSNVDLLNKWF
>GAC77765.1 replication protein [uncultured marine virus]
MEDTAIIPNHYAYSLRVDAQMLEYSEKSFLQSLLDEFQKFYDRFDAINHYYIYIEQSTVVKKTHIQGIVWAANKLSPNELTKMRQWWKRPAGHISFCSAKKIKSLAAYCSKDAGTRATNLSENQLKKIPLWVNEKLKWTTKLKLFLVQKVAETNGVKDYAHELIKYYIENQKAPPNRATIYKHLLRHHPDFDATDYCLQINLFKETNY
>AXH74223.1 replication protein [Circoviridae sp.]
MYIFIMEDTQIVKQHYLYMFRLDIIKVEGHTPTPPRLLEYFEKYNITHWIGQEEAGEKTGKLHFQMAIWSEHKIDRKRTVCMRKYWTDRLGSGCCAIASGRKIVSLVSYSSKDNRVEGYGLITNLSQSMLQKIPKWTSKTAEKVLWNEKIDLHIIENDLENANKVKFAVSIMGLHRKNNKRPNRANMQYLMWKYNKLSNVQLLQDWNLLSPYAKDWESDEFTVEDYNEKNDYI
>GAC77840.1 replication protein, partial [uncultured marine virus]
MEDTAIILNHYAYSLRVDAQMLEYTEKSLLQSLLDEFQKFYDRFDLINHYYIYIEQSTVVKKTHIQGIVWTKNKLTPNELTKARQWWKRPSGHISLCSAKKVKSLAAYCSKDAGERATNLSENQLKKIPMWVNEKLKWTTKLKL
>AXQ66390.1 replication protein [Circoviridae sp.]
MEDTAIIPNHFAYSLRVDANMLEYNEKSLLQSLLDEFQKFYDRFEPINHYYIYIEQSTVVKKTHIQGIVWTKDKLTPNELTKMRQWWKRPAGHISFCSAKKIKSLAAYCSKDDGERATNLSENQLKRIPLWVNEKLKWTTKLKLFLQETVASTNGVKDYAHELIKYYIENGKAPPNRATIYKHLLRHHPDFDATDYCLQINLFKDENY
>GAC77841.1 replication protein [uncultured marine virus]
MEDTSIIPNHFAYSLRVDANMKEYTEKSLLQSLLDEFQKFYDRFEPINHYYIYIEQSTVVKKTHIQGIVWTKDKLTPNELTKMRQWWKRPAGHISFCSAKKIKSLAAYCSKDDGERATNLSEPQLKRIPLWLNEKQLWAAKLKLFLQQKVSETNGVKDYAHELIKYYIENRKAPPNRATIYKHLLRHHPDFDATDYCRQINLFRDENY
>AXH74439.1 replication protein [Circoviridae sp.]
MEDTAIIPNHFAYSLRVDANMKEYNEKSLLQSLLDEFEKFYDRFDPINHYYIYIEQSTVVKKTHIQGIVWTKDKLTPNDLTKMRQWWKRPAGHISFCSAKKIKSLAAYCSKDDGERSTNLSANQLKRIPLWVNEKLKWTTKLKLFLEETVASTNGVKDYAHEFIKYYIENGKAPPNRATIYKHLLRHHPDFDATDYCLQINLFKDENY
>GAC77861.1 replication protein, partial [uncultured marine virus]
MEDKNIIPGTYAYSLRVDAKTGEYSKLTFVQQLLEEFKQFYDRNDTLIHYFIYIEQSTVVKKIHIQGILWTHAKLTPNELTKMRQWWKRPAGHISFCSARRVKSLAAYCSKDAGERSTNLSEDQIALIPKWLNTKQN
>GAC77864.1 replication protein [uncultured marine virus]
MEDKAIVYDHFAYSLRVDANMKEYNEKSFLQSLLDEFQKFYDRFCPINHYYVYIEQSTVVKKTHIQGIVWTKDKLTPNELTKMRQWWKRPAGHISFCSAKKIKSLAAYCSKDDGERCTNLSQEQLKRIPLWVNEKLKWTTKLKLFLTETVSSTNGVKDYAHECIVFYITNGKAPPNRATIYKHLLRHHPDFDATDYARQINLFRDENY
>GAC77773.1 replication protein [uncultured marine virus]
MEDTIIKPGLYAYQFRVDIPQDPGLTRIMEFLKKYDVKHYIVGAEISDLGKSHFQCILWFDEKVNTAKLRNWWSGKTDNTKQPVSLTSAKKIKNLAKYTMKEKNFITNLTKEEVQLIGKWSPKVKAADWSNVLDEHAKKFDASNVETFHQVSHDTHAYNADAVLHAFLSYMLDFYKNNTKRPSRATLQYLAWKHGHMNNNYLIHKWF
>GAC77858.1 replication protein, partial [uncultured marine virus]
MEDTLVKVGMLAYQLRVDTSDNTIMEQWLKRYEPSWYLYGIETSAKGKPHVQGIVWFDEQQQMAKLRNWFKGKTLNTKQPVSFTKAKKVQSLIKYCSKDGDVYTNLNKKDLETLGTWQDKNNIKKEFKDKLYAYAESISFKKHKVTVSHKDYAAINDYYENDLKEYEIDEPSAEDHREFCCKIFDFYRLHDRFPVRRVVLSLLFKYNYTTSDSLYQNW
>GAC77819.1 replication protein, partial [uncultured marine virus]
MEDNHIVKGQFCYSFRVDFNDTTSSSMRTRLTEWLEKFEVSEYAIFSETSTKVKKLHYQGAVWFATRRVSKLLTKMRNWWGRQKGGISLVIAKNVKSLTAYIAKDGEMTASSLSQEQINLFPTWETDQKKVWLKQLELKAKQLVSETNGKCDYCHALINFYTEMKKAP
>AXH74566.1 replication protein [Circoviridae sp.]
MEDKQVKVGMFAYQIRVDTSDNQVMEKFVKHYNVPWYLYGMEKSAKGKPHIQSIVWFSKKVNTAKLRNWLKGKADKTKQPVAVTQAKKVESLIKYCSKDGNVYTNLLKKDLEKLGKWQDKKQLKKEFKEALNAYAESISFKKHTVTKDHTDYATINSYYETDLKEYEIDEPTSEEHREFCTKIFDFYRKHDRFPVRRVVHALLFRFNYTTSENLYQNWFL
>AXQ65666.1 replication protein [Circoviridae sp.]
MEDTIVKPGLIAYQFRVDVEKELGLTRVMEFMKKYDVQYYICGAEVSDLGKHHFQCILWFNSGVNTTKLRNWWKGKTLKTKQPVSLTSAKKIKNLSKYAMKENNFITNLTKEELEKIGKWAKKVQNAEWSERLDKWAEKFSGDEIENLVQTGYSSYACSTEPKLNAFLSYMLDFYKTNYRRPSRATLQYLAWKHGYMTNNYLISKWF
>AXH74137.1 replication protein [Circoviridae sp.]
MWGGNGFRGKVSILFFYVTSNVKKYIDRIYMEDKYVKPGLYAYQFRVDVDDITEYTTIFEFIKKYDCKNYIIGAEVSKLGKSHFQCILWFSTEINATKLRNWWKGRTSATAQPVSLTSAKKIKSLGKYCSKDSNFITNLTKEEMKLIGKWDVKLQNAEWAIKLDEYAKKFVVEDYDTNQKVWVSHDTYQYNPKAPLYAFIDYMLDYYKSNNRRPSRATLQYLAWKHGHLTNCLLISQWF
>AXH75527.1 replication protein [Circoviridae sp.]
MEDTLVKPGLMAYQFRVDVAAEEGLTLVMQWMQKYDVQYYIVGAEVSDSGKNHFQCILWFKELVNTTKLRNWWKGKTLATKQPVSMTSAKKIKNLSKYTMKEKNFITNLTKEELDTIGKWKRKVKDAEWSSKLDEHCKKFSTDPVDPLIKVQYNVYQYSDYPKLSAFLSYMLDFYKVNNRRPSRATLQYLAWKHGHMSNNYLIDKWF
>AXQ66346.1 replication protein [Circoviridae sp.]
MEDTLVKPGLYAYQFRVDISLNTGLTLVMEYMKHYNVKYYIVGAETSDEGKEHFQSILWFEQKVNTTKLRNWWKGKTTKTKQPVSLTSAKKIKNLAKYTMKENNFTTNLTQDEVKSLGKWSQKLKKVQWTEALDEHAKKYCNDEENPHFIMANNMCSNGYEYENGHTSTDPKVHMYAFIAYMLDFYKENQKRPARASLQYLAWKHGYMSNISLIRQWF
>AXQ66263.1 replication protein [Circoviridae sp.]
MEDTQILKHHYIYSFRWDAKSNNETLEYMIQSFTEYGITNWIGKHEVSENDKPHYQMAVWSENKLDKDMKDKVRKRFNRTKHRIKTAQPVSFVEGRKIQSLTAYVTKDKGKAIVQLPEHCIKLLPKWKNKKAEKVIFQDKLREFMDNLSQGNYDTFYAHTDVKESVDKIVQFHIDHDIQPPSKGRMLYYLVKHHFISISDYRAEVYNFKMWHQEMNY
>GAC77871.1 replication protein [uncultured marine virus]
MDDTIVKPGYIAYQFRVDVDKEEGLTLVMSFMKKYDVQYYIVGAETSENNKDHFQCILWFNSGVNTTKLRNWWTGKTLKTKQPVSMTSAKKIKSLAAYAMKDTNFITNLTKEELEKIPQWKVKSPKIYWGIALDEHANKFKTTSYDDVEGNGYIEHEFYSYMLDYYKSNFKRPSRATLQYLAWKHGYITNSYLITKWF
>AXH74266.1 replication protein [Circoviridae sp.]
MNDTIVKPGYIAYQFRVDVDKEEGLTLVMSFMKKYDVQYYIVGAETSENNKDHFQCILWFNSGVNTTKLRNWWTGKTLKTKQPVSMTSAKKIKSLAAYAMKDTNFITNLTKEELEKIPQWKVKSPKIYWGIALDEHANKFKTTSYSDVVNSYKHDYIENEFYSYMLDYYKSNFKRPSRATLQYLAWKHGYITNSSLITKWF
>AXH74405.1 replication protein [Circoviridae sp.]
MEDTHVFENHFVYSFRVDYKNANLEILSAEQMKESMEAFVSKYDIPHYVCFEEVADQTKKTHYQGAIWMSYRPTASHLTAMRNWWRRPKGGISLTKAKKLKSLLAYVKKDFIGDMNMLVTNIDLNIINIKFGTWEIDQKKVWLDKLEIKCKELVAETNGKYTYCEAIINFYTAHQKAPPTRNTLYKYLLRYHPDFNASSYLVDLGMFKEPYQPNY
>AXH73304.1 putative replicase [CRESS virus sp.]
MSSDYKLFKSRVLMGKKKTSSNIVEQNSTTCGAPSAAGRELASNNIYRYMLTIVCNQKLHIAPSFDDFYQKVATCFSLDGIELVYSFYELQPTTFKLHIHAVVLLKKDNPNAFRFNYFPKIFKTKGYKYDFKKIEDDNHCINCFNYEKNIPQQYIRSVHTKIIQVSQLLYSKITKKALNECYKMLASPPYTTSLEPWQIAHAFDSQEKKPLVI
>AXH73087.1replication-associated protein [CRESS virus sp.]
MRTVKNAVCGWDVRWNADETTPEEIKETLKDVVKKFVFQKEKGDSGYLHYQGRISLIKKRRNKMKVLELFTIPPNYCEPTTNMEHFKGDAFYQMKKDTRIEGPWTDKDEVRYQTKQLLYFQGLELRPYQQDIVSMSKQFSLRSIDLIWDQTGNIGKSLLSEFMEYEGLAEEVPPFRLMDDIFQWVCSRPIKPSYIFDMPRGMKKDRLGDFYSGIEVIKNGVAYDKRYNAKKIRFDRPRIFVFTNTLPQLSLMSLDRWNIWIVNDEYKLKKWNAESVA
>AXH75491.1 replication associated protein [Circoviridae sp.]
KHQLADWDVRFSADAFDSPEEVRNAFKGIAKKYVFQLEVSDTGYKHYQGRMSLIKKRRYAQKHILLKLFKEKPPQYLKPTCNPEHYKGEAFYMMKEDTRVDGPWTDRDEVHVVTAQLKIFNTFELRPYQSQLKKMASIFDMRKIDLIFDPVGNIGKSLFAEHLELCGLSEEIPAFRLMDDIFQWVASRPIKKCYVVDMPRGMKKDKLGDFYSGIEVIKNGVAYDKRYGATKVRFDRPRVFVFTNCLPEFSLMSADRWNVWTVLDK
>AXH77906.1 replication protein [Circoviridae sp.]
TSSNACYTYDFVYSAERFESENALLTLFKGLCKKYVFQLEQGESSGYLHYQGRLSLIKKVRPDKVLKIFKEKFRPNWIKPTVKNQHNEFVNKGDAFYQMKEQTRLKGPWCDKDEVIYIPRQIREVKQLRPFQQTIIDSADNWDTRNINLVYCPEGNKGKSILVGYCRAYKIGRALPPVNDFKDMMRMVCDMPTAKMYLVDMPRSLNKDRLYQFYSGIETIKDGYAYDDRYKFKEKFFDCPNIWIFSNILPDMSMLSKDRWKLWSIDKEYELK
>QGH72930.1 Rep protein [CRESS virus sp. ctfsu28]
MDLNTGAASGSRGWCLTWNNYTNEEYEYCRVMWSKNNVVYAIVGKEVGSCGTPHLQCYVYYRTKRSFRVMKQEFYKCHIECAIADALKNEKYCNKDGKHWEFGTRPLTQKEKGDAEKNRWDLAKMLAKEDRLDEIDSKIYITNLRNLERIRDKHKRKAVALDGDLLHEWVYGETGVGKSTYARSMYPDAYIKNRNKWWDGYCGEEVVLIEEWSPDMKMLIPFLKDWCDRWPFFAESKGGHIGIIRPVKIIVTSNYCIDECVNLGDSGPLHRKFKEYRMNVDGTVDLNPGDLVGGGRVVEKYDPYKIPAEDFVGDSSYSAIGY
>QGH73619.1 Rep protein [CRESS virus sp. ctWOo3]
MENENKYRFWVFTWNASDYPFNELGYVLPDKKILKDFLEFYCDDYVFQEEVGENTNRHHLQGAFKLKNRMRFTTLIKLFKETFIIIDDVDLTNNLTLDRMQGTWTEASNYCVKRDTRIGDVISSQPLQLYGGADVSFLEDKQKRYPWQNRLFNKIFESDSLSIKDPDDREIIWIFDPIGNSGKSKFVKYLCSASNDVVKITFGTAPQLRSAIISIGMRKVYIIDMPRTLSEEDSLPSLISTLEDLKNGFIVSVFYGKYQKLLMDPPVVIVFSNKICPVRMMSDDRWLNLEINKKTMDLEERYDFV
>QGH73614.1 Rep protein [CRESS virus sp. ct0Vt4]
MPSTTQQGRYWLLTIPQHQYTPYLPSHCIWIRGQLERGEQTEYVHWQLVVCFKLKTRLGGVRSVFGNVHAELSRSAAANDYVWKQDTYVDGTRFELGQRPVARNSKTDWDVVWKSAVTGDFEAIPSSIRVSSYAAISRIKKDHLKPVAMERYVSVYVGPTGVGKSRRAWSEAGFDAYPKDPNTKFWDGYQGQAHVVMDEFRGKIDISNILRWTDRYPVSVETKGSGCVFSASKLWITSNLHPMSWYPDLDAETKDALMRRLNVEIMDESYYGNE
>QGH73510.1 Rep protein [CRESS virus sp. ct6pe1]
MPAAQARRFCFTLNNYTPEDVAHIESLYLNADNHITYLVIGREVGDSGTPHLQGFICFSRRKTFNVVKALINERIHIEGARGTSDQAATYCKKDGAYTEFGTVPVSGKTNYLEDFFKWADQFHEDNGRIPTARDVALEHPVVLTRHRNVLDVLESRAPPPSLVTNPQPRPWQLELEEHLTDDTPDDRTVEFFVDEEGGKGKSWFQRHMLTKYPDRVQMLAPGKRDDLAHTIDIQKSIFLMNVPKTQMEFLQYSILEQLKDRTVFSPKYTSKMKVLSAPAHVIVFSNEHPDMNKMSADRYHITILD
>QGH73294.1 replicase [CRESS virus sp. ctYls24]
MTSKNYKIVVNKGAECFECIDKQLSHECVRYAGYSRETNSSGNEHLDGFVCYKTSVRRHWVEKHLPGAHIQVMKGKIEQCEWYATLEPKTTLKTFGEHISAKRKGEMEKERWNTYKEECKKGNIDALEGEAYFRYYRTAKEIAKDNMIKPDDLDNVCGHWYYGEAGSYKTTTARTENPGCFIKSRDKWWDGYQDEEVVVLDDIDDSHAWMKGLLKDWGDKWTFKAETKGGVKWIRPKKIIVTSQYHPEQIWVDKETLEAIGRRFKLRLFKKTSPDSVSEGSW
>QGH73226.1 Rep protein [CRESS virus sp. ctin15]
MLRDRNSVPVTTGTFYFLYSFLKSHKMVRQVKARSWCFTFNNYTEDDVNRLGRGSEVIEYLIAGKEVGEQGTPHLQGFIRYKNRIGFNTVKGFIGGNAHIESAFSNDKAIEYCKKDNDFFEFGSIAAPGVRTDLDAFKHDVSEGLLCFKEIREKHSTVYAKYPRFCIEFVSDNSPCKEIEAHPLREWQQTLNQYLNLAPDDRTIVFVVDKTGNSGKSWFAHYYTSIHKGCQVMLPAKKLDMAYALEPALRVLFVDAPRSKQGDFIMYDFLEDVKNGYVFSGKYESRFKKLEKVHVVVNMNEHPDMSKLSHDRYKIIEI
>QGH73224.1 Rep protein [CRESS virus sp. ctrF513]
MDNSSGNTKPRNIKKLHWLLTINNPKENELEELAKIYKITGQYEKGENGTRHIQCVVSFNCQRYFNSIKEMFPRAHIEPVRRINDAVNYVTKIDTRDCVSPVIHPDHKRYIKREIKNKFLMCKPYKWQEEIMTILDKEPDDRTIYWYWDPIGCTGKSVFTKHLVMTRGAFAVGGRVQDALYMIMKKQKKGLEPDIIIFDIPRNQGNDVSYNAIESIKNGCCFSSKYKSKDLIFNTPHIIIFANSEPNLMNLSSDRWCVRKIELTYLPNLVQDINDKYNL
>QGH73070.1 Rep protein [CRESS virus sp. ctjUS5]
MPSRQAKYFLLTIPFEDFTPFLHPDVEHIKGQLEKGNNTNYLHWQVAVALKRKGSLLVMKHLFGDRAHIEFSRSAAIDEYVFKDDTAIENTRFEFGKKTLKRASGKDWDLIRGLAESGDFKSIPSDVYIRSYSSLKKIFVDNVKPMVCSSDLRKFWGRTGSGKSKRAWEEASLQAYPKSPTTVWWCGYQGHANVVIDEFRGQIGISHMLRWLDRYPVLVEVKGSTVVLECSKIWITSNIAPEEWYPDLDKETQAALRRRFSQVIHFN
>QGH72493.1 Rep protein [CRESS virus sp. ctmn412]
MARQSNSKKPRVNRSRSWFFTYNNPPENAWAQIIDTFENDQCEYVFQLEQGDTVHYQGVIRYKNPRENWPQISCHWERCISWRSAIKYCSKVQTRIDGPWTNIDGLKFRDTIKDPLQNKKLYPFQQEILDIIKTDSNDRVIYWYWEPNGNTGKSSLCKHIMLRYKACLIGGAAKDNFHCVSSYLEDNDLKVCLIDIPRCSMNSVSYKTIECIKNGIIFSGKYESNYKIFNSPHLIILANFPPNTDMLSEDRWVVKRI
>QGH72490.1 Rep protein [CRESS virus sp. ctBNR11]
MAAETEGTNGTVENIGNRNKVLNQRNRSRAWCFTKDNATKEDVGTFIKYFQLEDMDYMFQMEKGEKTGMIHLQGVCRFKNPRDRWPELKAHWDRCRSWKKSIIYCSKTDTRIEGPWTNLDIKVKEKPQDYLKDKELYPFQAEILMMLGGKIMDRTIFWYFDEKGNTGKSTLVRHILLNNQAICRSGSGKDCYCALKLRCEDNKEPNIVIFDLTRDEENKCNYKVIETIKNGVFFSGKYESKDIIINPPHVIVFSNWKPKIDKLSKDRWSIHEIKRPDFSSYPIYIENM
>QGH72926.1 Rep protein [CRESS virus sp. ctf7a5]
MPAPQAIYWLCTIPHYAYTPYVPRGIEYVKGQLERGAETGYLHWQLLVVLSKRGTLRTMRTLLGDEGHYEMSRSAAADEYVWKEDTRVEGTQFELGAKPIRRNKKCDWERVWLLAKSGEFEAIPENVRVQHYRTLRAIRSDYAKSVGMERTCFVFWGATGLGKSLRAWNEAGVDAYPKDPRTKWWDGYNGQPNVVIDEFRGAIDVSHMLRWLDRYPVLVEVKGSSVPLIASKIWITSNLDPRLWYPELDEDTKNALLRRLNITHFSSL
>AIF34818.1 replication-associated protein [Sewage-associated circular DNA virus-7]
MARRQGIYWLLTIPHSEFTPYLPPPVAWIRGQLELGAGGYLHWQAVLAFRSKGSLATVQAIFGTAMHAEISRSSAASDYVWKEDTRVSGTQFELGERPFKRNDPRDWDAIWEMAVAGNLCGIPASVRVQSYRTLRAICADHSKPVGMERTCFVFWGRTGTGKSRRAWDEAGVDAYSKDPNTKFWCGYNGQRNVVIDEFRGRIDVSHFLRWLDRYPVNVEIKGSSTPLCCERVWITSNLDPRAWYSELDEETLNALLRRLNITHF
>AUM61626.1 Rep [uncultured virus]
QGIYWMLTIPQADWTPYLPPGITWIRGQLECGSDSGYLHWQILVGCSKKKSLRGIKELFGESCHAELSRSEASAAYVWKAETRVDGTQFELGEQPFKRNCSTDWDRIWESAQRGDFMSIPADIRIHSYRTLRAISADYAKPLPMERTCDVFVGSTGTGKSRRAWDESGVEAFCKDPNSKFWCGYSGQRNVVIDEFRGRIDVSHLLRWLDRYPCNVEIKGSSVPLCAERFWITSNLDVDAWYPELDSETLSALKRRLRVTHFRTL
>QGH72833.1 Rep protein [CRESS virus sp. ct1Gc25]
MDLNTGAASGSRGWCLTWNNYTNEEYEYCRVMWSKNNVVYAIVGKEVGSCGTPHLQCYVYYRTKRSFRVMKQEFYKCHIECAIADALKNEKYCNKDGKHWEFGTRPLTQKEKGDAEKNRWDLAKMLAKEDRLDEIDSKIYITNLRNLERIRDKHKRKAVALDGDLLHEWVYGETGVGKSTYARSMYPDAYIKNRNKWWDGYCGEEVVLIEEWSPDMKMLIPFLKDWCDRWPFFAESKGGHIGIIRPVKIIVTSNYCIDECVNLGDSAPLHRKFKEYRMNKDGTVDLNPGDEFRDVPVVDVYDPYKIPAHDVLGDSLYSAAGY
>QGH72666.1 Rep protein [CRESS virus sp. ctwD22]
MGEKIEQIEQMADAGGNTNSPASKRQSLQYTYWCFTFNNYEEEQIEQIEQILKHECKWYLFQKEIGTLNGTPHLQGTICLIKKQRLTELRRINPSIHWEPTKSVQASKIYCTKKETGNGQIYSYGIDIPEELELDEPYGWQLQILDIIKTKPDKRSIHWFWEPYGGKGKSSFCKYLVAKHNALMVTGKSNDMYHMISKFPNKRKIICVDIPRSVQDYINYGAIEQIKNGLIFSGKYEGCQIVFNTPHIFVFANEEPDYDKMSLDRWNVIKIK
>QGH72655.1 Rep protein [CRESS virus sp. ctczB4]
MSNGQGIFWLLTIPHYGFTPYLPPGCSWIKGQLERGEGGFLHWQIIVAFQSRCRLRGVKQIFGSEAHCELSRSAAANEYVWKEQTRVEGTPFELGAKPIRRNSQTDWESVWTAAKSRDLEAIPAHTRVLCFRSILSIASYFDTAIAVERSVQVYWGRTGTGKSRRAWEAAGVDAYSKDPRSKFWFGYRGQERVVIDEFRGGIDVSHLLRWLDRYPVLVELKGSSVPLAAREIWITSNVDPRNWYPDLDEETRCALIRRLSITHFN
>QGH72417.1 Rep protein [CRESS virus sp. ctpVY4]
MMHQPGRGGEYKRVDSNIIVSTLFWGMDENVPHPLQWNSKQFFITWPRCPIPAPVALEDIINILYGRQRQRESFHIRMAQEEHDDGGLHLHAFIRLDKALRFRNSSLFDLQHYHPNIQGVRNTVAVLAYVSKDGNYVDHGHPEPLGYLDHGDAQPQGRVSKWSAIVGAETREEFMDAIKTAAPRDYVLSLERIKFYADYRYAVDTPIYAHDPTLVFNLPARVSPDLNRWTLQRQNVSKLNLVI
>QGH72137.1 Rep protein [CRESS virus sp. ctbTJ1]
MTSRNYCMTIWDDNFSEASMDLSKIRYCVFQREKAPQTGKLHYQGYVELFKPARHGGLKTALGCSSLWAKPRAGSRDEARAYCMKEETRVEGPWEVGTWISGPGARTDLENVVDMIKAGRPKEEIFSEYPETYLRFHGGIDKALAFQQKPRLREGLEVKVWWGVPGAGKTHRAREWLGDDIYEWPAKCEEPRGYKGQSCVLIDEFSGWLPASLFKTITDKWPCVVKVPYGQVAWVPEKIAITSNFDPVTWYNNKVDTQAVLRRFTEVTACVTRYEVTGNKLP
>QCW23712.1 replication-associated protein [CRESS virus sp.]
MAFRFNAERAFLTYAQCPATNNELLDYLNAKCLAEGNLSITEYAIGQEQHAVEGLHLHAYIKFDHKFSTRNERWFDIEHEGQTYHPNIQSPRSPKAVVGYCIKDGNYITSEGLTLPKKGWGDVIAEATNKADFMAKAKAAYPRDYVLSLERLEYAAEKLFPQEVTEYVPRFGADSYNITATMQEWVDQRFEPDRPKSLVLVGPSRLGKTEWARSLGPHMYFQASFMLDLWNDNAEYAIFDDVKWEYFPNKKGFFGAQRNLVVSDKYRKKRAVTWGKPIIYLINPEDRPEFGVWYHDNAFIVHIDDRLY
>QCW23707.1 replication-associated protein [CRESS virus sp.]
MSLRTLNLSNMEVETITTAPETTKKVQGPQSKHWAGCTLNNPTAADEACWLAKVAPIADYYVYGNELSKKGTPHFQFMVCFKTAKRLSAVKKLFPSQAHWEMKSPDSTMKQASDYCKKDGKFIEWGTLPLDQKVAGLKVIKDLYQDTIEKAKKGKIDEIIPEHQLRYYKTVKQIAHDNKKMPENLTWKEGDQPNIWIHGSTGMRTGKSHYARELLGDHFYSKTAANKWWDKYDGQENVLIEDMDPSHSYQGYNMKIWADKYAFPVEIKCSGDLIRPKIIVVTSNYPIETVFPDPSIHKPLLRRFKVIHKEHAWDADVNTVMMPKQPQAVGVGLFENKKPKIAKKPALKKRKFDQPAKAKKPWISKKGEIVPNTTTQMVIEDTLNKTVEITPFGLPTAED…
>APG77303.1 RNA-dependent RNA polymerase, partial [Wenzhou narna-like virus 10]
KDPELYEKLKEFSSSRVGEFIKANYKPYESVVPNLKSCYEKSRAKGGALGQLTESGALIRGENPVEFHGKNRPEPLVIGLFGPPGSGKTTILRKLVHRICANLFSEVPEEEMYYSRSPATKHWDGYSNQPIAVLDDWGQDLNDPHDIQEFVQLISTNPYILPMASLEEKGTYFSSPIVIVTSNIPFGSPFRDGGGNKVVVDPNAIWRRFTL
>QCW23686.1 replication-associated protein [CRESS virus sp.]
MTSRSYMFTVFTQHDCDAANFLTEEHVTQNVIRYATWQLEECPDTKRVHIQGYVEFDRPIRRPACQRAIGAAKAHVEKRKGTQQEAIDYCTKEKSRLNGPWKVGKKYKRYVRSDIDALHEAILAGDSLKAISAAHFHPFLRYHRGINLYRLLHAPKRDWCMRVIVLYGDTETGKSWAAGSMAPDAYKLPPQQSSTGCGWWDAYDGESSIIIDEYYGWLRWSFLLQLLDRYSLRVETKGGSCQFVGKEVIFTSNKPPWHWYDREKIPEQGPLRRRLTAIYHCEKDLVTKVVWPAVVF
>QCW23682.1 replication-associated protein [CRESS virus sp.]
MTNNARRQGIYWLLTIPSASFSPPDSLPDSLSFIGGQREIGSQGGYEHWQLLVAFKKKVSLAAVKNIYGTTCHGELSRSSAALAYCFKDDTSVAGSRFEFGTKPIQRNSKQDWETIWQSAKSGDIESVTASVRVQSYSALRRISADYATARFMDRSCVVYVGPTGTGKSHRAWEEAGPDAFSKCPRTKWWTSYQGQEHVVIDEFRGVVDISHLLRWFDRYPVHVETKGSSVPLCAVKFWITSNLHPDSWYPELDTNTKLALMRRLSIVEMDEVYVAPTNPTQGL
>QCW23617.1 replication-associated protein [CRESS virus sp.]
MEQTSYGEDYFAARCSWNPLTEKFADSTLGQELGKRATARLAERARPMADPTENDLQQISSSGTEPSIDDPRVVLLRRNAIRRPPQARYWIATIPKDDWTPHLPEGVCWVRGQLERGSTTKYEHWQFVFSLPQKRGLKHVLELFPKRGHYEPTRSKAAEDYVHKQDTRIGEPFEFGKKLFNRNKQTDWDEVKKHAISGQLHEIPSDVFIRFYSSLTRIRSDFIQPEFVDRQCFVFWGATNTGKSHRAWEQAGVYAYSKDPRTKFWCGYDNQEHVIIDEFRGAIDISHLLRWLDKYPVRVEIKGASRPLTAKKIWITSNLPPRMWYPELDEETFKALSRRLTVTEFVSFRN
>AYP28961.1 replication-associated protein [CRESS virus sp.]
MTSVGIRGTNWSVTINNPMPADMDFGWVAEHPGWSIEGQMEVGKEGTPHYQGLLRTPNKPSFSTVHKLLPRAHLETARNVKHLEAYVHKDETRVAQVDTVSSKIPTLFAYQTLVAQRLSMDNIGKCMRDMKIAATSKAQADYVMEYHVDRLVNEDIRAGVRGIEYIAINPMWIASWRKFWRSIIIRDGQRSSYESAPRTPSEEGSPFADNAPSGHVSSPAYAGETEVCESVPEVLPNGRRCVQLQSVSSELDLGS
>AYP28950.1 Rep [CRESS virus sp.]
MTLQFRRKVRSLADFGLITQGDADSKYEVPLRGGGSLASVPVGPEANGNTTTADKPIFDIDSKEIIEYNACKRKDGLYKEKGPQSKNWCFTNFLLDDIQWYDDPNIGFLAYGLETCPTTGKLHHQAWLQLREKKTLGWIKNNLHASVRFAIMKGSFKHNSVYCSKEGKLIKRGEWSGQGQRTDLKDAIKKMIDDTFDSDDEENASLMIKYNKGMLYFRNHLTDKQRNKSAREAFDLTFNTLTINQQFWFSLLKKQNHRQILWIVDIDGCIGKSFFSTYMHYYHKAFSAENCSGKDLAYAYHGEPYAIFDFERCNESVINYGALEKFKNGSVFSSKYESVSKRFVPPKIMVCSNFKPDRKMLSSDRWLILTYKLGRLFSKQDGLETWYYGDDANGSASDE…
>AXH77070.1 putative viral replication protein [Circoviridae sp.]
AKNWCFTLNNYTPVEEDAIKELIEDENKCTYGVFGREVGENGTPHLQGYLQLVNRKTLRQVKVMLGCDRVHLEIARGTATEAGEYCKKDGDFFEQGTRRNKGERCDLRCAISLWMEKRDEKEMMDSFPTQWVIYGDKIRKTVAKVDEAQKKEQWCAQFNDAQLKDWQKKVIDWLEIQDKRQILWVVDEVGNNGKTWLSQYLMSKGNTQVMCNMKSNDFGYMWEGKNITIFDFERSVEDGINYHNVEKAKNGYVMCGKYEGKTTYCRDSKVLCFSNVMPDKTKLSADRWFI
>AYP28945.1 replication-associated protein [CRESS virus sp.]
MPGGQCATWDITADAGRNPAPFLIGTFKEFCKKWAFQTEEAPTTGWLHQQCRISLHKKTTESCVVKLLTAKDVEGFHVTPTSSNACKGAPFYVMKDETRIEGPWTDKDIEPIPSTRTSRKLDEEGLLPWQNQLMLEATGYNDRQIHCVIDKEGDHGKGALCKWCYVHGYACLVPPFNSPGDLIQFVNSRPVSELYMIDMPRAMPKKYLNDLYTGIETLKDGYIYDKRYRGQFKLIDEPNIIVFTNTPPKRGYLTANRWKMWTIRDNELEVYTYPVVLTDGHLEVVYD
>AYP28930.1 Rep [CRESS virus sp.]
MSTRGRGGRQRRTRRPAVQSAPPAIEAPSLKKKREQLRGTAICFTKWDYTEADVLGLKTSWPKYAKYICFGKERSQEGRPHLQGYMSCIKTIAYSTLHEYPGLAEAHFINASQTVAPETSAIRNRWYCSKGSMSKDEWLRYRSNGDRAGDDPRTHPDFGRDADFWESGELSEAISPGKSKALKEYIGHLRSGLHNFEILDPERDVDDEMAMTFIRHGPALGRLQSAMARPRNASDGFPMIFWLWGSTGLHKTKATYDFARKYVGTEFDAKNIATLGSMASREGQIWFDDFQGQPCVVFPEIRSNIINFGLLLQILDRYPLPVNVKSARQQWNPEVIFLCSPQHPREVFGYVGESLSQLYRRIFESGGRCWDLQQHRSDWEHVYGDLLPRGSASTLADPR…
>AYP28922.1 Rep [CRESS virus sp.]
MGLQTTTWSFSLPSPPTLDVPWTWVGVTYAFWQLESLSDSTTLLRGYVRFGHHKRIAAVQRLLPDATWLQCAGPDRDIFERSMRSVTTIAEGPWTIGKTPFSSVDVTRLTLPLGISMLRDGRNIAAVIDRYPELAVHLDHLQAYSDQLVRAGDKENNQGVSQRRTRHSSR
>AYP28914.1 Rep [CRESS virus sp.]
MPRTLASIRAKNSTIRRRKAQRMKYSRVSSLSAISSKFHKFTRTAASGAGGGGTSIISMNANGLFYLNGVSQGSANMQIQFSLASLNILFGGVLSTQIPLPSYTELSNLYDQYRIDYVEVQLIFSSSNSSTASPNTALPTLYLAKDYDDSNDANIPALCQYDNMQVIQLGQRNNSNGVYKLNLRPSLDVTVYNTGTTTGLARGKPMFVDTAYPAVPHFGLKMSFDANTPQGAAAAVLGELMIITKYHLTMSHTK
>AYP28812.1 replication protein [CRESS virus sp.]
MDPTARTIRFDLTVLSRDRVLEFLQQQDDIVEKIIVYEEIADKTGKLHIQGWMKFGSKKQGVNFADNRLRKFKLDNGVAPASASCAAIKKDTYFAYTAKDGKCVYSFGVSEDERIAHEEKSFKKQSRDTIPGRVIAMFEGQVPTRSQVARALTQIYGDEDRLMYAATMSATVNLIMFKLDPESMLARFEHQL
>AYP28919.1putative viral replication protein [CRESS virus sp.]
MASQGLYWIGTIPISTGWVPPTSAEQLPDGCCWIRGQRETGEGGLDHFQVCIALSRKQRLSWVTARFKGHWELTRSSAARDYVWKEETRVDGSQFEYGSLAIRRNVSTDWELVRANAVLGNFDDIPADVFVRCYNSLCRIRTDNLSPVAVERACKVFWGATGTGKSRLAWEEATLQAYMIRAELMAMLQLA
>AYP28917.1 helicase [CRESS virus sp.]
MSQPVVPVANRRQGTYWLGTLPDATWVPALIEGMCYVRGQLEQGEGGLEHYQVFFITHRKVSLAQVRGMWTPFIGHWELTRSKAAEDYVWKDLTRIGEPFEFGERPFKRNSSTDWEQVKRLAQSGQLEEIPGDVYVRYYPNLCRIRTDALQPVAMDRMCTVFWGPTGTGKSHRAWRLAGHDAFSKDPRTKFWCGYQRQVNVVIDEFRGSVDISHLLRWIDKYPVRVEVKGSSVPLMATSFFVTSNLHPSAWYPELDRETYLALERRLTIVEVTEREPEIVEI
>AYP28901.1 putative viral replication protein [CRESS virus sp.]
MYIGILVYTGPMSEEKKQVELEYVDVKYDEVGHVIYTGDFLKQRARNYCFTWNNYTIEDIASIKEAWPKLPTFRGCVFEREVGASGTPHLQGFVCFDNIRSGKQMKEINAKISWQVMLGSIEANRHYCMKDGEGVTVIGTFPMSAKEKGVRGGSKGVKGKDAEGTWGALVVDIKAGVSKRDLMEKYAALVGPCPHGFDRMYNEFAPGQSYSILERFGSYLPWQKELMDLVELGPDERSVHWVYSIDGGVGKSAMYKHLIYNNKLQPMRNATTRDLSCAWKCADVVFDFARDRGDEKINYSFMENVKDGISFSSKYESQAKLSDPNVHRFVICFANEPPDVKALTLGRWRIFAVEDNELVPKDVSLFTGGS
>AYP28899.1 putative viral replication protein [CRESS virus sp.]
MTERDWPIWMDSDAFDSVSNPSPVSIGLHPQPASVREEAKIEAVSVETKEVIVTPLGMEEQRELIVSETEAIDDGSRKKNWVFTWNNYTPEDVKTVNEDWLKLPDMRCVVYEPEVGKKGTPHLQGFFVFDKLKSFKQVKEMINKRVWFAQMRKAIEANLKYCSKEKGTIFLGDVPMTRKEKGTHGIKGKESGKDAPDIWAELLTDIKKGLSRKEIMDKYMSLYCAYHAGIEKYLDMFAPRVPFNIETAHGNMYPWQRQLLDIIDLKADARSVIWIYSIQGNTGKTAMFKHLLCMNETFEPFMNAPSRDLACAWKGGSAIFDLARDTGDAPMNYAFMEMIKNGYAFSAKYDSKCKRALDMTKERFVICFSNSRPDVSKLSLDRWAIFCINDALSLHLEDP…
>AYP28895.1 putative viral replication protein [CRESS virus sp.]
MMEIKLPYVANVDDEVGRVIYTGDFQKQRARNWCFTHNNYTPNDIEIIKTAWPSLDGFMGVMFEEEKGEAKATPHLQGFICFSTMKSGKQMLGTSPKTHWSVMKGSIEQNKTYCSKDGSGIIVIGAFPMSSKDKGIAGAAHGAKGATHGAKAPNIWAAFVNDVKAGTPRKELMVKYAELGIRYPKGFNDYFEEFTPKHTFSILERYGSYLQWQLSLMDIIDLGAGPREVIWIYSPEGNVGKSDMAKHLIYNKGFQPLQNATSRDLSCAWKCGSIVMDLARDQGNVPINYGFLECVKDGRSFSSKYESTCKLADPNSNRFVICFSNEYPDINKLSPDRWAIFLISDRKLIWQDPVLYTGTVDCTSQNEAR
>AYP28892.1 replication-associated protein [CRESS virus sp.]
MPRAAASHWLVTTFNIRDYGSFIQDWKNRLHEQITNKAKLTYIAGGLEICPETQKTHAHIYMQTSHNVPLDKIRTWIKQYEDPDRDHVYSFGSGGDDESPSFFCKGSSDDCIQYVLKTDTAFTEFDKFEVGTALFIKGQPRPGRGTRTDLIALKDDIDSGKENMGDLMNTHFETVAKYKQFTESYLFHVKQSRIHSAQKQLYSGATLRPWQQTLWNRLQGPIDPRKVHWYWESTGNVGKSFMAAYATFVAGAITVPIGKLHDMCYVLSKDTYPIYIFDIPRTYADKLEHIFTLVEMIKSGKMCSYKYESKIMLLEPAHVIIFSNFPPNLDSWSPDRYDINKITDVQ
>AYP28860.1 putative viral replication protein [CRESS virus sp.]
MLHTPIYTAQMTSQARNHCFTLNNPREDDRERILAWKCKYVVFGEEKGEEKGTPHFQGYVEWSSPKRLETLKQMDTRISWHIRAGTATQAADYCKKGEQTKAEYTLLKTAGPNYGKNAVVHEHGTISAQGKRTDIMDVGQQVVAGVPLTEIASKYPCTWIRYCKGIKDLKATLMQHRTERPEVHWRYGVAGVGKTHVPAMLYPDYYDKDGTQWWDGYEQQSCIIIDDFDGKWPFRDLLRLLDRYKYQGQYKGGYVKINSPVIFICCEFSPYHIWPAENDLAQIKRRLASITHVISKGNEVVEYERPAEPLASATEASPTATEVPMSPEAGFNPPTALERRMAVLIPSV
>AYP28791.1 helicase [CRESS virus sp.]
MCCRMPAKQTKFWPFTWYPPIEVGADGAETETVAQRAERALEAVRETGISQHITYIVAQAELCPTTKRLHIQGYVECKERWSWHRTRSDVFDQYMPGACFAAARGSASENKRYCTKLESRMPGTEPVEIGDAQGDAGETHNAGKALDRVFADIKAGDSMEAIIDKYGFGMFVRHERALKSAMCTWGKRRDAMPKVVLLIGPSGSGKSRWVQRTYPRRYRMTFGNGGNSAWFDGYNGEDVIELSEFRGQLQLAFMLDLLDRYELKVQTKGGTTQCVSSTVVITSNDEPTEWYPMMEGRDEKLKPLLRRIEEYGTRPRYQTENRLATLNAGE
>YP_009109635.1 replication-associated protein [Bacillariodnavirus LDMD-2013]
LCSWGKKYHEGRHAETARRQIAHVVIMYGAGGTGKTTLAHSWDIIEGEDKQERYYRRNPDDGAFWGGGKTAYKGQRIVHLEEFCGQEQFSRFKEICDLGKEGPPVNIKQGGSQLNHDTVIITSNHHPASWYHKIWESEPKQFHPFWRRITQVWFFPSHRPDGSL
>AYP28771.1 replicase [CRESS virus sp.]
MNVQSRQFAVTSNQETPDDCWAVYYDCIEALNDDELAHFFNQVIFNFETGESGNDHLQIHIDCAASVRPTQIVRYLPALTDSHFEPVHDLAASRKYCRALDGEKSGDVWGHEEWCRPGYVERGSRGTGAARDRGPSQFDLLAERCADAAAAGDSWFKVRRELATTAGPAYARAARQLEDLHKALYKPAEAKGDLRPWQKMIVDRLATPADGRTITWIYDPVGNNGKSWLCNYLIRNHDAIMLDGRVQDMAYAYQGQKVVCMDIARGQSDNVDHLHVTAEKLASGCIFSSKYESTNKVYDEKPHLFIFANVRHKTELWTAGRCVEIDLPAWILAEQAGPLVAVAAAQAMRFM
>AYP28739.1 helicase [CRESS virus sp.]
MPAGFRNWCGTKQVQEDFDAEGYLRGIVESKKARYVVGQLERGSHLHLQYYVQRDRQSTLNVMKRDICGETHWEASRGTPEQNKTYCTKEDTRVSGPWEFGTAVRERQRTDLDRAAEMIDEGKSLREVAIECKSTFIRYHKGLRAYEAITRSKGPRTFGPDGPEVWVFWGETGTGKSRRAFELWPDAYRKMSTDRWWDGYRGEETVIFDDFKGSSMRLHEFQMVIDRYPMQVEIKGAFVDLSATRYVFTSNKHPSEWYSKEADPEGTVMRRISEFCEERGRLIHFVWPLPEQSWVDHWERTQSLE
>AYP28727.1 putative replicase [CRESS virus sp.]
MTQQQGGSVGGSLGSPPPADAPPLMEHPALCYTGYYGITISLPHTTAFLNMPSVKQAKQYRQIWNVIKNALGVPFDSDFSLEYNQNGQVHLHGYIQMVNTSARFVNGAISDIAKAIHLCLPKKFRNFNEKNLFPNINRYRCPSHVIQYYDPTNHNINDPSSIEYWKAYIKKDIGKYTI
>AXQ66603.1 replication protein [CRESS virus sp.]
MEDTIIKKGYYAYQLRVDLPATDDDTIQQWITKYNAAYWIIGKEVSSLGKPHIQCIIWFEEKQQMPKLRNWWKGKTLDTKQPVSFTSAKKITSLAKYTKKDNNFTTNLHPEEIIKIGQWNTKKQQKERFMVKLYAYAHTMEYEEVTEEGDAFTCSHTHPKMTTTEFLCKLLEFYRKEKVRPAKSTLCYLLWREKYWNNEKWVYNNFNVDKL
>AXQ66590.1 putative replicase [CRESS virus sp.]
MPYIDLRITPEEVPTIASGTMNGVCVDSPEPHMCGIVVNLHQVLEKINKENQEKIGLPVIKKIPRFIWVKEIYNKFGEITKPHYHLNWELIETGIKIKKDTIQKLLNRKYHLKGNKMYCLRVHDALDEDGHERWWRYTCKQNIPLKYDGFTEEQINNFHRLANDEYEQRKKENNLTRDKLLDKNNFRNKLIKHLCIKHNEKPYREDVRIFCDICEFYKKTHMTAPFRKLDDLVIDMKCELGILTYEQYYYLNH
>AXH79093.1 transcriptional repressor CTCF [Circular genetic element sp.]
MPYIDLRITPEEVPVIATGTLNGVCVDTPEPHMCGLIINLHETLEKINRENQEKLGLPVIKKIPRFIWVKEKYNKFGEITKQHYHLNWELIETGIKVKKDTLQKLLNRKYHLKGNKMYCLRVHDALDEDGHERWWRYVCKQIKPQKFHGFTEEQINNFHCLANDEYEQRKKENIRSRDKLLDKNNFRNKLIKHLCIKHNEKPYQEDVKIFCDICRFYKAASMTAPFRKLDDLVIDMKVEMNIISYEEYYFINH
>AXH74933.1 putative capsid protein [CRESS virus sp.]
MSFCDIRITTEKILGDLSENTSQDQQNYAMRFLYRTSEYLDAQDYVMGEEKTNKFGEPTHQHYHINFYTEKEIKKDSVQKWIRNTFNLKGKEQYCVRVHIDLEDRNRWWRYPMKEKLIIHSKGLEDALMGTTVKQLKMLAKDEKKRQIEQNLKTRQNLMDKNAFRDNMFRHFKDEYKDNIPEDKKLWCDMSMYYIRHSKTPPFGKLDDTVVDFKVSVGAITIEEVYEIKH
>AXH78897.1 hypothetical protein [Circular genetic element sp.]
MPFVSLRLTPCFFDDPELPFDFQKYLRKVATLSGSKVQKWVRCWETKNKFGEETHGHYHMNLFCEGDIKKDTLQKWIRRLGITGNKAYAVAIIENPEDVDMWWRYCLKEDIDYVTFEDENNY
>AXH78666.1 putative replicase [Circular genetic element sp.]
YNGYGEETHPHFHIHFESQKTLSALRKSFQRFSDSDLYSMGRKGLKLYSLASAEEHHIKDINRFFRYPFKMAHKSEHIFNNYFEDEKLQFQIDLATTEYEENRHKKTEKRTKDAEKKTTYDKFVEFTNEEKFDCKRAVRLAIIKFYKQEKMACNPRTMEGYVNTYSLLNGIMTDEEF
>AXH78266.1 hypothetical protein [Circular genetic element sp.]
EVHNKFGDYTYPHVHIHFKSQSKKDTMLKKLKRRYEAMYDEPMTGTKKYSFTPETRVSEHAFFRYPLKQYEQLPTEYKLWNITDEEAEELRKVA
>AYP28737.1 putative viral replication protein [CRESS virus sp.]
MSRSRKWCFTINNWSSSDQYAVRYLFKDAAYGIVGEEVGEKGTPHLQGYVRFKNDRTFAAMTKSLVRAHLTVANGSDLDNQKYCSKGDNIYEVGEVAVGQGTRTDIKELAQKIKNKELSEIDVMFDYPDLYMKYSRSIEKMFAAVMEHRIEPPKVFWRWGRAGTGKTRYAIEKHPDHYIKDGTPWWDGYKQQEAIIIDDFDNQIPYRTLLRMLDRYQYQGQKKGSYVNINSPYIYITCEHPPEVYWRGNELQQVLRRLTSVDEII
>AYP28735.1 putative viral replication protein [CRESS virus sp.]
MSQAKNWCFTINNYTEDTCDLLAKVNCAYIIYGKEKGESGTPHLQGFISLEKKQKLVWLKKHINETAHWEVARSVKHSIEYCKKEGEVYERGNPPRGQTENGREALKRKYTCILQMAAKGDIEKIKEEYPAEYLRHKKQILSEIAPTTVEPYENTRGIWVYAPSGTGKTKYFQSYEFHDHLPNK
>AYP28720.1 helicase [CRESS virus sp.]
MMLTNFHFFMDEFTPDYPGAGIYDTTDAPKHGKNWFGTLNNYVREDIDALLVTKVKYLIVCEEVGPKNGVSHLHAVLCFDQTKSLKSLKTLLGPRWNLCVCRSTDASIKYCKKDGKFQEVGNAPILPAAKGQMEKDRWSVALAATEVGVYDEVDPQIRLQFCRQLEWLENKAKLAQAPSTTSCAMLWFYGSANTGKSHAARADFPGAFIKQHNKWWDGYTNQRFVILDDVEPGFCSSNASLFKMWADKYDFPAEVKGGSMKIRPEVIVVTSNYTILECFRDADLKPILRRFNQYDFAGGKGKRKLSWNRDNFEDIYGVRADLPQGLKDMHNAASIDAQEAACRALIERRYSVSVTDAPMEPAVEPPVDSPVESSQLSTQELLDEVDLAASAHALVALRL…
>AYP28704.1 putative viral replication protein [CRESS virus sp.]
MRSRAWCFTINNYTPLEFETLKLLQAQYIILGREIGETLTPHIQGYVYFTNAKTRPAVSRMLPRAHLEKRFGSHTQAADYCKKEGDFWEHGEAPVESTEASQRGGAATKIAWDKILEHVRRGDTEYVAVNYPKIYIQLKPRLESLHAPTVAPMSGELLHEWWVGKSGTGKSRALWELYPAHYEKPLNKWWDGYKHEDTVAIEEWSPQNVCTTSSLKRWADRYPFAGEIKGGVMQRLRPKKIIVLSNFRPDQCFVMAEDLEPILRRFTILEFPKDIQRARFRAAWFTNQPETPITDGVDSTSSSENEFLPDLDNIWN
>AYP28691.1 putative viral replication protein [CRESS virus sp.]
MTSISIPPKGASNGQYRHWCYTFYPDSKLEPVNMKHPEMGFIEFCRFCTAQLEKCPETGRYHFQGYFECNDKKTLAAMKKIDGLKGAHWSVRAGTQEQAIDYCHKEDSRVPVEQGGSSYTFGSPSKGSGQRTDLESATADIVAGVPLREFVERHPVAYVKYARGLDRLRTILAAPVITPTELEPRTGWQTQLIEAVTKSVADKRTIHWVSDPQGHSGKSTMAELLIRNHGAVFLNGRLGDMAHQYNYEPIVCFDMTRTVAEHSDHLYSFTEMLKNGIISSPKYESTSKVFFDKRPHVVFFSNTLPMPGKWTSDRLKLYEASTLPFFSPITTPMGPKGPERPVGAKRPREG
>AYP28688.1 putative viral replication protein [CRESS virus sp.]
MARPRSICFTLNNFTPEELAHIQTNINNGSFKYIVFQQERGAAGTPHLQGYAQRDRPTSFTAWKTFISARIHIEATRGTPEQNRDYCTKDADRIPGTLIVESGEIPVPGERNDLGAFVEACKDSTKSLTDLIDEHGASFLRYNRGALAIRSAYASVRNFKTRVFWFYGSTGSGKTRAANEIAPGAYWKQNSPWWCGYDPLTHDDVIIDEYRCDFSKFTFLLSLFDRYPLIVQPKGGNLNFRSRRIFITSPLDPRATWNTRSDENIQQLLRRIECVVEFLPAGVRRVHKGDVSDYELLGVVPLVAGDPGPPAAQTQEGEVADPALPEETDRRTRARVETFNV
>AXQ66612.1 putative viral replication protein [CRESS virus sp.]
MPRKKKVMSEDNSEEKSAIKLQGEFADTDKDKGYMFVFTDFNVDKVYELTDAVRGIGWGLETCPTTGRKHLQGFIQVFKQSRFKAIIQLLGGHVWVKVARGTHEECQNYCMKEGAYQQMGCFVKQGQRIQGIVENYEAGNTILDIIENDEEKYLKYHAGIDKIYQHLEIRDNKDKVRKMTNVILWGDSGTGKTTSIEQKHGRENCYVLGNPEGDNKCWNGYDGQKVLILDEYCSWFPLSVMLTMMDGRPWQCRALCKSMYAKFDHIYITMNDDPRTSLYPNVEGEKRVAFFRRVHKCLEVRRGNIAPSSDNETKKVPIQVKVTKVSKYVKPTEFFSLELDYEAEAYKKLNWYERRCEDNKKAKLDH
>AXQ66535.1 putative viral replication protein [CRESS virus sp.]
MSTDSSNSSKGKSGNTIQISPSKHWVFTLNNHTEKDINFLMECSSIEQLSCQEETGESGTPHLQGYVKFVTKKRPVSVFGEHFKAHWEKCRNVAAAIEYTQKAETRTGKQYVRGLRIVRALKCLKREQLYDWQKTIVEQIEEEPDDRTINWFWESEGNKGKSALVRYLVIKHNALLVSGKGADIKFLISQQKQPPDIIIYDIPRTAENYINYTALEEIKNGVFCSSKYESKMCVINPPHIFCFANFEPLYESVSLDRWNVVNI
>AXQ66530.1 replication protein [CRESS virus sp.]
MSCSVYDFRITIEPVSLSHNDVIRCIKGVAKHFVFQLEKGEKTNKLHYQGRLSLIKKKRPHLATKLFLEAFKEKLDGVSWYFKPTTNTEYLKGTFNYMMKLDTRENGPWSDLDIPKYIPRHIRGITPYPFQQTVLDSMHIYDDRKINCIIDPTGNNGKSILAALIRSAGGITIPCVGDTERLVATVCNILMAKQLREPRLVAIDMPRSINNNRLYQLMSAIEIVKDGWVYDSRNHFKEWSYDKPQIWVFTNNEIPTKYMSNDRWNFYDITKEKTLKCRVPPVNDEYDNYEK
>AXQ66524.1 putative viral replication protein [CRESS virus sp.]
MKIVPIVPAGGNTKPPPLKQISPSIRWCFTLNNHNEEDISSIVPVLREKAKLFVIGDEVGENGTPHLQGYVEFLKKVRPLSLFDTNKIHWTKCRGNRDSNIAYCSKEKVLFTHGMPKPIKIIDKLYPWQKEIEELCGTEPDDRTIHWYYEEVGNIGKSAFIKYMVVKHNILYCGGGKHQDIMNLVFNQDMDKSNIVMFDIPRAHEGHISYASLECIKNGLVSNMKYETGVKVFNSPHLIVFSNFPPSDESKLSKDRLIIKRI
>AXQ66522.1 putative viral replication protein [CRESS virus sp.]
MSENSSKSSPGLGNTKQVPPSKNWCFTLNNYDENDLMILKSSNSSKILVFQEEIGESGTPHLQGYIEFITKKRPFNVFAFSKAAHWEKRRGSKQEAIAYCSKADTRKEGTVPFAKGVKLARPIKIITKLKPWQQEVEDIVISEPDDRTINWFWEEVGNVGKSVLCKYLCHKHGAIICSGKAADIKYMVVKYKEKHGVYPDTIVYDIPRTSQNYVSYQGIEEIKNGCFMSSKYECDMVVMNSPHIICFANFRPNIDVMSKDRWNVKYVGIGEEPSGLLLTDQGID
>AXQ66519.1 putative replication-associated protein [CRESS virus sp.]
MPRKVQVSTEPKKRGRPRKQFSKDSAKDAELHKPHDCWDFTDYVVPYQPVMKYSDAGELNAAAQIRMDFWTGLGDSLKTLEIAHEICPDTQRPHGQGRVRFTRKIRFEALKKILPPDVHFEPSACQICDMYLRKHDSVALVNIDNRHQGKRVVFSEQLQAIKDGATLNVCIDMEGANYQSIRAAEITLYHKEPLRPVAPRETILIESIDEVPFDAFRLPNKYWDGYDAHPVIYINQAKLGFTMIELSEITGRQPFRLGGRNNRSARHNTIYIFGMSELEYSRLIDI
>AXQ66516.1 helicase [CRESS virus sp.]
MDQKDTKPHKTFDFTVFWSGDAEYESAVQTLRAWTADATRLQASYELGDKTEREHLQCKITWRVAKRWSAMKKLIGNTHFEVSKSKCFAYCAKLDANLIIMHDSRAPGARKDLADMKKMIDDGANDIDLWNEHFGSMCRYNSAMAKYKTLINKKKPRPRLEVEWIVGPSGIGKSSRADIENPDAYWLNIDGTGNIWWDGYDDEEVVVIDDFRGSMFKYNDLLKLLNSRGKYRIAFKGGSAWLSCKKIVITSVEGPEDCYPHHYDEQLKRRITKRIDLSEVPVTA
>AXQ66483.1 replication-associated protein [CRESS virus sp.]
MAAKKANDRKPLEYFPVQRKIPIGNNVGPASQVGLVDGGRILSLQNHRLYRYGKRYEMKIDADVSVLDAGNTITVWALADTWTVQKAYEEAKRVFEDAYTIERENLSKTQQARWFDFRATLGVTGDLMVPVVSSDPVTAGLTYLTNGEFIESVVEDQAGVTRTFSWNPTTTAASYSIPAEYDLASNTNWTPTTLTGAGPYDDLRADASQVEMAALQDSGNLPPYNRTTLPPVWVKIATLQLSSSDGAQRISTGFFPAPCGQVVLQLTGGLTTSNISNLVTCEFKAGDYKGVKAHNMERMS
>AXQ66471.1 putative viral replication protein [CRESS virus sp.]
MNRIISSNSSIGKSGNTRQISPAKHWIFTINNHKEENINTLLNDSSIEQLSMQEEVGDSGTPHLQGYLKFKTKRRPKSVFDEHFKAHWEKCKRIKEAIIYTQKEDTRSGRQFVKGLRIVRPLKCLKKENLYTWQQEIVELTETEPDDRTINWYWEEEGNVGKSQLMRYLVIQKGALLVSGKSADIKYQIANCKQPPDLIIYDIPRTARNYINWSALEEIKNGIFCSSKYESKMVVMNSPHIICFANFEPNEEVMSQDRWNVVEIV
>AXQ66446.1 replicase [CRESS virus sp.]
MFRNIIMSEKEQREAWRNFVNTREYKKSCKEAGEVWDAYKEREREEFIFEIAPQIAAKAKADRLRRMTEEYHAAHNDEGYLITLSIDQKQSEAEAVASQNAIVNDLRKANYKWLVCAKAVYEYWGHMDTENLTTNLKWNPHIHCLVKKAVKKSKIEQHIAVKFMKKKKHGVYHFDVRQLPYEEGEEYLNGYKIAEKMDGVVADKQTREKYNLADVIII
>AXQ66426.1 putative viral replication protein [CRESS virus sp.]
MDSVETNRDEEEVILNCSSSTCKKMQSTQLIHHFFTFNNYDRDDIIILEKVFRELCYMYVFQEETGKNGTKHLQGIISLKKRMRWGEFNLMKAIHWEKPINVKDCYLYCCKEETRTGDVFAYNYEIPYRFRLKELYSWQHDIIRLISKPADDRSVNWYWSERGNVGKSSFVKHLVMNFNAILLTKGKYNDICNLIFKANMTCKNIVIFDLPRNNGNSISYDAIESIKNGMITNMKYETGFVCFPPPHVLVFANDMPEMDKLSLDRWNIVEL
>AXQ66422.1 putative replicase [CRESS virus sp.]
MRTRTRWIRSSDTRQRLLMLQSRLRLLSTNSGKLKILCTQIPDYHGLLVGINIRLILYPMGMAKRKYSSKSKIEPSVMTLTFATPGSGAARSYIDLSQVASLVNRRFYRQGINWAVAGFKVASQRTGAVSVFKLPNTWTMSNAWEKSMRTWSKMNREALAETDSIRPKFLDFKIYADQQHHAAGFAANLLPLSAAGVAATPGEWEPSKVIIPNSANPGFSTEREILAVGANFPGNGASGLNAVSAIEGYAASRGLPNILDPNAPDDAASVDGASPANWMQAIFNEGTNQDEQIIEDMITENNVAPYPFENGPVVGGGTFGDTMYPGGANQLAGLEWHDFVQIYESNATNGIGIQRLKGGNFPCGLICVEWTPDESANLIVQIDLVPGHHRGYLCEPMTEM
>AXQ66418.1 putative replicase [CRESS virus sp.]
MTIINEVKAIESFLRGIGKAPLSVSPEFIKEHPHLFTKLITACLKTTQYCCDKEHHYGITLTRNPNKDTPAKFVQKALKMLTREWFEASDLTWAFECYNDKGESINEHIHIYAKSDSALRMNDLKRSYPNNRIDMQKLYGDKIPKTKNYITKDMLCENTIAYYKEHGLEKHHSL
>AXQ65577.1 putative replicase [CRESS virus sp.]
MTILNEIKAIDAFLRGIGKAPLSVSPEFIKENPHLFSKLITACLKTTQYCCEKEHHYGITLTRNPNKDTPAKFVQKALKMLTREWFEASDLTWAFECYNDKGESINEHIHVYAKSDSSLRMNDLKRSYPNNRIDMQKLYGDKIPRTKNYITKDMLCENTIAHYKEHGLDKHHSM
>AXQ66400.1 replication protein [CRESS virus sp.]
MSKLFRFDFTLGCEKFDGNYLNLKDILKEFCKKGTFQEEKAWIEEINGIPCEPHYYHHFQGRVSTTNKITLSKLIKDTNGGPINSICWSPTSANCVNVDYASKVYTRVAGPWDIEEEIEYIPKQIREITNLFDWQQSVVDALSIWDKRSINMIYCPDGNIGKSTLVGWIRAYKLGRALPPVNDYKDMLRIVCDLPVSKAYIIDMPRALKKDKLWGFYSAIETIKDGYAYDDRYHFKEKIFDCPNIWIFSNIKPDFKLLSKDRWKIYNIQNGNLVLNNNCLFEADCVL
>AXQ66393.1 replication family protein [CRESS virus sp.]
MCNQDAEGYVVTMSVAGFLELQEIGHYKLKHRWQNMKGTSVAKHQSATHWWPEVNEAGRTIYYTERCGNRGCWACQYRARRKLRDKVSSFIASTVEPSSDKWRFVTLTLPGSWYNVRSADLENQFSTIRRAFKSWRLKMKRRQRSVSGFYTIELVQNSNSSNWHAHVHLIMPWKNMDYGEIRKCWTESVDKPMRKQLASWTDDQFTNDNRAIQVDPITSSGIGEYLTKVTNYVTKGSKDFRNPAEVAKVLYRRRTTGWLGKYHGTKKN
>AXQ66379.1 putative replicase [CRESS virus sp.]
MSFIPFTQGENSETEDQRHIRQQVWLDQIDLRNSCLQTATKDFYTQLYRMQIKAGLSKNIPEEHLQEFRELKELQKNNQQDTSKKYAMFITVSPKDNRLSGFPELQKCVEKCIQKYWIKEYAYCYEQRSHDPDDIHGIHAHIMITRGSQKPSHAEREVRSSFKRIVGIPALHINIQWKKKEWVPDKIQEYMSGNKTGLNKNGQPKEIACSVDKYFRKIVGVEDLYSNYKF
>AXQ66359.1 replication-associated protein [CRESS virus sp.]
MTNAVCGYDFTVSCEFCDDVEAVKSYLKQVAKKWTFQKEKGQSGYLHFQGRLSLKVKKRINELKANFPIHWSITSSSNTGNMFYVSKEDTREAGPWSDTDREVYIPVQYRQFVNSLLPFQKTILDMPVDWRTINLIVDTIGNNGKSVTASIGELCYNGVDLPFCNDGNMLVQTVCDILHGSEERHPGAFFLDLPRAIPKVHMAGFFTACEQIKKGKVWDCRYKYKSWWFDSPNMFVFTNEIPDLSYLSHDRWKLWEINEAKELVPYVEPPDPLDILE
>AXQ66344.1 putative capsid protein [CRESS virus sp.]
MAYGRTRRKSTRPYRRASTKKAVPVPRVKRTVRKSTRTNALAINRNARMLRQLKMSQYGSVQKNFQNSRGAVNPTNSRPVLLDLSDFSKGDPSQLPPIMGAQWYQKTTAGVLQAVNMWESSSLGLNPYWLNVNKDIPNSGKIFECWQKITFKIEGNLRLTDTRIRFDVFRAKPRAFTPNAANVASLILPGSLNHFGGLAECTNKISSVYYHKILTKWVYLNSSRPDANQGTVQGTTGNSRFVSIYLKMNRVRTQSLTNPVAVPISPEYQEGNWGPLNSALGSCVWCLISASDPLQGDVQDVQVTASRTVCWRDPSGQAAVF
>AXQ66326.1 putative viral replication protein [CRESS virus sp.]
MSKSKNWCFTVNNYTADQEEVLKNIPCNYLIYGREVGASGTPHLQGYIQLKERKMLSGVRKLLACHWEPAKGTPEQNKAYCSKDGDFHEQGVRTQERQRTDLIAFMDAVDNGLRNKRKLMEEHSAVVAKYPRFVKEYLEVTEPPIEIEAHPLNAWQEDLNQMLNREPSKRIVNFVVDPIGNKGKTWFAQYYCSLHDNAQYLESGKRSDLTHALRTDIRVLFVNCCKSKLEFLDYSFLEAVKDQMVFSPKYESSMKRLPPCHLVVMCNEMPNRLAMSDDRYNIIEI
>AXQ66306.1 putative viral replication protein [CRESS virus sp.]
MSRAKNWCFTTNNYNEEHVLRLRSLHEEDNCNYIIFGKEIGEQGTPHLQGYCSFKARKRLDCVRKLIPDSHLSVAKGTAAQNKTYCSKEGDFEEYGDILSSQGKRVDLEEFKTAVKEGTRSKRILIEEHTEVFAKYPRFVSEYLTLTQPEPPVEDHPLHTWQTILDTKLKGAPNDREIVFVVDKTGGNGKTWFAKQWIAKDEKSQYMEMGKKADMAYALNPEITTLFVNCTRQQVEYMNYSFLESVKDGMVFSTKYESGVKKLQKCHVVVMMNQHPDRELLSEDRYKIIEI
>AXQ66295.1 putative viral replication protein [CRESS virus sp.]
MSDTLETMETLDLGNTSTKSNKKKRVIPTKKWLCTLFNMKMETAVEIFQVGTTKGVIGAEICPTTGREHLQCYFVFNTKIRANETYKLLKGHWEKAKGTDEDNYRYCTKDNRSREWGHFPILSEIYKLCYSDLRDSQKEIVDMFKTREHPKYGRKIYWFWEKTGNWGKSITATYMVDRMNAIIVSGGKKDILFGVGEMCKDGNAPPIVVVDIPRVSKDGLSIAAIESVKNGLFFNEKYEGGMIRFARPHIICFANQPPPLEKMSADRWVVRRLCYKEVWDEVMEDLRKYSLMRASNDRTTRDKPLG
>AXQ66273.1 putative replicase [CRESS virus sp.]
MSNTFYKLRITLSTSDQSDRDCSGVRRLCLNLKKKYKIKLSSFGIENINNKGQTVPEHIHFHFELVDDLHDNPHRNVKRWIQTQMPSLKGLAIWSFPPPEECSDIHRFLRYPLKIKSDPTLFECPEYLDFDYATEEILAKNEYADVVKKQQAYAEKQECKTTLYDQMSSLITLDLSQNPQPISVSLIFNKMVDFYVNQKKPVNPQTLNGYVILYLISNNHITSQTYTALNCSNTNLPIIHNAIPQTKSTTQAPTP
>AXQ66260.1 replication-associated protein [CRESS virus sp.]
MSNLCVVAIMQLRRCFITIHWKHLQNNAAMPAIEDCEENWRIIFKQICDKVVRADGYEAGVLALEMGDKLGRIHIQGYLEHNPKRLQTLANDLGVMKTCFDIVKDAKGSWDYCSGTGKHEGKFAFERFTFGEPKLYGSKEKVELNDLVNLIISGVEMREIMILHPYAYCVHRDRLRKFSEDWRYKPITPRKPEDPLIKGFEE
>AXQ66256.1 putative replicase [CRESS virus sp.]
MPLYQLRITIDHDPDTFKPLPQASRSFSSVELLLTRFVRGGYKDIKPTIYTYGRETLDKAGDLCKPHIHFHFEIEPQSFRSLKEWFQKTALTEYEITLKFNTVWCFQERSPDEQKDAFAIWQYPLKTQHDDSMTNPNLNNIDLLSPTLTLDLLRRDAFTIYQRTAQKNKLYKTQSAEKKSLYHKLEQYVLDNQPSVVSHETIWLTELQYYITQSKSICPKTLNGYTILYLLNQNYLTPKQYYALNNQNLNIPLIHNAPIQKETPSTQTPEEKSPETLRT
>AXQ66250.1 putative replication initiation protein [CRESS virus sp.]
MTELKLVIQKLLTKKWITTYVYTYEQRSETSEHYKGFHCHILLYRKDKSNSQMMKEIRNTCKHICDISNTHILNFRNLKTDADVEKAYNYITGIKADSNKHTKQMIDKEFRKHYYLKEYYKKDPDNLISLITKEDARQQEEIHEENINWC
>AXQ66246.1 putative viral replication protein [CRESS virus sp.]
MHIILKMSQSKNWCFTTNNYNDQHILRLRSLYTDDKVNYIVWGKEIGEQGTPHLQGYVVLKKRARLTGVRKLIADSHLSVAKGSPAQNQTYCTKEEDFEEFGDLPGGQGSRSDLDELVTAIKEGTRNKRELYEQHRKVCAKYPRFVQEYLTLTQPEPPVEEHTLHDWQSVLEAKLKRAPNDREIVFVVDKTGGNGKTWFAKQWVSKDDKSQYLEMGKKADMAYALNPEITTLFVNCTRQQVEFLNYSFLESVKDGMVFSTKYESGIKKMQKCHVVVMMNQDPDREKLSNDRYKIIEI
>AXQ66293.1 putative viral replication protein [CRESS virus sp.]
MSKYYVFTSFTLDIDLNKFYNEFCEYLIFQKEKCPTSGKEHLQGYFILHNRKRLPTVKKLIGNDSIHLERRKGSHSDAVRYCSKSETQIEPPTILGTHEEPACKWDEIHQLLKSGDIATVRDKYFSLYSRYKRAWGEIMCESFLPFTSPKIKGIWLTGPKGCGKTRLFMERRDVYLKGFNKWWDGYMGERIILIDDVSTTTWNFLLDYIKRWADHYPCRGETKGSHVYLQHEYLCITSNETLEESLTLQSTSHFEAIKRRFIQFHSSSPFWEASLTALLDTKNH
>AXQ66225.1 replication protein [CRESS virus sp.]
MTKAIKIWSVTIRKCYSSTTVVRVKSIFNEFAAQWCFQEERGSKEDGEHYQCRIILPEGQTKATMLDIFSKRFEDMRDVSMDPESNKSIEQGGLSFYVMKDDTNVDGPWYDATYKVPKKVTYEAKDLKCMDTPVPFQQKIIDLATQEPDDRTINWIHNATGCAGKSKLMKWMYCVSNLDMARIPMGSAIQIKTCVIEKGPHQIYMVDLPRVRGGDERQQELFSAIEEIKNGWVESPMYGKNAELIMEPPHIFVFSNEMPNLSFASQDRWVIWNLEDGNMERFFPGTAL
>AXQ66223.1 putative viral replication protein [CRESS virus sp.]
MRSKYWCFTINNPTSSDDECLSILKEKSSYIVWTPEVGSSGTPHYQGYVEFSTRRTFKSVKADMPRAYLAKRKGSAVQAAAYCKKTNSEQTNEFGEISQPLQGKRTDLDKVKELLDRGTAEKEIADSHFGSWVRYRKSFTAYRLLSVKRDWPCSIIWITGPSGSGKSRIAHENWPDAYYKAPGRWWCGYQGEQVVVLDDFRADDCPYHHLLRWADRYPCLVEIKGATIPLLVHTVVITTCNTPQETYPRLYDRQLERRISQTWDLGDPK
>AXQ66220.1 putative replicase [CRESS virus sp.]
MANQKEDNPFLKHQDLLVKLLKAKHICPTCWQYEPKDIRPDGEPELNAVKQEYWVHEACAGGYCEYCYGARYNEYFEEKPTDAEVISLIRQKQLKTDRAALHLAKQYKKELYKDDEDNGQLITLCIDKDYKQIPKLCGDILAEIKQSNYGFMSEAKAVCEIHTEHGIRPHIHIITKKIKKAGYVSQILRRKFQNPKYQIYRVDVKVLPYECGEDYVNGHKGGESTGSENLKEALMIKDREYREMNNMTHITPL
>AXQ66218.1 replication protein [CRESS virus sp.]
MSSKQIFCFDATIKNNEYTNDFVEIFFKRFCKKYVFQNEIGALKGYNHFQCRGNLKDKTTLNKINNYFIEYFGKGWGKASLTSTANSKGESFYTYCEKEDTKVGVSVRDDTEVIYIPRQIREIETLREWQQTIVEKLKDWDTRTINILYCENGNIGKSILVGWIRANKLGRALPPVNDNKDLLRMVYCLDTSNAYLFDMPRSQNKDRLYQFYSAVETIKDGYAYDDRYHFKDKNFDCPNIWIFTNSYPDLDMLSKDRWKIWEVENNRLVEFLAEDEEILIE
>AXQ66210.1 putative viral replication protein [CRESS virus sp.]
MEIYKMSCAKVFQECSNDMSDDEWDSLVCNLEEETDDDSPTGGEEEGNTISTPPPTPKVNPAKYWCFTLNNYADIEYDHLCARCSEMNNIDWAIISKEVAPETGTPHLQGALAFKKKSRPSGLKASPRIHWERSVSNKQDQIRYCLKEDKNPFIVGLPMPTKIIEKANFFGWQRDLDNLLNEPVSDRDIHWITGAFNTGKTTYCKYLTQRCGWVGPLEGTDRHIKSVCAEHQDANGYIIHLPYGKNIPNSFYYALESIKDGYYMSHFGTKGTYPVCLNPARIVVFANCLPKKSAHWHETKYKFYQISTNLETLIEQEYTKNEIVIDKCVLDVGE
>AXQ66165.1 putative viral replication protein [CRESS virus sp.]
MTSRNYCFTLFDAANVENAPDSVLPGAYVKDIDDIKNRKGDSIARYWILQKEKCPTSGRHHIQGYIEFLSPVRFSVIQKFFGEKCHCEPRKGTQEEAIKYCMKEESRLVMFCEAGEKALGSDQANARVNTIDWIMSNPEATYKDYVCYFSCEYMRYANNMDKLWNMFKYRPPSFEFDSLLPIQNEMIEIMENQDGRDIPWIYDPDGGTGKSVLADYLSDRGDCFWASTGGYKDVFHAYSKVCDEKPYVIIDITREEGMEPRKIDHIYGILEALKNGRAFSGKYDSVSLTFPKAKVLVLANCLPDPTKWSSKGPMSRYKKICHLSQGEGNTSLALISHCDILEKKDSASSTSWMCNKYNDNDIDGEWISETASIFKNKKCKELIQTDATE
>AXQ66163.1 putative viral replication protein [CRESS virus sp.]
MAIEQYTYWSITINNPDENDYLIARTPNDKYIRSMVWTPEIGGKEGTPHIQGWVRFQRNQSQAFVRKLYPRAHLKPCKKDDYNENCFRYAQKDDGTTAGPHHIILNDPLPANDTLLYKVLDRGFNLLIERDSKLSDHLDHEGIHDVLARITLKSLYTDEVEREMITERSGLEKIFISPVYEKMKAKYWREILIRIYVSKQDASDKCTERLSQGTPEKSGGSQICEDYEESESGEDERSCESRSSSGSSSYDC
>AXQ66159.1 putative viral replication protein [CRESS virus sp.]
MKGKGNPQKRHWIHTVFASHLGLDADDNEASFEAAFAEVYEALRADRRLRYACAQAERGEEGRLHFQVYTEWKVSLRRNQVCKAMPSHAEWRTGNRQQARDYCRKADSRVFALPDLGIWRAERGDDDFGQVEGPKARALRYITGENMTPLEIAARDPECYFTFATAIHKLYEARCRGHDLKLPLVEEE
>AXQ66117.1 putative replicase [CRESS virus sp.]
MQQPPVQLMNLRTLRVNECLHDVNASGLTCGYPKSTERLLAQLLADYFDQEEPYLVVREFGKEAQNPHYHLAGTLLNDLPGSKSRSDNGRTEFLRKRVATAGWKGNECQSWKLGVVGLMDSHFDYLCKGTGTGKQDQPQVVFCHPDFTKTVIAERNKVFWKINATLPKKGSQKRKRNASEEILSMCRERNILASEHGKIFDQVLRYYCKHIKYLQPIYVKNLVHQTSIYLNPEGNTAAILKDYCTNNYP
>AXQ66112.1 putative viral replication protein [CRESS virus sp.]
MGKVKNWCFTSFNLDIDWENQNIGELDIKQNIKYIIYQGEHCQDGKKHIQGFLQLNDRKEMTFVKKLLKDKTLHLEPMRGTPKQAQIYCTEEYIDKDGKKKDIWFNKIEYGELDETISGTRTDLIALKDKLVQGERLDKILINSTDNKEIHNILQYNRTLKKLEQTIRYESTKTQLLKQFDNTKWNKIQTKILEIIAEKPDDREVNWIYDEDGNSGKSYLSKYLQLTEDLYYITGGKQNDILYGYEGQEIVIIDLARTYADNLEHIYTIIENLKNGMYLSTKYETIQKIFKVPHIIVMANFRPDKTKLSRDRWNIINTDDYQEDIPLSLPEPPLIPIKKYIKSVKKA
>AXQ66071.1 putative viral replication protein [CRESS virus sp.]
MVVVTRSSKRSGEICNNIKISPKVVKIEVNGKKKQISPAKHWCFTINNHNKKHISLLMSVSSIDQLVMQEETGDNGTHHLQGYLKFKWKKRPQSEFGKDFGAHWSKTRNIRQSIAYCQKEDTRTGKIWFRKLKRIRPLKCISLLYPWQKKLVDIVSEEPCDRTIYWYFSKLGDVGKSAIARYLCIHHGALIVSGKLADIKFQIINSVDVVDLVIWDVPRTAENYINYGGLEKVKDACFASNKYESKMYIGNPPHVIVFANFEPDREKLSKDRWKIRELIKHDVGVISEYNM
>AXQ66064.1 replication protein [CRESS virus sp.]
MGDMDWKQETAAKECKKKILGKRLIQGDDLLEVVDENPELLFELKKLQGNLEVYRQMKARQKPDCGDFIDNNWDILMVHDKHDSGNKKRHWWIWSTEPNRGKTKFLERCDNSYRCSWYNKSEVYQQVHQDSEFILVDEYTTPDLKVTVLNQMCDGHYPYPVKGGAPINSKANLIICGNKSPAEMYPNAWKYVEARFNVLNLDEAYPADKEPVETKPVTWPPILNANKFTTLTKCK
>AXQ66050.1 replication associated protein [CRESS virus sp.]
MTSTKKKKAKPKADKKITKHFSIVGYDFTIPYDKMPDGAELMKALSQWFKKWVFQKEKGESGYVHWQGRGSLIKAKRLPELAKAAAEYFPGVHWSITTTGVHEGQNFNYVMKADSRVDGPWTDKDHEEPPVLTRQLKEFMERGIEFGWHKQVLEICDTNDNRAITVILDEEGDSCKSLFAEYLEYEGKAWEVPPFRQMEDISQCVMSIKAKKCYLIDMPRGMKKDRLGEFYSGLECLKNGVCWDKRYSFKKRRMDRPQVVVFTNMLPCMKLLSKDRWNIYEMQKDKSLLRKVF
>AXQ66048.1 putative viral replication protein [CRESS virus sp.]
MPQHRISPAKAWCFTLNNYTHEEYGSLVLQFRTLAETKIDPVGFQFIIGKEVGESGTPHLQGYISMNKKFRPLPSFKVIRDDPEKGEVQCMHFERAKGSAMQNYRYCSKDGNYVSNMPKPYMNVEEAQKIWDEPDLEVPECEWACSKADYNKWLDQLERKEAAASVLKRHHDNEIHEQRLQLTL
>AXQ66045.1 putative viral replication protein [CRESS virus sp.]
MSGPRSMNWCFTWNNPSMYTEEARWDEVPPPPNVWPDVSYVIWQYEQGESGTPHYQGYVQLKKQYRLSTLASNMPEGIHWEPRKGSHAQAKAYCQKEDSRLAGPWEHGTETHQGRDSALVPMLAAVKEGKPELDIVDMDPLIWARYFRAIERYRKLVTPARKDGDTVFTTIYWGETDIGKSWRAQFEAVSQTGRYYKLPTPQNQKQVVWWDDYAGEEDVIIDEFNGQISQTYMNTICDRYKCQVQTKGGIVRLNMRRLWITSNNNPAEWWPNVGIRPFLKRVTGDNGNCEHMTVPWRPEQDGELLIADYEDAAERIAKKNAEIDALEGLLQEQLPDEHPQKKRRLQQPIPMAVAMGMLQQQQSAPPWNQQEEEEIIRRRMGYSGRYSKLAQLAGSRR
>AXQ66042.1 putative viral replication protein [CRESS virus sp.]
MSPGNQLKYINLGIVMSQEMSAMSAMGEGNTKPLPVKRKKQVNPSKRWCFTLNNWTDEQLSAIVRECDTYCAVAVIGAEVGESGTPHLQGYVEFKVKQRPLSKMKGALGAHWEVSKGSRMDNYEYCTKDDDVKYLKGIEKPVPLKILKDEDLYPWQSAIVRLVKEEPDDRSIHWYWEAVGNVGKSALVKKLCAEYGAVICSGKSADIKYSIVSYKEANGVYPKVVVYDVPRTSIQYVSYTGIEEIKGGCFMSSKYECGQVLMNSPHILIFANSEPEYGSVSMDRWNVTCLGETEDIKVIDDFDEIEERYLQARALRAMKRDSEETAKAHAEWEQSKEIYKSEIDERIENVKVECVSACKSRLADMAGGMLMELRSRSVNR
>AXQ66034.1 putative viral replication protein [CRESS virus sp.]
MPAAWTPDTRPLGEKDPDKLFKDWVWTYHFPEGTSFAEATAETLDFECQLVEEGGNLVYCRWQLEKCGTTDRYHYQGFIQFKSRVKFTAVKTALQKAGAERPNTVHVEWRRGTVKQADDYCKKQDTQQQESQTAGTLALPAGQGARSDLKRLRAKTKRARSMDDLYLDEDTEDDIQMELAKYPKYCAGLLAAIQRKKARKFRKVKVITLWGTTGTGKTRYAYERGAFKWSPPSDTTKEWWDGYAGEKAILIDEFYGQMKPARLQELLDGYMCRMDIKTSHTYAFYDTVYITSNVSPEEWWGENVPAEVKASLIRRLTQYGGEIKHITQPMHFSDDEDDEESDDEPFIL
>AXQ66028.1 putative replicase [CRESS virus sp.]
MQTQQTWKNTVLLRIEEEFYDLISSEISAWIDPEKPKLAVRERGEDDDNPHQHWFFHLQEGKKLSAFRSSLNRKGFKGNEMYSLKAGKPKLCDSHLDYLCKGITSQEEDDVDIITRSKDFDDTVIAQRHEVYHKIHAYLPEKKRKRELNASKLIGYLEVTMRKKQKVPLPRAEMHKLAMRWYYENKTTINVHHLRTVTNHVSYGITMEEDLVDCPETQEHFEYVEKMQAQLFNKIE
>AXQ65492.1 hypothetical protein [Circular genetic element sp.]
MFCLRINESVVSLIKNPGLINNYLWNDLLLKDHIDEAKPYLIVRETGKDGENPHFHVAGELQDGKTLQNFRTFLNREGIKGNEAYSLKKGNPEKMDRHFTYLCKGTDAETPSEVICRHPDFTDEVIAQRHQIYWQVNAQLPKKKRKTESVTAAADQIALLCKQRIAHNKAESLSEDEIIDIAVAWQHANRKTLNDFFLKSVINHVTYTLKGMNCNRMEQFRNKLKYNNF
>AXQ65999.1 putative replicase [CRESS virus sp.]
MEYLNKILKNPITILAGDLLVESPAQNGIIDGKAIYASFNNYDMALTINLKGSHNPTVEKMKGDIHKQYEYLVQLYKEHIIPHCSNYVAHFELHKCGEFIHTHAIISIVKPNKTQQAKAIKQIRSEVFKKINNRKLKPGETYKNRIHLEKVFTVETWYDYIKKDEIIMRKYDDRIRKLYKLQSINTSKTTSIVVSL
>AXQ65994.1 putative viral replication protein [CRESS virus sp.]
MSLAKNWCFTTNNYNDQHVLRLRSLHEEDNCNYICFGKEIGEQGTPHLQGYCSFKTRKRLNQVRTLIPDSHLSVAKGSPTQNKTYCSKEGDFTEYGDIPSSQGKRSDLDEFKTAVKEGTRNKRILIEEYTEVFAKYPRFVQEYLTLTQPEPPVDTHALHEWQRILDTKLKRAPNDREIVFVVDKTGGNGKTWFAKQWVQKDEKSQYMEMGKKADMAYALNPEITTLFVNCTRQQVEFLNYSFLESVKDGMVFSTKYESGIKKMQKCHVVVMMNQDPDMEKLSNDRYKIIEI
>AXQ65985.1 replication protein [CRESS virus sp.]
MELEWHAFFAAIKHEHNEEVLEILHKYDIGRYIVSREKVEGAHADTDGEHFHFMVEMYRTDYNRLAKRLFIDRFKLRGRACVGHPRQYGKVKNIENVELMQAYTVKDGNVSTNLTDEELEALKEKSYKKENKRKLYDAVMSALATCEFNLYGGYREMRDAVARTYIKEQIKADLTKSILERYLRLYILYHADITDQEKLEWLNIYVWGIE
>AXQ65984.1 replication protein [CRESS virus sp.]
MKYVRKDGDYINIGTMDAEQEKNAKTSKQKILGKHLIEGANLVATVKENPELLMNYNKLKLNLEAFRADNAREEIPECRDSIPNTWGLDMPLKDEKRRHYWIWSDVPDMGKTTWLKSIEDAYKTSWFNQTELYQNIHSDSQFILIDEYSSAKVKATTINQMCDGTYLYPTKGGTAKQVRGTILLVCGNRDPKDVYPEAWPYIEARFTVKKVGDGHYWEDGISQQNPLNDN
>AXQ65926.1 putative replicase [CRESS virus sp.]
MEKINQLINFLNKIKIWKLLKHIYDTIIYIIMSCQKKTIAQMEKQAWKRFNLKTKYEITCTFEDEWQGLKSTKCQNELQRLIHFNKFLACTYLPLIKHCKYELTTEISDPQVIERYKYPRLHLHGVIETLDDPEDLLIFKLNTLQNMGVFGRIQINKFRPEIWPQYCKKDQDLYSKWLKTYIDMPTMIKNGYEEPKEAPIDFFGMNKT
>AXH78178.1 putative replicase [CRESS virus sp.]
MSNANLKIKKTSVKPEKFERTKFHYEAKTKYEISITFTNEYQFMCHNNSVKQDLFEGLDFKYDLFKRIREHNKWFESEYLPLLQRNCEYSLYQEISDPQVLEDSVKSSCKWPRIHYHGFIIFPNHESLLLFKLMTAYDIAQFGRVQINNFRSPYWMQYCKKDLKKIKKIYNENNIKYHFQYPELKKDFFK
>AXQ65891.1 replication-associated protein [CRESS virus sp.]
MARTHAKKQMKKDPSFRKLKPLGYLPVQRKVNLGTAVETGATSGQFDTGRLMSQINHRLYRYGKRYTQKVDVDPSGLNPGTIVDVWALMDTWFVQKAFEEAKIVFHRAYTDERENLSKEARARWFDFRVESGITADTMRIVVDSIPTSPATGVITQGEFANSIVEDAAGATRTFTWAATIPGSSYGLMTEYNLAGNTNSSPTTTTGSGPYDDLEADASAVEMEALQADGNIPPYAQNGFPSVWVKIGSLTVGAAGNQKLSTGYFDAPCGLVCINVTGQSLYSISNNVSLTVQAGDYKGVKAHNMERM
>AXQ65885.1 putative replicase [CRESS virus sp.]
MNLFKFDFRDNTFMCRGSNSCQTHAKSRSKNSILNHKNYEVKDLDRLRDIFKSNLDMYEICITIKPKIHDDRNHALIYQDVNKSINNFFIKKFKELKENNYGLDKYEIHLFTEYSDKCRLHFHGVCFYISPQILNELKIKIQRQFGLTTVNKVKHINYLTYITKDVLKDINVPTYTVFNLNARK
>AXQ65870.1 replication protein [CRESS virus sp.]
MPMSVAGFLELQEIGHYRLKHRWQNMKGTSVAKHQSATHWWPEVNEAGRTVYYTERCGSRGCWACQYRARAKLRDKVENFVRTTVEPDLTKWRFVTLTLPGSWYDVRHADLETQFAEIRRAFRSWRLKMKRRQRPVSGFYTIELVQNSNSSNWHAHVHLIMQWKKLDYGEIRKCWTESVDRPMRKQLSEWTNKRFTNDSRAIQVDPITSSGIGEYLTKVTNYVTKGNKDFRNPAEVAKTLYRRRTTGWLGEQYGFKEK
>AXQ65805.1 putative replication initiation protein [CRESS virus sp.]
MNNPFETYPQTFADIYRKRHKCPTIMLYIDDDLEASGEAKLNATKKEHWVNDECASGACEYCHGWQYNEWFQEKPTDEQVRELILKQQIKCDLAKKVKRTKYNELIYGEEKNNAQLITLCIDKDYKQVPKLAEEIISVIIKANYECLRDAQAAIEVFGKSETELNPHIHIVTKKVKSPGAVAQVLRRKLQKDKYQVYRVDVKDMPYQAAYDYVAGNKEGAKLAATQKDKEYRSTHNLKDIYEL
>AXQ65797.1 putative replicase [CRESS virus sp.]
MFSNIIMSRVHYTNAERRAMMEGMLDSFEYRQSIKESDEGITEQEIDELLQRHHCVAYQWFEIDARIKKFEENKKIQDAMAEYHKKNTNEGTLITLCLDQDQSEEDALKNQYKVIDELRKANYKWMVEPCCVFEWWSKKDKLKDDMDNLNWNPHIHIVVRRIGKESKIRDNLKAKMKSLPSVYRFDVKRLPYENGMLYCSGEKVNCKVCACAKDEEFRNKHSVSKRIII
>AXQ65796.1 putative viral replication protein [CRESS virus sp.]
MSRAINWCFTTNNYNDSHILRLRSLHEEDNCNYICFGKEIGEQGTPHLQGFCCFKKRKTLNQVRALITDSHLSVAKGSAAQNKTYCSKEGDFTEYGDIPSSQGKRNDLEEFKTAVKEGTRNKRTLIEDYTEVFAKYPRFVQEYLALTQPEPPIEDHPLHTWQSILDAKLKRAPNDREIVFVVDRTGGNGKTWFAKQWVSKDEKSQYMEMGKKADMAYALNPEITTLFVNCTRQQVEFLNYSFLESVKDGMVFSTKYESGIKKMQKCHVVVMMNQDPDMEKLSQDRYKIIEI
>AXQ65795.1 putative viral replication protein [CRESS virus sp.]
MSRAKHWCFTTNNYNEEHVLRLRSLYEEDKVNYICFGKEIGEQGTPHLQGYASFEKQSRFNSVKKLIPDSHLSVAKGSAAQNRIYCSKEGDFTELGDIPSSQGKRNDLEEFKTAVKEGTRNKRILIEDYTEVFAKYPRFVQEYLTLTQPEPPVEEHPLHTWQTILDTKLKLAPNDREIVFVVDKTGGNGKTWFAKQWVTKDEKSQYMEMGKKADMAYALNPEITTLFVNCTRQQVEFLNYSFLESVKDGMVFSTKYESGIKKMQKCHVVVMMNQDPDMEKLSMDRYKIIEI
>AXQ65779.1 replicase [CRESS virus sp.]
MPRHKITPGQLAPKNSTRSRIFSIVIHDVKPNSKQTLETEINNLSPDWSLIAEENYNHQDGSHIHLFLRYAQVKAKSAVLRFIQKLELGGRVQVDIGRGQFSECEKYLKNPDKNKFVDPNVSRNVKRLTLIEKYPEKTYKCPKCDRRHFVPWLPGHDQALCPRAQDGHTLCQDCWSSEINKKALQTLREKFSQDA
>AXQ65767.1 helicase [CRESS virus sp.]
MAHTPKYRNFTITVNNPTEEDVTLLDTVPCKYIVYGNEVGESGTPHKQGTIIFKSQKTLSAAIKSLPRRAHVEVCKHLFKSIEYCKKDGDVIERGEPPKTKEDQGNMEKERWANFISLAEQDRLEEIDPKDRVKHYRAAEYFRSEGAKKRRLEDTEERMEWYYGPSGTGKSRKARSENPAAYLKMCNKWWDGYADEDCVIIEDFDKKHDVLAHHMKIWGDRYDFLAEHKGGAKRIRPKKIIVTSNYHPKDIWTQVSDLEPILRRFKCVHFGSITMKEKEPIANLETQYNNRI
>AXQ65761.1 putative viral replication protein [CRESS virus sp.]
MSRAKHWCFTLNNYNDSHVLRLSALVEDDQATYLCFGKEVGEQGTPHLQGYASFTKQVRLNQVRALIPDAHLSVARGNPEQNRTYCSKEDDFLEFGNLPGLQGQRTDLQSFMDAVKGGCTERKELLELHPSVFARYPRFVGEYISLHEEIEVPVHPLYGWQQILEDKLKDPAGDREIIFVVDTEGNTGKTYYSKLYCSAHPTAQYMEMTKKADMAYALRRDVTHLFVNCTRHQTDFLNYSFLEAVKDGMVFSGKYESGTKILGPCHVVVMMNVHPDMEKLSVDRYKIIMPN
>AXQ65751.1 putative viral replication protein [CRESS virus sp.]
MPAATFQHCAVTVNNPIPDDETWLRACADFALTQRIKITFCRFQPEIGQSGTRHLQCYFQLSGKMSPRDFTDRLTPNLGARPHCEGCRGSSEDNLAYCSKDDTREEGADYHDCGEPIEIESRVSRQGTRTDLEAVREAIEAGTPLDELMGRHFEAFAKYDKFFTKYHHMVHQKQARSDLKQTMSSASLRPWQLRLVESVSGDVSPRQVHWWWDPTGNKGKSFVASYLRSLDGWIHCQVMKKSDLLYLLTKHIMTAKGVIFDLSRTTADGSVSVVYDICEMLKNRVFCSGKYDSVTLETPPVHVLVFANYEPDRNAWSADRYDVHQIL
>AXQ65737.1 Rep catalytic domain protein [CRESS virus sp.]
MTHLKTLKGAQKIVVVSEQHKDGTPHLHAYVSLSVEYRCRGDHKALKVNGNYPNVQSVKNKFKWLSYLKKSDDEPLEYNMSLSEDTTAMQSKKRILGKRLIEGAQLHELVVEEGNESMVLEYDKFKKAITAFQLDQLNKTVEATAGTKGLFVFGPPGCGKSKFIRDQSIK
>AXQ65729.1 putative viral replication protein [CRESS virus sp.]
MTLNAVAVWDFTLPQDDLRHTQIINGLYPDVIKKYCFQLEQGDSGYLHYQGRISLIKKRRLNELKKLIPELLQKIHLTPSSNNSREDECFYTAKLDTRLEGPWKDTDPKPIYIPRQIREIVNLYPWQKDLIERTTEWDTRNINIIYDNGGNIGKSTLTTYMGVHQLGRQLPYCNDYKDILRMVMDMPVAQTYLIDMPRAISKERLFQMYSAIETVKSGYAYDDRYHFKDKYFDCPNIWVFTNEIPDSNLLSIDRWRYWTIIEKELKVYTINDEKMADCVL
>AXQ65715.1 replication-associated protein [CRESS virus sp.]
MSLYVINYNIYSKYNNMSNPITGYDFRYNGSYTPEEIKGFLTGIAKSYVFQKEKGDSGYVHYQGRLRLQKKRRRTTALALFKTKPNYFQPTVASEFLNGDAFYMIKEDTRIEGPWADTDEVKVLTRQLKWYFEQEERPFQKQLREESTIFDMRAIDLIWDVTGCCGKSLFSESLEYQGHSEEIPPFRLMDDIFQWVCSRPIKACYVVDMPRGMKKDKLGDFYSGIEVIKNGVAYDKRYNAKKVRFDRPRIYVFTNTLPCLDLMSKDRWNIWKVNKKWELELFEPDKIDWMEKEE
>AXQ65696.1 putative replicase [CRESS virus sp.]
MSKNIIIRKRETKTTAGDETTVGDETGDDKAEWLAFMAHIPHSEVETIEQELQEYKYIIGLETSEYEHYHFYVKMTEKQYYNFAMRIFRNKYQLRGRATKGCPRQYGKEKNIKDHEKMARYTCKDKNVRSNMTKEEIDEVLGMKLEEVKNTKKKSKYEKMIAFVEKDLNRLWDTRDNMGTREIKISIIDFMRDEKMILRKTTIDSYYYYFRTETQYQDWKSTSTSIYETLYNDHQREYNYA
>AXQ65687.1 replication protein [CRESS virus sp.]
MNYLAFMGAIDHSHFDYLENTLKEYDIGSYIVSAEIATASHEETKGQHFHFLVEMTDKDYSRFAKRVFIDKFSLRGRATKGKPRQYGKVGKIENLEHMKRYTVKDGDFRTNLTDTEVVELVENSFKKTEKKKLEEELMEVLQEQFHQLEWFDVRYGIHDSLDYDACSMNYSQITRYVITWYLDKDMRPPPPSTYKSICINFIHKLKKYVNTDKALILIAIMDVRNPFR
>AXQ65689.1 putative replicase [CRESS virus sp.]
MPTQKTPGRPKNSPNCFAPKNSIRSRTFSVVIHDVLPGSKAKLNEKINDVQPDWSLIAEEPYNHQDGSHIHLFIKYNQPKAKAKILSFIQRLELGGRVQVDIGRGTFDECQKYIINPDKIKSLDTAIIKNVVRLTSIEKHPDQVSVCSHCGVKYWDPPDDFGASTKCCGRLTCHIECHKKK
>AXQ65671.1 putative viral replication protein [CRESS virus sp.]
MKDKMFRDIIMSKSSSNSSTGKSGNTIQISPSKHWVFTLNNHTENDINFLMDCSSIEQLSMQEETGENGTPHLQGYLKFVTKKRPLSIFGNVFKAHWEKCKHVCSAIEYTQKAETRTGKQFVKGLRIVRPLKCLKKEQLYDWQTSVVSIIEQEPDDRTIHWYWEDIGNVGKSALVRYLVLKHNALLVSGRGQDIKFLISQQAQPPDIIIYDIPRTAENYVNYTALEEIKNGVFCSSKYESKMCVINPPHIICFANFEPFLEAVSADRWCVTNLC
>AXQ65655.1 putative replicase [CRESS virus sp.]
MSYLYALRLKALDGYAALFPDVFVEDRFTHVLHVHHTGKNRDNPHYHFILKCDYEKKDTLRRYLRSHFTLAKGNKHISLKDWDGDVKACSYLYHEDTPVTNVRGFTDEELEEFKTINEEVKRSQTKIPVILERVIKRKQNYKIYDHDFSEDNYYTPSHDEHRDIFNLILDELRKSGDWVPNKFQMERYINKVRLTLVSSTTDFRSFQNNLYNEMFPKF
>AYP28765.1 hypothetical protein [CRESS virus sp.]
YCVRVQALEGYLEKIRALTFQEDYTAILSVRHNGSTKENPHYHIVIRTGVNQQAFRVRMKKLFPDGKGNQHMSIVPWDGDDKALSYLFHEEPDVTPVVKKGITDEFETKLRSSNETILSKVKEAKGKASHTLEEDAWFHFQSMKTKPNDIEIASFMILHALRNGKYVPQQWLLKAMTYRLQYRLLKG
>QFR35829.1 putative CRESS viral-like replicase [Mamiellales associated circular virus 2]
AIRLNDFGYLQKAREFFVPGDMFEAVYGIHHSGRKSDNKHWHFAVESWYSKDTIRARIAKEFDTQKGNKNHSVKEWDGSKTYIQYTLKELKDYNDIDTVLLVNARTGGYLMFGDLNTLHTRSQLIVEEIKENTPSKICMKIATQMIDGDFQYNDREIFRLICKYLIQKGSFLPNRFQAERWLLQVKVNFAQIQDAKTSGEDAQEAFISQLYDDYF
>QFR35828.1 putative CRESS viral-like replicase [Mamiellales associated circular virus 1]
AIRLNDFGYLQKAREFFVPGDMFEAVYGIHHSGRKSDNKHWHFAVESWYSKDTIRARIAKEFDTQKGNKNHSVKEWDGSKTYIQYTLKELKDYNDIDTVLLVNARTGGYLMFGDLNTLHTRSQLIVEEIKENTPSKICMKIATQMIDGDFQYNDREIFRLICKYLIQKGSFLPNRFQAERWLLQVK
>YP_009237573.1 hypothetical protein [Lake Sarah-associated circular molecule 12]
HIGNRTGKEHIHIALELLGNLQQQSINKRMKKIFGVSGADYSSKIWDGSHKVLSYLYHDEKGSVEYFKMELTPSELEEIMKTKDVYKDIVHTAKQKAATRIPERILEEIRESGSTWTMRQIIKRIFVGVNKDEWYPPGSQMERYVQEI
>AXQ65640.1 putative replicase [CRESS virus sp.]
MKVIIILTVFDVTIDTRTLFLDRLCALGKEFNWELTRQSFGIHRQATRAHTHITTVFDCGDTKVWKILADKIKRSDAWKTYCANNEHSMKLSALEKELKVKITHKYSDHEDYDEGAALRYNLKEYESDKAMWNDLTKLGDDLHAIFRGINKEEAEGMRQVANDTYTAVKDKRAKDEQDKLNKENKRMRLFEYIKARETIQKSSGMPYMVQQVVCAILRFNKEEGTNFRITSLKDIAVNWLYQEGYVTEIDICEYLHI
>AXH75999.1 putative replicase [CRESS virus sp.]
MKVIIAITLFARNDIHKYLNDMKHAMTDIITKELKYSILKHDMGVHRNSEHLHAHLTFICQTDKSKVYKILNDKIKRTPQWASYHEYMTKSDPDRDRKSAISFTWENDSKYDEFRALAYNLKEYASYEIMMEDYQFYETINIDTTIELEDLRKYGNSLYARSCKENEKKQQNIKEKHNLKTNMYTFLIQRIEMDGKQFPKVTSHLPKDQMMITSQYIRYISYHILKYYKDLDKSAPIGHLKNQAINFLYNNDYIDEEQILDYCNI
>AXQ65639.1 replication protein [CRESS virus sp.]
MPAKKSPKLQVWSLTYQETEANKLPTAEKLISAFEALDCKAYYFQCERAPTTGRLHWQCNIRLKSPMTEPAIRARIKSTCRKDYAGGCLTCTATHSTKAAAFYCLKEETRVEGTKPYAYPDSVYLGADLHDYANMYPWQKSVYDMVIGKKPDDRDITLIVDPMGFNGKSDFVKGLAYHHNARVVPLGLTSAQMKSAIVGEGAHSIYCIDIPRNNKSYVEIFDTIEEIKRGFVISCFHGKLNELFMYRPHIVCFTNECPDLSLLSFDMWKVYTIASSDKTLVPEDKWQIRRMQQQNKPQKIKHSWGSLEGV
>AXQ65661.1 putative viral replication protein [CRESS virus sp.]
MSSADSSNSSGGEGNTKPLPKQISPSKKWCFTLNNPSEEEKSSICSIVPQFCSRAMIGEEVGEEGTPHLQGFVEFKTKKRPMSVFSNKRIHWERMKGTIQESVIYCSKEGAVLLAVGCKAPEKVRTITDFRPWQAEVIESIRGEPDDRTIHWIWDTDGNVGKTALAKYLAVHREALVLSGKSADIFYGLMAFKEKKGYFPEVIIYDVPRTAENFVNYGALEQVKNGLFFSSKYESDMAVFNPPHVICFANFKPKETAMSADRWKVRCLDCYEVEEVKEEEREIQKAAERAMRENTEETARLHAEWEENKVIEECAPIVGGCLQGIGDAFVMELRSRRR
>AXQ65592.1 putative viral replication protein [CRESS virus sp.]
MQSTRSWCYTINNFTEEDLQGTRALKCAYNIFGYERGDEGTPHLQGYVHFKEKKSLRTVKKVMPRAHLEPRQGTVDQAVDYCKKEGNFEEFGVKPMTQKEKGNENKKRWRLINEKAREGDEAWLEENEPHVYHTGLATFRSHKKAKITPLDYVDTPHEWWCGPTGTGKSKKVWEDYPTHYAKEKNKWWCNYTGQDTVVIEEADPKNMEHLADRLKVWADRYPFPGEIKGGRIEGIRPLKIIVTSNYTPEECFTDSQNLEPILRRFKVVKFGDSAPAVHPNYTIFAHPQYNP
>AXQ65583.1 putative viral replication protein [CRESS virus sp.]
MSEQKRHWVSTVWPGHMGYEATDDEAELIDAYEAFWRNLADAPGLKYGIAQIERSPDTGQLHIQAYTEWAQSKRRTEVYKILPSDLDFRRGSRDTARDYCRKTDSRVKVLPELGEWRKEKAPAISPKQRALSYLRDGLSPADICAMDPECYFTHWRSINAVFGSLQMKPLRTSDASLEHGKKEERLLRDEEEE
>AXQ65576.1 putative viral replication protein [CRESS virus sp.]
MLHSISSSAGLSSDVRPRRPRSDVSVPMRTLRHLSGTPMRTRSLLRGSVSTPRSRERTNENCPARSEQILNRRWRIHYYSTSGSVHNLFSHNLVSMSLAKHWAFTLNNYTDDNERILREAFDAGGIDYLVYGKEVGDSGTPHLQGHVSFSTRKRLSQVTLALGQAHYTVCRSLKRSIDYAKKDGVNTEYGTSPALSSAAGKRSDLEDLKAAVRGGMVDPKELREAFSDVVAKYPRFVLNYVRDHRPLPTLPGHALYAWQQQLVDKLLGPPDPRTIYFVVDEEGNKGKSFLCDYLEQKHAGTQVMKCGKRDDMTFELDEDITCLVVDVSRSAAPYLSYTLIEDVKDRRVFSPKYESHTKRFAVCPHVVIMMNVSPDMTKLSEDRYDITVL
>AXQ65563.1 replication-associated protein [CRESS virus sp.]
MSTANRNKVIQWEITFPQSGETPKDTFHSCFPPATYSICAKEAHADGNPHLHLGIKLKKGISKSNLLKFVEKRFPNDYKRIHVSPIKSWDQWIDYCHKEDADPVITGSLSQVISKVERLNRYFGKYPELWFEIGMPTAEQFLADMAEKEAHKAAALAEIENRRLAHELRRLDAM
>AXQ65561.1 putative replicase [CRESS virus sp.]
MSPISNFFYFLILQMPSKKQIRVFGRITASQADCIDILTFFNNSSYLLACYEQPDSGCTSSHCHFIAESEEYTSMNSLRNQFSKKVLKKLELPGRYSLKEEDTQQDAVAYICKDKDGHSKYCKNGHEHSTTVPTNIFINRISYWRSIGGIEGLDHCKYDIVEAHKRYWDVFSELKASKSIKNTWKSVIEYIESVDQDFFQRPLRHTTGIRIASHLYDWYVTHEKIIHGKFHQQMIIQTIITQKYNSKTLKKSMIMEWCSDLQYWNGMENTFDSEAKDEFDDL
>AXH78173.1 putative viral replication protein [CRESS virus sp.]
MAPSSRSRGWCFTINNPTFEDLLNLEQVKNEAVYYCYGREHGTDRGTFHWQGYVYFPNAITMARARQCLPRAHLEPQRGTCNQAIAYCQKEGDWEEWGDKPQHGGGGTQREKWRELIQLAEDGDMDTIKDKFPGEYLRYFQRLRSLRKRTTGVLDGELQHEWWYGPTGTGKSRTLWRLFPGHYPKELNKWWCGYEDEDVVAIEEWSPKNECTASFLKIWADRYPFPAQIKGGSLKQIRPKKIIVLSNYTIDQCFPNAEDREPIKRRFKIRHFPFQTAERVPEWLNDTDTIEALLSLSQ
>AXH78119.1 putative viral replication protein [CRESS virus sp.]
MSRVRSNRVCFTLNNYDFDDIRKIEEITETSQDIIYLCAGLEEGQSGTPHIQGFIHINKNARECGIKFWQQYFGFSQKAHFANAKGTDEQNEKYCSKDGPFFSFGTPTEPEDKFRKIYETAKEDLDAAIALDFEFGMRCYNQLKTIHETHQGANFDIDITLNDWQNQVLQKLDIQTDRQVLFVVDKEGGKGKSTLCKWIMANKTAWACQGKIRVRAKKRSYVASFSTVLFY
>AXH78056.1 putative replicase [CRESS virus sp.]
MANPGSVALALCREAEEDIDEEYDVYLLTCSPNPNVKGRKSQHIHYQYSSDIFTTLSDIDRCCITFCVVPEMNKNGQIHYHGWMQITDFVKYYKSTLRKLTKLGFCKIVIAKNYKKALKEYYKKDIGKCPELYEPMPPALTHNNVRNTMRIIARAQVMAAQRDQKELSFDSEEEGVFCYLDPVTGKKRKYHKRNIMSCFDTLSELQFSSDDEDELKLSLPD
>QGF19361.1 hypothetical protein [Antarctic circular DNA molecule]
NLARVAAVIEEAESKIDPDDDIYLMTWSPDPKKLPDCDFFSQHRWCVEYVRTYLSGCKSGCACVESTQRGNPHYHFWYQTHDNPLVERHRITWIKILQKIGNIKIADKTVQYYRINAWFKDKNALFYYKEDACAQQLFTPNTPV
>AXH77957.1 replication associated protein [CRESS virus sp.]
MTSKEKTDRQTDKSSRWSFTAYEEQYALFNTMPPGIAEWGWNAEICPETNRPHRQGYLRLQSQQRFAWLKKILPGVHIEVAKNWDALVNYCKKEDTRAPGTIPVHQTNSIPTHFQYAETVAQQYVELYGLSDLDDCEWDPPLVTRTKLISIMDRLDAIVNKDITEGRRYAAWITTNPAWTVMWKSKAKPFLRSFAQKDL
>AXH77952.1 Rep catalytic domain protein [CRESS virus sp.]
MSEKKKFRLQITSGLLTYKTFINKKKYIKWFIEKTGQEPIFLRLAHETGSHDDEEEEYEHTHVVFNVKKTIETTKPRYFDYNDIHPNIKPLKGKKPLNDAKKYIGKEDPENADLFEEENIVKAIWKKDNVQDALTSFVKKPNDAMGIVTLFNMKASNVELHDEDVPNLDWHIELLNEVKEKPNRLQRRKVVWYCDIEGGCEKTKLARYLLITEPQNWFVAKDMGTSKDAATVIKNALNSGWTGHGMIIDLPRQAANHKRMYSYIEEIKDGMVTTQKYSGQTCIFNIPHLIVFANWKPLFYMLSKDRWDVRILKRRKNIISVKNYETTSKDFVVEKIEEDSDLSDDED
>AXH77942.1 putative viral replication protein [CRESS virus sp.]
MSRALDWCFTIQGHSPTDQQVLRVLGADEATQYLVFGREVGSDNGQRHLQGYVRFKNARTFGGVKALLPHGAHIERRSAPQAADAAEYCEKEGDFETFGTKPQRRGAAGGAANQKRYKDAIVLAKAGNFEELCDEFPDIWLRFEHALRRQHKTPRMIQPGTLEHVWLWGEPGTGKSMWGAVKYPNAYMKMANKWWDGWDAADPNHQVVILEDLGLETGRALGDHIKIWADRYSFRGEYKNGSMIITIKKLIVTSNYSLQTFYEQDQDKLHAMQRRFKELELRAGMQITESEADTFVEGTPATAE
>AXH77930.1 putative viral replication protein [CRESS virus sp.]
MSHTGRFRAWVFTLNNYNDKDEEHIQTVVKNQARYIVYGREVGPTNGVPHLQGYVYFELRKQRKAVARLLPRAWLHEANGSTEQNQAYCSKEKNGGFEWGDPPMAKDVAQRKGGAGNAARYATAIAHAESGEIDKIKEEDPQLYLLHGVRLESLYAPHTVPLDGELLHEWWVGPSGTGKSRLLWELYPNHFAKQRNKWWDKYRYQDVVAIEEWAPKNDCTASALKNWADRYPFDGEVKGSVLSRLRPKKIIVLSNYTPQQCFLNNEDLEPMLRRFTVIHFPTQAAFARQRAADFFDTTPLDTPSEAEVDDPEDELPLPDLSLDGDFFLDV
>AXH77888.1 putative viral replication protein [CRESS virus sp.]
MPSVQGTRWCFTINNPTPQQEVDLAQYLGSDDITYGVYGKETGESGTPHFQGFLILTRTRTFRYVRTKIPGHIEKARGSSRQAATYCKKDNAFTEFGIFPGSQGSRTDLDTVLEWSDQFARDIGRAPTSPEVAQEHPSIYIRYPRVVRALFHRAERPQLRSGELREWQQLLDDTLSQDTDDRSILFYIDEDGGKGKTWFQQYYLSKEKSSQLLTIGKRDDLAHAIDETARVVMFNVPRGGNEYLQYTILEQLKDRMVFSPKYNSRLKLMVQTPHVVVFMNEHPDMTKMSADRYVITTLN
>AXH77884.1 putative viral replication protein [CRESS virus sp.]
MNQQKRHWCSTVWPKHMGFEATDDEAELIDAFTVFWEELTEAPGLKYGIAQIERSPDTGSLHIQAYTEWAQSKRRSEVYKILPSNLDFRRGSREVARDYCRKTDTRVKVLPEIGKWRKEKAAAVSPKQRALAHLRMGLSPVEICAIDPECYFTHWRSIKAVYESLLMKPLIAAGEEE
>AXH77849.1 putative viral replication protein [CRESS virus sp.]
MNVQKRHWTITIYAGHIGLDDDFSNEEIIDAMRSHWESVNDLPGIRYAIAQIEICPSTFRPHIQGYLEFKDSKRKGTIYKMYPGHLEYRKGSRDDARDYCRKKIVKGKNKGQVCRLPEFGEWRKERATGISPKQRAIEMLKKGFTPAQILQYDVDAYFTHYKAIDSVYRLMLEAEISLITHGEEE
>AXH77830.1 putative viral replication protein [CRESS virus sp.]
MSKSWCFTINNPTGNDDWELEALKLVSEYIVVGTETGEQGTRHYQGYVVMNGQRTLRVMKTLLTRAHLEARRGTHQQAADYCKKDGQYWEHGQLPMSAADKNKCMWRNMIEWAEKGELDKIKEEYPSFYLRYLEKFRSLSRPTLSILPELENEWWWGATGTGKSRKLWADYPAHYAKQLNKWWDGYDGEDVVAIEEWAPKNECTASLLKIWADRYPFPAEVKGGKLNRIRPRKLIVLSNYSPEQCFGQEEDLGPIRRRFRVIHFEIFGGGFVPREPIGDDIDALLEL
>AXH77828.1 replication associated protein [CRESS virus sp.]
MHFQMTPKPMNFVGQKTGFDITIPMDKYDSWRTLYRKLKGYCKKFAFQLEEGRKTGYKHWQCRVSLITKRTCTAILTELAPEICGNWSLTSDTVHSGPKHFNYVMKEDTRIDGPWDDRTPCDAAPTMTRQLREFIAKIGPDYEKMYGFQTYLYKEAQEYNDRRITLIYDPHGHSGKSRIIDLLEYKEIALYVPPVESMKDMSQYICCYETRRCYCIDLPRAMKKDKKALRGIYSGIELLKDGRMFDTRYAAKSRRIDSPQIMVFCNDLPDFEMLSNDRWEILEIQQDKTYHIRQPGYYTCRITT
>AXH77825.1 putative replication initiation protein [CRESS virus sp.]
MDDIYKCMAFTNGEVNPAGILEYEKIEDEFRKRTILRIMKKRYDAGVYLQELKTIEDKIPKPVKESVLRDWIWLTINPKPEIPLANFLEALGKLVKRKIFSEYKYVVEQRGTLTEDNLGKGFHAHMLLRRAPDKEYKQTKRQVKNTFKNFCNVEHDKVFYWKECREDFLEDKIEYMTGIKTGEAKDEKQKADIEWRKQNDIEILFSS
>AXH77800.1 putative replicase [CRESS virus sp.]
MVSSEATFRHKSIDVKHLGISKKIYYGFTINVSTKKFIPKALPFAGSVYGMLSNEQQRVVLGTAVLLAKWQGLAVNYVYENTELGNAHVHGYFYANDMGAKQFQDKIHSLLGMPRLSKSIVCRITSTYYDSSFWDKYMHKSDDWIPEYNMCIR
>AXH77760.1 putative replicase [CRESS virus sp.]
MALRAIEVLLYLLRFNGLCGNRNDHTEQLSCKYSYILYEYFPNLHYTMEFNKIVRDNLGNYITSFYLAIKHNSEDYLKEYIKKFITKQLSLYFVFYTKETCHHTHKESNGEHFHFIVAHQGDNELLNKNRTNSLMRHFVNKYNLAGNSQGTRVRQYGLIQKSIRSVPNIIRYCTKGTNWETPNYKLILQEQSTELHDPILETIKSLPKWVENEEQNQIAFFNQTLEEIKRQPLEVLNNPYSIIQKILQQYDLAKKHPPVKATIQKYLRIIEYKQMSINQFIDKYYLN
>AXH77737.1 putative replicase [CRESS virus sp.]
MFKEFHILEHSINKEITTPCAFFIAIRYSSEEYPQFQQFLQYLKKISDENKVGKTTIGCETSKVSHAETNGEHIHIYTHMLEKTYHTLTQTLFKKWGLRGRAQPGLPRQYGKIKKKIRSIEKIYAYTIKQRICYSNIAEIDLKKYLDISYVVEEKDVEMGKMLLETFNEQSPSIDDVAIHVIAYHRKNKLKCPTYSYIKNLYLNFRFHAQVADVYPFSPEDIWFLMKN
>AXH77641.1 putative viral replication protein [CRESS virus sp.]
MTNEQKRHWVSTVWPGHMGYEATDDEAELIDAYEAFWRNLADAPGLKYGIAQIERSPDTGQLHIQAYTEWAQSKRLKEVYKILPSDLDFRRGSRDVARDYCRKTDSRVKVLPELGEWRKEKAAAISPKQRALSYLRDGFSPARICSMDPECYFTHWRSINAVYHSLMMKPLLTSDDSLEHGKKEILCDEEEE
>AXH77637.1 putative viral replication protein [CRESS virus sp.]
MVHGIHVNKVKNVKANPSLFQSRGHRAAPRRGPRGAEFSACSLMPLLVRGCCPVLPTTSSHLVTMVTAQSQAKNWTITLNNYTDADACLQYDTEQMSYLICGKEVGENGTPHLQGYVQLKKRLRFTQVSDMFPGAHLEVARGRPKQNQEYCSKDGNFHEHGVLKGGSGTRNDLNDIKKLIDEGCTRNDIREQHYSAYMRYNRQINQDIEDCRADRDFATEVFILWGATGVGKSRWCAQSYPEAFWKTRGPWWDGYEGQETVVVDEFYGWIPFDFLLRLCDRYPMRVEVKGGTRKFVSRRIVFTSNKSPEEWYEGIEERYLAAFRRRINGVCELGAGESVNFT
>AXH77558.1 putative replicase-associated protein [CRESS virus sp.]
MKGNKLPKLKYPYYLYLISMDSQKQTPFKKPRNDIPSYEDMLIGVRYAITINPCDKMQKFRDPLRLTSFLNEISKLLYHNNKIYRYTLYPELSPKGRLHYHGYITILDIDTFYLYSIPNLLKMSTIVIKPIKEESKEMWQNYCIKQSDFHSYILEHYMTITPLVNY
>AXH77524.1 putative replicase [CRESS virus sp.]
MLNNSNKLRNHGTAPSSAPSPENLQICKWYSFTYNPIDQPPQKDDYMYEVFETMNEFRRFMAEFVSFESYLYPELSSQGRLHYHGIIRVYDPMRFYLNDLIRLRTFGCYEIDTIEDISIWLLYCKKQRDMWDMEDTIYEKYYIRYQFHNRSNAIKTHNKRIK
>AXH77422.1 replication-associated protein [CRESS virus sp.]
MPREGRCQNLDKKGRGKAFMLTLNNYTPEELQHMKDFADKFCTAATMGHEEGDLGTPHIQGWFKLKAPQTPKWMVAHLLDKDRGHWTATNRADPWYEGKDGVILYEKVVMKGESRMWDDIRTMIKAGADNETIFDKYSRAAKYVPALGALRAAYNKPKLTRYPTRWYKDFNPEPIKGRPQCIFLWGPPTTGKSGWAAAHFKDPIVCNGSCTEGLKQLNVKTDGIIWEEPNFSKWTVQDCIALCEIQDPRTINVKHGSVLVPAGVQKIFCSNVPFAAVFPEDTAGAIASRVTIVHLDDLVKVSE
>AXH77419.1 putative viral replication protein [CRESS virus sp.]
MFRKNIMTSDSSNSSKGGNTKTPLVKQISPAKRWCFVLNNYTQDEIDYIVPLCHEEGSKCIISKEIGEKCGTPHLQGFIEFKTKKRPMSVFSETNRINWRLSKKSATDYHQTEYCAKDYKDRMEELLVFFGLPKPRRPLKVINPDRPFQQEILEIVKGEPCDRKIFWYYGEGGIGKTQFCKYLSHKHGAICLSGKGADVRNGVCEYLKTNGDTPDLVLFPIPRSYNTEYLSYEALENIKDMYFYSGKYEGGMINGNPPHLIVFANEPPDISKMSKDRWEIHHIDDETYKTDKWDIK
>AXH77371.1 Rep [CRESS virus sp.]
MENKLYDRKYKHWVFTWHTSAFGDLTYSELEKFLKQICDSYVFQEERGEETGKIHIQGYLCTKIRKRHSSLLNDFHAYLRDCVKSGAAEAMLSNLTIERMMGTRAEAIAYCTKTETRTESPRSYGLPIAYEASDLTIFNNSVNWYPWQKSFMELIFNKDLTLKDPDDRTILWIHDLMGNNGKSKLVKHICYNYPEEACKLSFGSSTQLRSACITAGPKKLYFIDVPRTLGKDDDINDLISVIEDIKNGFIVSSMYGKHLQMMFDPPHIVVFANVFCPPNALSGDRLEEYTINMDIENEYIKILSPVKVRKNK
>AXH77346.1 Rep catalytic domain protein [CRESS virus sp.]
MVFRLRGKRFHLIYARCNLAPLLIYTSLNALGNENDNPVTRLRVASEKHQDGSDHRHVTVAFTRAWDRTGLNAERLFDIINYHPQIKPKRTKRQWINAVVYLEKDGNWEDFAQPGHGFEAEEDADETTLVDTAKATNNLLEYLRIVERQKRNPYLARWVWDAVAAQRDTDRTILAPDTPEILFGRINDHNLRELEYDGNGRNGPVSMILQGPTSIGKTSWALLNTPKPALWVKHSDDLKYFREGYHISIIVDDLDLKHTPRSNQLNWVDRRNPTTVHIRYRVATIPAGVHRVFTCNRDYVPVDIDDPAILARVNYIIL
>AXH77344.1 helicase [CRESS virus sp.]
MSLSGTPHLQFFIAFQESKRLAFLKKICGRTHWDPVRIDNGAAGYCNKEETRTAGPWSFGKVPLKRNSKTDWEEIKRDAQEGNWDKIPGDVYIRHYGNLKRIRTDNLKPIDHDAIKGIWIWGPPGSGKTHAARNNFGNSIYVKPQNKWFDGYHG
>AXH77287.1 Rep [CRESS virus sp.]
MSTPKSSVWIFSITWFANPDTQPIAHKAFEKLAKRYVYQYEKCPSTGNIHLQGYVNLYKKQLATGKKLGRMLNALGLNGVTCKPASNAGKLALQQYCMKEETRVEGPWADHPIYLARDLAIMSKPRPWQQSVMDIIKKDPDDRTIHWICDLGGNVGKSKLLKYLCYNKLAKRVPLGNATQIKTNVFSQGAHRCYVVDLPRTTGNTESMKDLISALEEIKNGWVASAMYGKYQELMMEPPHVFVISNEYPPMNMMSMDRWKLYSINVKPFLLYKPYSLINKMVREKSPKSPEIL
>AXH77272.1 Rep catalytic domain protein [CRESS virus sp.]
MAAPGFRINAQRFLLTYPQATIDIDNYISFLNTLEIKPKRAVVTRELHQDGNEHLHAAVEFERRVNSTRVSIFDYDGHHPNISAARSWAACVNYCRKEGALETSYFGCEAENATVAGTSVQASRATGAESFAVAEQSDTIREWYEYCIDNNISFAFANAIWNHLHAVPAPTFYTNTADGAITSFELIARQWSPEYRTLVLCGPSGCGKTTWALRNAPTPFLLVTDIDDLGAYDPGVHQCIVFDEIRCTGDPATGRGAWPLTSQIKLVTWDTPVSIRIRYKIAHLPWHVKKIFTSTTHLPFSGDEQIRRRIHVVNCYTDRSTDDLYLHN
>AXH77253.1 putative viral replication protein [CRESS virus sp.]
MSQTKTWCFTTNNYNEEHVLRLRSLHEEDTCNYIIFGKEIGEQGTPHLQGYVAFKSRKRLNCVRKLIPDSHLSVAKGSPTQNQTYCSKEGDFEEYGDIPSSQGKRSDLEAFKTAVKEGSRNKRTLIEEHTEVFAKYPRFVQEYLTLTQPEPPVDEHTLHEWQRILATKLERAPNDREIVFVVDKTGGTGKTWFAKQWVQKDEKSQYMEMGKKADMAYALNPEITTLFVNCTRQQVEFLNYSFLESVKDGMVFSTKYESGIKKLQKCHVIVMMNQDPDMEKLSNDRYKIIEI
>AXH77232.1 putative replication initiation protein [CRESS virus sp.]
MYSIHDRRRMTDAEEFLYLTLPLIDPFRKKFPELYAKTEQEIADKKGKKKGTPYAWIGINPPLGKYNMTELYNTALAQLPYGHYELCVEQNTKGGIRPHIHLLVPIGVTARKNHVITRLAKIFDVTEQSINVTISSNKVLKDKWVNYIHGDKAAEKLENVEQDKKDRLALNLPDFFIK
>AXH77231.1 replication-associated protein [CRESS virus sp.]
MPRAAANHWLLTVFHIEDQQAQLDEWRAWLGEKVTNKAKITYVAGCIEECPETSRVHGHVYIQLSCNVTFQAAKTWIATYEESPHIYSFGSGGAGDDSTVFCKGTSDDCREYVFKPETKLDLEPFEVGTRVFIKGKARPGRGTRTDLAALKEAIDSGKTLPDLYEDHFETVAKYTKFAQQYATHVQQSAIFIQRKAEILGSTLRPWQQTLWDRLQLPPDPRKILWYWEATGNVGKSYMAAYATYVASALVLPVGKLHDMCYVLAKQQAPVYIIDIPRTYEDKLDGVWALMEMIKNQRVCSYKYESQVIDIQKAHVVVFSNFEPNRDCMSADRYDVNHITSLQTEQ
>AXH77219.1 replication protein [CRESS virus sp.]
MSSSINDEVVPVQRKDYKQDSTVHFITVSQVTLNFCQTKAVIDCFPDAHIQIAWEESESAHKHAHILLHFEKHKKLSRRQLVKSLGKVLGSAAIQMQCFSKSKTYKMAVTGQTFKGTSAGKVWFMEKLMYCSLTPVWEPYFPPDKYAIKLATVKHLGGNFPKELAEDWMLAYEKVANSKQEKPMKHSDRIKHLIMEDNFSEHQVRRIAIEKKKYSLEFRWHVISNIDAYVKIATDFRELREQIEEIAECYKWLKEEARPWQRDLWDLFDNQSDLNLHLHADSGKTGKNVMFSQLRKLPFVKVIQSAKTKDIAYAVDPNLHTHIIIDCPRGSMKYLNTSAVERLKGAFIQSNKYKVKSKHWKKPPKILILGNNYLHPATFTHGRLTYSSTKAPDFTLLDY…
>AXH77209.1 putative viral replication protein [CRESS virus sp.]
MKRKLEQIEISEGNTRPPQKQVVQSKKWCFTYNNYESDSLEKIEQEFKKRDIKYIIGKEVGESGTPHLQGYIECAKKERWSSFELSKSIHWEKCKGNRLANVKYCSKDGDYVVHGLTVPRPLVTLKKEQLLPWQAEVASWFDEYEDPLFGRTIHWVWEPDGNLGKSVLATYLFDGSDEVTLVGGAAKDMQYSVYELVKSGIMPKLVIVDIPRVSKDHVSIAGIEAIKNGIFFSPKYEGGCCRYNRPWVLVFANQPPEIDRMSRDRLKVVQVVDGCLVPSNICFDEI
>AXH77215.1 putative replication initiation protein [CRESS virus sp.]
MSQSEIAKYGTELLTSEERLCVEEIDLVRKLAMRKALVSIYSQYYTNIIYNGGFDKIAPNLKKIRDELDASNNIKATDWMFITINPKDTVTVKSIMETMNKVISKKWITQYIYVIEQRSIEDEDIKGVHIHLLLKRNDKKPAALKTEIKNTCVRICDVSNPHILNFKYLPTDRDVSQSYNYITGAKKDVEKHPKQLKDKIFRKYYNIKEFYSSELLEIPKILSEV
>AXH77206.1 putative viral replication protein [CRESS virus sp.]
MNAKFMVYQEEIGEETGTYHLQGYVEVRKPVRHTHFRNWMEGAHFIKAQGTVQQNIDYCSKDPTRIGERFTFGSPAVTQGVRTDIIGLRDAVRSGVRGRGLYDRDDLVGPAVKYGRGVESMVNAFTTPIPRDDVVVTLHFGPAGTGKSHCCYSADAYLYDGNANGFWNGYKSETTVCAFTVPKEFNILCPYYKEIPLRGSLIITRGGPPWRGGPPPPLYISLTYISRSFLMSSVDTASSRLIFSEYATSIHTPSTLKEDPLRSLQVTSTFAVTIFPTSGGVTRLDSTRLRSTAVFK
>AXH77192.1 replicase [CRESS virus sp.]
MNNDECIHSYKVTLNHVSLSSLGKIFDYWMAHLNYELLVCGYEMGAKQGTPHFQVYIQNSDIDSYEDMRTILCEELYKVGIIEEKMTCVAFPLNDPSESTAKYLIEYAQKDGHYIKHLNYPGTPGIIECRWHNIVAQWNDEFWLHKVFDHYRGNCLCYPNFIHHVKTWG
>AXH77144.1 putative replicase [CRESS virus sp.]
MITMEIVEKEQHKEQWDTPEVREKCQLELLNRFGYSYLETLITAKIYPFDEWTDTLLDLEEKRKKVQSRNRSKKFRYYEICSTHPDRDIQKKNECIDRLRKYCDAESFEGHFEIGEKGLYHYHFLVKTTKYLRTKQVESCHNKRITCNSVRNLDAYKEYINKKPEEIEGWEDVYS
>AXH77105.1 putative viral replication protein [CRESS virus sp.]
MDSSKIAPGKDGNTKSSLPSGNKKQHAERKHWILTVAWTDESKAPKSLELWLRRHCDRYIMQLEKGEDTGYLHLQLSISLKKKARLTWLKNHFMKEAHCEIIRNQEKAFDYCMKEDTRVRGPWIYPSPAQPIQDPMNNLEMKWWQRDILEKIKEKPDARTIYWYWDPDGGTGKTTFSKHLWLNHDVCFLQNAKKADMAYAYNGERIVVCNLPRTCEEFVSYDALESLKDGMIFSGKYESGAKVFDNPHVIVFANFEPDKYKLSLDRWNVLRL
>AXH77076.1 replicase [CRESS virus sp.]
MTTEFHLRIDTHDLSILAKIIEHIQPEYYVFGKEIAKKTKKEHIHVHIYKTISIKPESFSRKLKRDILQKLFQKSSSYSIATSRDSLKSQLYVCKDGNFQFSEEFPEKLKDSILDQLEKLNEQKSTPFKDQLINIFKNKISLHSNGRLYDDIPDDNMHPAEICNRIYLDINEDRISSGMLPPTHTDCIKYMKYLTLTLNDILHPSDYEALEHFLFQPFKY
>AXH77059.1 Rep [CRESS virus sp.]
MPEAQATCLKLWAFTWNAPTEDGAVEPKPEILSQYFEERSYVEHWVFQEERVSRTHYQGKIELKERKAKGTLLADFESAGFANRHLTLAPLSNNGRKADALDFYCTKIESRIRGPWMDAAYVKPVKRHRYEGKDLECMEKPLLWQGQILEFLDTAPDDRTVRWIYNESGNAGKSKLQKYLCWKGMATMVPMGTATQLKTAVIAKGTHKAYVCNIGRVSGNQESQKDLFSALEAIKDGFVESAMYGKVQQLFMEPPHVIVFSNDLPDLRLASIDRWKVYEVKDKDDFLHFLTTKAVLAKAFAKAKEAEGNAATHSDSEDSL
>AXH77057.1 Rep [CRESS virus sp.]
MPTDGNSIYIFSVTWFAPATSQPIAHKAFDKLAKRFLYQWERAPTTGNLHCQGYINLRKKSYHTGRAIAKSLSMLGMKGVTCKPASDNGKEMLKAYCMKDETRVEGPWADRPIYMGRDLRCMDNPYPWQESILELIAGEPNDRDIVWIDDSGGNVGKSKLLKYLCYNKKAKRIPLGNATQLKTNVIVQGESRCYCVDIPRSMGSTEKMQDLISAIEEIKGGWVASAMYGKHQEMFMQPPHVLVFSNQHPPIHMMSRDRWKIYKVENLILARLAKNS
>AXH77011.1 replication protein [CRESS virus sp.]
MTTQIYGYDFTIPETKGPPLERLKFWLNANFKSWSVQLEETEDGYRHFQGRGSLIVKKRLSEVVKIDKGIVYKGGDLQFACHWSPTCKKNINNNDYVTKERTRVGGPWKHDDAVNYIPRQIREIKDLYLWQEQIKQQVAVWNTRDINVVYCEGGNIGKSTLIGYLRAYGLARCLPPVNDYKDFMRMVCDLPTARCYCIDMPRAMNKDRLHGFYTGIECIKDGYAYDDRYKFREKVFDCPNVWIFSNQLPDESMLSGDRWRIWEVDKDTKSLKPYEPPVDDLDKCLIVGDS
>AXH77067.1 putative viral replication protein [CRESS virus sp.]
MARRAFCFTWNNFTTSNIEWSTLPAVTYAVWQHEKGQHEHLQGYVELNSPRRITYFKTLLPGAHWEVRQGSALQAKTYCEKLDTRVAGPWEYGVWSTKQPGKRNDLLELKDLLDQGRSEVEIMELEFTLWARNYKIIERYNLLQQAKRDWKPEVTVLIGKPGVGKSKYCMEQAPNAYWKENNKWWDGYCKHEDVIIDDFYGWLPWNTLLRLCDRYPMNLETKGGTVVCVVKRIFITSNTNLDQWYSNEKCDFAALKRRIDNYYEFEDGIIVNKSSLLT
>AXH76908.1 putative replicase [CRESS virus sp.]
MAYPFQEICAQRHTCQNRKHQWETYTTDYDSECVGGCKCGDNWNEFFETKPTPQDAEDWAKAFYIKGIQAKQIAEDRRRNLFSEAQEAGQIITINFDKDRTADILNVMEQCVANIRLANYKWLDKDAIACYEFFSEKSPNTPNNPHIHIATKRMCSKTGKPIKATSIAQILRRKFANLECVYGVNGQERTWKIARDYVEGSSASKSGYDAVEGSGEGEKWKYTKQDIAFRADNNLEHPVKIGGCSVNEIIG
>AXH76879.1 putative viral replication protein [CRESS virus sp.]
MPKYRSFCFTYNNYPVEYNDDDSLDTWLHGFGCLYIVAGREISPTTETPHLQGYCRFKNPRSLTSIRALFPGCHIEPAKGTPLQCRTYCTKDSNFRELGPAPIDSGALEKKRWDDALHSAKEGDFDSIPADIYIRYIGNLERIRRLTLPPLESLPVTCGYWIQGPTGSGKSRGVREKFPLVYPKPMNKWWDSYIDQEEVLIDDVDYNQANWIGNFLKIWADHYPFIAEFKGGSRLIRPKKIIVTTQYSIENLFNDSELQAALNRRFRLIKKAEGEPLGF
>AXH76870.1 putative viral replication protein [CRESS virus sp.]
MAPNAKRGGATRQRLRCWVFTIQSNIRESVTGPDTGPPASDESEWDPWALSFDTEVIRYLCCGAEVCPTSRRYHWQGYVEFTKALDLSSTKKALQCSYAHLEPRRGSQQQAIDYCKKSESGVLDDDGNKLYFEVGEPARDGVRSGSSKNKNYATVLEMPTYQESVEKLRELEPADYVRFHTSVINALRAHHLKPKVFIRPAESFNVPLISDDVLSKLAVVITGISAAGKTAFAKAHFKNPMVVSHIDDLKRFQPLEHDGLVFDDMSFSHWPVGSCIHLLDMEDDRSINCRHTCGYIPAWTRRIFTSNKALHDVFNVKDANEQEECAIFRRFFHMHVTKKLFD
>AXH76857.1 replication-associated protein [CRESS virus sp.]
MQLRRCFITIHHAHLDPKIYGNLGENEEQWTLIFDTMIKRIGKTAGIEAAIFALEMGEQLGRIHIQGYMEHKPKRLKTLASALGVMTTCFDIVKDAKGSWDYCSGINKHEGKFAFKRWQIGKPKLHGSLEKIVLSDLVNLYISGIDLKTIMRKHPYAYCVHRDRLKKFAEDWQHE
>AXH76828.1 putative viral replication protein [CRESS virus sp.]
MAQRVRRWCGTLNNPTEAEMAHLLELNEAVVKRCQVGMEVGDSGTNHLQFFIHFQNAKTMTAVKKFMFASKRAHLESARGTDFENWNYTSKDNNVLFSCGDEPREEGELSDWEKIVVMINEGYSNLEIIERFPSQGMRCQTALDKYRLEYDRKHMGWRDVEVTYLTGETGVGKTRHVMEKYGYSNVYRVTNHKNPFDTYVGQEVVVFEEFRSQQKVENMLNWLDGYPVELPARYADKLAKFTKVYIISNWEWEMQYSNLREEYPSTYAAWARRVPTRLEMKLQDQAE
>AXH76825.1 putative viral replication protein [CRESS virus sp.]
MSSDSSKSSNHSGGEGNTNPLPTQNKKQISPAIRWCFTLNNYSEDQYSSIVLNIKEKCRLGIIGKETGESGTPHLQGYLEFNTKSRPASAFGIKEIHWEKAKGSKAANIEYCSKDDSSPFCHGCKRHRPLEIIKKTQLYDWQKYILRQIESEPDNRKVLWYWSVEGGVGKTQFCKYLTYHHGAICIHGKGADVRNGVVEYQKANGTTPDLILYPIPRCHGSEYVSYEALENIKDMYFYSGKYEGGMVIGNSPHLIVFANQPPDEDKMSHDRWEIVQIDNFI
>AXH76788.1 putative replicase [CRESS virus sp.]
MEHNGYIGFRITHSQFKVQDHPSFWILFEYYKQNIEKYLETIGYVIISHVAGQHLEAEAPHIHIHYLVNTGTSRIPKVFCQDWKYKFEHNLAPVIPQEKHDDVTINYPSLYKYKHKKKINISIQFTPKDGVEPFDRFLAYPLKEGHLLSHSLEDTEIVTLLAQAQGEWNVAKIKSYKIKQKKDRSDSEYGKICEIIATGKPESYVDALRLVLEEIKSSRVEFRQHVNPRFLIQSVQKYCYHVGIWTVDDIIQKFA
>AXH76771.1 putative viral replication protein [CRESS virus sp.]
MLCSLYTKMAKMEQVEQGGVGNTRTPPKRKLPKRETQSKHWCFTLNNPNEDSNLEQRESLFAKAEQAVFQLEEGEEKTPHWQGYVKLTKKARFSELQKLLMEQDVCHWHIEKCNNIKASVEYCQKDEGRLDGPWIKGFRAKVKDPLAGRELRPFQKEIVDLCSTEPDDRTVHWYYEKKGNVGKTSLAKSIAINNPKEMLYLTGKSADMKFAIQKFMESESNNLRIVLMDFTRSIEDYISYEGIEAIKNGIFFSGKYEGGMLVFESPHVICLANFKPDMDMLSKDRWKITKI
>AXH76748.1 putative viral replication protein [CRESS virus sp.]
MNPQEPARKNAPARHLCFTCFDVDWRPELPLNAKVRYLVFQHERASTTGSDHLQGYVEFTAPTRVTQAQRLLGLPENTHFESRKGSRTSARDYCKKEDTRVSGPWEHGEWVPDAAGIARKRRMTEQDFLEEVLTEENARDPALTFDALVMRYPSMYQHGNAIFHFAWNRLLRMRAPPIDIKLYCWQVQLIRLLRAPPQTRRIFWIWSEASSTGKTTFVRYLSRVAFPEQVVVLPWAWKDAMYAYQGQRIIVFNLPRDFLAVAHLESAARSSREDVIRAYMANLEKFSDIGEQDSGKYNSCQKVVNAHVIVTSNSSPPYHMLPDRFVEFHVDQGVVFRPEDPLGYKGPMPVVVSSPEPSDDDMPTGSDLGDLSVA
>AXH76739.1 putative replicase [CRESS virus sp.]
METFIDRKKMQLIAATVRKSCKTFTKRKDWFVRIKAPITPCQALRMKTWLKDELLKFEAESFQIALEGTNETDYHFQMCVKTGKKEKDLRKWCKETYETMVGSFEEPLKNIRIASFYSCVRIRENALRAMAYNYKEDRSPIEHNISEQDIEIAKMLSHGKDLRQLSKKLEDLKERYFKNYILDFELTQRIILLKAEFNQNIYINRIEAMVRYIMIKKHPVYAKTWASQIVAKIKEGN
>AXH76730.1 putative replicase [CRESS virus sp.]
MARNKKDEHYPVVRTGRLFRQSPDPIGPKLQVSVEQLLAKTNRRLYRQSRYYNLKLDLDADSTRSIDVFVLADSWMVERALKMGYDMYLENSAAARDRLKSNAIARWEDFRVISGASITIANPLQYAADGTPDELDSGEFSNTEVEDANGTTRIFTWGPGFSTAYGLMEQYDLAGNANRSPTSSTGAMPYDDLMADDSAAMANDLQQRGDLPPYDANGVNATKTWVKVATLDATSPAQRLSTGYFVAPCGFVLLADHLSPGSQPVAESDIAWTVKAGDYKGVHAPSMLE
>AXH76674.1 Rep catalytic domain protein [CRESS virus sp.]
MAFRIQRKDHFYTWPQCALSLEIIKANLRAFHTEYDIELIVVCDEDHRDEQSVHRHAVVFCKKPMRKLGRDVLPQLDAIAGKHGCYEKLKGGRSAALKYVIKDGKYVSWTPDGAPTVEDWIKNIKDKKTARSAMVARQMQEGATPRDVHESMPGYFLMNAAKIEAYHAQLERWKQMDVEKDALPIFTRSEIASLSPMEKDILKWIISNLYLKRKFKQQQLWLYGPPSTGKTSLLDLLNRYFHVYTSPDEDWDCNYKNETYDLIRFDDFSAGRTIGYFKRLTQGGNMALRRKGLCSYIKTDNPAVIVTSNPHPADIYCNASAKGGPNWDAFTTRWEILKVEHNIFRLLNLLAIPGKH
>AXH76665.1 putative replicase [CRESS virus sp.]
MASKKKTMVPAVRHLRYDVTNSGTPGTETSHFIDLAQDLSRVNRRLYRQGRSYHVKRITVVSRDTIAWGSGPTEVGLPDNQQNAGRISFSTAPNSWVARGAWKRGFKSWNLMNKEATHNLTNDISGKWSDFKIYLSEDHYAGTKLVPIDNGGNAATGGEWSYSNYISPDGTTSSDSFRIHLMGPTNGGPGSVVSAGLIESYGATRATVDADQPNVPGTASDDPLLNLFDYGTTVDEVINKLEDDNDNPPYAKDDYPGADVNMAKPLVMVDGTIADGSTTLGGFEALCGLIEVECNSPNENDVFSVLVELAAGHYRGIKSEAI
>AXH76527.1 putative viral replication protein [CRESS virus sp.]
MVETVENHSDDGNTNSHRISASKHWCLTFNNYSEDDLKEMVEKFKEFELKYIVGREIGEQGTPHLQGYISGKKVFRPSELKLSKKIHWEKRKKPEFNNLKYCSKDGDYVTNFEGIPKAVAAPKIYGWQIECRDKLNKDPDPRKIHWYWSAQGARGKSSMVKYLAIKHGALICSGKASDMKYMIVKQAETTGEYANLVVFDVPRSSAQYLSYTGIEEIKNGVFASTKYECSMVIMNHPHVVVFANFEPDMNDQDMSSDRFDVINVDDYTGGEDLSLAFANTPLLSDDEDDEKPSPLDVAFI
>AXH76442.1 putative replicase [CRESS virus sp.]
MVCEKFLILDEGIKKYVAEYKMNKPQHVKDFEKIIDEMENAREKYDHFHYGVKNGYRVYDPEYDKILLEDVKKWDKDVVWLKTWNNNVQPKFWWDKKLCEYMNVIPFTPSVMINISPAWKGKKGIDKIKINLLEITILKYLKASNRYDYFSYVIECGGEGDHIHAHIVAHINNDIGKSVLTHINKGNHSVEIKKIFQKCLKEHKMIPKGIEGALKGKYAIQRIMLRNQDLVDDKLSYLHEEKKPDGHKNAEHPICPKLVVFTSKDQQA
>AXH76405.1 Rep [CRESS virus sp.]
MINKNSGDSDELKYSHWMMTVQSVGDEELISSEKLQEIFSLQAKNYTFQLEEATSKHYQCYFTAKVRARKSTLINAFVELTGAHPSSFVLDRRRGTHEEALAYVTKTTSKIGPTITTESVYQAKDIDALDKNDTRYPWQGDIIKSLIDESTSTIKTADDRTIVWIEDLQGGNGKSKLVKWCCFNYDDCAKVSFGTANQLRSSLIACGVKKIYFIDIPRTLGDDDSMGSMFSAIEDLKNGFLVSAMYGKHQSLMLDPPHIIIFSNQGCPDRFLSADRWFKYSIRDKRLVPEGSDYGFDPRDPKTW
>AXH76395.1 putative viral replication protein [CRESS virus sp.]
MPEYKNICFTSFNIENNWEQYDIEKMDKKQSIKYIIYQGELCKDGKKHIQGFLQLHKKKEMTFIKKLLNDKTLHIEPMRGTPEQARLYCTDEYIDKEGNKKDIWFNQIEYGELDNTTERQRTDLISLKNKIVDGERVDKILLESTDNKEIHNILQYNRTLKKLEQVVRYESIKTQLLQQFKDVKWNKVQTKILEIISERPDNREVNWIYDEDGNTGKSYLSKYLQLTEDIYYITGGKQNDILYGYEGQEIVIIDLARTYADNLEHIYTIIENLKNGMYLSTKYETIQKIFKVPHIIVMANFRPDKTKLSRDRWNIINTDDYQEDIPLSLPEPPLIPLKTKQRKA
>AXH76330.1 putative replication initiation protein [CRESS virus sp.]
MGFNPTDGIPFPCGQCLACRINKRRVWTLRLMLENYYHEKSCFVTLTYRDDDLPFNLCSGVPVLEKRDCQLWLKRLRKYFSGTGIRYYLAGEYGTRNKRPHYHAILFGIGPEQLDPQFFLYGGKSGGEKGLEKRSTPLSEIWSYGMVHVGEVSRESIQYVAGYVTKKFTKKGDGYVPEFSLMSRKPGIGSQAVDEIAAVLKQYNLEERTKRQLRIDGKTWPLGRYLQGKLADTLGVTFGIEEYVQRLGECWVQANRRGTPFIDYLVQQDAGRYELLEVKDKIFNKRPEL
>AXH76345.1 helicase [CRESS virus sp.]
MVNFAQARHWTFTVHFEKRPIYIQEATEREQDEWISRVSKRTDYRYLIAGKEMGEQESPHLQCYIIWKTPKRFETTKKILSGPKGVRLAQSSGSAKDNKKYCSKEDNWVEFGTIPIESSEAGRLGGKGKAKADAELLRRAQDGDFEWIKTNYPGRWIKDSAKLLSLYERKAEILQGDILPHEWWVGPTGCGKSRLMWELYPNHYDKDLNKWWDGYFNEDVVIIEEWCPKNDVTGSRLKKWGDRNPFNAEIKGGVLKMIRPKKVIVLSNYTMEQCFLNQEDLLPMKRRFKEINWGTNKIQQEATKAKIKEYADQFYNGLLKEEEESSAVLESESQTIASPDSEEPVWMNWDWGQLDVDMPNLLEEL
>AXH76248.1 putative viral replication protein [CRESS virus sp.]
MQLRRCFITIHHAHLDQIIYKGLGEKEEDWLMIFDKMIKRIGKTAGIEAAALALEMGEQLGRIHIQGYMEHKPKRLKTLASALGVMTTCFDIVKDAKGSWDYCTGVNKHEAKFAFKRWQIGKPKLHGSLEKIVLSDLVNLYISGIDLRTIMRKHPYAYCIHRDRLKKFAEDWDYVK
>AXH76228.1 putative viral replication protein [CRESS virus sp.]
MSTQNRPSKRWVFTLNNYTEEQTTTLNESLDNGETIKYAVYGFEVGDSGTPHLQGFVIFKHGKRFNECKRALGDTVHIERALGTSQQARDYCQKDGNYKEFGTFPGSSGERNDLAALVTWADRFAEDNGRPATVADIVEHQPNAFVKYSRFAELCRLRFKPKPVESDVPNDWQRELQEELLGPADDRTVKFFVDREGEKGKSWFCRWFMINHHDVTQVFTGGTVADIAYAVDESKKVFLFNMARNGMQFLQYRILEALKDRMVFSPKYMSVTKFFHHKNHVVVFCNEDPDMSMMTADRYDIKYLE
>AXH76167.1 putative viral replication protein [CRESS virus sp.]
MAEIVADSRGTGVILNTQSLATTSEKPKQVASRKNHFFTYNNYDPNGIEAIVAVLKTFAYKGKIQTEIGDNGTPHLQGMIWCKKPHRDTEFKLPKQIHWEKLKDTDNERDYCAKDETHDGVFRTEWGFPKPLKILKKEDFYDWQVQMDNCLSYEPDDRTIYWVYSKNGGMGKSTFCKYLAYTYNAVICGKGNYSDIINIMFNANMDNTNLVVFDLPRNNGNKVSYSALEAIKNGMICNTKYETGNKLFNPPHILIFANDEPEWEAMSEDRFKVLCVD
>AXH76092.1 replication-associated protein [CRESS virus sp.]
MSLPKWKARNFVITIDAKLVKEKALLKRFSMALIQTHFVRYVVGQLEVGSSGYKHWQIYVECHAPQQAAKVLKWLSTTNAAKINIDKRLGSRSDARYYCMKDAEGKYDDSFNWPGHEGRPKGTKFHEFGHWKPDKNSRKVAISKLNEVIDNATSFQDVINNDDISGTLKGSMNYARARFHAKPLPVQEEVQLRAWQIALMNEVVGTPDPRKIIWYVDEEGGKGKTFMSRFLVSNHQAVVLGGKEKDMFYAYKNEPIVIFDLSRGKVNRETGQVHTYDFSYEGMESIKDGLYFNSKYEAGMRYRAHDCHIIVFSNGYPDMDALSMDRWDIRSCSIGTPSGRVDVITHDAVPVPDETPEEANIDKPLNEWYW
>AXH76208.1 putative viral replication protein [CRESS virus sp.]
MSQSKVWCFTLNNPTDDITDRVRAFGESPGVEYLIFGKEVGDSGTPHLQGFIKYKERQRMSGVKIDIGANCHVEVARNVPASVTYCKKDGDFEEFGALVGGQGKRKDIDLFKEDVKAGMLDLKAVREKHSMLYARCARFCYEYIQDNSPIVAVEAFPLRDWQQELNAELLRAPVPRKVKFIVDVAGNSGKTWFAHYYCSLHENAQILLPGKKADMAFCLRTDVRVVFIDAPRAKQGDFLQYDFLEEVKNGFVFSSKYESRVKRLNLTHLVVFMNETPDLTKLSLDRYDIVNV
>AXH76003.1 putative viral replication protein [CRESS virus sp.]
MFSNIIMISSNSSNSSKGEGNTKPPLLHKAKQISPALRWCFVLNNYTEEECSSIVPILTKECKLYIVGKEVGESGTPHLQGYLRFKTKKRPMSVFSFTNRIKWIKAKGNDEDNRQYCSKDGKILCSFGFPYVRPPVITLARSDLYSWQEELVKIFEVPCEWNCRTIYWRYGDVGIGKTQFARYLCVHHQAVVIGGAQRHILSQVQNQPAPIYIILLSYGDDKISYRAVEQIKDGLFSTAFGCDNNTMSVENAPHLLIIGNEPPDTDDRHFHPTKYNVSSI
>AXH75984.1 replication protein [CRESS virus sp.]
MDLGKSSQNVKISSDTLCAYQLRIDSAHDLSSVLVIEKFLTDYNVQKWLFAHEIGKTTEKPHYQGIIYVKKELKDNDRNKIRYYFKTKFKVNTKQPVSITKAKNPVNLESYCLKDAREPFEEGNSYVYALSMLSSYSNKELDAIPLWKDASNFKSDLKKLIEENNKNWLDNLDFCKKIVDCYIMYDKSPPQKTMLFKYLLKSQRMSTHQYLTEIGMFGAFSNYETYEENPHHETHNTEWD
>AXH75959.1 putative viral replication protein [CRESS virus sp.]
MSENSSNSSNEKGNTNSFSLTSLRQISPAKRWCFTLNNYSTEEYSSIVLAAQDACVKYIIGKEISESGTPHLQGFIRFEFKKRPKSIFNNERIHWEKCRGNDKVNFRYCSKENNYISHGFPKPIKVINPDRDWEIEILKIIKEEPDDRSIYWYWSKEGNVGKTAFCKYLTVKHEAIALSGKGADVRNGICEHLKHKGETPNLVVFPIPRSYNSDYLSYESIENIKDMYFYSGKYEGGMVCGNAPHLFIFSNNEPDYDKLSEDRWIVREIF
>AXH75935.1 replication protein [CRESS virus sp.]
MTEHFEQNLKGEGNVNPPPTYKFQAVSWTGNIHFNNKNEILEYFEQISKILHHFKWYVFGEEYGVSGTTPHIQFAITFKKKQYQSFVFQIFNKKFFCEKMKGKFSQQDYCLKEGNKTLTNFKFPKPLKLMTKDHLKPWQLEIAERFNEAEDPLFGRKINWFYDFDGGIGKSILCKYLVDQRGALLLGGANKDCLFGLFEFIKINKEAPEIVIFDIPRVNKGAISYQALEQIKNGMFFNSKYESGMCRFNSPHILIFSNDEPDYGSLSQDRWVVEELCPSDGD
>AXH75926.1 putative viral replication protein [CRESS virus sp.]
MSQDTVPLDLNLLDDIVPNVPVVPAGGNTRTPTVHPSKHWVFTFNNYSEENIVQMCHVFRLRSTKYYFAREVGESGTPHLQGVVSFKKKLRPLSIHLPRQIHWEKMRGTWDEAVDYCRKEGNESWVHGFTPKRPLQKLACEDNMYPWQDTLLLSLKMEPDQRSIVWIWEEIGNTGKSTFLKYLMRFHGCIPLEGKKADILHCAAEHESDLYVYDMERSLETYVSYASIEKIKNGTFMSGKYEGAVVDRNPPHVVLFANFPPETKKLSLDRWKIYKINEQLALEPWVPLEPIFNQ
>AXH75913.1 putative replication initiation protein [CRESS virus sp.]
METWEVRTKKQPDGHCKCGAFWCGYCQRCEYMGKTWAEMMPGRTLEQWREANFRWATTTRAQDNKRRAAVQTELLGDAPDITKFRFIKVGFPKGTDAKLVVNKLSKLMESNLYKCGNSIAVVEFFSASHPKGGNLHIHLLTAAAYTARVGLTAKQLGKYFGIAPNFVEVDQGRGLKAFEQKLKYVCGDKAQEKMPYVHLDREWREKMNFPPFSNFFNEALRLKFGKYLCDPQTEKL
>AXH75880.1 helicase [CRESS virus sp.]
MSTLQAVLTRRRHAPLRYVQPEAARAAVGGNTSGEVGGGEGSHVEGNDRTSLAVQRSRQAKARYWIFTIPHRCFTPYLPSGWLWLKGQLEEGAGGFLHWQFVGASKDACRLSSVKKVFGEECHAEPTKSKAAEDYCCKVDTRVAGTEFELGRKAIQRGNCTDWDAVLASAKDSRFADIPADVYVRYYGNIKRISVECSKPLGILRRTVVYWGPTGTGKSRRAWDEASLDAYPKDPCTKFWDGYNGQENVVIDEFRGIIGISHLLRWLDRYPVLVEVKGSSTVLKAQNIWITSNLEPRMWYPNEDRVTVDALMRRLEIVEMN
>AXH75836.1 replication-associated protein [CRESS virus sp.]
MSNPIYSYDFTLSCNICNDYAKVWKDLRQIAKKFVFQKEKTENGYIHFQGRISLIKKKSLSPLLKLISNTCLHGCHLSPTSNEGSTSFNYVMKLDTRLEGPWDENTDIILYIPRQVQDIVLRPWQESVVNTYNVWDTRTINVIIDNPGGIGKSTLVSYMRCHKLARKVPPVCSYKDVMRMVCDMPISTCYLFDMPRGIEHNSQLYTAIEEIKSGYAWDDRYKFREVFFDCPTIWIFTNKKPDNKLMSNDRWRLWEVIENKLEFYKEEGEGGN
>AXH75834.1 putative replication initiation protein [CRESS virus sp.]
MPCEGPITIKTPSGHNIKVKCTQCRSCRIAKHSALRFRSLLEFQHSLSAEFISLTYKPENLPLNGSHTPFQSFLKRLRRHNHYRQNPNKIRYLCCGEYGDLSGEFHHHALLFNSLPTWDKLFTVQNSDQTLTKLWQLGRCDSGEVNTTTIDYVTNYCTKSTQDSPDKKPFAHWSNHFGSYGMENLCQRYKNKGTHFTSMPTLISVNGKTYSLDAAMQKIIKQQFNLPDPENIDLEMQNYAQKCIDQGFMPHSYIDHETGIQRIYTEKTMPDIDLTQKRKDAILKTRILLDSPDFRKLKRKL
>AXH75825.1 putative replicase [CRESS virus sp.]
MYNMRRIYEVKTPKYSDGICNGEHLWCGYCQACLWLFKYDSCDEIMEFRKKNYTYAKKCEKRQRELEQAVQLSISDNIPHFFITCTFDEKQVSAKEVFNLKEEIQNSHSLDGGCSVIEYHSDKHPKGGHLHFHLAAPRVGTYKPNAIIKYIQKITKLAPNFIDIGRPCNNFTKRVEYICGMKRSEKEIHLENDRDWRDFHGFPHVSHRFSDEMLLKYEYAIKYALR
>AXH75785.1 DNA-binding domain of REP protein [CRESS virus sp.]
MPVQHTEFFITVSQKDIGGTTAEQETQILEHYKSCFMVVLVREKHSSGEYHLHAYIKKTRDRVDNLKRKLYNLLYGDIDKSSILWKRRIVIKPVNDKYSTLTYMKKALDSSGEMIHCHGIDWKAINENLKEAATKWKMESSLTAAKTVSYTSVPALMNTFYRESMLSIDKTIDENPRVIFIQLMKAGQYLIFQHIPKLRGIIAQYRLLYMNDVEHMENYIEDCLNFN
>AXH75769.1 putative replicase [CRESS virus sp.]
MEESMEPLFFFVALRKTEIDTLEAMIKEYPSGEYLICHEVAKDGRLKASDGEHIHVYWETCIKHYNTLIKRLKLKYNLNGKAALGKEAQYGRTKKDLRSEQRTKMYCLKDKGLYRTNLPDNEVSRLQQMSFPKPPDFTDTVTMYNKLNEEPYIQISDITWLRKWFINYNIVHKCHRDLSKSNIDRLVRQYISYYSIEADNIKAELIYDLFFYYNNY
>AXH78102.1 putative replicase [Circoviridae sp.]
SLIPHAFFSAISHVHYDEVKGILLQYDLGKWIIAKEKTIDSHQESNGEHIHFWVEMTQKDYEAFAARVFIKRFKLRGRATKGNPRQYGKVKEIENQERMKAYTVKDGDFETNMSDEEIQKLCDKSFKKVENIDIFEKVMGNLRKVKFDNIYDGYKGRLQLEILRTHIREDVRKDLSKLAIDRYIRLFILYHSNLSEEAKLEFFNIFF
>WP_095545526.1 hypothetical protein [Candidatus Izimaplasma sp. ZiA1]
LIKKYCTKCFIVALEKAKNTHKETNGEHFQCIFDMEETTYGNMNKALIKEFNLRGQARNGLGRQYGKITKDKINDIELACIYTTKEGNVISNIEQEQIKEWYEKSYIKKTVFNIRLLVEYLDSFHYYQDEREFYFSDYLEKIKEHIIEYHLDYKIELPRRNIFYDYIRYYLSTSVKVKNKLEIIKYYYKNY
>AXH75704.1 replication-associated protein [CRESS virus sp.]
MCYVPFISCNTISGNECGFAMSKARDPMKSHFVMTIWQYNGIPLTDTIDKNSYMDFTDIIGKIQQVVRMCRGHYYCYSIEDSRLKVEQVSPNNPKLQNLTKKIRQKYGEDSVEVGVPPISPVTHEGGLHIHVYMELQRTIRWSTVVNKFQKNGFEGTHVEVRKGWRTTCREYHMGIKNYEEKKDFIISGEWGTWREDLGNSYSKEDYFELAANMIIHGYRPNQVAMRFPSWYIRHGYGVERLYSSLNREKWDNHY
>AXH76839.1 replication-associated protein [Circoviridae sp.]
MCCVPFISCNTISGNECLCLMSKHRDPMKSHFVMTIWQHNGIPLTDIIEKNSYMDFEPIIGKIQEIVRMCRGHYYCYSVEDSRLKTEHKIDASKEAAISFTKKIREKYQEDSKLDPNSSSPDLISSTDEGGLHIHVYMELQRTIRWSTVVNKFQKNGFEGTHVEVRKGWRTTCREYHMGIKNYKEKEDFIISGEWGKWREDLGDTYSKEDYFELAANMIIHGYRPNQVAMRFPTWYIRHGYGVERLYSSLNRENWDN
>AXH75603.1 putative viral replication protein [CRESS virus sp.]
MPKNSKNVPSCSKGNGVSGNSTTDTPEDVKPTLITPSKKWCFTMNNYTVPQLEVLNDILNNNCTIAFYSLEVGEKGTPHAQGYFELKKKNRPLTVFKKSLIEGLQHFEKAKGNFKSNYEYCSKDNVFHYYKGVEQVRKINLITPDRYYQKYILDILKEEPNDRTIYWFYENNGNVGKTCFTKYLCCEKFALCLSGKAADVKHGVVSWLDKKGTTPRVIIYDIPRSFDTEFLNYESLESIKSMMFYSGKFEGQMVVGPPCHLIIFSNELPNIKKLSMDRWKIFKIKSNFELKEKIPYEI
>AXH75585.1 putative viral replication protein [CRESS virus sp.]
MEHRKGRGTFSKDWVFTLNNYNEEDKELIEGIDCQYVIYGKEVGENGTPHLQGFIQNHNRKRLPAMKKLIPRAHWEPRRGSPITASKYCEKEDKEPFKKGELTGQGARHDLVDAVKRVLSGDHPDEIYDTSEKVRCVNSILRVAKIHKDYEMKEENKKRFQCVTLRKWQQTLLDKLKQEPNEREIIWIYDCLGNKGKTWFCKYLVANYEAVMFNNGKTADIKYGYSGEKIVLFNHVRSESEHINYGVIENIKDGIYFNTKYESSMRLYGIPHVVVMSNQLPDETKMSADRWNIMDLEIDIDIERIMRENDEYDAELLEIERETGIMFD
>AXH75576.1 putative viral replication protein [CRESS virus sp.]
MDYTGKYRAWTFTLNNYTPVHEEHIQTVVKNLCRYIVYGKEVGDQDGTPHLQGYVYFHNARQHKAVTRLLPGAWVTPSRGSAEKNRVYCTKQANGGFEFGEPPMEADVARQKGGAGNAARYAKAIKAAESNDMESIKRDDPQLYLLHGVRLESLYTPNTVPLDGELLHEWWVGPSGSGKSRLLWELYPNHFPKKLNKWWDRYRYEDVVAIEEWAPKNDCTASALKQWADRYPFPGEVKGGMLHKLRPKKLIVLSNYTPQQCFLNSEDLEPILRRFTVIHFPNQEQHARFRHEAFVDTTPLDTPEVIDDVEDEDLDLPDLSLEGDFFDV
>AXH75570.1 putative viral replication protein [CRESS virus sp.]
MSTDTPDTVRHTAGNTTKAAVCSFLTQRSRAWSFTLNNYTDDDIKFFCDTLDTAKYMFQEETGEIGTPHLQGVIYFENARTGKQMKELHSKVHWEKTKCLKGSVNYCCKEETRTGKIYHKGWSPPEQLDIITNLYDWQQTIVDLLKTKPDKRTIHWFWEPVGNRGKTELCKYILTQFQHVQYFTGGEAKDIAFQIINETWTPKIVIFDFPRTSEGKVSYNSIESVKNGLVQSGKYKGGRKIFNAPHVIIMANWGPDTSRLSDDRWHIVHL
>AXH75500.1 putative viral replication protein [CRESS virus sp.]
MQGTRWVFTINNPTDEDVRRCEQLGGNLEGSGVNYLIYGREVGESGTPHLQGFVIFSSRKRLAGVRGIISPRGHFEISRGTPQQASDYCKKGGDYSEFGNLPAKKRTANISDFCDWLRALDHFPSDREIANAYPNLWIRYQSKLTDLAVHIVPRINLEEGELREWQIALETELQNDPDDRTIKFYVDQEGGTGKSYFCRYMYTKYDYVQLLSSGKRDDLAFCIDVTKRIFLFNVPRGGMEYLQYTILESLKDRVVFSPKYWSQTKILLKKCHVVVFCNEHPDMDKMSPDRYQIINL
>AXH75478.1 putative viral replication protein [CRESS virus sp.]
MPTIRRWIFTLNNPRSATIVHLSSWPLDNVKFIIFQGERKSCPHLQGYFETQTPMGKKELNLLHFDNKAFLDPAKGSAEDNITYCSKDDTYLEEVCARVMNGKPGSNQGKRNDLAVLQDLIDAGKSYDEICEEQFCEVARVDRFVKQRIAYRDAKLQEEELRAAFSSTVLWSWQSRLLELLLELPHPRRVYWFWESVGNKGKSFMARYLATTHGALILEAGRKVDLAHIFVTTIPTPKIVIFDLARTAAPLEEVKSSPIDVVYSLMESIKNGYIISTKYDSKGLSFAVPHVVCFANFEPDQTKMSSDRWQIHNIV
>AXH75409.1 putative viral replication protein [CRESS virus sp.]
MAQMEQTDTGRNTKLASGNKARNWCFTLNNYTQEDIDTLTQAFSQKKCKYVFQEEVGENKTEHLQGLVCFPNAVSFNTIKKIIPKGHIEQCKNKIASVQYCTKEETREGEIYTNMDIENVEKTSSGTKPPHNPKRALQETVYEHDKTTFGTEYANAWKKYTELKEILVNLYEMKEEEAILKSFRETFIEKDNADQ
>AXH75407.1 putative viral replication protein [CRESS virus sp.]
MGKVKNWCFTSFNLDIAWETQNIAEIDTKNNIKYIIYQGEHCQDGKKHIQGFLQLNDRKEMTFVKKLLKDKTLHLEPMRGTPKQAQIYCTEEYIDKDGKKKDIWLNKIEYGELDETISGTRTDLIALKDKLVDGERLDNILINSTDNKEIHNILQYNRTLKKLEQTIRYESTKEQLLKQFNNVKWNKLQNKILEIIAEKPDDREVNWIYDEDGNSGKSYLSKYLQLTEDLYYITGGKQNDILYGYEGQEIVIIDLARTYADNLEHIYTIIENLKNGMYLSTKYETIQKIFKVPHIIVMANFKPDRTKLSRDRWNIINTDDYQEDIEYSLPLQPLIPIKKYIKSVKKA
>AXH75115.1 putative viral replication protein [CRESS virus sp.]
MSQLRHFCFTLNNYVEEEDVPRLSAYFEEEAKYWIIGREVGDGGTPHLQGYASLLRRSRFNVVRDKLGSRCHIERARGTARQNREYCSKGGNFIEGGSINEGAASGKSRDELGKSFMAAVELGNKGVVEFADSFPGTYVFSGFNMLRNTLALKPTIERPNIRVQWIYGPPGTGKSRLAHSTLPEAYVKEPRTKWWNGYMCEKDVIIDDFGPNGIDINHLLRWFDRYRCYVENKGGMIALYADNFIITSNFHPSEIFSFAGETNVQLPALMRRIDLKHME
>AXH75335.1 putative viral replication protein [CRESS virus sp.]
MSHQAQRWCFTVNNPGTFRPAWVPDQMSYMIYQLEKGEAGTPHLQGYIAFKGRKRLAQVKDYLCAAAHAEPAKGSEEQNKIYCSKDDDRLEGPWEFGEFQAGRGAQGKRSDLEALTASIKAGATMRQLAENHPRELIKYPTGVEKLHLLLQPAAPTSRDIRTAVLWGPTGVGKSHRVHSRGQQASTYLFTAGRDGWGGYTGQQQVLFEDFHWDQVTIHMMKLYLDKWPLNLDSRYFNKTAQWTRVWITSQHPPEMWWPAELAADRDAILRRLQLPMGRTLEITSQDQQVDLSFMDLQQQAPPDTNPAPRKRARPDGTIAVTSNPNLAAAAASSSAPAVNPDGTLVNPVPVDD
>AXH75267.1 putative replication-associated protein [CRESS virus sp.]
MKLAQYTYWNMVINNPDENDQVLIENPNDKYVRQLIWTPEKGEEGTPHIQAWIRFQRNVGLSFVKKLYPRGHFRFIEKDDFLRNSIHYAQKEDDTTQGKHHISLMDPLPNNDSLLYQVLKRTFDEVHPSMMEMAVDPARYTHQHGIRDLTTTFHRDITRVEGEMVREKANLEKIFISPTYDRMKKRFWREILYRIYNINAIQTTSEEGDQAEASLP
>AXH75104.1 putative viral replication protein [CRESS virus sp.]
MTQSTISSPAQSNGTQKTKWVFTVNDNAQVWSDGLMELIYNNESEHVRYICGQLEIAPGTGNLHFQGYLQLKRTRTLSWVKAHIHNTAHWEYQKAPNNDQARDYCRKEDTRAPNASFVEFGDYCEKKGKRTDLVPFKDAIKGGMRQRELADEFTNQYIRYYHSADRLASLYVPERPTVSVKLYYGHPGTGKTRLAMENPDHYVIPIGKGLWLDGYDKQDTLILDDFSGSLSSTGLTDTLRLLDRYPLRVPVKGSFTWITASTVIVTTNIHPYRWYKWTNRENQYEALYRRFTEVWYFPRGSPPEEHDRIEFFYDDDMIWPPKEQLARPLPVCDKPFDYPEYDNTRAHITGNNE
>AXH75036.1 putative replicase [CRESS virus sp.]
MYIIKKMPKSKISYNQWMKKMEKIQRQKHKDFEESAKFSNSKHLLETLRSEWDEGDTLENDKKFDNLQKKIKILQKMKKSKKKMLFVTLNFDETMVTPTGTVAIVKKICNHPKVTNYRAYWEWRDVDAETGLHCHILLQGDTRRINEYLGRQKGPFTTLCSAFDTLLKYSLHFWFDKINYCEGKTNSDDKNNLKSEYPRLRLKFNLPNYIK
>AXH74995.1 helicase [CRESS virus sp.]
MEQQKKTTTSKPNTKAIHWCMTVNNYDAKDIEAFKDNSDLFAYWIYGKEVSASGTAHLQCYFKCTKQITMATLKRIWKRAHLEVKSRHSTVLDCVNYCRKDGHYTESGEPPAEPYVNGNQKNQELWDQTLRLAKEGNMNDINSKHQIIYYNTLKKIADDSQPPPKTLTHSDYDTPNRWFWGPTGTGKSRKAREENPNAYIKDAMNLWWDKYDGESVAIIEDVSKYNRPIGDSLKIWGDRYPFPANKKFGGATIRPEVIIITSNYRIQDIWPEEETLGPLRRRFKEVYIGPVDQFGQPDPTQKVKQRLDLRKVIKIVSDTESEDEEMCKICWYSGCGCSHNNNNKPCDSDEDLLLL
>AXH74985.1 Rep [CRESS virus sp.]
MDSENKYRNWVFTWNAFLDPKDGSSVLPDSSSLKTFLEFHCEQFIYQKEKGEETSREHLQGAFRTKIRMRKSTLLNLFKQEDFAKTNNLVQYLTVERMCGTWTESLAYCSKKETSVGEPITSSNLWQYDGGDVNFLEDKEKRHPWQNQIINEIYEANEIDFKVPDDRSITWICDTKGNTGKSKFVKYLCSTNTDIVKITFGTAPQLRSAIISIGRKKVYIIDMPRTLADDDSIPSLISTLEDLKNGFVVSVFYGKYQQLLMEPPHVIIMSNQKCPTNMMSDDRWVKYGIDNDTKELYDRYDFI
>AXH75042.1 helicase [CRESS virus sp.]
MVKSRETTYRNWSVVKNNYTDEDIATFMAFAKGKNQICYGLEIGEGGTPHIQGAMIIANKISASALIKKLKGFHVEIKFKKSSCKQLFAYCLKGTDDSKPVKEWTYDNTGPNYNGDHYGDFPTNQGERSDIDDMKDCNTMKEAFETGHNLQCIQYFEKYLKYYEDGRKLKPVCYWYFGSTGCSKSWLAKKMAKSWGNIYHKTDKSKWWDGYDGEQIIIIDDYNPNTWDINFNDLLHLCGEGEVRVETKGGSRQFKGLRIWITSPRCVADTFMHKDIGGNIDQLEDRVHQFAFSKKYGHKQTELGNMVW
>AXH74982.1 replication protein [CRESS virus sp.]
MENLNAKCAYHLRVDINPDLSNLVVANIFKKIFLKQNLESYFISQPEISQLGKKHVHGILFFPENLNDWKSKPTKAFRDKLFRNIKSSRKLIHLNATSKKQQPVSLKLVQKIDRIWSYILKDSFVPGKPLCSSNLEPPSDTKVWCNDCHKRTKWSESVQNMIFKILLEFYLVTDTSASSADATHANILKYFKTNGSPPGLQHHLKVKIVEYYLEHNLSPPSSSLMEFFFLKFHLISINYYVDNKYHF
>AXH74975.1 putative replicase [CRESS virus sp.]
MKVPLTFRIDFDRVKENVDVVQILNHLGDDLFLVLHKKPSNFHYHGYLISNVCAKTFRKKIQEMLTSAGNGAYSVSDKVPEPKRFMSYCLFRAGHPIGKIHVNVDEDELKEIHNSVPKGNSTQKGKELKLEKLLKVIIDKYNGDTNVQNIVGFIIKHFKENGMVIHKSNITQLAWSVYVHLTDDYQFLIRDILTADDGLSNINAIQNHRYEDNDEFVLSNSVSIGPTHRR
>AXH74932.1putative replicase [CRESS virus sp.]
MYRSWAVTIRPLNGIQVESKLEDALIRWFKKQDYCFVVSEKEDEARHIHAQIWLNDARDKGTINKSLERIQSANDSDWSPASKLVLRRGTKIAYNDDFVENYLNKCESNILVNSPPLDSSGFYPSKEEQEKVRRKSNAVDQKFHRWSEDFKEWATTHNLISPYSLIDVSRFMGDMFFQSKKYQVIVDHKSRVQNCKCLYHYINSTTSFNMFLSQKDQDEHILNEEYSASV
>AXH74930.1putative viral replication protein [CRESS virus sp.]
MSINSSNSSIGGGNTMPPPKKQDSPKTNWCLTLNNYSKEEYIKIHSFFSSNSSNIWIIGKEVGENGTPHLQCFCAFKLKIRFTALKKVCDRLHIEPCRGSKKQNLIYCSKEGDFLSNTRIPKPLKLITDLWPCQKKVEEYILKEPDDRHILLVSGKFETGKTQIAKYLCAKYDWVVGPLEGKKSHILSNVYHNQDAECFILYLTGVESTKIRDDWECADSIQLFDCLEKIKDGFFMSHFGVKATGSVIMNSPHIVIFSNISLVDFEGAAEYNGFDKQRIIHISTD
>AXH74914.1putative viral replication protein [CRESS virus sp.]
MFRNIIMSTISSNSSTGKFGNTIQISPSKHWVFTLNHYTKENINLLCSDSSIDQLSMQEETGESGTPHLQGYIKFVTKKRPLSVFGKHFKAHWEKCRNVPSAIEYTQKAETRTGKQYVRGLRIVRPLKCLKESQLYEWQKEIVEMVSMEPNDRTIHWFWEGTGNVGKSALVRYLVIKHNALLVSGKGADIKFLISQQRQPPDVIIYDIPRTAENYINYTALEEVKNGVFCSSKYESKMCVINPPHIICFANFEPNYDAVSYDRWQVKEIC
>AXH74906.1 putative replicase [CRESS virus sp.]
MLTELARTVYDRVSRSRSRSRSPDRSTLDLSREHREPNRTEQTAKYPSSYLSVRITLPHIDVRKMLVDVFNDMEYICYKHKGIKTEKEHVHVLVLDMSKKDVIRSRVNRAGYGGNKGLYSLKGMHNGILLGIQYASKEGTTPIIVGPFDEWIADAPKWNHTQQKSLHSYMVPEDAKPNLKMRDWILTYSNFVSQAVHYAKVNKLGDLSLKSVIKDMISNTKWRPCKQMLIGGVPDFYSKDFMFRMGQTKEVDMEWFCNRN
>AXH74865.1 helicase [CRESS virus sp.]
MVFTRTRSWTFTVHFDINGDYISEQNSYVQNLSSRKDIDYLIIGRELGKDNTPHLQCYVYWKMPKRFETTVKILKGPKHVWVKQSSGTPEDNKKYCSKEGDFQEWGKIPNSPHQARQLGGKNKAKSDAELLQKAQLGDFEWIKANYPGRWIKDSAKLQSLFIRPIKILQGDTLPHEWWVGPTGCGKSRLMWELYPNHYDKDLNKWWDGYNNEDVVVIEEWCPKNDVTGSRLKKWGDRNPFNAEIKGGVLKMIRPSKVIVLSNYTMEQCFLNSEDLEPMKRRFKQIQWGETKLQQEAVKAQLKVYANIHFDNLQEEEEKEAEGVNALESESQTIASHDSERPVWMDWDWGMIDQDMPTLLEEL
>AXH74784.1 putative viral replication protein [CRESS virus sp.]
MQNSSTIVPQSSIAGGNTKTPAKKQISPSKRWCFTLNNYTPKEVSSITYIIKTRCSLGIIGDEVGHEGTPHLQGYFEFQTKARPIGIFGNGRIHFEKCKGNRQKNIDYCSKEGKVIFRHNIPDPYNIDISLNKWETFIKDEILDTEPDDRSIYWFWEEEGCAGKTTFQKWIFLNYQNVIITSGKIADMKNSVLTYIQNTNMYPKYVLVNIPRVNNGNVSIAGLECIKDMFFYSPKYEGGQVCGPNPHIIVFANEEPDYEKLSQDRWKVHNLQSF
>AXH74781.1 putative replicase [CRESS virus sp.]
MNKNFANDEELGMWLAESVPDFDLEHWNRGTHVLKHLRAQRLNEQRREALGADLPCQLITIMIDQEVKEPDKVIKLQHSIMNKLIGAKYKWMINVSYRYEYYSGEINKWNPHIHIKIDKLDRDGAVAQAVRRKLSAFKEVYRVDVKSKKSEIYDAYIMGDKQESKTVNLGYDSVFRETHGIDEVYYT
>AXH74721.1 putative viral replication protein [CRESS virus sp.]
MSDPIDHVPSGVPNNERARHWCFTLNNYTDEHENTAKTAFDSGRVKFLIYGKEIGASGTPHLQGFVSFGKAVRRSKAIVDLFQAHFTVARNIGASVEYCKKDGAYTEFGVSPVVAKPTGKRKELPLFMADVESGVYDLAKLRKTHPNVLARYPRFCLQYVLDHKAPIEIEDHPLFDWQQQLVEILSGTPENGVVLFYIDEVGGVGKSWFCSYAERFFAQKKKLQVMKCGKRDDMAFELRDNNDIIIIDVAKSAAEFLSYQLLEDIKDGRVFSPKYESYTKRFPPPHLVVFMNTEPDMTALTDRRYSIRYI
>AXH74719.1 putative replicase [CRESS virus sp.]
MSGRRMAATLEGTISLHCVFRLLSSLPLQKYLIIQYIMKYLSIRVDCDAEEAVHIKNRLAATLAPLGDIVRGTYGHEVSIKAKKPHFHWHIEIDDTKPFLKAFSQWVKREYDKRAKYEQADPLHHYSIKVLAETPDLRWYRYPFKDLDLIQPTEQTGFTEQELHDMLTQATTEREISKKTFEKHENKLNNDKQSRKLLWDWLDEKYPALELRLHKINPDRSNDPCRIVATAIVDYNKEYNDYKIPMDLKRRTICYLAYRGLASALISDMLWK
>AXH74712.1 Rep catalytic domain protein [CRESS virus sp.]
MVYQINSSRLFLTYPQCTLSKEEAYDYLENLFKPEEILVAHELHASGDDHLHCYLRLSSPIRTRDPRFADLPGPFHGNYQGCRSAKRVLVYCTKGDNYRSNFDVAPLVEKRSKRKELMGELLLGKRTLVELVEENPEYLHGYSRLRNDYLTFVRDKGDSRPSLPTFLPNPWGLVLPTKILSKLRHFWIYSDKPNLGKTYHFARPLTEYAVAHLSGPQVYFDLSGNEQAIIFDEYNHATFKYHELNAMADGTYRFRLFMGGQIFIKDFIVIILSNCSISTLYPHMYELIKARFKEIKLD
>AXH74707.1 Rep [CRESS virus sp.]
MDSHPSSETESTTHTDYSNDSNLEFEETYVIRKKKKPSNRSAQDLKSGPSKPQPEDTPTFSDPSNMMPGNTLDDDNFRLSNKYVLLTYKTHLPKEDYIEWILNEKGHDLEFVRVAHESADKSNPYLHSHVLIAHATKFDIRSCRALDYKGIHPHFRRLPYEKNFKRAKVYISKEDPDCADLKPKEKPSIIAAIASCSSDAEAMLKYCENPSQANGILAIRSACPPPPKPPRKPLINPDRPWQKFFLELHATVPSDRHVYWLFDATGNMGKSQFSRYMMHTYPTQWHFCRRVATMRDFATVVESALHVHWDQWGWVFDLPKSIVIDSGFYECLECLKDGMITSTKFKGKSHILDIPHVIVFSNTLPDINYLSEDRWKIYNVSEKSGWDIVPIPTKSVPRL…
>AXH74697.1 replication-associated protein [CRESS virus sp.]
MQLRRCFLTIHFGHLDPDVYSDLPNCEEGWLMIFDKMCQRLSPKLGYEAGALALEMGEKLGRIHIQGYLEHKPKRLKTIASALGCMTSCIEIVKDAKGSWDYCSGINAHEEKFAFKRFTFGEPKLYGSKEKVELNDLVNLVISGCELREIMVQHPYAYCVHRDRLRKFSDDWSNRQPRKSRKIGEPSIKGFVGVEAVDTTSTPPSPVTLSD
>AXH74683.1 putative viral replication protein [CRESS virus sp.]
MAYCCVWDFTAPSENNDSNEIKNMLRENCKKWCFQLERGETGYEHYQGRVSLKTKTRLTGLKKLFPNNFHWSPTSNENRDNTFYVSKEETRLDGPWSNKDVEIYIPRQIREIEKLYPWQQFVVDTYDVWNTRQINCIVDVKGCNGKSTLTQYMRAHKLAFKIPFCNDFKDIMRIVYDVPTYRCYIIDIPRAIQKDRLFQMYSAIEEVKGGYAYDDRYSFRDKVFDCPNIWVFMNVYPSVELFSRDRWILWDIDENNDLIRLN
>AXH74658.1 putative replicase [CRESS virus sp.]
METFSILDGANVWSIGLKINIDESTNMEGVVEQMWDFIGYCCEKHDTYRPAIKMKDAMGKMPKKTYDAISDVVRPASGDKYETLFRVCGRHTDTKKPHLHFHAIVKNVMFPKTFKRGNQSRDWEKKTGHTFPEDVKFQVKEMKAEQTQKWNFLSYPLKEGDPIQYSTWVNIGDEEYTFLVGFGTAEYDIAKAKRGYVEKSKIKQQTQLNNLLDLCKNNRSKFCDIYSLIDWYDEYLEKELDEDVIDINDLPNSTKIYYELEKCAKCMKIWKLKDGYKR
>AXH74642.1 putative viral replication protein [CRESS virus sp.]
MTEVVPIVPSGTEIIESSLPVREGKPKAVPQISAAIRWCLTLNNYTEEDCKSISSIVLRYCRYAIIGKEIAPTTGTPHLQGYIEFKKKNRPMSVFNFTNRIRWTGAEKAREANFRYCKKEADARGEEVWLLHPKPRTVTTIKKDEFYPWQLELYNIFKEKPKWDCRNIYWFYSPEYGTGKTQFCKYMKVHMKAVIIDGEKKHMLAQVQNSYSDIYIVLLCKGDNIVSYRALEKIKDGLFSTHFGCDNNKDEARDAPHLLIMGNEPPDRRDEHFHPTKYKVFNLQSSKWE
>AXH74567.1 replication protein [CRESS virus sp.]
MDIEWQAFFAAITHDHQETLLVALKRYNIGKYILAAEQTEHTHKETNGQHFHFLVEMSKSDYHSFTKNTLKQHFKLRGQAKGGNPKQYGKVKKIGSIDHMKAYTLKDGNYVTNMNEMEIDEIIRFAQKEKEDEDETFQLFKYLADVPLLDFEENESTMYHDHRQSNAYINYVLLCKGVIRYHIEFSKSRKGLTRSAIESNVRKFIMYHYEDITNEQKTSWIFTTIFNKYL
>AXH74478.1 putative replicase [CRESS virus sp.]
MYNMRRVYEVKTPKHSDGTCNGEHLWCGYCTLCKGIFDNFDMFDDIMEFRKWNYTYAKKCELKQRELEQAVQLSISDNIPHWFITCTFDEKSVSAKEVFDLKEEIQLSHSLDGGISVIEYHSDKHPKGGHLHFHLAAPRTGTYKKNALIKHVQKITKLAPNFIDVGKPCNNFTKRVEYICGMKRSEKETHLKNDRDWRDFHGFPHVSHRFSDAMVLKYEYAIKYALR
>AXH74564.1 replication family protein [CRESS virus sp.]
MEILGERILNGVPTVTDEFAGYTCNHCFNASRPHENIHEFGGYTNTHRCTQCSREIKSWQRASLLADELIEFRNDQGVRLRFITLTLPNYQDELVGLADLKRKIKNFRRSKAYQAKVIGGVDFYEWTTNANDGSKNVHYHGIWAGKYWKQKDLLEAWPHGGAWIELVKAKHEAADTIRYCTKYLTKMKEFGIRTKQKFGDFYNYSGQGTGTAG
>AXH74408.1 putative viral replication protein [CRESS virus sp.]
MVTADPIGNAFSSNSSGGKLGNTRQISPSKHWFLTLNNYTKEDIECFCSNSSINKYCFQEEVGENGTPHLQGHFEFSKKIRPVGHFKKLLSTKGHWEKTRNKRAAIAYCSKLDTRNGGTYTKGFPRSLFRKINVLKEDQLYDWQAEILKLCRGVPDDRTIHWYWDSVGNRGKSALVKYLVVNEYAMKVSGKATDIKYMLAKCEYPPDIIIYDIPRTAKNYVNYTVMEEIKDEIFTSSKYESTTVQMPSPHIICFANFEPNVEAMSADRWIITEL
>AXH74352.1 putative replicase [CRESS virus sp.]
MSYTHLVVKPYDPSLDYAEFCRDTFGNNKCLVMLEKKGGDHLHIQGELAVTETEYTRLRDRLTSKHYRKIQDAKSHPVKRRRVAADDTGFQYMAKELPTSVVVYKQLITDEELKDLYELSNKHREELQEGLTDFIRDHVTTAVGLEYTCTCPNMLHKFAAQAAVEYYQSTGKMQPPNLRLLVRHAIAKHFYSLEMRDYLATLIM
>AXH74332.1 replication-associated protein [CRESS virus sp.]
MVAYTKKNSQVVNISFRYSLPKDWKLEDGNETTNVGNRLEKYLKENISVKSYQFQLESTRKEDDPKGANYHFQGLMKLKEKDRVTALIKKINITEWRGMELSPAHSTATLEMYTNKSESKVGDEYIWNNILKEATYKGEDLPKELLLWQAMLEQYIKGPVCDRRIVWIWDPEGCGGKSKFCKYMDFKYGTKTIGYSDSKDAMYMVSKSPGAKAYFFDLTRTKPKMFSQGDLYASIEQIKNGHFMNSKYESSVVLMEPPHVVVFSNHMPEIDNLSKDRWSIYELFNGVPKKLSGKTVLFSKGFHHLQRVPDAKDIVEDEDDPDTVALLKKVDIDIFLKNRKSRVDVDEQRYTFVSCKRKSTVDEWESAIDTVQRNVRRRFS
>AXH74302.1 putative viral replication protein [CRESS virus sp.]
MKTQPKNYRQRAWCFTWNNYTDADEKYLQENMSIRAKYLVYGREIAPATGTPHLQGYVYFKTDTWFTTVKKILKGANVLACKGTAEQNIAYCTKENKAFEHGEPPLSQEEQLAKMKSSKQARMAKALAYAEEGNWDKLREEFPSLWIREEEKLRAKYKPIIENLDGELEHEWWVGATGVGKSRLAHELYPDHYAKKINKWWCGYAYEEVVVIEEWAPGANPGTVQALKQWADRYRFPAEIKGGNIGRIRPRKIIVLSNYTPKQCFENDSDLEPMLRRFTVLKFPLQEDEARRRAGADVPDIGDLLPTFESEEIKTTLEKAAEEIDPDGWVWGENLFTP
>AXH74297.1 helicase [CRESS virus sp.]
MPKESRKPLTKKKKSRFLHDDVEVVRSTKKHPRGRQRRDRPKLDPNDPHRSWVLTLWPTAEDQWDSLKNMLQDMSSKILMGRETCPSTMKVHCQAAIVLKTPLRRTGLTTKLVELNSCFKGTHLEPMAGSWESNIAYCTKEKLFYMTPEVKSAVVRRNEAFEEFSRTGNAQVVLAEMGHRWCVLNAQRLETSRSMYHGLFSTKRTEAPVVVWLYGLTGTRKTTFAMNYIKDLKDESPDDTRTAKSPFMSPPASSVKDSRVWWTGLSDQRVAVLDDLRPESFPHSLFLRLADRTECVVEIKGASVSFISSVLFVTTPEPPWRFWQWLPETETQQICRRITMVIECTKKSQSTSSWSTATPVQDTVALSLGSHGFVRSVSSESCAEMQKWRNFIGQMKREV…
>AXH74257.1 replication associated protein [CRESS virus sp.]
MTTNTQCMVWEFRANLDYYEKDDLIKLMNLIGKKWVFQHEKGEKTGYEHWQGRVSLWKIKRHSELMKLIQGTEYKVPNYLEPTTTKEHKKEAFYCMKAPTRIDGPWKNTDVVAYIPVQYRNIELYPYQTAILESRLKMDFRTVNLVVDVKGNVGKSTIASIADLMYGGIDLPPMNDGEKIIQSCCNILMAKEERKPSLIFFDMPRSIDKAKLGGMFGAIEQIKKGKVYDTRHSYTEWWFDSPAVWVFTNQVPNLKYLSIDRWKFWRINDSKELVQLQKSDFTEQETGPV
>AXH74253.1 putative viral replication protein [CRESS virus sp.]
MRTRSRTLKWSRCGKRSEIHYYLTSIPNHYLIKSKMSRAINWCFTTNNYNDQHILRLRSLYEDDNCNYIVFGKEVGEQGTPHLQGFCCFKKRKTFNQVKALIPDSHLSVAKGSAAQNKKYCSKEGDWTEYGDIPSCQGKRTDLDELVATIKEGTRCKRVLYEQHREVCAKYPRFVQEYLTLTQPEPPVEDHPLHEWQRILDTKLKGAPNDREIVFVVDRTGGNGKTWFAKQWVSKDDKSQYLEMGKKADMAYALNPEITTLFVNCTRQQVEFLNYSFLESVKDGMVFSTKYESGIKKMQKCHVVVMMNQDPDREKLSQDRYKIIDI
>AXH74221.1 putative viral replication protein [CRESS virus sp.]
MTEIVPIVPQASKGNTVPSQPAPSLKWVFTLNNYTDNEYDKLIEDLNSSTDRYIVGKEVGEEGTPHLQGYAQFKNKIRLTGLKKINDRIHWEKCKGSEEDNAKYCSKEGKAVAKGIAIIKPLKLLDKSKFYFWQKEVMKIIEEDPDDRKIYWLWEEKGNTGKTTFSKYLSYYHGAVPIEGKKNDILFCAASFPSNIYIMDLERSMEEYVSYGAIEKIKNGYYMCSKYESKPIVRNPPHMIIFANFPPDITALSSDRWVIRDLNMWTPDIKVKVVDNKCLIYQNGKLNI
>AXH74206.1 putative replicase [CRESS virus sp.]
MTFVKLPEAESLPVEDYPKYYLGFRLDECPDIDNALLQFRLALSPFGDVTKATFGDEIAVKTKKSHFHYHCEIQTNSLSKKWLKGMSSYISRNIDLELPKGKYCIKPPQDTDTFPSRWFGYPLKDYTSYDSLPLKHILGFTDDEIKSMWLQASAERKASLVIHEKHENKMNNDKQSRALLWKWLDDELPNLGEKRFRKSKATGENVRVDDYLEAASKIVEYNRKYNDYKIPMDLQRRTIAYLVYREVWTDEQVAKHILKY
>AXH74167.1 putative viral replication protein [CRESS virus sp.]
MAPAQRYRGYCFTINNPTQEDIEKLKKAHFKYIIYGREIGESGTLHLQGYIHYINLVDLRRVKLDMPRAHIEVRKGTLEEAITYCKKDGLFEEHGTKPLTPSEKGQMGKEAWRNIIEKAKAGDLEWIEENEPKTYFVFSDKIQRLYEPKTSILPGVLQHEWWVGPTGVGKSRLLWQLYPNHYQKELNKWWCGYSHEDIVAIEEWSPTNECTGSQLKIWADRYPFTGQVKGSSLKKIRPTKLIVLSNYTIEECFQNHKDLKPILRRFTQLRFPEDEQTAIDRWASHMQTLSDAPIMDPIQLPVPQNADSVPICNLPDLDLDSLLNFDTPAIAPGWNLPDLPDLNFDSY
>AXH73917.1 Rep catalytic domain protein [CRESS virus sp.]
MFVIYKMADTKKPNRNGCVQWAITFPHSGDISDSKFHEYFPPSVYSICAKEQHVNGEPHLHLGLKLKKPISEANLRKYIIVKFPNDYKRIDYGRIQSADKWAEYLAKEVVPFERGSRTKQKSPVEKMAKLLEKNPELWAELGNRSAVEIYQEGQKIEAQREAARIRAEQRAREYDDRLLQFQMNRLNAM
>AXH73911.1 putative rep protein [CRESS virus sp.]
MSHDLFAYDDEILSDMGIPYAQGEPISFTTTPPPAFMPTAIIPDGEGDEDAPEQLAPGHLVDDTVDENLPVLPDVKEPKRGCWRFRPTAGVLITLPRCFEGGKAKTLDEFYENVLRFVRSCSNVAQFVVGMEPHADGVPHFHAYVEFSGSKDQVCINAAKLWEVLGKHGDLRIGRSRELDRVRMYLYVLKNDMYRELNNEAGTRKARLAELSTKANQKEAASKVSREIAEMLMSAQGGDARAAAKRVLEAYPEKAASAKRFKEAAETIALLMRPEPERKPWRGISVNDDYPNADKFPMSAEDRVAAEQICSWFNLRVNQVRAPIRERQLAIVGPPGTGKTTFLAQLEEYLKVYVPIMDGAWWPGYEPDKTHLMALDEYHGTIQWGTLLKLLDGSSMVLN…
>AXH73904.1 putative replicase [CRESS virus sp.]
MLVHFKVETCSSIEPIQVCMDLFAGKRYLCVLHVHGKSEKPHWHFQGETDHPDIDGYLKKVTENHSKRIANPNCRPHKRSKSDKKPVTEDGYQYMLKESPPQVVCASVDFTPQVCNELHEKSQEHVGELKQQMYYFVLEQFTKYPIPADMECKDVHNLWRRYAGRYYRTEDKMPPPNFQKLVLWYMSKHYKEKDIIQDYIYARI
>AXH73901.1 putative viral replication protein [CRESS virus sp.]
MFSNSIMSEKLVPIVPIKKSGNTKQISPAKHWVFTLNNYKKQDILLLNNNSSIKRLSMQEEVGESGTPHLQGYIEFYLKKRPKGVFKSFNAHWEKCRNVKAAIVYTQKLDTRAGKIYLKGVRLHRPLKIYEPKYRWQKEIDNFVDTEPDDRTIHWIWSAKAGMGKTQLCKYLCARKQALLVSGAPGDMKYQIASAAHVPDIILMNLPKGCGPPCLKTLESIKDGLFGSPKYESSMVIMNSPHVFVFGNFEIKFGEDEDYDYDSRWRVCKVEGADTTLNLKESSSSTFSPVVLQQSGEAAVTES
>AXH73893.1 putative replicase [CRESS virus sp.]
MYRNIYKMINTIEKPIDLKKVLTVDWQSTPLVQTANPEFGFFNKETRESCPLKPGWRLPWDNLDNENLYNMQYHVTINPDPKCDWITSCNDLKTHNLKYKEFLRECKKNNFYKNIISVYEYGKNGKEYGKIHYHILLQTNKINKFIEMAITYFGTSNKNRWRNTVVKKQITIDKSLSHDATNEEKVLNYRSQIDYIMNKYMKKESQNRHKCLYTTLYEKKNI
>AXH73857.1 helicase [CRESS virus sp.]
MPNFRDVGRPKKVRWFIVTQWNVDCDYRELMREGHIRWLAYGDEECPRTGKQHHQLFMYLRGNVTWGPRKLNQMGNWFGPVHCRVEPMWGSVDENDYYCSKENALVEFGKKPAQGFRGDLDETKECIMKGDMSVDQLAVENPHQFHMYGRTLSTIEDIALRQRFRTEMTEGTWYTGPSGVGKSHACFEGFDPATHYVKPLGDGDLKWWDGYKGQETVIFNEFRGQVPFAELLDLMDKWPKTVSRRGREPVPFLAKRLLISSIRHPRDVYVRQEGEPWEQFDRRCEVVELAPRGPEIEPKGMERNVMVDGEPEFWPKRRII
>AXH73890.1 putative replication initiation protein [CRESS virus sp.]
MFEEPLLFSNFHEAETYYRDIAEYHNICTKLYEKYNYNSKLEIVSTRKVVKQYTHLFITINPPPTLKLDIFINTINKTLSKNWIEGYIYVIEQRGENQEELGKGFHTHILIRLVQHKKQSEINREIKNTWKKILDIDNYHILNIKYIDDAEQKRKQGYILGEKAEEIKHLKQKMDIIYRQNNNLQKYYYLNYIIEDKYASKENV
>AXH73840.1 Rep domain protein [CRESS virus sp.]
MLVQSVPSCSMGENGNNVSHSPPVNALYKYDFVINNYTTNEVCSIKSTIRKLAKKGVCGFETGESGTPHIQGCIFLKRKMRITALTKEPGFERASCRAIRNDEATIKYCRKDGEFWDYGFPKPIKVIEVLRPWQQKCLDLYLTEPNDRHIHWFWESVGNVGKSAFIKYMIVNYSILFSSGGKHADIINLVFNQDMDNCNGVFFNIPRSHKGRVDYASLECIKDGMICNTKYETGVKIFNSPHVFVFANFPPEDNDEMSADMWQIVEL
>AXH73792.1 putative viral replication protein [CRESS virus sp.]
MSRQVGYNYWVWTFNNPEFPPSELPVHDKEAYVSWQLEAGDEGTPHLQGYSEFTARMRLTALKKWLPTAHFEPRKGSAQQARDYTRKEDSRVEGPWERGIFSPVTAGQRTDLEECQAAVEAGATEEQAIMQYPTIFARHQHFIRYHVKRVREASIPKQMLDVPHKWQSKVIEMVNAPVDDRQILWIYDLQGGSGKTVLAKFLVDHHAAFYSNGGKHTDIVHAYKGEPIAIFDYVRESESYVNYGVLEQLKNGICFSPKYESGMKRFPTPHVLVFANFYPTTGKLSEDRLVVIEPTKCGDWSTLYPRP
>AXH73775.1 putative viral replication protein [CRESS virus sp.]
MPTCHAMPSLFFIAGLFCIMSRAKRWVFTLNNYTAAEEAQIVSLGNDGCTYLVYGREVGESGTPHLQGFVIFTAPLRFTTAKSKLGNRCHIAVSTARLPSQAADYCKKGGDFSEFGELPAEQRGRRTDLDAFFEWSDEFAVDNGRAASDIDIARTHPTIRARYPRIIEIVRARFVPPPLQLGAPRDWQSLLANRLDEDADDRKIIWVVDPAGGVGKSWFVRWYLTNADDAQFLSIGKRDDIAHAVDENKRVFLFDVPRDTLQFLQYPVLEALKNRLLMSTKYNSTVKVLPKTPHIVVFTNESPDETKMTHDRFEYWDIQDVNF
>AXH73704.1 putative replicase [CRESS virus sp.]
MLNYDDAYHECCERIKRCRTRIVSCGYCHHCVFPKKDTPCLKKSTIYCINEECLKPVQIFEECINDDLKKTTKKALQKNHEKGTTIPLEYVWLTINPRFSVTFERFRKKVFAFLTNTTFHSHCAVFEQRGTIEQGDVGRGFHAHILFKRHLPLNKGKTPSDLKRNLKQSFKNYCDTKQNSCFNIRFIGTDFAYDKLDYIKGTKTGIGKDLIKKDVKQLADVVWRKQNNLEPFYGSLF
>AXH73728.1 Rep catalytic domain protein [CRESS virus sp.]
MPHQPTVHSFIDRGDFSSDAGAPSSIDQYSLDSFLVPDESDDDQGPHQRLLRRGTSPLFEPLHSRRGSSHGSNDGSLRHRRLPSSGGSTSSHTLSWLQRQRRRESSHGSFASFGSGSSEVPLRTASSMRRVRNLDELRRTSVGPENPREDTPDPFKIPDHIRADEAKGLSVPGKRLGSGKFRVSCRYLLLTYAQCGPDWPHQALVDLCGVLDAKYHISRELHDDGGTHFHAFLDFNRKFETENVHRYCIGVKPVGKNSRCPGLAHCNILPVPRTPFNMWDYVSKYGDVVASNLDRPVARGPNTTRDDLWCSSLALPDKNSFLADAEKHSPREFIIFHRNIKYFADERYGVTKKEPRLPNYTEKGIYVNWKTYPEARKWVLESLHDPIPRIKALARGDSY…
>AXH73660.1 putative viral replication protein [CRESS virus sp.]
MPRGTQSIAKTRDYVFTINNPTNNDTERLRQHPASVSYIIYGIEVGEGGTSHFQGFIQFQHPVSFGRCKSVVGDRAHIESRRGTVVQAIEYCKKDGNVVEYGSPQRLQTNSEKQKEKWQHIIKLAEQNKLDELKEEYPSYYIRYLNTLKSLSYGKDLIITELQNEWWYGPTGTGKSYSLWQKYPQHYQKELNKWWCGYTGQEIVAIEEWCPKNECTASQLKIWADRYPFTAQIKGGSLQKIRPMKIIVLSNYSIDQCFTNPEDRDPIKRRFKEVHYQLPYYPAPRSASNPPHGGPASSPLPTGGNTSRESTVELEEDIDINLDFLDELIL
>AXH73613.1 putative viral replication protein [CRESS virus sp.]
MLFRVVMYSITMTTSATSDTFEKTPFRSIVFTEHKDVPDFENINHKITYMAYANEVCPTTKKAHLQGFAYARVAMKLTGWKKLFPTAHIEKMRGSFVDNEKYCSKEGELHEFGERPMQGIRRDLISLKRKLDEGVKPLDLAEDDEYFGVVAKHHRFAETYSDHKKGKVLKMDRTAPNVYLLKGEPGSGKTSWCDNKFGVGNWVKLPSPTNNTWWFTRECCASDTIVIDDVGPTKVPEIETLLEWLDRYAFQAPIKGGNQWCKPKNWVLTTNVEPATWWEKAKGIHIDALERRISERIDI
>AXH73611.1 putative viral replication protein [CRESS virus sp.]
MENFCVILYFFFIFVYIIMSSISSNSSNSSSEGGNTKPPRKKQISPAKRWCFTLNNFTDEEISSIVPILKDKCSLGIIGKEVGEKGTPHLQGYVEFNKKMRPLSLGFKRIHWEKCKGNRQQNKEYCEKDGEIWQKWGFPREIQVITDDMLFNWQKEILEMVSIPCPMGDRDMYWYYGGYGIGKSQFLKYLCLKKKAIVLDGLTKAHILSVAAKNQQAEIFVFNLAKGERRLPWKAIELLKDGLFCDTFGAKHHGMVIMNSPHIIVMANEPPEQFGSFHSGKWKIKHLV
>AXH73532.1 putative replication initiation protein [CRESS virus sp.]
MPKCRKSIRIVKNVKHPVYVRCSQCFNCRKIRRSSLVLMMILEHAFSQHSQFITLTFDPKFYDDPEFDYYAKKHFQKFIKRLRKNHKTPKGVSPIRYLIAGEHGDDFNRWHYHLIFFHLPEPLEIEEWTKLWGFGIVYVGTVTPASMNYTAGYVTKMDFYDKDHKHHDPMDRTYSSWSQQMGVEGILFIARDFAKQEIILPEYMYTLTFQGQQYLPTSRLRDLFHEEYTRLTGVVPYKDNEYATYLKQMAEVALRDQTEVDRLEQNYQNDIYKHHMERKHELTYPTETSESEQIASNPYLSTEDKNKIHTRETLQTLFYEDIKYFRENAHKHQHTPIKKRKKSS
>AXH73608.1 putative replication initiation protein [CRESS virus sp.]
MSNLDIDHFVESLRDSYNTYTEKPTGFDTMVYECKWKGLQKALTNAYGSYYSTLIYEGKFDKIIPDLKFLKDVNTQIGENKTTEYIFITINPKSDISFEMFEEVISGKKQNLTNKKWMKDYIYCYEQRSEEIDEYKGYHLHMVLKRNGKKMFDIKKEFKNTLKSIMNVDNPNCLNFKNIRDEPDLKRRINYITNFKADSDKHKKQYNDIHFRKHYNLKRYYTTNDHYELYISNSEQLITVNEDEISEDEYDSDSSPSC
>AXH73260.1 putative replication initiation protein [CRESS virus sp.]
MFDIYRTTMPYFSTEAEANEYSRQQKEYQDMCTKLYNKFLCQDLGIRTHVSIRPETKDYIFVTVNPPPSLELSQFLKIIDKTCSKPWIGSYIYVIEQRGLPDINTGYGFHTHILLHLNRHVKPSIFTRELKNSWRTKLDVENYSILNIKNIDYKEQKKIQGYMLNWKDDQTKHEKQYGDDIFRKENSLPRYYTFNFKIEVDLRSTYYD
>AXH73499.1 putative viral replication protein [CRESS virus sp.]
MQYMSSNSSNSSGGGGNTITPPSSKPKQISPAKRWCFTLNNWTSDEYSSIVPIIERECSFAIIGDEIGATGTPHLQGYIEFKNKCRALSKFESRRFHWEKAKGSRENNIAYCSKEKVLFSLGMPKPIKVIGTLKPWQHQIECLIATEPDDRTIHWFFDRVGNIGKTVFMKYCVIKHGAIPCIGGKFGDIMNLVFNSDMDKSNTTIFNIPRGHREHISYSSLEAVKDGMIVNTKYETGYKCFNSPHVIVFANFPPDKKQLSKDRWNIVNVGEHNRQWKDLLNQIDSYRIT
>AXH73456.1 putative viral replication protein [CRESS virus sp.]
MIYLEIIFLGIYYMSSNSSNSSNSSGEGGNTITPSPIQISPSKKWCFTFNNYTESDVSSIVPLFRDKCSMAIIGKEIGENGTPHLQGYVEFKTKLRPLSLGLPKSIHWEKSKGNRHENVEYCSKEGNVCCRIGLPEPVRIIKSLYPWQKRLVEAIAEVPDDRTIQWIWSTEGGVGKTCFQKYLVVKHDAIILGGKAGDVRNGVVEYMKGNNGRTPGLICINVPRSFDPNYVSYEAFENIKDMCFYSGKYEGGMVCGNPPHLLIFANFSPDFDKMSKDRWNVTCLD
>AXH73402.1 putative viral replication protein [CRESS virus sp.]
MSANSSNSSNGGVILDPPLTTKRKQISPAKRWCFTFNNYTESDYSSIVPILRQECDKWIVGKEIGESGTPHLQGFFVFKTKKRPSSVFNFTKSIHFERTKGNDEQNIQYCSKDGDFEGYGIPKPPKTIKKEDLYDWQKELVDLFKIPCEWNCRNIYWRWGGVNIGKTQFCKYLCVHHDAVIIGGSYKHILAQVQNQQAPIYIVLLSYGDDKVSYRALEQIKDGLFSSAFGCDNNKMEIRDAPHLLVIGNEPPDEDDRHFHPTKYHVSCLDE
>AXH73298.1 Rep catalytic domain protein [CRESS virus sp.]
MPSFYNGKRFFLTYPRCELLPNELALFLARQAPVASYLIAREQHEDGAHHLHACVEFKQTVRADVRWLDFEGHHPNKQDPRKWEACKQYCRKDGEYIEGPEEAVLRAAIDGLPPSEVVKAFTECDKWLDYCVSKRISYNYAIWYWTTSRDDSFTITQDTVVTGQMCESLASFAFDGDRHRVLILKGDSGCGKTTWAKKNAPLPALFVSHIDTLKRFNKNIHKSIIFDDVDFNHYPRTAQIHLVDYDNPRAIHVRYGTVEIPAQIPRIFTCNADPVTLTDAAIKRRCTLVNIK
>AXH73290.1 putative viral replication protein [CRESS virus sp.]
MSNNRSQAFNWVFTLNNPTPEDESRLTDDLPYRYLIFQYECGENLTNHIQGYFVLDAKKTLAGLKKILPRFHLEIRRGSHEQAKAYSSKDDTRIDGPYEYGSEKGIAKTRGARSDLLLVKKAIDEGANEEQIWKDHFAASVRYWKSFERYRDVMSKHREYAEGEKPKIIILWGPSGTGKSFKAKQDYPGAYWLTKPSQKTTTLWWERYASEEVVVLDEFYGWVSYDLLLRLLDYYHVTVEKKGSSAKLAAKTWVFTSNQHPDDWYKKVADTHALKRRIAEFGTITYLGETFNT
>AXH73278.1 putative viral replication protein [CRESS virus sp.]
MEIVNSSDSSREGGNTISPSLPGKKQISACIRWCFTLNNYTESEYSSIVLLFKEKAKMYIIGDELGELGTPHLQGYVEFITKCRPLNLFSFNRIHWEKAKGNRDENIAYCSKEKTLSSKGIPKPIKILENLYPWQKEIETIALDEPDDRKIYWFWDDAGNIGKSAFIKYMIVKHKILFCSGGKHADIMNLVFNQDMDETSCVMFDIPRANRGFISYASLESIKNGMVCNTKYETGVKVFNPPHLIVFANFPPEDETQLSADRWEIKRLDEHLMELDNAYKL
>AXH73263.1 putative viral replication protein [CRESS virus sp.]
MAKSKKRGRVGVVDGNTKSTTPKKQGTQAKYWCFTWNNYPADFFRANRALLTSRCSAWVIGREVGASGTKHLQGWLSFKKRCRWSCLKWKGCHFEKCKGNAEQNMIYCSKEGDYESYGCVVPPQPIPLALYDVDCLGRHQRALVLYLMSVKNDKFSREVFWFHESKGGWGKSMVALHLTDFHSAFVCSGTYSDIACGFKLRMEDEGAAPPVVVIDVPRSAKARVSYKVLEDLKNGQMYSGKYESGTMRFNRPRVLVFSNSEPVYDKLSQDRWRVRDLSSWTALMLDITRSGKCTEVYWCWKPRPQGADAHASK
>AXH73216.1 putative viral replication protein [CRESS virus sp.]
MRHHNWCFTLNNWCADDVARLENLVESQVARYLVFGYETAPSTGTPHLQGYVSFVDQLRITQVKAHVGERVHLEAARGTPQANKEYCTKSGVFFERGTMPVAQGSPQGKIDIFIQWVQQFCMENGRAPAEFEYGKEFPQLFVQYRNNLASLVSFYAPSPSLEDGVLKEWQLDLLGVLLCEADDREVIFMVDPQGGAGKTWFQRYMLTQHSEKTQVLSIAKRDDIAHAIQEDKSIFLFNVPRQGMEFMQYTILEQLKDRMVFSPKYNSRTKILRSKVHVVVFCNEEPDFNKMTEDRYNIKRLSGGFNMGD
>AXH73136.1 putative viral replication protein [CRESS virus sp.]
MATNRNWVFTLNNYTDEELDKIIDLEIKYRVIGFETGESGTPHLQGMLCFKEKKSMAWIKKRTTKRLHLEVMKGTFKEASDYCKKDGDFGEDGTLPMDQMQKGEVEKSKWKNVMELTKKKDFDQICEEYPDIAIRYTGNILRVMGSQNMQFEVEKNIYIYGKSRVGKSTYARMNYSNHSLKEYNNKWFNYNGEEWILIEDIEPCEFIEKNKGLYKNWLDKWPFSCEGKGTIYNKIRPKGIIMTSNYSFDQVFGGDEALWNRVEVYEMTAYETLIKKEY
>AXH73134.1 replication-associated protein [CRESS virus sp.]
MKPPIGPNQQRRHYIGTLHVEQPHLWETRDAIIEFFMTDPMFSAFQGQFERAPSTESKHLQFSFDILKNTRRKTVENKILKGTGARPYLDERHYNTDYAIKEDTRIEGPFLRGRLHTIKKADESSSMTDVVNRMLNGASEAQMFNRDPIAYFKWGPKIRDFIKARNRLMDASALAVATKGIEEEE
>AXH73047.1 replication associated protein [CRESS virus sp.]
MTFRFAAEKVHLTYKTHLPLDEFKNLICSKCPPLKILSFVHENGDDEEKEKTPYRHTHVFMWWKKRVDTTDVRFFDYKTIHPNISKGRGLTWCKTICTAYHHGHKTKTNGKKYYVEPVKLHQEGVENYDWDYDVYQTIEHADGLQDACMKLDLVPHSISDVNTIMNAAKKRKFASVKEGIDPSTFIKLDPWPVDEFGDPVAVILRGLSGIGKSSWACAQFAKPFMVEELDKLKNLPRGTECIIFDEILFNLCSKKTMVALLDWCFERDIRCRNTNATIPAKTYKIFICNEHEHPFGSDPLTGGHTSITRRYKLLDVHESDLRVPQ
>AXH73026.1 putative replication initiation protein [CRESS virus sp.]
MSMLDMVKNTAEFRKLAFGENTDMMEYNDSIVQANLNELVNKAIYRGFTKAISDMVCDATKLEIREGKINNQKLISIYEGYKKNIDNKFGNVLFITINPRPDIELSTFIKTMNKFISKVWIEDYIYVYEQRGTTEEESGKGFHAHILLWKPDNKKSHEVIRETKNTFKNICSIDNPSILNIKNCKEEDIPKRKNYMLGHKDINADPSKQVKQEIDLIWRKRVNIENYYQKIGK
>AXF52656.1 replication-associated protein [CRESS virus sp.]
MQLRRCFITIHAKHLDPDRYFRNHIVHDMGEEEWKIIMKQICDKVTRDDSYEAGALALEMGEKLGRIHIQGYLEHKPKRLQTLANDLGVMKTCFDIVKDAKGSWDYCSGLGKHEGKFAFDRFTFGDPKLHGSKEKVELNDLVNLIISGVEMRAIMVQHPYAYCVHRDRLRKFSEDWNGRRT
>AWW06083.1 putative viral replication protein [CRESS virus sp.]
MQTTNTTTKNTRARGWVFTINNWTPTHEEALRTLDSQYIVWGREVGERGTPHLQGYVFFKNARTRSQVSRLIPGAYLDLRKGTHEQARTYAIKDGLFEEHGDRPLDGDERRAKGGAATSAKWKSIAERAQLGDLDWIRENNPKEYVLHKPRLESLYAPKTGPIDGNLLHEWWVGPTGTGKSRALWDLYPNHFAKAINKWWDGYRFEEVVAIEEWSPENLVTANALKRWADRYPFTGEIKGGTIQRLRPRKIIVLSNYTMEQCFTRTEDLEPLKRRFKVIRFPEEAQRANFRAAWFNNPPDTTDSSDTTSSSSVDEGGDELLLPNFDLDSFFSQE
>AXH72082.1 Rep catalytic domain protein [CRESS virus sp.]
MSFRLSAKHLSLTYSQANNITAQDVIEVIEKSGKLEYYIVGTELHKDGGTHYHVYANYASKRNIKNARHFDCKGIHPNFKATVNIAAWKTYCKMDGNYIEWPTEQDSNDNIIDHCRSMQEAEFLQWCHQNKVQAGYYHEAKRICRETPFTIEEAGEGNDLYPPNQEQSILYSNWWHQNRLEQLLSGNQWSSQASPEQEKHHSLLSTVPSQRCLSPTLISSTSSDADTTKASSLTTSASRTFQERAKSIWSIGTLPEPYTFDIGPLTYQQESKSGSPTTTGLLAQEDLTLNLEQLKEE
>AXQ66106.1 helicase [CRESS virus sp.]
MRVRSWAFTSFQTGVPIWNGDRMKYLCYAPELTSEGKHHWQGYVYYNEKVSLKVSQKLLGDDVAHHEPTKGSPLENRTYIFGPYDKDDKHKPANEHAIELGEIPSQGKRTDLKELKDKLLKKETTIEYVLETQPETFHQYGRTLERLDDLRMAKEYRKEMTTAEWIWGPTGIGKSHRAFEGFNPETHYNVPDDKGWWDNYRQQEVVILNDFRGEISYNTLLQMIDKWPYEVRRRGRPPVPFTSRHVIITSSLPPMDVYKCRKVEDGLEQLYRRCKVTNEGSKEIRDDHGCFID
>YP_003084287.1 putative Rep protein [Circovirus-like genome RW-C]
RIRNVCFTGFNETGYDFNENQMKYLIVGKEICPTTGKEHWQGYVELKNAKTFSAIKKLFKDNKLHLEERKASAQCASNYCKKEGNFKEFGKISEQGKRTDLIELKDDILAGKKNCTEVREENPELYHQYGRTLDKLEDDYLCKQKRNWMTKGIWIWGPTGCGKSRWAYETYPNAYTWADDKDWQDCYSGQETIIIDDFRGNIKFQNLLKMIDRYEFKLSRRGRVPFPLLAKTIIITSSMPPEKVYKNLSVDDSIEQLKRRCKI
>YP_009506279.1 Rep [Bat associated circovirus 7]
DKVKYLIIGKEVGREGTPHLQGFVNFKKKLRRDTLKKLPGFTRAHVEPAKGSDMENQRYCRKQGKYLEIGSPGLQGKSSALQEALKTLQENRGDLAAVATAYPEVYVRHGRGLRDYVNTSGLVPRRQSKTVVTVVIGPPGVGKTKYVNDCIGDLTSYWKPRGPWWDGYQQQECVVLDDFYGWVPFDELLRVMDRYPLKVPVKGAYCEFNSKKLFITSNKPPEEWYNEENICGTLQAMFRR
>YP_009458619.1 replication-association protein [Cyclovirus PK5006]
YAPTTGMPHLQGFCNLNKPTRFSTIKKHLDNSIHIEKANGTDEQNQKYCSKSGIFFESGVPNKQGQRNDLQSLVEFIHEKRPTIRDIATEHPTTYIRYFRGIERMLQLVNPIKQRDFKTEVYYYWGPPGTGKSRRALEEAQAFNTESIYYKPRGLWWDGYEQQDSVIIDDFYGWIKYDEMLKIMDRYPYKVQVKGAFQEFTSKKIFITSNVDTDELYK
>AAD03061.1 putative Rep and coat protein [Porcine circovirus type 2-C]
YFIVGEEGNEEGRTPHLQGFANFVKKQTFNKVKWYLGARCHIEKAKGTDQQNKEYCSKEGNLLIQCGAPRSQGQRSDLSTAVSTLLESGSLVTVAEQHPVTFVRNFRGLAELLKVSGKMQKRDWKTNVHVIVGPPGCGKSKWAANFADPETTYWKPPRNKWWDGYHGEEVVVIDDFYGWLPWDDLLRLCDRYPLTVETKGGPVPFLARSILITSNQTPLEWYSSTAVPAVEALYRR
>AJE59592.1 rep protein [Porcine circovirus 2]
YFIVGEEGNEEGRTPHLQGFANFVKKQTFNKVKWYFGARCHIEKAKGTDQQNKEYCSKEGNLLIECGALRSQGQRSDLSTAVSTLLESGSLVTVAEQHPVTFVRNFRGLAELSKVSGKMQKRDWKTNVHVIVGPPGCGKSKWAANFADPETTYWKPPRNKWWDGYHGEEVVVIDDFYGWLPWDDLLRLCDRYPLTVETKGGTVPFLARSILITSNQTPLEWYSSTAVPAVEALYRR
>ACM47330.1 ORF1 [Porcine circovirus 2]
YFIVGEEGNEEGRTPHLQGFANFVKKQTFNKVKWYLGARCHIEKAKGTDQQNKEYCSKEGNLLMECGAPRSQGQRSDLSTAVSTLLESGSLVTVAEQHPVTFVRNFRGLAELLKVSGKMQKRDWKTNVHVIVGPPGCGKSKRAANFADPETTYWKPPRNKWWDGYHGEEVVVIDDFYGWLPWDDLLRLCDRYPLTVETKGGTVPFLARSILITSNQTPLEWYSSTAVPAVEALYRR
>QEQ92547.1 replication-associated protein, partial [Porcine circovirus 3]
INNWTPTEWESIVECGGSIARYLIIGKEVGKSGTPHLQGYVNFKNKRRLSSVKRLPGFGRAHLEPARGSHKEASEYCKKEGDYLEIGEDSSSGTRSDLQAAARILTETEGNLSEVAEKMPAVFIRYGRGLRDFCGVMGLGKPRDFKTEVYVFIGPPGCGKTREACADAAARELQLYFKPRGPWWDGYNGEGAVILDDFYGWVPFDELLRIGDRYPLRVPVKGGFVNFVAKVLYITSNVVPEEWYSSENIRGKLEALFRRFTKVVCWGEGGVKKD
>AXN72372.1 replication-associated protein, partial [Porcine circovirus 3]
INNWTLTEWESIVECGGSIARYLIIGKEVGKSGTPHLQGYVNFKNKRRLSSVKRLPGFGRAHLEPARGSHKEASEYCKKEGDYLEIGEDSSSGTRSDLQAAARILTETSGNLTEVAEKMPAVFIRYGRGLRDFCGVMGLGKPRDFKTEVYVFIGPPGCGKTREACADAAARELQLYFKPRGPWWDGYNGEGAVILDDFYGWVPFDELLRIGDRYPLRVPVKGGFVNFVAKVLYITSNVVPEEWYSSENIRGKLEALFRRFTKVVCWGEGGVKKD
>ATD50406.1 rep protein [Porcine circovirus 2]
YFIVGEEGNEEGRTPHLQGFANFVKKQTFNKVKWYLGARCHIEKAKGTDQQNKEYCSKEGNLLIECGAPRSQGQRSDLSTVVSTLLESGSLVTVAEQHPVTFVRNFRGLAELLKVSGKMQKRDWKTNVHVIVGPPGCGKSKWAANFADPETTYWKPPRNKWWDGYHGEEVVVIDDFYGWLPWDDLLRLCDRCPLTVETKGGTVPFLARSILITSNQTPLEWYSSTAVPAVEALYRRITSLVFCKNATEQSME
>AWO14238.1 replication-associated protein, partial [Porcine circovirus 3]
INNWTPTEWESIVECGGSIARYLIIGKEVGKSGTPHLQGYVNFKNKRRLSSVKRLPGFGRAHLEPARGSHKEASEYCRKEGDYLEIGEDSSSGTRSDLQAAARILTETAGSLTEVAEKMPAVFIRYGRGLRDFCGVMGLGKPRDFKTEVYVFIGPPGCGKTREACADAAARELQLYFKPRGPWWDGYNGEGAVILDDFYGWVPFDELLRIGDRYPLRVPVKGGFVNFVAKVLYITSNVVPEEWYSSENIRGKLEALFRRFTKVVCWGERGVKKD
>AFQ94053.1 rep protein [Porcine circovirus 2]
YFIVGEEGNEEGRTPHLQGFANFVKKQTFNKVKWYFGARCHIEKAKGTDLQNKEYCSKEGNLLIECGAPRSQGQRSDLSTAVSTLLESGSLVTVAEQHPVTFVRNFRGLAELLKVSGKMQKRDWKTNVHVIVGPPGCGKSKWAANFADPETTYWKPPRNKWWDGYHGEEVVVIDDFYGWLPWDDLLRLCDRYPLTVETKGGTVPFLARSILITSNQTPLEWYSSTAVPAVEALYRR
>QGA87347.1 replication protein, partial [Porcine circovirus 3]
INNWTPTEWESIVECGGSIARYLIIGKEVGKSGTPHLQGYVNFKNKRRLSSVKRLPGFGRAHLEPARGSHKEASEYCKKEGDYLEIGEDSSSGTRSDLQAAARILTETSGNLTEVAEKMPAVFIRYGRGLRDFCGVMGLGKPRDFKTEVYVFIGPPGCGKTREACADAAARELQLYFKPRGPWWDGYNGEGAVILDDFYGWVPFDELLRIGDRYPLRVPVKGGFVNFVAKVLYITSNVVPEEWYSSENIRGKLEALFRRFTKVVCWGEGGVRKD
>AVA16975.1 replicase-associated protein, partial [Porcine circovirus 3]
INNWTPTEWESIVECGGSIARYLIIGKEVGKSGTPHLQGYVNFKNKRRLSSVKRLPGFGRAHLEPARGSHKEASEYCKKEGDYLEIGEDSSSGTRSDLQAAARILTETSGNLTEVAEKMPAVFIRYGRGLRDFCGVMGLGKPRDFKTEVYVFIGPPGCGKTREACADAAARELQLYFKPRGPWWDGYNGEGAVILDDFYGWVPFDELLRIGDRYPLRVPIKGGFVNFVAKVLYITSNVVPEEWYSSENIRGKLEALFRRFTKVVCWGEGGVKKD
>APC65715.1 replication-associated protein, partial [Porcine circovirus 3]
INNWTPTEWESIVECGGSIARYLIIGKEVGKSGTPHLQGYVNFKNKRRLSSVKRLPGFGRAHLEPARGSHKEASEYCKKEGDYLEIGEDSSSGTRSDLQAAARILTETAGNLTEVAEKMPAVFIRYGRGLRDFCGVMGLGKPRDFKTEVYVFIGPPGCGKTREACADAAARELQLYFKPRGPWWDGYNGEGAVILDDFYGWVPFDELLRIGDRYPLRVPVKGGFVNFVAKVLYITSNVVPEEWYSSENIRGKLEALFRRFTKVVCWGEGGVKKD
>QCO76371.1 rep [Porcine circovirus 2]
YFIVGEEGNEEGRTPHLQGFANFVKKQTFNKVKWYLGARCHIEKAKGTDQQNKEYCSKEGNLLMECGAPRSQGQRSDLSTAVSTLLESGSLVTVAEQHPVTFVRNFRGLAELLKVSGKMQKRDWKTNVHVIVGPPGCGKSKWAANFADPETTYWKPPRNKWWDGYHGEEVVVIDDFYGWLPWDDLLRLCDRYPLTVETKGGTVPFLARSILITSNQTPLEWYSSTAVPAVEALYRR
>AAT00480.1 putative replicase-associated protein [Beak and feather disease virus]
DEFYYAIVGREKGEQGTPHLQGYFHFKSKKRLSALKKMLPRGHFERAKGSDAENEKYCSKEGDVILTLGIVARDGHRAFDGAVAAVMSGRKMKEVAREFPDIYVRHGRGLHNLSLMVGSRPRDFKTEVDVIYGPPGCGKSRWANEQPGTKYYKMRGEWWDGYDGEDVVILDDFYGWLPYCEMLRLCDRYPHKVPVKGAFVEFTSKRXIITSNKPPETWYQ
>QFU28240.1 putative replication-associated protein [Beak and feather disease virus]
DEFYYAIVGREKGEQGTPHLQGYFHFKTKKRLSALKKLLPRAHFERAKGSDADNEKYCSKEGDVILTLGIVARDGHRAFDGAVAAVMSGRRMKEVAREFPDIYVRHGRGLHSLSLLVGSRPRDFKTEVDVIYGPPGCGKSRWANEQPGTKYYKMRGEWWDGYDGEDVVILDDFYGWLPYCEMLRLCDRYPHKVPVKGAFVEFTSKRIIITSNKSPETWYK
>AYP28682.1 helicase [CRESS virus sp.]
MTTDPNHTYGDLRANDPEFGKHRVWTPNKEQPIGKWRAFCFTAFDMRWDIRECLEWKSVKYLTIGFEHCKNGRPHYQGAVYFLNARACSGFMKLLPPNTNFRVARGSEASNEAYTQKESTVLTIGVPQRQGQRTDLESIRDRIINEGATPADLVCEQGVDFKKLQFAEAVFRLAGNAPKRTWKTSVVWLWGGAGKGKSTVARSLMRNTDADDIWTSSAKLDYWQQYNGQKTVWLDEFRGDKCTFTNLLQILDSTPFECNVKYGSQQLLAERIVITSSMHPRDAYSGCLENVNQLLRRIEVIWNIDELYAACADKYVFPEVPFFEDFGTSVNLCAESKLTAKNPIRYEGRVCFELVSDKWVPCVEQKVLGSDVPALGVKGVDSAQAQAPLTQPSVPAQKW…
>AQU11749.1 replication protein [Cruciviridae sp.]
PKSKSRGFVFTNYKVDWDVQEIDTWKNVVFASVGLEIAPTTGRKHHQGCVYFKNPRTFTGVDNLLPPNCWFQAAKGSEMDNYTYTSKENRVYLFGEPCEQGQRNDLETIRKRIVEEGATPADFACEEGITFKDLQFIEATFRLAGTAPKRNWKTTVVWLYGASGQGKSHIAKALIDANDENEAWKSGPKLDYWQQYQGHETVWLDEFRGDKCTFSALLEIMDNSPYEVNIKYGSAQLLARRIIVTSHMHPRNMYPTCPENINQLLRRIDVLWDINELYKAADEDFVFPDIPEFKEFNSVIHTCAATRKEAAPPMRYEGRKLLALIDSVWV
>AJD07502.1 replication-associated protein [Odonata-associated circular virus-20]
QEHISRSRAWCFTLNNFTPEELAEIENKSDYGIIGDEIGEKGTRHLQGYLYWKNPRKFTFIKKIIPRAHIEPAKGNPQQNITYCSKDKIIATWGEPPKQGKRTDLETMREILKEPEPMRKITESLNYQATRSAEKWLCYNERKRDWKPEVTWYTGPSGTGKTRAAKEELPEAYWKSGTNKWWDGYDGHKEVIIDDFRGSSIAFTDLLRLLDRYPMQVECKGGSRQFLAEKISITSIYHPEKVYKNLEEEPIEQLLRRIDKIVNL
>ASU92191.1 replication associated protein [Bat circovirus]
AEGPAGGKTRRPREAPAARWCFTLNNPTEEEKEQIKSIEEAKVKYLIVGCEVGAGGTPHLQGFINLRAKVRLQGLKQLLGPRAHCEKARGTDEDNKKYCSKDGDLLVEKGEPCFKGKRTDLSKAVEILLTEKSLAAVAAAMPEVYVRNFRGLGQLLLDHPGMQSRRAWKSEVIVWVGPPGVGKSRACLDMSGDTAYWKPRGKWWDGYNGHETVVIDDFYGWLPFDDLLRLLDRYPLTVETKGGTRAFLAKKILITSNKLPHEWYSDEIANKDALYRRINEIRWWDGLKFGAPPYVAFP
>ASU92187.1 replication associated protein [Bat circovirus]
AEGPAGGKTRRPREAPAARWCFTLNNPTEEEKEQIKSIEEAKVKYLIVGCEVGAGGTPHLQGFINLRAKVRLQGLKQLLGPRAHCEKARGTDEDNKKYCSKDGALLVEKGEPCFKGKRTDLSKAVEILLTEKSLSAVAAAMPEVYVRNFRGLGQLLLDHPGMQSRRAWKSEVIVWVGPPGVGKSRACLDMSGDAAYWKPRGKWWDGYNGHETVVIDDFYGWLPFDDLLRLLDRYPLTVETKGGTRAFLAKKILITSNKLPHEWYSDEIANKDALYRRINEIKWWDGLKFGAPPYVAFP
>ASU92181.1 replication associated protein [Bat circovirus]
AEGPAGGKTRRPREAPAARWCFTLNNPTEEEKEQIKSIEEAKVKYLIVGCEVGAGGTPHLQGFINLRAKVRLQGLKQLLGPRAHCEKARGTDEDNKKYCSKDGDLLVEKGEPCFKGKRTDLSKAVEILLTEKSLAAVAAAMPEVYVRNFRGLGQLLLDHPGMQSRRAWKSEVIVWVGPPGVGKSRACLDMSGDTAYWKPRGKWWDGYNGHETVVIDDFYGWLPFDDLLRLLDRYPLTVETKGGTRAFLAKKILITSNKLPHEWYSDEIANKDALYRRINEIKWWDGLKFGAPPYVAFP
>AXQ66192.1 helicase [CRESS virus sp.]
MGPRVRPFRTRSWVFTHNNYTSCPQFDDAMMSYLTYGFETCPTTSTPHLQGFVHFKNAVQMPKAWLPTAHFEAMKGTFDQAIDYCHKASSPPAVEFGTRPLTPAAKGDKNKRRYEEAFALACKGDLDAIPKDLRTRHYNVYNKIKHDHQPKIEDLSILDNLWVYGPTGTGKSRYVRELYPDAYLKNPNKWWDGYTGQSAVIIDDLHPSWTGKAALKNWADHYAFNAESKGSTSMIRPAHICVTSNYSPEQVFLESEDLEPIKRRFKVIYKDNPFDKRK
>AGA18383.1 hypothetical protein [uncultured marine virus]
TNEEQDLLWFKNLTTTSQIRYFVMGRELCPTTGKLHFQGYISYNNAKTFQQTKKWFQLDKIHIAPAKGNDFQNQVYCSKEHLLIEIGEPIKQGKRSDIVRAIDIITQTNSVSAVLEEVNNYQAVRHCELWLKYKEPCRPVQSINVIWIHGSSGSGKTRKVYDDNSGNEIFTPTSHKWWEGYDGHQVVLIDDIRRDFCKFHELLKLLDIYPFRVETKGGSRQVQFKTIYITAPYSPIEMWEGRCDEDLLQLTRRITQTIDI
>AXH76024.1 helicase [Circoviridae sp.]
YCFTDYSLDEDFLQKLDYKYLCYGKEICPTTGRPHLQAYIYFKNAKTFSAVKKILPTQNFRSCNGTTEDNVKYCSKEGIFKEFGERPSQGARNDIRQIIDKIQTGSYNMRDVVAEATSYQSVRMAEVRLKYFEPPRNWKPEIHWYYGSSGTGKTRDAYNECTDPYVCLEDIKWWEGYDAHEEVIIDDYRRDFCKFKALIKLLDCYEFRVECKGGSRQLRAKKIIITTPKSPVDTWEGRTEEDLYQLTRRI
>AML03144.1 putative replication associated protein [Canine circovirus]
PDAKYLICGREVGANGTPHLQGFVNLKRTTRMGAIKARLGGRGHFEPARGDDCSNRDYCSKGGDILIESGEPSSQGKRNDLHDAVVKLKETRSLAAVASAFPETYVKYSRGLRELLLISPEMTTPRMWKTDVEVLCGPPGCGKSRYCMETAPDAYWKPRGKWWDGYDGHQDVILDDFYGWLPFDDMLRLCDRYPLRVETKGGTMNFLARRIYITSNKLPHEWYSDEISNKDALYRRLS
>AML03152.1 putative replication associated protein [Canine circovirus]
PDAKYLICGREVGENGTPHLQGFVNLKRTTRMGALKARLGGRGHFEPARGDDCSNRDYCSKGGDLLIESGEPSSQGKRNDLHDAVMKLKETKSLAAVASAYPETYVRYSRGLRELLLISPEMTTPRMWKTEVEVLCGPPGCGKSRYCMETAPDAYWKPRGKWWDGYDGHQDVILDDFYGWLPFDDMLRLCDRYPLRVETKGGTMNFLARRIFITSNRLPHEWYSDEISNKDALYRRLT
>ADN88327.1 replicase [Porcine circovirus 2]
YFIVGEEGNEEGRTPHLQGFANFVKKQTFNKVKWYFGARCHIEKAKGTDQQNKEYCSKEGNLLIECGAPRSQGQRSDLSTAVSTLLESGSLVTVAEQHPVTFVRNFRGLAELLKVSGKMQKRDWKTNVHVIVGPPGCGKSKWAANFADRETTYWKPPRNKWWDGYHGEEVVVIDDFYGWLPWDDLLRLCDRYPLTVETKGGTVPFLARSILITSNQTPLEWYSSTAVPAVEALYRRITSLV
>APZ87902.1 replication-associated protein [Anguilla anguilla circovirus]
KYLIVGKEVGENGTPHSQGFINLKKKTHFNSVKKLLPRAHIEKAKGNDQHNKDYCSKQEVAFEHGQIQGQGKRNDLADALATVRANGGDIKALEDSHSLVYAKYKRGILACIDDFGWKKPRDWKTEVHVLWGIPGCGKSRYAREQAPEAYYKPRGEWWDGYTGQEDVILDDFYGWLKFDELLKICDRYPYRVPVKGSFVQFTAKRIYITSNVAASEWYHFQGYDPTALYRRMTS
>AKO84208.1 replicase [Fox circovirus]
PDAKYLICGREVGENGTPHLQGFVNLKKTTRMGALKSRLGGRGHFEPARGDDCSNQNYCSKGGDILIESGEPCKQGKRNDLHDAVSTLKETKSLAAVAAAHPETYVKFSRGLRELLLISPEMATPRKWKTEVNVLVGPPGCGKSRYCLETAPDAYWKPRGKWWDGYDGHSDVILDDFYGWLPFDDMLRLCDRYPLRVETKGGTMNFIGRRIFITSNKLPHEWYSDELGNKDALYRRLTS
>ABK79781.1 replication-associated protein [Columbid circovirus]
YAIVGKEIGEQGTPHLQGFAHFKQKKRLTQLKKLFQRAHWEKARGSDEDNEKYCSKEGNVVLTLGIPAKGNRSDLSEAVAAVKAGRAMAEVARDFSEIYVKYGRGLRDLKLLIGQQPRDFKTEVIVITGPPGCGKSRWAADYPGSKFHKMKGEWWDGYDHQEVVIIDDFYGWIPFCELLRVTDRYPHKVPVKGAFVEFTSRVIIVTSNSAPDAWYSEEKCCVQALFRRIN
>AFO65079.1 rep protein [Porcine circovirus 2]
YFIVGEEGNEEGRTPHLQGFANFVKKQTFNKVKWYFGARCHIEKAKGTDQQNKEYCSKEGNLLIECGAPRSQGQRSDLSTAVSTLLESGSLVTVAEQHPVTFVRNFRGLAELLKVSGKMQRRDWKTNVHVIVGPPGCGKSKWAANFADPETTYWKPPRNKWWDGYHGEEVVVIDDFYGWLPWDDLLRLCDRYPLTVETKGGTVPFLARSILITSNQTPLEWYSSTAVPAVEALYRRITSLV
>BAP81685.1 replication protein [Porcine circovirus 2]
YFIVGEEGNEEGRTPHLQGFANFVKKQTFNKVKWYFGARCHIEKAKGTDQQNKEYCSKEGNLLIECGAPRSQGQRSDLSTAVSTLLESGSLVTVAEQHPVTFVRNFRGLAELLKVSGKMQKRDWKTNVHVIVGPPGCGKSKWAANFADPETTYWKPPRNKWWDGYQGEEVVVIDDFYGWLPWDDLLRLCDRYPLTVETKGGTVPFLARSILITSNQTPLEWYSSTAVPAVEALYRRITSLV
>AYC54524.1 replication-associated protein [Pigeon circovirus]
YAIVGKEIGEQGTPHLQGFAHFKQKKRLTQLKKLFQRAHWEKARGSDEDNEKYCSKEGNVLLTLGIPAKGNRSDLSEAVAAVKAGRAMTEVARDFSEIYVKYGRGLRDLKLLIGQQPRDFKTEVIVITGPPGCGKSRWAADYPGSKFYKMKGEWWDGYDHQEVVIIDDFYGWLPFCELLRVTDRYPHKVPVKGAFVEFTSRVIIVTSNSPPDAWYSEEKCCVQALFRRIN
>ATL76722.1 Rep protein, partial [Porcine circovirus 2]
YFIVGEEGNEEGRTPHLQGFANFVKKQTFNKVKWYFGARCHIEKAKGTDQQNKEYCSKEGNLLIECGAPRSQGQRSDLSTAVSTLLESGSLVTVAEQHPVTFVRNFRGLAELLKVSGKMQKRDWKTNVHVIVGPPGCGKSKWAANFADPETTYWKPPRNKWWDGYHGEEVVVIDDFYGWLPWDDLLRLCDRYPLTVETKGGTVPFLARSILITSNQTPLEWYSSTAVPAVEALYRRITSLV
>AML03138.1 putative replication associated protein [Canine circovirus]
PDAKYLICGREVGENGTPHLQGFVNLKNTTRMGALKARLGGRGHFEPARGDDCSNRDYCSKGGDILIESGEPSRQGKRNDLHDAVVKLKETKSLAAVASAFPETYVKYSRGLRELLLISPEMTTPRTWKTEVQVLCGPPGCGKSRYCMETAPEAYWKPRGKWWDGYDGHQDVILDDFYGWLPFDDMLRLCDRYPLRVETKGGTMNFVARRIFITSNRLPHEWYSDEISNKDALYRRLS
>QDO79188.1 putative replication associated protein [Canine circovirus]
PDAKYLICGREVGENGTPHLQGFVNLKKTVRMGALKARLGGRGHFEPARGDDCSNKDYCSKGGDILIEFGEVCRQGKRNDLHDAVVKLKETKSLAAVAAAYPETYVKFSRGLRELLLISPEMTTPRNWKTEVEVLCGPPGCGKSRYCMEMAPNAYWKPRGKWWDGYDGHQDVILDDFYGWLPFDDMLRLLDRYPLRVETKGGTMNFIARRVFITSNRLPHEWYNDEIGNKEALYRRLT
>AYC54541.1 replication-associated protein [Pigeon circovirus]
YAIVGKEIGEQGTPHLQGFAHFKQKKRLTQLKKLFQRAHWEKARGSDEDNEKYCSKEGNVLLTLGIPAKGNRSDLSEAVAAVKAGRAMTEVARDFSEIYVKYGRGLRDLKLLIGQQPRDFKTEVIVITGPPGCGKSRWAADYPGSKFYKMKGEWWDGYDHQEVVIIDDFYGWLPFCELLRVTDRYPHKVPVKGAFVEFTSRVIIVTSNSPPDAWYSEEKCCVQALFRRIN
>QEQ92668.1 replication-associated protein [Porcine circovirus 2]
YFIVGEEGNEEGRTPHLQGFANFVKKQTFNKVKWYFGARCHVEKAKGTDQQNKEYCSKEGNLLIECGAPRSQGQRSDLSTAVSTLLESGSLVTVAEQHPVTFVRNFRGLAELLKVSGKMQKRDWKTNVHVIVGPPGCGKSKWAANFADPETTYWKPPRNKWWDGYHGEEVVVIDDFYGWLPWDDLLRLCDRYPLTVETKGGTVPFLARSILITSNQTPLEWYSSTAVPAVEALYRRITSLV
>AHH31425.1 replication-associated protein [Columbid circovirus]
YAIVGKEVGEQGTPHLQGFVHLKQKKRLTQLKQLFKRAHWEKARGSDEDNEKYCSKDGNVLLTLGIPAKGNRSDLSEAVAAVKAGRAMTEVARDFSEIYVKYGRGLRDLKLLIGQQPRDFKTEVIVITGPPGCGKSRWAADYPGSKFYKMKGEWWDGYDHQEVVIIDDFYGWLPFCELLRVTDRYPHKVPVKGAFVEFTSRVIIVTSNSPPDAWYSEERCCVQALFRRIN
>AGQ52019.1 replication-associated proteins [Porcine circovirus 2]
YFIVGEEGNEEGRTPHLQGFANFVKKQTFNKVKWYFGARCHIEKAKGTDQQNKEYCSKEGNLLIECGAPRSQGQRSDLSTAVSTLLESGSLVTVAEQHPVTFVRNFRGLAELLKVSGKMQKRDWKTNVHVIVGPPGCGKSKWAANFADPETTYWKPPRNKWWDGYHGEEVVVIDDFYGWLPWDDLLRLCDRYPLTVETKGGTVPFLARSILITSNQTPLEWYSSTAVPAVEALYRRITSLV
>ACM47333.1 ORF1 [Porcine circovirus 2]
YFIVGEEGNEEGRTPHLQGFANFVKKQTFNKVKWYFGARCHIEKAKGTDQQNKEYCSKEGNLLIECGAPRSQGQRSDLSTAVSTLLESGSLVTVAEQHPVTFVRNFRGLAELLKVSGKMQKRDWKTNVHVIVGPPGCGKSKWAANFADLETTYWKPPRNKWWDGYHGEEVVVIDDFYGWLPWDDLLRLCDRYPLTVETKGGTVPFLARSILITSNRTPLEWYSSTAVPAVEALYRRITSLV
>ALZ50548.1 rep protein [Porcine circovirus 2]
YFIVGEEGNEEGRTPHLQGFANFVKKQTFNKVKWYFGARCHIEKAKGTDQQNKEYCSKEGNLLIECGAPRSQGQRSDLSTAVSTLLESGSLVTVAEQHPVTFVRNFRGLAELLKVSGKMQKRDWKTNVHVIVGPPGCGKSKWAANFADPETTYWKPPRNKWWDGYHGEEVVVIDDFYGWLPWDDLLRLCDRYPLTVETKGGTVPFLARSILITSNQTPLEWYSSTAVPAVEALYRRITSLV
>AUC67692.1 replicase protein [Porcine circovirus 2]
YFIVGEEGNEEGRTPHLQGFANFVKKQTFNKVKWYFGARCHIEKAKGSDQQNKEYCSKEGNLLIECGAPRSQGQRSDLSTAVSTLLESGSLVTVAEQHPVTFVRNFRGLAELLKVSGKMQKRDWKTNVHVIVGPPGCGKSKWAANFADPETTYWKPPRNKWWDGYHGEEVVVIDDFYGWLPWDDLLRLCDRYPLTVETKGGTVPFLARSILITSNQTPLEWYSSTAVPAVEALYRRITSLV
>AXH77121.1 helicase [CRESS virus sp.]
MKVRNFVVTQWNIDCDYTKLIGQMKYIAYGEEVCPETGKRHHQAYISFMNPKSASNKNLCKIGDMFGPIHCSVQAMKGSFAQNEAYCSKEGDLKEFGEKPKQGFRGDIREVADRILSGESSADEICIDNPEFFHQYGRTLDRLEAIALRKKFRTEMTKGIWIYGASGSGKSHEAFSDYNPDTHYIKNLNEDWWDGYKGQETVIINEFRGEIRFSELLDLVDKWPKTVKWRCRESVPFLAKTVIITSIRRPEDVYVNQVDEPWKQFERRFVVKEMEQKCSEGNIRTSEPESYEWL
>AGG39829.1 replication-associated protein [Diporeia sp. associated circular virus]
MKSRSFVVTNWNLNTTEVYEKYKSQIKFIAFGEETCPTTLRLHHQCFLYFHNPRASGARALKTIGQMFGEIHCHVEPMRGNFAQNEAYCSKESVLTKLGDEPKQGARGDLTETCALLRNGTISVDSVACEDPSAYHMYARTFIHAETLYLRSKWRTEMTQCKWYWGKTGVGKSHKAFKDFHNDTHYVKDLECKWWDGYKQQDTVILNEFRGQLTFSFLLSLLDKWPLTVPVRNRESIPFTSKLVIITSSVHPKDIYKNVLSCDESLAQLERRCKIKEL
>YP_009104366.1 rolling circle replication initiator protein [Cyclovirus ZM36a]
TEDDVDVLQKDLAELCKFAIFGREICPTTGTKHLQGFCNLQRPKRFNSIRQIFGGRAHIERAKGSDIENQEYCSKSGDVWQCGSPSTQGTRTDLQKVVSVIEGGERDIKALAIQFPVAYIKYFKGIEQYIRVAHGNQERDFKTEVFYFWGSTGTGKSRKAREESRALGETYYKPRGEWWDGYTGQPCVVIDDFYGWIKYDELLKICDRYPYRVPVKGGYENFVSKYIWITSERPLEEVY
>YP_009259679.1 putative Rep protein [Circovirus-like genome DHCV-5]
RSRLTCFTIFDMSIDLQSLASRFDYMAVGRETCPSTQREHFQGFAYCKTAQRFPWWHKRLTPHHFEFCFGSLEQNERYCSKQGQYQEFGIKPMGDGKRRDLSEVCDAIVTKRQKLSDIAIQFPTVFTQYHNGLTKLEAIITKPYEHHTVRGTWIQGVPGAGKSHYARTHFQDVYIKAQNKWFDGYTGQHTIILEDFDSHGHYLAHLLKIWSDKWSCSGEIKGGTVALQHRDFVVTSNFSIDEIFTDSKFAEPIKRRFKLITMD
>BAP81881.1 rolling circle replication initiator protein [Cyclovirus ZM54]
TDEDVDVLQKDLAELCKFAIFGRETCPSTGTKHLQGFCNLQRPKRFNSIRKIFGGRAHIERAKGTDIENKEYCSKGGDVWECGTPSAQGTRTDLQKVVSVIEGGETCLKTLAIQFPVAYIKYFKGIEQYIRIAHGNPERDFKTKVYYFWGCTGTGKSRKAREESLALGDTYYKPRGEWWDGYTGQPCVVIDDFYGWIKYDELLKICDRYPYRVPVKGGYENFVSKHIWITSERPLEEVY
>AIZ46821.1 replication associated protein [Human cyclovirus VN-like]
TEEDVDVLQKDLAELCKFAIFGRETCPSTGTKHLQGFCNLQRPKRFNSVRQIFGGRAHIERAKGTDIENKEYCSKGGDVWECGTPCAQGTRTDLEKVVSVIEGGERSLKNLAIQFPIAYIKYYKGIEQYIRIAHGNSERDFKTEVFYFWGPTGTGKSRKAREESLALGDTYYKPRGEWWDGYTGQPCVVIDDFYGWIKYDELLKICDRYPYRVPVKGGYENFVSKYIWITSERCLEEVY
>AIZ46823.1 replication associated protein [Human cyclovirus VN-like]
TEEDVDVLQKDLAELCKFAIFGRETCPSTGTKHLQGFCNLQRPKRFNSVRQIFGGRAHIERAKGTDLENKEYCSKGGDVWECGTPCAQGTRTDLEKVVSVIEGGERSLKNLAIQFPIAYIKYYKGIEQYIRIAHGNSERDFKTEVFYFWGPTGTGKSRKAREESLALGDTYYKPRGEWWDGYTGQPCVVIDDFYGWIKYDELLKICDRYPYRVPVKGGYENFVSKYIWITSERCLEEVY
>YP_009315918.1 Rep [Mouse associated cyclovirus 1]
ISTNGYLLFGYEIAPQTGTRHLQGYVRFPQPRTFPWVVGELPLGSHIEQAKGTERANYRYCTKSNSFEEYGQQKSQGQRSDLEHAIHELLHERQPLQQVAENNPSVFVRNFRGLHELRNLLIPVKPRDFRSDVYIFIGPTRTGKSQAAKSLAGESTTYYKNRSNWWHGYRQESTVIIDDFYGWIKWDELLKICDRYPYKVETKGGYEEFTSQTIIITSNTPPETWY
>BAP81736.1 replication protein [Porcine circovirus 2]
ISLFDYFIVGEEGNEEGRTPHLQGFANFVKKQTFNKVKWYFGARCHIEKAKGTDQQNKEYCSKEGNLLIECGAPRSQGQRSDLSTAVSTLLESGSLVTVAEQHPVTFVRYFRGLAELLKVSGKMQKRDWKTNVHVIVGAPGCGKSKWAANFADPETTYWKPPRNQWWDGYHGEEVVVIDDFYGWLPWDDLLRLCDRYPLTVETKGGTVPFLARSILITSNQTPLEWYSSTAVPAVEALYRRITSLVFWKNATEQSTEEG
>YP_009506292.1 Rep [Bat associated cyclovirus 7]
YLIFGYENAPTTNTQHLQGYVRLNKPKLFRQLQLLLPPATHIESTKGTERQNYRYCTKSGTFEEFGIQRTQGQRTDLEQAVHELLHENGTILQVATNNPTVYVRNWRGLHELRNLLIPVKPRDFRSNIYILYGPTRTGKSRAAQKIAGDTSTYYKNRSNWWHGYHQEETVIIDDFYGWIKWDELLKLCDRYPYKVETKGGYEEFTSKTIIITSNMPPEKWY
>ACE62799.1 Rep [Porcine circovirus 2]
ISLFDYFIVGEEGNEEGRTPHLQGFANFVKKQTFNKVKWYFGARCHIEKAKGTDQQNKEYCSKEGNLLIECGAPRPQGQRSDLSTAVSTLLESGSLVTVAEEHPVTFVRFPRGLAELLKVSGKMQKRDWKTNVHVIVGPPGCGKSKWAANFADPETTYWKPPRNKWWDGYHGEEVVVIDDFYGWLPWDDLLGLCDRYPLTVETKGGTVPFLARSILITSNQTPLEWYSSTAVPAVEALYRRITSLVFWKNATEQSTEEG
>ADG36378.1 Rep [Porcine circovirus 2]
ISLFDYFIVGEEGNEEGRTPHLQGFANFVKKQTFNKVKWYFGARCHIEKAKGTDQQNKEYCSKEGNLLIECGAPRSQGHRSDLSTAVSTLLESGSLVTVAEQHPVTFVRNFRGLAELLKVSGKMQMRDRKTNVHVIVGPPGCGKSKWAANFADPETTYWKPPRNKWWDGYHGEEVVVIDDFYGWLPWDDLLRLCDRYPLTVETKGGTVPFLARSILITSNQTPLEWYSSTAVPAVEALYRRITSLVFWKNATEQSTEEG
>ABD36045.1 rep protein, partial [Beak and feather disease virus]
EQGTPHLQGYFHFKNKKRLSALKKMLPRAHFERAKGSDADNEKYCSKEGDVILTLGIVARDGHRAFDGAVAAVMSGRKMKEVAREFPDIYVRHGRGLHNLSLLVGSRPRDFKTEVDVIYGPPGCGKSKWANEQPGTKYYKMRGEWWDGYDGEDVVILDDFYGWLPYCEML
>AXQ66002.1 helicase [CRESS virus sp.]
MTKSRLFVVTNFNCDEDILKNLVVEGKLRFIAYGKEKCPTTGKDHFQQYVMFHNQRSVSGKSLNKIGNMFGPVHCNVEPMMGSLSSNAVYCSKEGELVKLGDEPKQGSRADLKDVLARIGSGETTVEDICLDDPSFYHQYGRTLTKAEDIMRRRMHRTEMTKGIWYYGETGAGKSHAAFEGYDPLTHYVKPVLDEWWDGYTGQETVIVNDFRGQIPFSEMLNLVDKWPHYVKRRCREPTPFLAKRLIVTSSMAPCEVYSGVTQDADSLAQLDRRFEVIKVAQKCPEGNNEPLGQKRKRAD
>APA62651.1 putative replication protein [uncultured virus]
KVRWFVFTNYDVNTDYKVGKDIRFIAYGNEVCPTTGRPHHQGFLYTHVNQCHGKRNLHKLAQILNKESNPHVEPMYGKITDNEYYCSKENELIKIGDEPKQGARGDIQESCNEILAGKRTADQVCVENPEFFHQYGRTLDRVQEIAFRKQFRKEMTKGIWYTGPSGAGKSHKAFTDFHPDTHYSKNLCDEWWDGYTGQETVILNEFRGQIKFAELLDLTDKWPKTVKVRNKAPVPFLAKTLIITSVKRPEDIYINQTGEPWEQFSRRFDVFELESAQKC
>API13112.1 Rep protein [Porcine circovirus 2]
HLQGFANFVKKQTFNKVKWYFGARCHIEKAKGTDQQNKEYCSKEGNLLIECGAPRSQGQRSDLSTAVSTLLESGSLVTVAEQHPVTFVRNFRGLAELLKVSGKMQKRDWKTNVHVIVGPPGCGKSKWAANFADPETTYWKPPRNKWWDGYHGEEVVVIDDFYGWLPWDDLLRLCDRYPLTVETKGGTVPFLARSILITSNQTPLEWYSSTAVPAVEALYRRITSLVFWKNATEQSTEEGGR
>ASV72308.1 replication associated protein [Porcine circovirus 1]
KRWVFTLNNPSEEEKNKIRELPISLFDYFVCGEEGLEEGRTPHLQGFANFAKKQTFNKVKWYLGARCHIEKAKGTDQQNKEYCSKEGHILIECGAPRNQGKRSDLSTAVSTLLDTGSLVTVAEQFPVTYVRNFRGLAELLKVSGKMQQRDWKTAVHVIVGPPGCGKSQWARNFAEPSDTYWKPSRNKWWDGYHGEEVVVLDDFYGWLPWDDLLRLCDRYPLTVETKGGTVPFLARSILITSNQAPQEWYSSIAVPAVEALYRRITTLQFWKTAGEQSTE
>AJM89742.1 replication associated protein [Mosquito circovirus]
NYSEDEYQSLIEFSEWRYIVIGREVGETGTPHLQGYGELKKRKKFAALKNLFPRVHWEQRRASRDAAANYCKKEGRFEERGSLPKNASEKSSKEAITRVKSGQTMRAILDDPPNLSGIRMCQIWLSYNEPKRNFKSEVFWYYGASGTGKTKLASEQAGPDAYWHDGTKWFDGYDAHEHVLLDDYRGGNMKFNFLLKFLDRYPLRLEVKGGYRQLLAKKIWVTSIKHPKEIYSFSEMDEPTEQLLRRITTIKKMCACSQ
>AXH77251.1 helicase [CRESS virus sp.]
MASRNWLFTVNDIPEGYGHILERIANRKSVGYIVVGRERAPTTDHVHLQGFIKFVNVRKFKGVKKLLSELNNPRLDIGDGKAYAMMEYCKKDGDFLEYGEPPLSPAEAGKKGGDRIRDAHRECCELAEAGEFKTMKRMHPNLYTRYYRTWMAMHKDFGDRPKDLLEVTGVWIFGPSGSGKSHYARETYPGFYDKPCNKWFDNYQGERFVLIDDFDKKHDVLAHHLKRWADRYAFSAEIKGSQINLRPERIVVTSQYRISEIWTDRETVDALERRFIKIKIHIDSQGNRVIQNYGHS
>ALE29725.1 replication associated protein [Lake Sarah-associated circular virus-32]
FSSKRWCFTLNNYSPEEHQALQLAFKASTVKYAVIGIEKGESGTPHLQGFVVFKKMQRLSALKKLNPRAHYEEAKGTSQQASTYCQKEGIFEEFGTCPLEPTAIASNASNKKNEQYRKAMDLAKLGDFSAIEQEWPGLWLRHRNAFLSAPRDFGIRPKDLDYLPGIWIWGPAGVGKSRLAREVFPLSYEKRLNKWFDGYSAQKAVLIEDIDQSHRYISHDLKIWTDRYSFPAEIKGGAIQCRPEHVLITSQYHIHDIWDDVQTREAIGRRCFVIYI
>AMH87735.1 replication-associated protein [Pacific flying fox associated multicomponent virus]
LRSRGWCYTVNNWTENDEELVAKLSEQTLYHIVAREIGEEGTIHLQGYCYFKNFKSLAQFKALLPRAHLETQKGTPQEASDYCKKDGDYVESGTLPMSQKRKGDLGREYWEEQLSLAKKGKVEECDPKLQITHFNALNAISARYAPMPPDNEDIDNQWFYGPTGTGKSRKARGDNPGCYLKMCNKWWDGYLGEETVLIEDFDKKHEVLGHHLKIWADRYAFPAEVKGSKVNLRPKKIIVTSNFHPNEIWSDLSTLDPILRRFNVIKF
>QCX35080.1 replication-associated protein [Blackfly multicomponent virus 2]
RDFCWTINNPTPLDDDNVLALKSHASVRYLIVGQEKGEEGTPHLQGYVYFKNQVQFSFLKKLLPRAHIEACRGTPDHNIAYCSKEGSFFEHGDRPISQKRKGELGKEYWEEQLGLAKAGRVDECDAKLQISHFNALHAIAARYAPMPPDNDDIINEWYYGDTGTGKSLKARTDNPGFYLKMCNKWWDGYLGEESVLIEDFDKNHHVLGHHLKIWADRYAFPAEVKGSKVNLRPKKIVVTSNWHPKEIWPDDLQTLDPILRRFRVIHMSTPFMSNK
>AOV86259.1 putative rep protein [uncultured virus]
RAWCFTLNNYNHQDEQHIQNIVKGFARYIVYGRELAPETGTPHLQGYVYFHNARQRKAVSRLLPRARLDVANGSAQQNRDYCTKDQDFFECGEIPMDRTEARIKGGAANAARYANAVELARKGDMDSIRESDPQMFLVHGPRLESLYAPEARPLEGDLQHEWWVGPSGTGKSRLLWELYPKHFAKALNKWWDGYRHQEVVAIEEWSPKNDLTASALKKWADRYPFPGEIKGGCLQGLRPKKIIVLSNYTPEQCFLNQEDLEPILRRFTIIKFPVEVQRAR
>AXH77390.1 putative viral replication protein [CRESS virus sp.]
MNRDAVKKFRNFCFTLNNYVDTELVDTIPCRYIGYSKEVAKSGTPHLQGFICFTNATSLSSVIQKFEKKAHIEPMHGSIRQNEAYCSKEGVMVHRGDKPASNDDKGRANQIRYQQALEAAKKGDFSDIDADLYTRHYNTYKRIRVDYHPKPTPIEDVCGLWIYGASGIGKSRYVLAMYPDHYIKSRDQWWQSYQHQDVVCLDDLSIFEAPRLGSYMKDWADFKPFQAETKGSSMMIRPKLFIVTSQYMPEELWHDKNTTDAINRRFKVLKLDKNWRDHMIIE
>AXH77474.1 helicase [CRESS virus sp.]
MNAGTSSNTRQLPSRSRAWVFTSFESEPPDIPHKFICYQREQCASTGRLHWQAYVIFRDARTLTSCKKLLPSAHWEPRLGSHDDAVAYCTKSATRHSDPVISGEPPDQGKRNDLEEVLDAIKQGDSLLDIVEKSPSTYIKYHKGVDRVRALYSHARKEKTEVVVLFGETGCGKSRWAHEQYPNAFTKDPTEWWDGYDGHDTVILDEFYGQITIAYMLKLMDRYPLRVQIKGGYVNFVAKRLIITSNQSPTAWYQNVTHDWKPQFFRRFDKVFKYSAGLWWKALSPDAPYNYDNMLFWSPSDLPTNTP
>AYP28888.1 helicase [Circoviridae sp.]
SRSRAWCFTWNNPCVEARNIIDSIDVKYRMYQLETGESGTPHLQGVLVFKNARIFKSVKSLLPECHLEPTKSVSASIAYCSKEDGRLDGPWEHGDRPEQGKRTDLAAACDRILSGESIADISTDEPALVVRNHRGLQFLAMLHSKQRKWEMDVQVFWGPTGTGKTRKAFEEAPDAFWKEKGDWWDGYVDQEDVIWDEFACDVPITFLLRVLDRYPMRVPFKGGFVNFVAKRIFITSNIPFEEWYQGAKQEHRDALRRRITKVTHFNAPL
>AXH76176.1 helicase [CRESS virus sp.]
MQSRMNIIEETPIKPTLNIILDDIEEIKGYNDSIEIDTKYKHNNYCFTINNYSSEQIHELARLAECNSFVFICWGYEIGENGTPHLQGYVEFKESVSIQTILRKYWGFHRAWLGPRSKKSNKLYAVTYCAKELIKKVHLPIYKKNFDDNKDTAKIWKNPTEMDILNFGRFNIKEWRDTIFIAYQNQYFEAGSWEHGLRPGTRTDINVIKELISRGGNMNDVIDHANSYQAMKCGELILKYKEPTRNWKSHVVWITGPSGSGKSHLAMQMCGYNRKWISKKSLDWFDGYTGQNYVIFDDIKENHLGDYSWFLRLTDKYPLSVDVKGTFTDWKPKFIIITSIFTPEELFHERANAGGTSKDSASQGLRRIDKKVVLNRVYTGPKEEITDTDILKGLSEIDI…
>AXH76269.1 putative viral replication protein [CRESS virus sp.]
MMNKRRERGWGVYYYPPSPTARSLGYITAMCLIGFHSFMPTPSYFHWCFTINNYVEEEDVPRVSAWGEEEGKYWIIGRETGESGTPHLQGYISLRKRRSAVHVSTKLAGRAYITRAAGTARQNRRYCSKGGDFIEGGEINEGKGGKSRDAIGTAFMAAVQSGDSGVVEFANSEPGTWIFNGSNMLRNALSLYPTIDRPSINVRWIWGLPGVGKSRYAHDALPNAFVKEPRTKWWNGYLCQKEVIIDDFGPNGIDINHLLRWFDRYKCSVETKGGMVALYAETFIVTSNFHPSSIFKFGDEVNPQLPALERRMTIMEM
>AIF76268.1 Rep [Bat circovirus]
MCFVSHNNMPSPNQSFHWCFTLNNYVEEDFSTIKAWAEEEAKYWIIGRETGESGTPHLQGYVSLRRRRVFPYVSGKLSSRAHITRAAGTARQNRRYCSKDGNFEEGGEINEGRRKPKDKDEQAREFVVALEQGDRGILEFSNSEPGAWIFNGSNMLRNALQLYATVERPNINVRWIWGPPGVGKSRLAHGNLPDAYVKDPRTKWWNGYLCQKEVIIDDFGPNGIDINHLLRWFDRYKCAVETKGGMVALYATTFIVTSNFEPCDVFTHDGIVNAQLPALLRRIVVEHM
>AHZ59346.1 replicase [Porcine circovirus 2]
PQPHKRWVFTLNNPSEDERKKIRELPISLFDYFIVGEEGNEEGRTPHLQGFANFVKKQTFNKVKWYFGARCHIEKAKGTDQQNKEYCSKEGNLLVECGAPRSQGQRSDLSTAVSTLLESGSLVTVAEQHPVTFVRNFRGLAELLKVSGKMQKRDWKTNVHVIVGPPGCGESKWAANFADPETTYWKPPRNKWWDGYHGEEVVVIDDFYGWLPWDDLLRLCDRYPLTVETKGGTVPFLARSILITSNQTPLEWYSSTAVPAVEALYRRITSL
>AXH76969.1 replication-associated protein [CRESS virus sp.]
MPQKKQSCQHCDKEMRGDNIRRHELKCKMNPLIMDKDTERKQYPGRQFFLTFQEHVKEIATALDAIEEIVQFIICNEKGSGQVDHDHSHAVIVLDAEHKMTFDEFKVFWVDTYELPEYQDISAVRNLKQSTRYCSKEDYECHLKNIDYDYLSVIKLAWCHAKKTDKLWPESYPYCRLISGQQKQFREFYDRFKQIQSKEEAKAEFEDAELKPWQRHAIAQLQVQTERGVLWICDEVGNTGKTWLAKYLQYHMECIIMENGGKKDLAHAYDGSPIVVFDYTRSVQEQINYGFIENLKNGFCFSAKYESCVKRFPSAKVLCLANFSPEVEKLSADRWQIWDLNVDGTVNLRV
>AXH76392.1 helicase [CRESS virus sp.]
MQSKAIYWMLTIPHHNFVPWKPPGIQFIKGQLESGEESNYLHWQLFVVADKQSRLAAIKRIFGESVHCEATKSSAAEDYVWKEETAVAGTRFELGERKIKRNCPKDWERIKQQAIESKLDEIPADIFVRSYHSLKRISVDHARPNCREVRCRVFVGRTGSGKSHTAWSEAGLDAYPKDPLTKFWDGYQGHENVVIDEFRGIVSISHLLRWLDRYPMLVEIKGSATVLKAKNFWITSNLHPRQWYPELDALTYEALERRIEIVEMNEQYQ
>AXH76417.1 putative viral replication protein [CRESS virus sp.]
MAKRYCFTLNNYAESELSDLRVQLEEHGSYGIIGKEVGSNGTPHLQGYVIWKSRTSFEVSKHRCGSRCHLEISKGTPRQNRDYCSKGGDFIEIGTCPDSGASRGRSTTVSRDELYSEYRGHFKRRRLGLVQFADTYPGCFGFSGHNLLRNTLSLSEPIERPNISVEWIHGLPGVGKSRYAHEKLPSAYIKDPRTKWWNGYLLENECIIDDFGPNGIDINHLLRWFDRYKCLVEVKGDMVPLHVSTFIVTSNFTPSVCFQLVKYRHNDDVVYEDHPQLPALMRRIKLIQLNYMNVTKVNSGINKIQIHKYNPKVYARPRVYLRQR
>ALE29736.1 replication associated protein [Lake Sarah-associated circular virus-34]
MARKCWCFTLNNYTDDEYSAIIGRLPDLSRYYVVGVEVGDSGTKHLQGYASFRVAKRLNAVKDILSNRAHCEAARGSASQNRKYCTKDGDFVEGGEVPKTTDKVTRNDLAKQFREAFAGGMSGVASFADEQPGTWFFSGHNLLRNTLTLMAPEPRPDISVRWIYGPPGVGKSRKAHEELPDAYIKEPRTKWWNGYYGEKTCILDDFGPGGIDINHLLRWFDRYKCLVENKGGMVPLLVSTFIVTSNFHPSQIFKFGEETHPQLPALERRITLEEM
>QDJ95279.1 replication-associated protein [Capybara virus 36_cap1_42]
ATNWCFTINNPLPVDYDNLCARLDTADVNAKYWIAAREVGSGGTPHIQAFVSFRDRHDLHHVRDLIDPRGHYEIARGSASQNRSYCSKDGDFREGGTQPPAAAKKSRDDLGREFRVSISKGLGGILEFADTNPGVWYFSGHNLLRNSLAVMRPTERPSISVKWIYGAPGVGKSRFAHETLPNAYIKEPRTKWWNGYYGELECIIDDFGPGGIDINHLLRWFDRYKCLIENKGGMLPLNVVTFIITSNFHPRDIFKWGDEVHPQLPALERRCTMVHM
>AGA18409.1 hypothetical protein [uncultured marine virus]
SKHWCFTLNNYTDLDLERLRELGEHEDTKYLTYGKETGDSGTPHLQGYICFNRRLRFNPVRRSIGARAHIEKTKGSPAANKAYCQKDGDFEEFGDAPSSQGKRSDLDCVYDAVKEGGTRASIGDTFKGTYIRYKRSIDQLLREVKQTVREPDDEPNVIVYWGLTGTGKTRKVWESHPRDSIYVHTGERWFDGYEGHEVALFDDFDGSSFKLTYFLRLLDRYPMTVPIKGDYVQWNPKIIYITSNKDPVDWYSGASNEHQDALMRRLTHIQ
>AXH76475.1 putative viral replication protein [CRESS virus sp.]
MWSESLGTLVLPLHFRPPSQMSKYQAQGKNWVFTINNPTFTDAPEEAMKDDYKYLIYQHEQGEKGTIHYQGYVMFKSNKRLAALKKYHGHAHWELRKGSHQQAKDYCSKEETRVNGPFEFGEAPAQGKRTDLDEVKSTLDAGGNIQDVAEQHFTSFIKYERGIKSYMSLGSKPRDFKTQVFVCYGPTGTGKTMYCTNMAPDAYWYYPQAEGKWWDGYLGQDDVIIDEFYGQIRWFSLLRLLDRYAMQVEVKGGTVNFAPKRIFITSNKFPAEWYDSAKYSFPTLQRRIEHFLYFPKFGQCFADMMRDAPPLPDDLNDWYTTLPKPEVIDDILNEGEEWPPATPHSPKEDEMLTMASLTEEVHDHLWSPSHPSKRWTNLYHTQSAVTSPKDF
>AXH76854.1 putative viral replication protein [CRESS virus sp.]
MTNIRSRNYCFTWNNPTPGDLAHIRNILSHEHALYGVFGMEESPTTGTPHAQGYIQFHNKKSFAQVKKALPPAHIEVAKGTPKQNQEYCTKDGNSEEFGTPPKGAGSRSDLEACVDLLKSGATMQQLAEECPCQVVKFGRGLRDLKLLLAKPYTHDNVRGTWVWGPPGTGKSHTAREQFPDAFIKPQNKWWDGYANEETIILDDLDTATLGHYLKIWTDKYATTGETKGGTINLQYKRFIITSNYTPHQLWPEDPVMCEAIKRRCVMFHKATRENSHIIE
>AXQ65352.1 putative viral replication protein [Circular genetic element sp.]
RSRNWCFTWNNPSESDLVHLRNILKHKRVKYGVYGMEVSPTTGTPHAQGYVQFSQPQTFKAMKKALPPAHIEAAKGTPKQNQEYCTKDGDSEEFGTPPKGAGSRSDLEACVDLIKAGASMQTIAEECPCQVVKFGRGLRDLKLLLAKPYTHHDVRGTWIWGPPGTGKSHTARIQFPDAFIKPQNKWWDGYANEDTVILDDLDTQTLGHYLKIWTDKYATTGETKGGTINLQYKRFIITSNYTPHQLWPDDPVMCAAIKRRCVMFHKATRENEHVIE
>AXQ65295.1 putative viral replication protein [Circular genetic element sp.]
RARGFVFTTNNYDDELYTKVTEFLAKDRVAYAIVGKEVSDTGTPHLQGYIRLVNATTRSAVSKQIPKSFIEVAKCDDLPNRVYCSKGGNYAEFGEIRKPTDQGKRNDLLDIKNRLEDGEDMKTIASDHFGSFLRYSRGMREYALLHMPEYNHDCVRGVWIHGPPGTGKSHCVREFAKENEIGLFNKPQNKWFDGYAGEEIILLDDLDTDMLGHHLKIWSDRYSCKGETKGGTVPLRHHYLVVTSNYPPSHFWPSDPVMQAAVERRFIVQEKTTQQQT
>ALE29685.1 replication associated protein [Dragonfly larvae associated circular virus-3]
MANRRSRGWCFTLNNYTPEHEALLAAVPCAYMIFGREVGANGTPHLQGFVYFPNAKTFNGAKAVLPAGCHLEAAMGSVAQNVEYCSKDGDVEERGERPLSAAEKGASEAQRWKDARLAAVSGDIADVPDDIYIRYYRTLKEISKDHMARPDGLDGVCGLWLYGAAGTGKSRYAQEQFPEHYMKMTNKWWDGYQGQDVVVMDDMDPDHACLRHHLKRWADRYPFIGETKGGAISIRPKKFVVTSQYSIEDMFKNRDGTLDVETVAAIRRR
>AUL80733.1 putative replication-associated protein [Beak and feather disease virus]
RRWCFTLNNPTDGEIEFVRTLGPDEFYYAIVGREKGEQGTPHLQGYFHFKQKKRLSALKKMLPRAHFERAKGSDADNEKYCSKEGDVILTLGIVARDGHRAFDGAVAAVMSGRKMKEVAREFPEIYVRHGRGLHSLSLLVGSRPRDFKTEVDVIWGPPGCGKSRWANEQPGTKYYKMRGEWWDGYDGEEIVVIDDFYGWLPYCEMLRLCDRYPHKVPVKGAFVEFTSKRIIITSNKPPETWYKED
>AXH76543.1 putative viral replication protein [CRESS virus sp.]
MSGRAPFQSPQLNTKTNPKISTITTTRFHATQQSDRMNRSRCQECTMIMCICESDEEAEATEVYDYESDLEETSMTNLARFKTSNIDWVASPIEKDVSILDRKYFNKPSLDYVENCEVPIFEVPAKQEDALMSEQDLSDVDDLEEHIPMKRTYNARMGDDDEELSPRKPTKRNHKEVVTNEVDIGNVTSTKKAKGNQGLKTQRWCFTWNNPSVEGDVFKKHLEETKQFRLGVFQLEKGENGTPHFQGYVELEEKKRCYVSAMHKLCAPHKMTWLYAEAPRANNERYCTKLTDTKSDGEEFVTRIEGPWYLNDDKDAFKAKARGKRTDLDKFAQLVLEQGGINQTVVDEMPGHAVQFGRNAAQLVHVLALKNAEEEEDAYWVEQAAREDRGEEVQGQQQR…
>AXH76837.1 helicase [CRESS virus sp.]
MASRNWIFTLNNWTQEDLSAIEAWVDDDDDVAPVATYACVGEEVAETGTPHLQGFVQWITRRRLGFCKTKAPTAHWEVSVAPDAAVTYCKKDGAYHEFGERAINGRGNNGQREILYNAYKKGGPAAAEDACPIGWAFTGHALTKNVVREAPFRPTIKAEWLWGPSGSGKTRRAWAPWAEHGSSTTAPYAKISTVKWWNGYRGQETVIIDDLTKGGLGIHHLLTWCDRYPTQVETKGGMEPLYATHFIVTSNYTPEEVYPDAGDESVVALRRRFTFEHITHA
>AGA18440.1 hypothetical protein [uncultured marine virus]
SRSWVFTLNNPTEDERGWYEEWVAEGHATYVVCGEETGDAGTPHLQGFVQWTARRRMAYCKVRYPRAHWEVSRARDPAKARDYCQKDGVFAEYGIMAEGGHDNIGLARKRCYDAFKVGGAAAAEEAEPLVYAYQGHNLAKNVVRPAPHRPDITARWLFGPSGSGKTRKAWARWAEEDSADPAPYAKISTVKWWNGYRGEKTVIIDDLTKGGLGLHHLLTWCDRYPTQVETKGGMEPLYATEFIITSNYTPEEVFPDAGAESVVALRRRFTFEHIT
>AXH76877.1 helicase [CRESS virus sp.]
MTCRNYLCTKHVKEAEGWKEYLQDLFDKTKAEYIVGQLEKGHETEALHIQFFVNFKQPQKIGRITKHDKQIHAEKVKVNNGADTYCMKEDTRVEGPIELGTKPVKVNNKTDWEQVWKLAKEGELDKIPASIRVIHYNKLKSIAKDNLKFEDADHLRGIWIWGAAGSGKSRWVRENCSPLYPKLCNKWWDGYQGEPYVVMDDVMPEHKCLAQQLKIWSDRYDCILETKGGAVHSKYQWFIVTSQYCIDEVFTEDRDRDAIHRRFQEYEISAINDLKLELTQGH
>AUM61918.1 Rep [uncultured virus]
LAKIHELTGAVFTVGQLEKGENGTLHLQFFQNFKGPVRLSHYKKVLPAAHCEAAIGDKAREYCMKEDTRVEGPWEFGVKPVQRNSKADWEEVYLKAKRGRIEEIPADIRVRCYSQLKRIEKDHLEVKDAEDLRGVWIYGPSGVGKSWTARQKFPGAYPKLCNKWWDGYQGQANVIMDDIGLDHKCLGQQLKIWADRYGCILETKGGALGSAYKNFVVTSQYSIEEIWAGDEKTIEALRRRFK
>AXH76653.1 putative viral replication protein [CRESS virus sp.]
MSKQIVPIVRKKSGNNKQISPSKHWVFTCNNYTNEKINMIVENSSIKRYSFQEEVGDSGTPHLQGYIEFITKRRPLNLFKDLQAHWEKCKNVKKAIAYTQKEDTRAGKLYLKGIKKLRPLKVLKLEELFEWQKEIVDICDEIPDDRIIHWFWEPNGCKGKTQLCRYLVVNHDALLIDGKKADMFYQVSNCKEPPELVILNIPKGSKAPNLKAIEAIKDGLFASPKYESKMFIMNSPHIFIFANFEISFPIDEEYDYSTRWKVKRL
>AXH76040.1 putative viral replication protein [CRESS virus sp.]
MSSRAWCYTINNFTEEDRDGLRALTCAYNIFGYERGDEGTPHLQGYVQFAQAKTLTAVKKVMPRAHLEPRKGTVDQAVEYCKKEGDFEEIGIKPMSQKEKGAANKRRHEEAFEAAKEGRFEDIPGDLRTRFYSTYKKIRADYLPKPQTLDTLDNEWRYGPTGTGKSRTAHEAYPDAYIKKANTKWWDGYIDQEIVIIDDFDKYHVQLGYELKIWLDHYPFLAENKGGSTMIRPKKIIITSNYHPSDIWDDAKTLDPVLRRVVIVKFGPDEEPTPWHHSYTKPL
>AXQ65598.1 putative viral replication protein [CRESS virus sp.]
MSKSRTYVFTMNNYSSTELVDAINCKYLVYGKEVGESGTPHLQGCVVFTSQKSEKTVRKLLPGCHVEIARNVYQAIEYCKKDGDWTERGTPPVSKKAQGAGEKRRWDEIRVAAEEGRFDDIPDEVRVRMDNNLERIHMRALKARKLEDTETQHEWYYGGTGTGKSRKAREDNPDAYLKMCNKWWCGYTDQDTVIIEDLDKKHEMLCHHLKIWGDRYPFPGEMKNSGAVIRPKKIIVTSNYRPQDIWMDDADLEPILRRFKLVHFPSATPFTK
>AGA18478.1 hypothetical protein [uncultured marine virus]
RSFDAVRKLMGCHIEVCADLQKSITYCKEDGDWTERGICPMTQKEKGESNAQRWRDIRLAAEEGRMDDIPDDVRFHHIRTIEHHRDLASKKRKIADTEEQHLWYWGASGTGKSRKAREENPDAYLKMCNKWWDGYDDEDVVIIEDLDKKHDVLAHHLKIWGDRYPYLAEYKGGARKIRPKKIIVTSNYHPSDIWFQEQDLEPIMRRFKFEKFST
>AXQ65585.1 helicase [CRESS virus sp.]
MPTSSPAQTTRQRVYAMMFTLYNYESLLDNLRAYLRANCDYAVFGYEICPTTGRPHLQGYLHWPNKRWYNIPGGNTEFRQLFPEVHDQLPDGTAEANRKYCLKIRPGDVPNEKFEEFGTIPSQGKRTDWRQAITQISTGDDILNVLEVQPHLIPCVRALERVKQLTMKARPISKPDVYVLVGQPGSGKTRWAYDNYPELYSKPNGQWWDGYQGQETILLDDFYGDVEYPLLLKVCDRYPLQVPVKGGFVQANWKRVIITSNNHPGSWYPLQIDMTAFNRRVNNFYIDSIPNADEKEHAQEGEPIQETQVRTTPSDETSR
>AXH74046.1 helicase [Circoviridae sp.]
KLQKVVFTLNNYSESDYDRIKLFIELNAVYGIIGREIAPTGTHHLQGFANFGRTNRKTFKILKGESAIGPKAHIEKAVATDEQNKTYCSKDGMYWEHGEVQSPGKRNDLQAVAEAIESGRTIEQVANDFPVQFIKYHRGIQALKSIRDQRHQRKEKTEVHVLIGPPGSGKSRYANAKAISNGSTYYKPRGEWWDGYEGQTSVVIDDFYGWLKYDDLLKIMDRYPYQVPVKGGYRQFTSKYIYITSNVDVDRWYKFEGYTTTALFRRIEHYHVDYVPD
>YP_009000900.1 replication-associated protein [Anguilla anguilla circovirus]
SKVSVRRVCFTLNNYTEEDLKFIEEHFKSVSKYLIVGKKVGENGTPHSQGFINLKKKTHFNSVKKLLPRAHIEKAKGNDQHNKDYCSKQEVAFEHGQIQGQGKRNDLADALATVRANGGDIKALEDSHSLVYAKYKRGILACIDDFGWKKPRDWKTEVHVLWGIPGCGKSRYAREQAPEAYYKPRGEWWDGYTGQEDVILDDFYGWLKFDELLKICDRYPYRVPVKGSFVQFTAKRIYITSNVAASEWYHFQGYDPTALYRRMTSY
>ATP66714.1 Rep [Rodent circovirus]
VPASDSHAAMTSTVRRFCFTWNNYTSEDYERACEFIKSNCKYGIIGKEIAPSTGTAHLQGFCNLQKPMRFNTIKKRLNNGIHIEKANGSDEDNQKYCSKTGEFFETGVPQSQGKRNDLAAVVDSISSGANITSVAEHFPCAFIKYHRGIKEYIKTIRPVPVRDFKTEVFYYYGEPGTGKSRTALEEAKNRGMDSIYYKPRGLWWDGYQQQECVIIDDFYGWIKYDEMLKIMDRYPYKVQIKGGFEEFTSKYIWITSNVDTDLLYKFEGYNTAAFERRLS
>YP_009513184.1 replication-associated protein [Dragonfly associated cyclovirus 4]
PASDSHAAMNRTVRKFCFTWNNYTEEDIIKTKEFLTNNCKYGIFGKEVAPTTGTPHLQGYANLIKPMRFSTIKKHLHNGIHIEKANGSDEDNKRYCSKAGEIFETGNPQSQGKRNDLQSVVDTIQSGTTNIKQIASLHPTAFIKYFRGIKEYLRSVVPIQPRFFKTEVYYYVGLPGTGKSRTALEEAQAHAPDSIYYKPRGLWWDGYQQQKCVIIDDFYGWIKYDEMLKIMDRYPYQVQVKGGFEEFTSEKLWITTNVDTDFLYKFEGYNTTAFDRRI
>QED90395.1 Rep [Beak and feather disease virus]
FTLNNPTRAEIDYVCSLKPEDFHYAIVGRESGEKQQTPHLQGYFHFKQKKRLSALKKMLPRAHFERAKGSDADNEKYCSKEGDVILTLGIVARDGHRAFDGAVAAVLAGRRMKEVAREFPDIYVRHGRGLHNLSLLIGSQPRDFKTEVDVIYGPPGCGKSKWANEQPGSKYYKMRGEWWDGYDGEEIVILDDFYGWLPYCEMLRLCDRYPHRVPVKGAFVEFTSKRIIITSNKAPETWYKEDCDPKPLFRRFTRVWWYTDKL
>AXH77725.1 helicase [CRESS virus sp.]
MPPTRTSNKARSFTFTKNNYTDESVNVIRELCTSAKFAIFGYEVGESGTPHLQGYIQFPNPRSLRSVVSLGLGHVEVARGSPQQNIDYCSKSGEVEEFGTKPRPGKRNDLERVRDALKTQDLSFDALISDHISVTARYPNFVEKLKRHYHPPTALEGNLHDHNLWVYGPPGVGKTVYAKGLGEHYIKMPNKWFDGYEGQPILIVEDIGPDQCKMLQHFLKIWGDYSPFTAQVKNSSKYIRPQRVIITSNYSIEEMGLDMVTTGALKRRYQVMHMPGPLR
>AXQ65881.1 putative viral replication protein [Circoviridae sp.]
TTQVKHFVFTHNNYDPIVLEQYRTLFNTDEIKYAIFGQEVGENGTPHLQGYCSLQKKKRFSAIKAWLPDGRHIEKAKGSALQNKTYCSKDGQFEEFGEIPAPGKRSDLEAVVAMVKNGASIQEIAEEHPSQIVRYGRGITQLKLYLEESYTHHDCRGVWIYGPPGTGKSHAARAFDEGAYVKPQNKWWDGYQGEETVILDDLDTATLGHYLKIWADKYSCSGETKGGTMQLRHKKLIVTSNYSPEELWPDNDVMAAAVRRRFKMNH
>YP_009237542.1 replication associated protein [Lake Sarah-associated circular molecule 2]
RRIVFTKNNWTEEDYRALMEEPLFSYLIIGKEIGEKGTPHLQGYAEFTKKAKYGALAKKYKMHCEVSRGTQDEAIKYCMKDGDYAEKGTKKLDGASAEKNRWEQARVSAKEGRLDDVPADIYIRCYRTLKEIAKDNMPKPESLTELKNLWIYGPAGSGKTRLADAIVPISYSKNCNKWWDGYQNEPGVIINDVGKEHSVLGHHFKLWGEHRPFIAETKGGAIHIRPQRVIITSQYSLTQIWEDEETRDALARRYKVLHLLGNL
>AXH73202.1 putative viral replication protein [Circoviridae sp.]
SKLIRNAVFTLNNYDEPAIEHLRSILKTDKVRYALFGYEVAETGTKHLQGYVSFLKPTRISAIKKALPRAFVEKANGNEQQNYDYCSKEGKIEEFGRRSQQGKRTDLDTAIEHLREGGIKRVIEETPREYVKFHRGLEALEYRLNNTPYNHDDVRGVWIWGPPGTGKSHDARLFDSEAFIKPQNKWWDGYNGEKTVILDDLDTCMLGHYLKIWADKYACTGEFKGGTVHIRHTKFIITSNYTPDQLWPEDPVMANAIKRRFIMNH
>AXH77886.1 helicase [CRESS virus sp.]
MSRIRNFVFTINNYLPETIIRLSVEELLAPHVSYMVFATEVGVSGTPHLQGYCELSTARTFPSFINLLSVGPCHPHLEARRGTQKQAVDYVKKDEAHYSEFDHVKTVYEWGVPKATHSSQGTSKNKALPFKDMLFSQGLSAVSNDPECNYTTLKHVREYLTINEAPRDRSLPLSVIWYHGPTGTGKTRRAYYECELAGVTPYVKSSSGKWFDGYDGESHVIFDDLRDNWFEFSFLLKLLDRYPHRVECKGGSRQWKPTTVFITSPKPPTEYYKTMQANDEHDSIKQLLRRITTIINMDTEWVPPVPLAQGSPSSSVEVDLLTPPPSPSRYQLFQMPYVAPAANIFEAIRRCPAVSDLPIPTQTFHCPSPPLTQRPPFLRLQDLVSDEED
>AJM89742.1 eplication associated protein [Mosquito circovirus]
MSLIQFVCWTLNNYSEDEYQSLIEFSEWRYIVIGREVGETGTPHLQGYGELKKRKKFAALKNLFPRVHWEQRRASRDAAANYCKKEGRFEERGSLPKNASEKSSKEAITRVKSGQTMRAILDDPPNLSGIRMCQIWLSYNEPKRNFKSEVFWYYGASGTGKTKLASEQAGPDAYWHDGTKWFDGYDAHEHVLLDDYRGGNMKFNFLLKFLDRYPLRLEVKGGYRQLLAKKIWVTSIKHPKEIYSFSEMDEPTEQLLRRITTIKKM
>YP_009121932.1 replication associated protein [Mosquito circovirus]
MSLIQFVCWTLNNYSEDEYQSLIEFSEWRYIVIGREVGETGTPHLQGYGELKKRKKFAALKNLFPRVHWEQRRASRDAAANYCKKEGRFEERGSLPKNASEKSSKEAITRVKSGQTMRAILDDPPNLSGIRMCQIWLSYNEPKRNFKSEVFWYYGASGTGKTKLASEQAGPDAYWHDGTKWFDGYDAHEHVLLDDYRGGNMKFNFLLKFLDRYPLRLEVKGGYRQLLAKKIWVTSIKHPKEIYSFSEMDEPTEQLLRRITTIKKM
>YP_009021245.1 replication-associated protein [Dragonfly cyclicusvirus]
GWCFTLNNYTEIDEQVLQALDVKYLVYGHEVGEGGTPHLQGYLELHKKKRFKQVKEMLGERYHIEMRRGTAAEVDAYCRKQDENNVFTKGTMGGQGLRSDLDRVRLLAAESGMRAVAATANYQQIKTAEIYLTYNEEPRSWKPTVYWIYGASGTGKTRKAYEICGTEDTYVKVGTHKWWDGYDGHENVIIDDFRPMGIPFVDLLGILDRYEFRVEVKGKMRQMLAKTIVITTIYPPEVLYVNLKDEPLQQLLRRIDHFINFN
>AXQ65782.1 helicase [CRESS virus sp.]
MSRSRNWCFTLHNYTDDDIEIFKNIKCRYIIYGKEICPITKRHHLQGYIQFENQRTLTALKKFLGLTKIHLEIANGSSDDNKAYCSKDGDMYERGDCKKQGRRTDINDIRDILQNGGNMRDVVPLATSVQSVRMAEIHLKYFEQKRTWKPKVQWFYGPTGTGKSHAAYALMEDPYPALNTAAWWEGYDGHENVIIDDMRGDFMKYHQLLKLLDRYPYVVECKGGSRQFLAKHIIITSCFHPSEIFATRENIDQLMRRIDCVKEFKEKYIEEL
>AJP36362.1 replication-associated protein [Avon-Heathcote Estuary associated circular virus 6]
MSRSRNWCFTLHNYTDDDIEIFKNIKCRYIIYGKEICPTTKRQHLQGYIQFDNQRTITAVKKFLGLPKIHLEIANGSSDDNKAYCSKDGDMYERGDCKQQGRRTDITDIKDMISNGATMRDIIPHATSVQSVRMAEIHLKYSEQKRTWKPKVQWFYGPTGTGKTRTAYEILEDPYTTLDTGQWWEGYDAHENVIIDDMRGDFMKYHVLLKLLDRYAYIVECKGGSRQFLARHIIITSAFHPKDVFHTREDIAQLMRRIDCVKEFK
>AXH73061.1 putative viral replication protein [Circoviridae sp.]
SKSRTYCLTINNYNDEHIEQLKKLKCLYIIIGDEEGEKGIKHLQIFFRLKSQAFFSTIKKKFPTAHIEPAKGSDSQNRDYCSKQSVLYEDGEPTQQGKRNDIDDVKEMMEDPETANMRSIVPICRSTQAVRMAEIHLKYFERKRSWKPKVKWFYGTTGTGKTREAYNQAESDPYTCMATTKWWEGYDAHDYVIIDDMRKDFCKFHDLLRMLDRYPYLVECKGGSRQLLAKTIVITTTSRPEDLYSGREDINQLLRRIDEIREFGEPQIK
>ASU92181.1 replication associated protein [Bat circovirus]
WCFTLNNPTEEEKEQIKSIEEAKVKYLIVGCEVGAGGTPHLQGFINLRAKVRLQGLKQLLGPRAHCEKARGTDEDNKKYCSKDGDLLVEKGEPCFKGKRTDLSKAVEILLTEKSLAAVAAAMPEVYVRNFRGLGQLLLDHPGMQSRRAWKSEVIVWVGPPGVGKSRACLDMSGDTAYWKPRGKWWDGYNGHETVVIDDFYGWLPFDDLLRLLDRYPLTVETKGGTRAFLAKKILITSNKLPHEWYSDEIANKDALYRRINEIK
>YP_009237538.1 replication associated protein [Lake Sarah-associated circular virus-40]
SRTWCGTLNNYSQGEYEFLVQEFNKVAEYWIIGKEKGQEGTPHLQMACSFTRAQKLNYLKQNLSVRAHWEITKGTLDQNRVYCMKEGDYTEGGAPPVKKQGKRTDIEMAVETLKATGGDVQEMALTHPEAYVKYSSNFEKLAQRYQKKMRSSGSGYVHDRRVIWIYGPSGTGKTRYVHEKELISNLWISGRDLRWWQSYDMEPAVLFDDFRGDFCKYHELLRILDRYQCTVENKGGSVSLQNVKRIWITSCFHPRHVYDTREDIEQLIRRIDKIWHF
>ADY17984.1 replication associated protein [Dragonfly associated cyclovirus 1]
RRFVFTWNNYTPSDFETCITFLDNFCKYGIIGKEKCPTTQTPHIQGFCNLSKPMRFNNIKKHLHNSIHIEKANGSDEQNKIYCSKSGEFFEKGHPDKQGKRNDLDAVVLTIQNGTNTISNVAKLHPISFIKYHKGIKEYINHVNPIRPRHYKSEVYYYWGPPGTGKSKTALEKATTYNPDSIYYKPRGLWWDGYQQQTSVIIDDFYGWIKYDELLKICDRYPYKVQIKGGFEEFTSKYIFITSNVDTCDLYKFRNYNTDAIERRITEKIHFK
>AXQ66155.1 helicase [CRESS virus sp.]
MGKHCGFAFTDYVMDLSFYQKLCDNPKVRYMIVGKEITPTTGREHGQGYIYYENERSVKSVEKEFDGRHVEAMYHKSWPGANKTYCEKDNNLLWDYGVCPAQGVRKDIHQLKAQVADSSETLSEVIWNHCHKYQDILVVEKLFKYKKQKRKIEPIEVIWIHGPPGCGKTRYVYDRETDPFRPISEKWWDGYEGQQVILLDDFREDWCKFARLLQLTDIYPFKVETKGGSVEVMYKKVYITSPYNHKHTFSTVNEEISQLTRRITSEINMAETNGGDVA
>AXH77107.1 putative viral replication protein [CRESS virus sp.]
DLKWFNNLSTSPQIRYFIVGREICPSTERLHFQGYISFKNAKTFKQTKKWFQLDKIHLESAKGNDFKNQTYCSKENKIIEIGKPIAQGKRSDISEAISILGAKASMSAVLEKVHNYQAVRHAELYLKYKEPKREISPIEVIWIYGSSGKGKTRKVFDDNTSEDIFTPISYKWWEGYDAHKVVLIDDIRRDFCKFHELLKLLDIYPFRVETKGGSRQVQFKKIYITAPYSPLQMWEGRCVEDLCQLTRRITQTINMDE
>GAC77769.1 replication protein [uncultured marine virus]
AFCFTYYPKDEKRDLIWFVDLSKKSGISYMVMGREHCPTTQRLHFQGYIHFKNAKTLKATRRWFGLDRISLFIAKGNDIQNEEYCSKENKVLEVGKPIKQGKRNDITRAIEIINSTGKMSEVLNEVHNYQACRHAELYLKYCDKNPIRHDLQVINYWGETNQGKTYKVYDENEEVYRPINYKWWDGYDGQEVVILDDIRKDFCKFHELLNLLDIYPLRVEFKGGSRQLKAKKIYITTPIPLVDMWSNRCCEDVEQLARRIT
>AUM61940.1 Rep [uncultured virus]
QKIKDLEGINLLTIGKEVGEAGETPHLQVSMTFKKACRWAQLAKIFKSIHITPAISPDWSHNYCIKEDKYIRIDNRKQGARNDLKEIATTIATKGLSTAITERPDVYIKYPRGMEKLDAFYNEKKRDFKPTVYWLYGPSGTGKTRYVYEHETDLWISGSNLKWWDGYKGQEAVLIDDFRETDCDFKTMIRLLDRYPFRVENKGGTREIYSKRMYITTPYSPKRTFNTTEELYQLTRR
>AGA18246.1 hypothetical protein [uncultured marine virus]
KSEYGVIGEETCPTTGTPHYHVYFRLKDAVTFSKIKKDIPRANIEPAKGNDQQCKDYCSKQNLLVEHGTISAGQGKRTDMSKVKDLISEDPRMSSIIEQVGSLQSIRTAEKLLIYKEPKRNWKTEVYWFCGATGTGKSKLAFELHPDAYVAMDTGEWWEGYDAHEEVIIDDMRRDFLKFHQLLKLFDRYPYRVQFKGGSRQFLARTIIVTSCYSPEEMFETREDIQQLLRRLT
>GAC77844.1 replication protein [uncultured marine virus]
LDEDGTTKFIIYQPERAPSTGTRHLQGYVVFSNPRTHAGVRVLLGPQFSLQVARGDCESNIAYCSKEESRDTDAEFGVVELGDRDGALGTGAGSGSRTDLERIAKRIRDGATESDIAEDYPASYIMYTRGIRSFAQLKVPRRRDPPTVYWYWGPTGTGKTRSASEESPDAYWKSASHTWWDGYDGVADVIIDDYRCDFCKFSELLRILDRYPYQLQIKGGTQQLNAKRIYITAPRPPAEMWASRTEEDLGQLLRRIT
>AUM61742.1 Rep [uncultured virus]
GWCFTMYGDFEEKESMLRKLPVQYACWGREIAPTTGRPHLQGYLYFPEKKAWGALKKIDKEAHWEAARKSPQANYDYCSKEGRYFEEIGVKPVMGARTDLQAVAEEVRNGASLQAIAEAHPGMFVQYSKGFAALKNSLMKDRTTKPDVTWVYGETGLGKTKLAVELCKSFYMKDGTQWWDGYEQQECIIVDDFDGKWPFRDLLRFLDRYKYQGQCKGGYVKINSPEIVITCEYPPSHFWTGSELAQIQRRITELVHL
>AUM61797.1 Rep [uncultured virus]
QMKYLVVGKEICPTTGKEHWQGYVELKNAKTFSAIKKLFKDNKLHLEERKGNALQASNYCKKDGKYIEFGELSSQGARSDLIALKDDILAGKKKCTEVREENPELYHQYGRTLDKLEDDYLCKQKRNWMTKGIWIWGPTGCGKSRWAYETYPDAYTWADDKDWQDCYSGQETIIIDDFRGNIKFQNLLKMIDRYEFKLSRRGRVPFPLLAKTIIITSSMPPEKVYKNLSVDDSIEQLKRR
>QER78476.1 replicase protein [Porcine circovirus 2]
YFIVGEEGNEEGRTPHLQGFANFVKKQTFNKVKWYFGARCHIEKAKGTDQQNKEYCSKEGNLLIECGAPRSQGQRSDLSTAVSTLLESGSLVTVAEQHPVTFVRNFRGLAELLKVSGKMQKRDDEPNVHVIVGPPGCGKSKWAANFADPETTYWKPPRNKWWDGYHGEEVVVIDDFYGWLPWDDLLRLCDRYPLTVETKGGTVPFLARSILITSNQTPLEWYSSTAVPAVEALYRRITSLV
>QHI08396.1 rep protein [Porcine circovirus 2]
YFIVGEEGNEEGRTPHLQGFANFVKKQTFNKVKWYFGARCHIEKAKGTDQQNKEYCSKEGNLLIECGAPRSQGQRSDLSTAVSTLLESGSLVTVAEQHHVTFVRNFRGLAELLKVSGKMQKRDWKTNVHVIVGPPGCGKSKWAANFADPETTYWKPPRNKWWDGYHGEEVVVIDDFYGWLPWDDLLRLCDRYPLTVETKGGTVPFLARSILITSNQTPLEWYSSTAVPAVEALYRRITSLV
>APA62661.1 putative replication protein [uncultured virus]
KYLYLIIGNEVGASGTKHLQVFVRMTSQTPFKRMKNKFPSAHLEPAKGSDLQNKEYCSKEEILFEDGTPSQQGKRTDIDEIKEAMSKVETANLRHIIPICRSIQSVRMAEIHLTYFEPKRDWKPKVKWYYGVTGSGKTHTAHAEAGDEPVYVCMATTKWWQGYDGHQYVIIDDMRKDFCKFHDLLRMLDRYSYTVENKGGSRQLLAKTIVITTTKHPTEMYGGREDVRQLTRRI
>AUO68196.1 replication protein [Canine circovirus]
PDAKYLICGREVGENGTPHLQGFVNLKNTTRMGALKARLGGRGHFEPARGDDCSNRDYCSKGGDLLIESGEPSKQGKRNDLHDAVVKLKDTRSLAAVAAAYPETYVKFSRGLRELLLISPEMNTPRNWKTEVEVLCGPPGCGKSRYCMETAPTAYWKPRGKWWDGYDGHQDVILDDFYGWLPFDDMLRLLDRYPLRVETKGGTMNFVARRVFITSNKLPHEWYSDEIGNKDALYRRLT
>QBG82177.1 rep [Porcine circovirus 2]
YFIVGEEGNEEGRTPHLQGYANFVKKQTFNKVKWYFGARCHIEKAKGTDQQNKGYCSKEGNLLIECGAPRSQGQRSDLSTAVSTLLESGSLVTVAEQHPVTFVRNFRGLAELLKVSGKMQKRDWKTNVHVIVGPPGCGKSKWAANFADPETTYWKPPRNKWWDGYHGEEVVLIDDFYGWLPWDDLLRLCDRYPLTVETKGGTVSFLARSILITSNQTPLEWYSSTAVPAAEALYRRITSLV
>ACN86169.1 replicase protein [Porcine circovirus 2]
YFIVGEEGNEEGRTPHLQGFANFVKKQTFNKVKWYLGARCHIEKAKGTDQQNKEYCSKEGNLLIECGAPRSQGQRSDLSTAVSTLLESGSLVTVAEQHPVTFVRNFRGLAELLKVSGKMQKRDWKTNVHVIVGPPGCGKSKWAANFADPETTYWKPPRNKWWDGYHGEEVVVIDDFYGWLPWGDLLRLCDRYPLTVETKGGTVPFLARSILITSNQTPLEWYSSTAVPAVEALYRRITSLV
>AXE73037.1 replication protein [Canine circovirus]
PDAKYLICGREVGENGTPHLQGFVNLKNTTRMGALKARLGGRGHFEPARGDDCSNRDYCSKGGDLLIESGEPSKQGKRNDLHDAVVKLKETKSLAAVAAAYPETYVKFSRGLRELLLISPEMTTPRNWKTEVEVLCGPPGCGKSRYCMETAPNAYWKPRGKWWDGYDGHSDVILDDFYGWLPFDDMLRLLDRYPLRVETKGGTMNFVARRVFITS
>AXE73055.1 replication protein [Canine circovirus]
PDAKYLICGREVGENGTPHLQGFVNLKNTTRMGALKARLGGRGHFEPARGDDCSNRDYCSKGGDLLIESGEPSKQGKRNDLHDAVVKLKETKSLAAVAAAYPETYVRFSRGLRELLLISPEMTTPRNWKTEVEVLCGPPGCGKSRYCMETAPNAYWKPRGKWWDGYDGHSDVILDDFYGWLPFDDMLRLLDRYPLRVETKGGTMNFVARRVFITS
>AXS00936.1 rep protein [Porcine circovirus 2]
YFIVGEEGNEEGRTPHLQGFANFVKKQTFNKVKWYFGARCHIEKAKGTDQQNKEYCSKEGNLLIECGAPRSQGQRSDLSTAVSTLLESGSLVTVAEQHPVTFVRNFRGLAELLKVSGKMQKRDWKTNVHVIVGPPGCGKSKWAANFADPETTYRKPPRNKWWDGYHGEEVVVIDDFYGWLPWDDLLRLCDRYPLTVETKGGTVPFLARSILITSNQTPLEWYSSTAVPAVEALYRRITSLV
>ARI44329.1 replication-associated protein [Pigeon circovirus]
YAIVGKEVGEQGTPHLQGFVHLKQKKRLTQLKQLFKRAHWEKARGSDEDNEKYCSKEGNVLLTLGIPAKGNRSDLSEAVAAVKAGRAMTEVARDFSEIYVKYGRGLRDLKLLIGQQPRDFKTEVIVITGPPGCGKSRWAAEYPGSKFYKMKGEWWDGYDHQEVVIIDDFYGWLPFCELLRVTDRYPHKVPVKGAFVEFTSRVMIVTSNSPPDAWYSEEKCCVQALFRRIN
>ACU44751.1 replicase protein [Porcine circovirus 2]
YFIVGEESNEEGRTPHLQGFANFVKKQTFNKVKWYFGARCHIEKAKGTDQQNKEYCSKEGNLLIECGAPRSQGQRSDLSTAVSTLLESGSLVTVAEQHPVTFVRNFRGLAELLKVSGKMQKRDWKTNVHVIVGPPGCGKSKWAANFADPETTYWKPPRNKWWDGYHGEEVVVIDDFYGWLPWDDLLRLCDRYPLTVETRGGTVPFLARSILITSNQTPLEWYSSTAVPAVEALYRRITSLV
>AUO68164.1 replication protein [Canine circovirus]
PDAKYLICGREVGENGTPHLQGFVNLKKTTRMGALKARLGGRGHFEPARGDDCSNKDYCSKGGDILIESGEVSRQGKRNDLHDAVEKLKETKSLAAVAAAYPETYVKFSRGLRELLLISPEMTTPRTWKTEVEVLCGPPGCGKSRYCMETAPNAYWKPRGKWWDGYDGHQDVILDDFYGWLPFDDMLRLLDRYPLRVETKGGTMNFIARRVFITSNRLPHEWYNDEIGNKDALYRRLT
>AVE17149.1 putative replication associated protein, partial [Canine circovirus]
PDAKYLICGREVGENGTPHLQGFVNLKKTVRMGALKARLGGRGHFEPARGDDCSNKDYCSKGGDILIESGEVSRQGKRNDLHDAVEKLKETKSLAAVAAAYPETYVKFSRGLRELLLISPEMTTPRNWKTEVEVLCGPPGCGKSRYCMETAPNAYWKPRGKWWDGYDGHQDVILDDFYGWLPFDDMLRLLDRYPLRVETKGGTMNFIARRVFITSNRLPHEWYSEEIGNKDALYRRLT
>ABU55962.1 rep protein [Porcine circovirus 2]
YFIVGEEGNEEGRTPHLQGFANFVKKQTFNKVKWYLGARCHIEKAKGTDQQNKEYCSKEGNLLIECGAPRSQGQRSDLSTAVSTLLESGSLVTVAEQHPVTFVRNFRGLAELLKVSGKMQKRDWKTNVHVIVGPPGCGKSKWAANFADPETTYWKPPRNKWWDGYHGEEVVVIDDFYGWLPWDDLLRLCDRYPLTVETKGGTVPFLARSILITSNQTPLEWYSSTAVPAVEALYRRITSLV
>AXH75783.1 replication protein [CRESS virus sp.]
MVIIILVLAENDCCEASGANSLGKSMTARRENPGFYTKMPGNILWEGYDDQDTILIEDFGPYDVKMSSDLKIWCDRYAFRARILYGTLVIRPKKIIITSQYHPSEIWDDQKTVDAICDRFVMRKMEKLPNFDRTVAKPKKTLRRRKDLPLVNRPPLYRQNNGIIEPYINNQMVLDEMPLNQTRYITIPDSSDEDSDIIEDNSPHIKFEMCDFCEEDISKCNC
>AQU11773.1 replication protein [Cruciviridae sp.]
GVTGCGKSRAARQENPGCYLKMNNKWWENYEDEDVVLIEDVGKSHEWMGDFLKIWADRYGFRAEIKHLSVVLRPKRIIVTSNYHPSDIWPDMNVVDPLLRRFKIRRMLLPPDVAPTAAPYNGGFILDDEDATQQMEEIVVPPPPSKKRKLAASNYLVKKPLYRQNAQGNLVPWTDTQKKLAWKARVDEIDIDEDSEEDLSEDS
>AQU11776.1 replication protein [Cruciviridae sp.]
GVTGCGKSRAARQENPGCYLKMNNKWWENYEDEDVVLIEDVGKSHEWMGDFLKIWADRYGFRAEIKHLSVVLRPKRIIVTSNYHPADIWPDVNVVDPLLRRFRIRHMLLPPDVAPVAAPYNGGFILDDEDATQQMDEIVVPPPPSKKRKLAASNYLVKKPLYRQNAQGNLVPWTDTQKKLAWKARVDEIDIDEDSEEDLSEDS
>AXH75779.1 putative viral replication protein [CRESS virus sp.]
MKNNKKMLTRSRNWCFTSFDTGLMIKEILDDSSGVQFCGWQIEQCRKTKKDHIQGFIQFVNPCSMSRLKKLFGDAIHCEIMRGTVQQATLYCGKIDTRIKGPFSWGTIKDNEQGARNDLPLVIARCKELSARNPKYESVFSELCDEFPQAFRMATSIKIMHVAMQDERERSERMRSLVLLWGAAGQGKSRWARDKFGSREVYDYDWRQKWFNGYRGQKCIVLEECEVGDINGPMYSWLKKATDRYTFAIEVKGAHTYNDWDTVVVTSNKNLGFLLHDPAILRRCVLAREYRSDGTYVDHHNTEVTLGNTDQRDILKVDDS
>AOV86301.1 putative rep protein [uncultured virus]
RCWMWTSFNLDVSIPQPNTNPQVRYVIWQKEQCPDTGRQHLQGYIELFRSSKMQTVKNYFNDPTIHLEARNGNQDQAIAYCCKTDTRIEGPWELGTKASGGSKSKRNDLTTFRDSIRSGQTDQQLLDNHPGEFARYPRFVQTVRQTTKRAQATSREVQCFILWGETGCGKTRFVYDKHGYQDVFKLDLGDATTLWFDGYEDQPILLLDDFYGSIKYHTLLNYLDRYPVRLPIKGTHGYAAWHTVYITSNKSPEEWYLKANGIGIPPALDRRITGIYHCVGTYEESTWTAIKGTLPRELVRTDD
>AUW34325.1 replication-associated protein [Circovirus sp.]
MSGRTRNWCFTSYEETMTEFKSEAMVYLIVGAEICPTTNKSHWQGFVVFKESKTMSAAKIFLGKTSHLEMMKGTHKQAADYCKKEKRFKEFGTFPRQGKRNDLEEVVQMVNDGTDILAIAEQCPMQMIKYGKGILALKAMADQRLAPEWRDVNVTVLWGPSGTGKTRTAVESSPDYYIKDPSNKWFDGYVGQKTLILDEFMPECCPWATLLRWLDGYKLQVETKGGTTFAMWTTVYITSNIPPDKWYKNDFAPLKRRITQIEHLGSLPRSLEPHKPPVQKHSPEVPGNT
>YP_009237592.1 replication associated protein [Lake Sarah-associated circular virus-27]
MDPQGRGWCFTLNNPDDLDVLLPQSWDPDSYDYLVYHLEMGAEGTAHLQGYLYFGSRIRFSQLKKWFPGSRVHLEAAKGTAVQNQRYCTKEEGRLEGPWEFGSLPDQSQGKRNDLLAVKADLDAGASLLEIADDHFSAFVRYHRSFKEYKLLKAPVANVAKKIIVVWGPTGTGKTRWAFDNYPSAFWKTKSGGSQQFWDGYDGESVIIVDEFYGWLPFDFMLRFLDRYPVKLEIKHGTVPLCADTIIFTSNKHPSEWYHIQRYKWDESNPLRRRLTSVRELRADG
>YP_009126938.1 replication-associated protein, partial [Avon-Heathcote Estuary associated circular virus 2]
MKQNTKKELRYRRWCITENNYTDESIKILSELPTNYIIVGKEIGKKKKTPHLQIYLEFVNAKTFSAVKKLLKKAHIEVSKGNAKQNTDYCSKDQDVILVRGEPFNQGKRNDLSCIKELIQQDYNIREMLEEESIKSLQGLRMAENLMKYVEKPRSKAPNIIWRYGASGSGKTRWVYENYTEVFCPINFKWWEGYDGHKVVLLDDLRGDFCKYHEFLKLTDRYPYRVECKGGSRQLLADTIIITSPVHPKEVWDTIEDKKQLLRRITKIDHVVENYTEVKRGNT
>AJP36339.1 replication-associated protein, partial [Avon-Heathcote Estuary associated circular virus 2]
MKQNTKKELRYRRWCITENNYTDESIKILSELPTNYIIVGKEIGKKKKTPHLQIYLEFVNAKTFSAVKKLLKKAHIEVSKGNAKQNTDYCSKDQDVILVRGEPFNQGKRNDLSCIKELIQQDYNIREMLEEESIKSLQGLRMAENLMKYVEKPRSKAPNIIWRYGASGSGKTRWVYENYTEVFCPINFKWWEGYDGHKVVLLDDLRGDFCKYHEFLKLTDRYPYRVECKGGSRQLLADTIIITSPVHPKEVWDTIEDKKQLLRRITKIDHIVENYTEVKRGNT
>YP_009389520.1 putative rep protein [Garrulus glandarius associated circular virus 1]
SRSCCWTLNNYHDDDIIRLRHYGKNSCRYMVFGYEVAPGTGTPHLQGYVSWENPRSLDAFKLEISQRLHLEKTRGTPKQASDYCKEDGKFEEFGELPRQGERTDWCVAISQIQSGIPVEEVIENQPQLLPCIRALDTFKARQIKPLHREVTVYVLWGDAGTGKSRWAYDNYPELYSKPPGKWWDGYLGQKTILLDDFYGYIPYTELLNVLDRYPYHAEVKNGYVWAQWDTVIITSNKPPNLWYKGIGLTPALQRRLNKISFYGIDGKIED
[truncated: 320 more rows]

## Sheet: Supplementary Data 2
Rep CRESS-CLANS Clusters
The details of the sequences in different Rep Clusters are given here (Figure 1A).
Here are the details of the genotypes featured in the sequences in different Rep Clusters when phylogenetic analyzed using these sequences (Figure 1B).
The sequences in Rep Cluster R1 and R2 are further subdivided into ten sub-cluster a to j so we have given the details of their host and phylogenetic genotypes in Supplementary Data 4.
The sequences in Rep Cluster R7 and R8 are related to the BMMF2 DNA sequences and are therefore not used for phylogenetic analysis in CRESS-DNA viruses, so phylogenetic genotypes are not specified.
The sequences in Rep Cluster R10 reveal a great deal of genetic diversity with other Rep Clusters, so they are not used for phylogenetic analysis of CRESS-DNA viruses, so phylogenetic genotypes are not specified.
		Rep Cluster R1	Rep Cluster R2	Rep Cluster R3			Rep Cluster R4			Rep Cluster R5			Rep Cluster R6			Rep Cluster R7	Rep Cluster R8	Rep Cluster R9			Rep Cluster R10
				Virus name	Host	Genotype	Virus name	Host	Genotype	Virus name	Host	Genotype	Virus name	Host	Genotype	Virus name	Virus name	Virus name	Host	Genotype	Virus name	Host
		AQU11717.1 replication protein [Cruciviridae sp.]	AXH72082.1 Rep catalytic domain protein [CRESS virus sp.]	AXQ65437.1 putative replication initiation protein [Circular genetic element sp.]	seabass tissue		AXH75984.1 replication protein [CRESS virus sp.]	abalone tissue	Smacoviridae-related	AXQ66090.1 putative replicase [CRESS virus sp.]	seabass tissue	circo	AXH77232.1 putative replication initiation protein [CRESS virus sp.]	haddock tissue	Out group 3	AXQ65890.1:putative protein [CRESS virus sp.]	VEV85715.1 replication protein, partial [BMMF2 DNA sequence]	AXH74781.1 putative replicase [CRESS virus sp.]	abalone tissue		AXQ66256.1 putative replicase [CRESS virus sp.]	seabass tissue
		ALE29834.1 replication associated protein [Dragonfly larvae associated circular virus-10]	AXH73047.1 replication associated protein [CRESS virus sp.]	AGA18402.1 hypothetical protein [uncultured marine virus]	Saanich Inlet, British Columbia		AXQ66603.1 replication protein [CRESS virus sp.]	seabass tissue	Smacoviridae-related	AXQ66414.1 putative replicase [CRESS virus sp.]	seabass tissue	circo	YP_009163933.1 putative replication initiation protein, partial [Sicyonia brevirostris associated circular virus]	Sicyonia brevirostris		AJP36479.1:putative protein [Avon-Heathcote Estuary associated circular virus 28]	VEV85481.1 rep_a, partial [BMMF2 DNA sequence]	AXH76908.1 putative replicase [CRESS virus sp.]	haddock tissue	Out group 2	AXQ66273.1 putative replicase [CRESS virus sp.]	seabass tissue
		AQU11733.1 replication protein [Cruciviridae sp.]	AXH73298.1 Rep catalytic domain protein [CRESS virus sp.]	AXH73026.1 putative replication initiation protein [CRESS virus sp.]	abalone tissue	Out goup 4	AXH74405.1 replication protein [Circoviridae sp.]	abalone tissue	Smacoviridae-related	AXH74567.1 replication protein [CRESS virus sp.]	red snapper tissue	Out group 1	AXH79544.1 hypothetical protein [Circular genetic element sp.]	abalone tissue	Out group3	AJP36475.1:putative protein [Avon-Heathcote Estuary associated circular virus 28]	VEV85506.1 replication protein, partial [BMMF2 DNA sequence]	AXQ65805.1 putative replication initiation protein [CRESS virus sp.]	seabass tissue	Out group 2	AXH78666.1 putative replicase [Circular genetic element sp.]	red snapper tissue
		AMH87737.1 replication-associated protein [Pacific flying fox faeces associated circular DNA virus-3]	AXH73857.1 helicase [CRESS virus sp.]	AXH73260.1 putative replication initiation protein [CRESS virus sp.]	abalone tissue	Out goup 4	AXH74266.1 replication protein [Circoviridae sp.]	haddock tissue	Smacoviridae-related	AXH78102.1 putative replicase [Circoviridae sp.]	abalone tissue	Out group 1	AXH73943.1 hypothetical protein [CRESS virus sp.]	haddock tissue	Out group 3	AXF52365.1 putative replicase [CRESS virus sp.]	VEV85489.1 replication protein, partial [BMMF2 DNA sequence]	AXQ66220.1 putative replicase [CRESS virus sp.]	seabass tissue	Out group 2	AXH78897.1 hypothetical protein [Circular genetic element sp.]	red snapper tissue
		AIL50149.1replicase [Canine circovirus]	AXH73911.1 putative rep protein [CRESS virus sp.]	AXH73608.1 putative replication initiation protein [CRESS virus sp.]	haddock tissue	Out goup 4	GAC77871.1 replication protein [uncultured marine virus]	deep-sea sediment off the Shimokita	Smacoviridae-related	AXH75769.1 putative replicase [CRESS virus sp.]	abalone tissue	Out group 1	AXH77445.1 putative replicase [CRESS virus sp.]	haddock tissue		AXH74715.1: putative protein [Circoviridae sp.]	VEV85412.1 rep_a, partial [BMMF2 DNA sequence]	AXH76496.1 putative replicase [Circoviridae sp.]	red snapper tissue	Out group 2	AXH74933.1 putative capsid protein [CRESS virus sp.]	rainbow trout tissue
		BAP81707.1 replication protein [Porcine circovirus 2]	AXH74297.1 helicase [CRESS virus sp.]	AXH73704.1 putative replicase [CRESS virus sp.]	haddock tissue	Out goup 4	AXQ66263.1 replication protein [Circoviridae sp.]	seabass tissue	Smacoviridae-related	AXH77737.1 putative replicase [CRESS virus sp.]	haddock tissue	Smacoviridae-related	AXH79236.1 putative replication initiation protein [Circular genetic element sp.]	haddock tissue		AXH73015.1: putative protein [Circoviridae sp.]	VEV85654.1 replication protein, partial [BMMF2 DNA sequence]	AXH76633.1 putative replicase [Circoviridae sp.]	red snapper tissue	Out group 2	AXH79093.1 transcriptional repressor CTCF [Circular genetic element sp.]	haddock tissue
		AZA07505.1 replication protein [Bat circovirus]	AXH74712.1 Rep catalytic domain protein [CRESS virus sp.]	AXH73890.1 putative replication initiation protein [CRESS virus sp.]	abalone tissue	Out goup 4	AXQ66346.1 replication protein [Circoviridae sp.]	seabass tissue	Smacoviridae-related	AXH77760.1 putative replicase [CRESS virus sp.]	haddock tissue	pCRESS1	AXQ66307.1 putative replication initiation protein [Circoviridae sp.]	seabass tissue		AXH76979.1: putative protein [Circoviridae sp.]	VEV85547.1 replication protein, partial [BMMF2 DNA sequence]	AXH73598.1 putative replicase [Circoviridae sp.]	red snapper tissue	Out group 2	AXQ66590.1 putative replicase [CRESS virus sp.]	seabass tissue
		AAL69968.1putative Rep protein [Porcine circovirus 2]	AXH75042.1 helicase [CRESS virus sp.]	AXH77215.1 putative replication initiation protein [CRESS virus sp.]	red snapper tissue	Out goup 4	AXH75527.1 replication protein [Circoviridae sp.]	red snapper tissue	Smacoviridae-related	AXQ65687.1 replication protein [CRESS virus sp.]	seabass tissue	Out group 1	AXQ66528.1 putative replication initiation protein [CRESS virus sp.]	seabass tissue		AXH73814.1: putative protein [Circoviridae sp.]	VEV85512.1 replication protein, partial [BMMF2 DNA sequence]	AXH77102.1 putative replicase [Circoviridae sp.]	red snapper tissue	Out group 2	AXH73161.1 putative replicase [Circoviridae sp.]	red snapper tissue
		AAX10150.1 replicase [Porcine circovirus 2]	AXH74995.1 helicase [CRESS virus sp.]	AXH77825.1 putative replication initiation protein [CRESS virus sp.]	seabass tissue	Out goup 4	AXH74137.1 replication protein [Circoviridae sp.]	red snapper tissue	Smacoviridae-related	AXQ65696.1 putative replicase [CRESS virus sp.]	seabass tissue	Out group 1	AXH79544.1 hypothetical protein [Circular genetic element sp.]	abalone tissue	Out group 3	AXH75677.1:putative protein [Circoviridae sp.]	VEV85671.1 replication protein, partial [BMMF2 DNA sequence]	AXH77541.1 putative replicase [Circoviridae sp.]	red snapper tissue	Out group 2	AXH75547.1 putative replicase [Circoviridae sp.]	red snapper tissue
		GAC77860.1 replication protein [uncultured marine virus]	AXH75104.1 putative viral replication protein [CRESS virus sp.]	AXQ66250.1 putative replication initiation protein [CRESS virus sp.]	pompano tissue		AXQ65666.1 replication protein [Circoviridae sp.]	seabass tissue	Smacoviridae-related	AXQ65985.1 replication protein [CRESS virus sp.]	cow tissue	Out group 1	AXQ65351.1 putative replication initiation protein [Circular genetic element sp.]	seabass tissue	Out group 3	AXH73536.1:putative protein [Circoviridae sp.]	VEV85723.1 replication protein, partial [BMMF2 DNA sequence]	AXF52710.1 putative replicase [CRESS virus sp.]	abalone tissue	Out group 2	AXQ66525.1 putative replicase [CRESS virus sp.]	seabass tissue
		AXH77845.1 putative viral replication protein [CRESS virus sp.]	AXH75880.1 helicase [CRESS virus sp.]	AXQ66379.1 putative replicase [CRESS virus sp.]	seabass tissue	Out goup 4	AXH74566.1 replication protein [Circoviridae sp.]	abalone tissue	Smacoviridae-related	AXQ65312.1 hypothetical protein [Circular genetic element sp.]	seabass tissue	Out group 1	AXH77715.1 putative replication initiation protein [CRESS virus sp.]	haddock tissue	cico	AXH76006.1: putative protein [Circoviridae sp.]	VEV85732.1 replication protein, partial [BMMF2 DNA sequence]
		YP_003084282.1putative Rep protein [Circovirus-like genome RW-A]	AXH76345.1 helicase [CRESS virus sp.]	AXH77601.1 putative replicase [Circoviridae sp.]	haddock tissue	Out goup 4	GAC77819.1 replication protein, partial [uncultured marine virus]	deep-sea sediment off the Shimokita		AXH78102.1 putative replicase [Circoviridae sp.]	abalone tissue	Out group 1	AXH75134.1 putative replication initiation protein [Circoviridae sp.]	abalone tissue		AXF52733.1: putative replicase [CRESS virus sp.]	VEV85609.1 replication protein, partial [BMMF2 DNA sequence]
		YP_009117074.1 replication-associated protein [Sewage-associated circular DNA virus-31]	AXH76828.1 putative viral replication protein [CRESS virus sp.]	AXH74709.1 putative replication initiation protein [Circoviridae sp.]	Circoviridae sp.	Out goup 4	GAC77858.1 replication protein, partial [uncultured marine virus]	deep-sea sediment off the Shimokita	Smacoviridae-related	AXH74883.1 putative replicase [CRESS virus sp.]	seabass tissue		AXQ65310.1 hypothetical protein [Circular genetic element sp.]	seabass tissue	Out group 3
		AIF76274.1 Rep [Bat circovirus]	AXH76870.1 putative viral replication protein [CRESS virus sp.]	AXQ66265.1 putative replication initiation protein [Circoviridae sp.]	seabass tissue	Out goup 4	GAC77773.1 replication protein [uncultured marine virus]	deep-sea sediment off the Shimokita	Smacoviridae-related	AXQ65361.1 hypothetical protein [Circular genetic element sp.]	seabass tissue		AXH76893.1 putative replication initiation protein [Circoviridae sp.]	red snapper tissue
		YP_009116894.1 replication-associated protein [Sewage-associated circular DNA virus-16]	AXH76879.1 putative viral replication protein [CRESS virus sp.]	AXH77108.1 putative replicase [Circoviridae sp.]	haddock tissue	Out goup 4	GAC77864.1 replication protein [uncultured marine virus]	deep-sea sediment off the Shimokita	Smacoviridae-related	AXQ66369.1 hypothetical protein [Circoviridae sp.]	seabass tissue	Pputchara	AXQ65400.1 hypothetical protein [Circular genetic element sp.]	seabass tissue	Out group 3
		QGH72138.1 Rep protein [CRESS virus sp. cte1G3]	AXH77067.1 putative viral replication protein [CRESS virus sp.]	AXQ65762.1 putative replication initiation protein [Circoviridae sp.]	seabass tissue	Out goup 4	GAC77861.1 replication protein, partial [uncultured marine virus]	deep-sea sediment off the Shimokita		AXH77550.1 replication protein [Circoviridae sp.]	red snapper tissue	Out group 1	AXH78036.1 putative replication initiation protein [Circoviridae sp.]	haddock tissue	Out group 3
		AYP28908.1 helicase [CRESS virus sp.]	AXH77272.1 Rep catalytic domain protein [CRESS virus sp.]	AXH74254.1 putative replication initiation protein [Circoviridae sp.]	rainbow trout tissue	Out goup 4	AXH74439.1 replication protein [Circoviridae sp.]	red snapper tissue	Smacoviridae-related	AXH78645.1 hypothetical protein [Circular genetic element sp.]	abalone tissue	CRESSV2	AXH73486.1 putative replication initiation protein [CRESS virus sp.]	seabass tissue
		AYP28810.1 replication-associated protein [CRESS virus sp.]	AXH77344.1 helicase [CRESS virus sp.]	AXH77289.1 putative replication initiation protein [CRESS virus sp.]	seabass tissue	Out goup 4	GAC77841.1 replication protein [uncultured marine virus]	deep-sea sediment off the Shimokita	Smacoviridae-related	AXQ65312.1 hypothetical protein [Circular genetic element sp.]	seabass tissue	Out group 1
		AYP28780.1 replication protein [CRESS virus sp.]	AXH77346.1 Rep catalytic domain protein [CRESS virus sp.]	QGF19378.1 hypothetical protein [Antarctic circular DNA molecule]	Cryoconite holes	Out goup 4	AXQ66390.1 replication protein [Circoviridae sp.]	seabass tissue		AXH78102.1 putative replicase [Circoviridae sp.]	abalone tissue	Out group 1
		AXQ66459.1 putative viral replication protein [CRESS virus sp.]	AXH77422.1 replication-associated protein [CRESS virus sp.]	ARF12649.1 hypothetical protein Klosneuvirus_12_6 [Klosneuvirus KNV1]	wastewater		GAC77840.1 replication protein, partial [uncultured marine virus]	deep-sea sediment off the Shimokita		AXH77984.1 replication protein [CRESS virus sp.]	red snapper tissue	Out group 1
		AXH78050.1 helicase [CRESS virus sp.]	AXH77637.1 putative viral replication protein [CRESS virus sp.]	AGA18384.1 hypothetical protein [uncultured marine virus]	Saanich Inlet, British Columbia	Out goup 4	AXH74223.1 replication protein [Circoviridae sp.]	red snapper tissue	Smacoviridae-related
		AFJ79744.1 V1 protein, partial [Beak and feather disease virus]	AXH77830.1 putative viral replication protein [CRESS virus sp.]	AXH77538.1 putative replication initiation protein [Circoviridae sp.]	red snapper tissue	Out goup 4	GAC77765.1 replication protein [uncultured marine virus]	deep-sea sediment off the Shimokita	Smacoviridae-related
		AUX80738.1 replication-associated protein [Cattle blood-associated circovirus-like virus]	AXH77930.1 putative viral replication protein [CRESS virus sp.]	AXH76906.1 putative replicase [Circoviridae sp.]	red snapper tissue	Out goup 4	GAC77772.1 replication protein [uncultured marine virus]	deep-sea sediment off the Shimokita	Smacoviridae-related
		ASU92189.1 replication associated protein [Bat circovirus]	AXH77942.1 putative viral replication protein [CRESS virus sp.]	AWW06071.1 putative replication initiation protein [CRESS virus sp.]	seabass tissue	Out goup 4	GAC77877.1 replication protein [uncultured marine virus]	deep-sea sediment off the Shimokita	Smacoviridae-related
		AJD07568.1 replication-associated protein [Sewage-associated circular DNA molecule]	AXH78173.1 putative viral replication protein [CRESS virus sp.]	AXH73026.1 putative replication initiation protein [CRESS virus sp.]	abalone tissue	Out goup 4	AXH73250.1 replication protein [CRESS virus sp.]	red snapper tissue	Smacoviridae-related
		AHH31467.1 replication-associated protein [Dragonfly larvae associated circular virus-3]	AXQ65592.1 putative viral replication protein [CRESS virus sp.]	AXH77931.1 putative replication initiation protein [CRESS virus sp.]	minnow tissue		AXH76389.1 replication protein [CRESS virus sp.]	red snapper tissue	Smacoviridae-related
		AEX93363.1 rep protein [Porcine circovirus 2]	AXQ65767.1 helicase [CRESS virus sp.]	AXH76831.1 putative replicase [Circoviridae sp.]	abalone tissue	Out goup 4	GAC77858.1 replication protein, partial [uncultured marine virus]	deep-sea sediment off the Shimokita	Smacoviridae-related
		AUM61674.1 Rep [uncultured virus]	AXQ66034.1 putative viral replication protein [CRESS virus sp.]	AXQ65528.1 putative replication initiation protein [Circular genetic element sp.]	seabass tissue		AXQ65949.1 replication protein [Circoviridae sp.]	seabass tissue	Smacoviridae-related
		AXH76031.1 helicase [CRESS virus sp.]	AXQ66045.1 putative viral replication protein [CRESS virus sp.]	AXH78447.1 putative replication initiation protein [Circular genetic element sp.]	red snapper tissue		AXH73250.1 replication protein [CRESS virus sp.]	red snapper tissue	Smacoviridae-related
		AXH76499.1 helicase [CRESS virus sp.]	AXQ66223.1 putative viral replication protein [CRESS virus sp.]	AXQ66381.1 putative replication initiation protein [CRESS virus sp.]	seabass tissue	Out goup 4	AXH75421.1 replication protein [CRESS virus sp.]	abalone tissue	Smacoviridae-related
		AXH74315.1 helicase [CRESS virus sp.]	AXQ66293.1 putative viral replication protein [CRESS virus sp.]	AXH75400.1 putative replication initiation protein [CRESS virus sp.]	seabass tissue	Out goup 4	QCS36112.1 replication initiator protein [Capybara microvirus Cap1_SP_128]	Hydrochoerus hydrochaeris
		AXH75856.1 putative viral replication protein [Circoviridae sp.]	AXQ66326.1 putative viral replication protein [CRESS virus sp.]	AXH75743.1 putative replication initiation protein [CRESS virus sp.]	abalone tissue	Out goup 4	AXH73213.1 replication protein [Circoviridae sp.]	abalone tissue	Smacoviridae-related
		YP_009551384.1 replication-associated protein [False black widow spider associated circular virus 1]	AXQ66516.1 helicase [CRESS virus sp.]	AXH79108.1 putative replication initiation protein [Circular genetic element sp.]	red snapper tissue	Out goup 4	AXQ66417.1 replication protein [CRESS virus sp.]	seabass tissue
		AXH76539.1 helicase [CRESS virus sp.]	AXQ66519.1 putative replication-associated protein [CRESS virus sp.]	AXH75800.1 putative replication initiation protein [Circoviridae sp.]	seabass tissue	Out goup 4
		AHC70182.1 putative replication-associated protein [Beak and feather disease virus]	AXQ66612.1 putative viral replication protein [CRESS virus sp.]	AWW06071.1 putative replication initiation protein [CRESS virus sp.]	seabass tissue	Out goup 4
		ARI44267.1 replication-associated protein [Pigeon circovirus]	AYP28688.1 putative viral replication protein [CRESS virus sp.]
		AXH76968.1 putative viral replication protein [CRESS virus sp.]	AYP28704.1 putative viral replication protein [CRESS virus sp.]
		YP_009448204.1 rolling-circle replication protein [Pleurochrysis carterae circular virus]	AYP28720.1 helicase [CRESS virus sp.]
		AXQ65693.1 helicase [CRESS virus sp.]	AYP28735.1 putative viral replication protein [CRESS virus sp.]
		YP_009259737.1 putative Rep protein [Circovirus-like genome DHCV-6]	AYP28737.1 putative viral replication protein [CRESS virus sp.]
		QGF19388.1 replication associated protein [Antarctic circular DNA molecule]	AYP28739.1 helicase [CRESS virus sp.]
		AIT52888.1 replication-associated protein [Beak and feather disease virus]	AYP28791.1 helicase [CRESS virus sp.]
		AGA18352.1 hypothetical protein [uncultured marine virus]	AYP28860.1 putative viral replication protein [CRESS virus sp.]
		ABE03769.1 replication-associated protein [Beak and feather disease virus]	AYP28917.1 helicase [CRESS virus sp.]
		AXE73051.1 replication protein [Canine circovirus]	AYP28919.1 putative viral replication protein [CRESS virus sp.]
		QBA83927.1 replicase, partial [Circovirus sp.]	AYP28922.1 Rep [CRESS virus sp.]
		AYC54526.1 replication-associated protein [Pigeon circovirus]	AYP28930.1 Rep [CRESS virus sp.]
		ARI44265.1 replication-associated protein [Pigeon circovirus]	AXH77070.1 putative viral replication protein [Circoviridae sp.]
		AOV86238.1 putative rep protein [uncultured virus]	QCW23617.1 replication-associated protein [CRESS virus sp.]
		YP_009109675.1 replication-associated protein [Circoviridae 15 LDMD-2013]	QCW23682.1 replication-associated protein [CRESS virus sp.]
		AUM61848.1 Rep [uncultured virus]	QCW23686.1 replication-associated protein [CRESS virus sp.]
		AUM61854.1 Rep [uncultured virus]	QCW23707.1 replication-associated protein [CRESS virus sp.]
		AYA44219.1 replication-associated protein, partial [Porcine circovirus 3]	QCW23712.1 replication-associated protein [CRESS virus sp.]
		AML03134.1 putative replication associated protein [Canine circovirus]	QGH72137.1 Rep protein [CRESS virus sp. ctbTJ1]
		AXH74730.1 putative viral replication protein [Circoviridae sp.]	QGH72417.1 Rep protein [CRESS virus sp. ctpVY4]
		AOS89483.1 replication-associated protein [Goose circovirus]	QGH72655.1 Rep protein [CRESS virus sp. ctczB4]
		AXH76508.1 helicase [Circoviridae sp.]	QGH72833.1 Rep protein [CRESS virus sp. ct1Gc25]
		AXH76515.1 helicase [Circoviridae sp.]	AUM61626.1 Rep [uncultured virus]
		AGA18391.1 hypothetical protein [uncultured marine virus]	AIF34818.1 replication-associated protein [Sewage-associated circular DNA virus-7]
		ALC76154.1replication-associated protein [Brachiaria deflexa-associated circular DNA molecule 1]	QGH72926.1 Rep protein [CRESS virus sp. ctf7a5]
		YP_009116906.1 replication-associated protein [Sewage-associated circular DNA virus-21]	QGH73070.1 Rep protein [CRESS virus sp. ctjUS5]
		AGA18263.1 hypothetical protein [uncultured marine virus]	QGH73226.1 Rep protein [CRESS virus sp. ctin15]
		YP_009237512.1 replication associated protein [Lake Sarah-associated circular virus-9]	QGH73294.1 replicase [CRESS virus sp. ctYls24]
		QDJ95227.1 replication-associated protein [Capybara virus 10_cap1_55]	QGH73510.1 Rep protein [CRESS virus sp. ct6pe1]
		AXH74304.1 putative viral replication protein [CRESS virus sp.]	QGH73614.1 Rep protein [CRESS virus sp. ct0Vt4]
		YP_009506303.1 Rep protein [Cyclovirus PKbeef23/PAK/2009]	QGH72930.1 Rep protein [CRESS virus sp. ctfsu28]
		YP_009163927.1 putative replication initiation protein [Calanoida sp. copepod associated circular virus]	AHF47741.1 replication initiation protein [Cardamom bushy dwarf virus]
		APC94137.1 putative replication-associated protein [uncultured marine virus]	BAU21085.1 replication initiator protein [Milk vetch dwarf C3 alphasatellite]
		AXH77905.1 helicase [Circoviridae sp.]	AQX56701.1 Rep 33.5 kDa [Milk vetch dwarf C3 alphasatellite]
		AXH74143.1 putative viral replication protein [CRESS virus sp.]	AUH21329.1 hypothetical protein [uncultured bacterium]
		AIF76260.1 Rep [Bat circovirus]	AUM61701.1 Rep [uncultured virus]
		ARO38298.1 replicase [Circovirus sp.]	AXH77197.1 helicase [CRESS virus sp.]
		AXH74083.1 putative viral replication protein [CRESS virus sp.]	QBG82099.1 rep [Porcine circovirus 2]
		YP_009109685.1 replication-associated protein [Circoviridae 19 LDMD-2013]	QBX89306.1 replication associated protein [Apis mellifera virus-13]
		AGA18388.1 hypothetical protein [uncultured marine virus]	AYP28948.1 helicase [CRESS virus sp.]
		YP_009237596.1 replication associated protein [Lake Sarah-associated circular molecule 9]	AYP28913.1 putative viral replication protein [Circoviridae sp.]
		ALE29556.1 replication associated protein [Lake Sarah-associated circular molecule 9]	AJP36419.1 replication-associated protein [Avon-Heathcote Estuary associated circular virus 14]
		AXH73393.1 putative viral replication protein [CRESS virus sp.]	YP_009126915.1 replication-associated protein [Avon-Heathcote Estuary associated circular virus 14]
		AUM61904.1 Rep [uncultured virus]	AJP36415.1 replication-associated protein [Avon-Heathcote Estuary associated circular virus 14]
		GAC77766.1 replication protein, partial [uncultured marine virus]	ATP66722.1 Rep [Shrew circovirus]
		AUM61769.1 Rep [uncultured virus]	QBL97863.1 replication-associated protein [Wastewater CRESS DNA virus 2]
		GAC77838.1 replication protein [uncultured marine virus]	QDJ95267.1 replication-associated protein [Capybara virus 30_cap3_1444]
		YP_008052687.1 Rep domain protein [Phaeocystis globosa virus]	ALE29688.1 replication associated protein [Dragonfly larvae associated circular virus-3]
		AGA18479.1 hypothetical protein [uncultured marine virus]	AUM61826.1 Rep [uncultured virus]
		GAC77855.1 replication protein [uncultured marine virus]	YP_009117067.1 replication-associated protein [Sewage-associated circular DNA virus-29]
		GAC77823.1 replication protein [uncultured marine virus]	AOV86228.1 putative rep protein [uncultured virus]
		AXH73259.1 putative viral replication protein [CRESS virus sp.]	AUM61886.1 Rep [uncultured virus]
		AMH87735.1 replication-associated protein [Pacific flying fox associated multicomponent virus]	AUM61928.1 Rep [uncultured virus]
		ALE29688.1 replication associated protein [Dragonfly larvae associated circular virus-3]	AUM61670.1 Rep [uncultured virus]
		AXH73382.1 putative viral replication protein [CRESS virus sp.]	AUM61894.1 Rep [uncultured virus]
		AXH73508.1 putative viral replication protein [CRESS virus sp.]	QBL97864.1 replication-associated protein [Wastewater CRESS DNA virus 3]
		AXH73077.1 helicase [CRESS virus sp.]	AXH77453.1 putative viral replication protein [Bacilladnavirus sp.]
		GAC77870.1 replication protein [uncultured marine virus]	AXQ66328.1 putative viral replication protein [Circoviridae sp.]
		AYP28686.1 helicase [Circoviridae sp.]	YP_009163922.1 putative replication initiation protein [Gammarus sp. amphipod associated circular virus]
		AYP28878.1 putative viral replication protein [Circoviridae sp.]	AYM54669.1 Rep-A [Ecklonia radiata-associated virus 4]
		AXH73058.1 helicase [CRESS virus sp.]	AGA18306.1 hypothetical protein [uncultured marine virus]
		GAC77836.1 replication protein, partial [uncultured marine virus]	AIF76277.1 Rep [Bat circovirus]
		AGA18377.1 hypothetical protein [uncultured marine virus]	AYM54666.1 Rep-A [Ecklonia radiata-associated virus 2]
		APA62659.1 putative replication protein [uncultured virus]	YP_009126936.1 replication-associated protein [Avon-Heathcote Estuary associated circular virus 24]
		QGF19383.1 replication associated protein [Antarctic circular DNA molecule]	AXH78115.1 putative viral replication protein [Circoviridae sp.]
		QBC65298.1 replication-associated protein [Chicken circovirus SDWF]	AXQ66479.1 putative viral replication protein [CRESS virus sp.]
		AUM61874.1 Rep [uncultured virus]	AVH76405.1 putative Rep [Circoviridae TaCV2]
		AWW06057.1 helicase [CRESS virus sp.]	AIF76255.1 Rep [Bat circovirus]
		AGA18339.1 hypothetical protein [uncultured marine virus]	YP_009109630.1 replication-associated protein [Circoviridae 2 LDMD-2013]
		YP_009109630.1 replication-associated protein [Circoviridae 2 LDMD-2013]	AGA18263.1 hypothetical protein [uncultured marine virus]
		AJP36359.1 replication-associated protein [Avon-Heathcote Estuary associated circular virus 6]	YP_009237516.1 replication associated protein [Lake Sarah-associated circular virus-10]
		AUM61711.1 Rep [uncultured virus]	AGA18245.1 hypothetical protein [uncultured marine virus]
		AUM61912.1 Rep [uncultured virus]	AXH76534.1: putative viral replication protein [Circoviridae sp.]
		AOV86242.1 putative rep protein [uncultured virus]	AJP36362.1 replication-associated protein [Avon-Heathcote Estuary associated circular virus 6]
		APA62649.1 putative replication protein [uncultured virus]	YP_009126890.1: replication-associated protein [Avon-Heathcote Estuary associated circular virus 6]
		YP_009126925.1 replication-associated protein [Avon-Heathcote Estuary associated circular virus 19]	AGA18448.1 hypothetical protein [uncultured marine virus]
		AXH75333.1 helicase [CRESS virus sp.]	GAC77783.1 replication protein [uncultured marine virus]
		AXH75191.1 helicase [CRESS virus sp.]	AXQ66409.1 helicase [CRESS virus sp.]
		AXH75938.1 putative viral replication protein [CRESS virus sp.]	AXQ03918.1 replication associated protein [Hudisavirus sp.]
		AXH75989.1 putative viral replication protein [CRESS virus sp.]	ADF80819.1 replication-association protein, partial [Circovirus NG_chicken38]
		AIZ10950.1 Rep protein [Porcine circovirus 2]	AEL28813.1 replication-associated protein [Bat circovirus ZS/Yunnan-China/2009]
		AXH74837.1 helicase [CRESS virus sp.]	AXQ03922.1 replication associated protein [Hudisavirus sp.]
		AXH74830.1 putative viral replication protein [CRESS virus sp.]	YP_008130363.1 replication association protein [Human cyclovirus VS5700009]
		QGX90124.1 rep, partial [Porcine circovirus 3]	AXL65887.1 replication-associated protein [Arboreal ant associated circular virus 1]
		QGX90140.1 rep, partial [Porcine circovirus 3]	ADD62479.1 replication-association protein [Cyclovirus TN18]
		QDO16107.1 replication protein, partial [Porcine circovirus 3]	ALG65682.1 replication-associated protein [Beak and feather disease virus]
		AUM61834.1 Rep [uncultured virus]	ADB29091.1 putative replication-associated protein [Beak and feather disease virus]
		AUM61980.1 Rep [uncultured virus]	AHX56388.1 putative replication-associated protein [Beak and feather disease virus]
		AXQ66259.1 putative viral replication protein [Circoviridae sp.]	QFU28238.1 putative replication-associated protein [Beak and feather disease virus]
		AXH74653.1 putative viral replication protein [CRESS virus sp.]	AFL02449.1 replication associated protein [Beak and feather disease virus]
		AXH74586.1putative viral replication protein [CRESS virus sp.]	AGJ84029.1 rep protein [Porcine circovirus 2]
		AAS93282.1 putative replication-associated protein [Beak and feather disease virus]	AAC35320.1 putative Rep protein (ORF1) [Porcine circovirus 2]
		ATP66722.1 Rep [Shrew circovirus]	AYD60586.1 Rep protein [Columbid circovirus]
		YP_009259555.1replication initiation associated protein [unidentified circular ssDNA virus]	AVE17161.1 putative replication associated protein, partial [Canine circovirus]
		YP_009047139.1 replication-associated protein [McMurdo Ice Shelf pond-associated circular DNA virus-6]	400 ASU92195.1 replication associated protein [Bat associated circovirus 11]
		AXH74456.1 putative viral replication protein [CRESS virus sp.]	ARI44301.1 replication-associated protein [Pigeon circovirus]
		QBA83874.1replicase, partial [Circovirus sp.]	ASV72316.1 replication associated protein [Porcine circovirus 1]
		YP_003084293.1 putative Rep protein [Circovirus-like genome CB-A]	BBF98079.1 replication-associated protein [Paguma larvata circovirus]
		QGF19381.1 replication associated protein [Antarctic circular DNA molecule]	AHH31449.1 replication-associated protein [Columbid circovirus]
		ALE29685.1 replication associated protein [Dragonfly larvae associated circular virus-3]	BBF98081.1 replication-associated protein [Paguma larvata circovirus]
		YP_009259728.1 putative Rep protein [Circovirus-like genome DCCV-5]	ATP66721.1 Rep [Rodent associated circovirus 3]
		YP_009551412.1 replication-associated protein [Woodlouse hunter spider associated circular virus 1]	AMS38759.1 replicase [Zebra finch circovirus]
		AGG39811.1 replication-associated protein [Diporeia sp. associated circular virus]	AGT02112.1 rep protein [Porcine circovirus 1]
		YP_009551350.1 replication-associated protein [Giant house spider associated circular virus 3]	ABG37025.1 replicase [Porcine circovirus 1]
		QGF19380.1 replication associated protein [Antarctic virus COCH21_78]	AHH31400.1 replication-associated protein [Columbid circovirus]
		AXH74447.1 putative viral replication protein [CRESS virus sp.]	APC64996.1 replicase protein [Porcine circovirus 2]
		QBX89262.1 replication associated protein [Apis mellifera virus-4]	AJW76648.1 replicase protein [Porcine circovirus 2]
		AXH74589.1 putative viral replication protein [CRESS virus sp.]	AKC45402.1 replicase [Porcine circovirus 2]
		AXH75182.1 putative viral replication protein [CRESS virus sp.]	AHH31420.1 replication-associated protein [Columbid circovirus]
		YP_009109660.1 replication-associated protein, partial [Circoviridae 10 LDMD-2013]	YP_764455.1 rep protein [Raven circovirus]
		QBX89298.1 replication associated protein [Apis mellifera virus-10]	YP_007974237.1 replicase [Bat associated circovirus 2]
		QBX89296.1 replication associated protein [Apis mellifera virus-10]	AHH31410.1 replication-associated protein [Columbid circovirus]
		YP_009389520.1 putative rep protein [Garrulus glandarius associated circular virus 1]	AXR86424.1 replicase [Bamboo rat circovirus]
		AJP36339.1 replication-associated protein, partial [Avon-Heathcote Estuary associated circular virus 2]	AKO84208.1 replicase [Fox circovirus]
		YP_009126938.1 replication-associated protein, partial [Avon-Heathcote Estuary associated circular virus 2]	QGM50361.1 replication-associated protein [Penguin circovirus]
		YP_009237592.1 replication associated protein [Lake Sarah-associated circular virus-27]	AGI95800.1 replication-associated protein [Starling circovirus]
		AUW34325.1 replication-associated protein [Circovirus sp.]	YP_803549.1 replication-associated protein [Finch circovirus]
		AOV86301.1 putative rep protein [uncultured virus]	ATW66440.1 putative replication-associated protein [Mink circovirus]
		AXH75779.1 putative viral replication protein [CRESS virus sp.]	ATY42471.1 putative replication associated protein [Canine circovirus]
		AQU11776.1 replication protein [Cruciviridae sp.]	YP_009506278.1 Rep [Bat associated circovirus 6]
		AQU11773.1 replication protein [Cruciviridae sp.]	YP_009170674.1 replicase [Tadarida brasiliensis circovirus 1]
		AXH75783.1 replication protein [CRESS virus sp.]	ATY42472.1 putative replication associated protein [Canine circovirus]
		ABU55962.1 rep protein [Porcine circovirus 2]	AIF76281.1 Rep [Bat circovirus]
		AVE17149.1 putative replication associated protein, partial [Canine circovirus]	AEW70742.1 replication-associated protein [Silurus glanis circovirus]
		AUO68164.1 replication protein [Canine circovirus]	YP_803546.1 replication-associated protein [Gull circovirus]
		ACU44751.1 replicase protein [Porcine circovirus 2]	AWO14240.1 replication-associated protein, partial [Porcine circovirus 3]
		ARI44329.1 replication-associated protein [Pigeon circovirus]	QEQ92535.1 replication-associated protein, partial [Porcine circovirus 3]
		AXS00936.1 rep protein [Porcine circovirus 2]	AVA16989.1 replicase-associated protein, partial [Porcine circovirus 3]
		AXE73055.1 replication protein [Canine circovirus]	AXP98844.1 replication-associated protein, partial [Porcine circovirus 3]
		AXE73037.1 replication protein [Canine circovirus]	AVA16979.1 replicase-associated protein, partial [Porcine circovirus 3]
		ACN86169.1 replicase protein [Porcine circovirus 2]	QAX58270.1 replication-associated protein, partial [Porcine circovirus 3]
		QBG82177.1 rep [Porcine circovirus 2]	QBL97861.1 replication-associated protein [Wastewater CRESS DNA virus 1]
		AUO68196.1 replication protein [Canine circovirus]	YP_009163924.1 putative replication initiation protein [Mytilus sp. clam associated circular virus]
		APA62661.1 putative replication protein [uncultured virus]	YP_009237520.1 replication associated protein [Lake Sarah-associated circular virus-36]
		QHI08396.1 rep protein [Porcine circovirus 2]	ALE29743.1 replication associated protein [Lake Sarah-associated circular virus-36]
		QER78476.1 replicase protein [Porcine circovirus 2]	YP_009237514.1 replication associated protein [Lake Sarah-associated circular virus-34]
		AUM61797.1 Rep [uncultured virus]	QCX35029.1 replication-associated protein [Blackfly DNA Virus 5]
		AUM61742.1 Rep [uncultured virus]	QCX35027.1 replication-associated protein [Blackfly DNA Virus 4]
		GAC77844.1 replication protein [uncultured marine virus]	YP_009252337.1 replication associated protein [Llama faeces associated circular DNA virus-1]
		AGA18246.1 hypothetical protein [uncultured marine virus]	AXF52030.1 putative viral replication protein [CRESS virus sp.]
		AUM61940.1 Rep [uncultured virus]	YP_009553356.1 replication-associated protein [Odonata-associated circular virus-10]
		GAC77769.1 replication protein [uncultured marine virus]	AXF52035.1 replication-associated protein [CRESS virus sp.]
		AXH77107.1 putative viral replication protein [CRESS virus sp.]	AGO59232.1 replication-association protein [Cyclovirus VN]
		AXQ66155.1 helicase [CRESS virus sp.]	YP_009513185.1 replication-association protein [Cyclovirus VN]
		ADY17984.1 replication associated protein [Dragonfly associated cyclovirus 1]	YP_009508628.1 Rep [Bat associated circovirus 9]
		YP_009237538.1 replication associated protein [Lake Sarah-associated circular virus-40]	YP_009551352.1 replication-associated protein [Giant house spider associated circular virus 2]
		ASU92181.1 replication associated protein [Bat circovirus]	YP_009252390.1 replication associated protein [Porcine faeces associated circular DNA molecule-1]
		AXH73061.1 putative viral replication protein [Circoviridae sp.]	QCX35025.1 replication-associated protein [Blackfly DNA Virus 3]
		AJP36362.1 replication-associated protein [Avon-Heathcote Estuary associated circular virus 6]	YP_009116896.1 replication-associated protein [Sewage-associated circular DNA virus-17]
		AXQ65782.1 helicase [CRESS virus sp.]	AXF52240.1 helicase [CRESS virus sp.]
		YP_009021245.1 replication-associated protein [Dragonfly cyclicusvirus]	AGL74878.1 replication protein [Croton yellow vein mosaic alphasatellite]
		YP_009121932.1 replication associated protein [Mosquito circovirus]	AGA18265.1 hypothetical protein [uncultured marine virus]
		AJM89742.1 replication associated protein [Mosquito circovirus]	YP_009126881.1 replication-associated protein [Avon-Heathcote Estuary associated circular virus 27]
		AXH77886.1 helicase [CRESS virus sp.]	AXF52048.1 replication-associated protein [CRESS virus sp.]
		AXH73202.1 putative viral replication protein [Circoviridae sp.]	AUM61734.1 Rep [uncultured virus]
		YP_009237542.1 replication associated protein [Lake Sarah-associated circular molecule 2]	AUM61793.1 Rep [uncultured virus]
		AXQ65881.1 putative viral replication protein [Circoviridae sp.]	AXL65917.1 replication-associated protein [Water beetle associated circular virus 1]
		AXH77725.1 helicase [CRESS virus sp.]	YP_009551359.1 replication-associated protein [Water beetle associated circular virus 1]
		QED90395.1 Rep [Beak and feather disease virus]	YP_009047130.1 replication-associated protein [McMurdo Ice Shelf pond-associated circular DNA virus-2]
		YP_009513184.1 replication-associated protein [Dragonfly associated cyclovirus 4]	QGF19374.1 replication associated protein [Antarctic virus COCH21_51]
		ATP66714.1 Rep [Rodent circovirus]	YP_009551457.1 replication-associated protein [Spider associated circular virus 3]
		YP_009000900.1 replication-associated protein [Anguilla anguilla circovirus]	AWY06809.1 putative viral replication protein [CRESS virus sp.]
		AXH74046.1 helicase [Circoviridae sp.]	ALR81092.1 replicase protein, partial [Porcine circovirus]
		AXQ65585.1 helicase [CRESS virus sp.]	ACA34591.1 replication initiation protein [Banana bunchy top virus]
		AGA18478.1 hypothetical protein [uncultured marine virus]	BAP81740.1 replication protein [Porcine circovirus 2]
		AXQ65598.1 putative viral replication protein [CRESS virus sp.]	AKC45396.1 replicase [Porcine circovirus 2]
		AXH76040.1 putative viral replication protein [CRESS virus sp.]	AFZ93246.1 rep protein [Porcine circovirus 2]
		AXH76653.1 putative viral replication protein [CRESS virus sp.]	AXE73075.1 replication protein [Canine circovirus]
		AUM61918.1 Rep [uncultured virus]	AXR86436.1 replicase [Bamboo rat circovirus]
		AXH76877.1 helicase [CRESS virus sp.]	AKO84209.1 replicase [Fox circovirus]
		AGA18440.1 hypothetical protein [uncultured marine virus]	AIF76271.1 Rep [Bat circovirus]
		AXH76837.1 helicase [CRESS virus sp.]	AKO84203.1 replicase [Fox circovirus]
		AXH76543.1 putative viral replication protein [CRESS virus sp.]	AGI42840.1 putative replication associated protein [Canine circovirus]
		AUL80733.1 putative replication-associated protein [Beak and feather disease virus]	AOV86311.1 putative rep protein [uncultured virus]
		ALE29685.1 replication associated protein [Dragonfly larvae associated circular virus-3]	AXF52349.1: putative viral replication protein [CRESS virus sp.]
		AXQ65295.1 putative viral replication protein [Circular genetic element sp.]	AXH73309.1 putative viral replication protein [Circoviridae sp.]
		AXQ65352.1 putative viral replication protein [Circular genetic element sp.]	GAC77872.1 replication protein [uncultured marine virus]
		AXH76854.1 putative viral replication protein [CRESS virus sp.]	AXF52547.1 replication protein [CRESS virus sp.]
		AXH76475.1putative viral replication protein [CRESS virus sp.]	AKR53286.1 viral replicase protein [Temperate fruit decay-associated virus]
		AGA18409.1 hypothetical protein [uncultured marine virus]	AXH72094.1 putative viral replication protein [Circoviridae sp.]
		QDJ95279.1 replication-associated protein [Capybara virus 36_cap1_42]	AGA18387.1 hypothetical protein [uncultured marine virus]
		ALE29736.1 replication associated protein [Lake Sarah-associated circular virus-34]	AYP28852.1 putative viral replication protein [Circoviridae sp.]
		AXH76417.1 putative viral replication protein [CRESS virus sp.]	AXH74960.1 putative replication-associated protein [Circoviridae sp.]
		AXH76392.1helicase [CRESS virus sp.]	GAC77776.1 replication protein [uncultured marine virus]
		AXH76969.1replication-associated protein [CRESS virus sp.]	AXH74817.1 putative viral replication protein [CRESS virus sp.]
		AHZ59346.1 replicase [Porcine circovirus 2]	ARE68663.1 replication associated protein, partial [Beak and feather disease virus]
		AIF76268.1 Rep [Bat circovirus]	YP_009021846.1 spliced replication-associated protein [Dragonfly associated cyclovirus 3]
		AXH76269.1 putative viral replication protein [CRESS virus sp.]	QFI57592.1 replicase protein [Porcine circovirus 2]
		AXH76176.1 helicase [CRESS virus sp.]	ATE46654.1 replication-associated protein, partial [Porcine circovirus 3]
		AYP28888.1 helicase [Circoviridae sp.]	AUO68190.1 replication protein [Canine circovirus]
		AXH77474.1 helicase [CRESS virus sp.]	228 AXH75674.1:1-464 Rep [CRESS virus sp.]
		AXH77390.1 putative viral replication protein [CRESS virus sp.]	QGV56708.1 satellite replication initiator protein [Milk vetch chlorotic dwarf virus alphasatellite 2]
		AOV86259.1putative rep protein [uncultured virus]	YP_009252326.1 replication associated protein [Bovine faeces associated smacovirus 6]
		QCX35080.1replication-associated protein [Blackfly multicomponent virus 2]	NP_619761.1 virus replication-associated protein [Milk vetch dwarf C3 alphasatellite]
		AMH87735.1 replication-associated protein [Pacific flying fox associated multicomponent virus]	AIR91924.1 Replicase-associated protein [Melon chlorotic mosaic alphasatellite]
		ALE29725.1 replication associated protein [Lake Sarah-associated circular virus-32]	ARI50298.1 satellite replication initiator protein [Sophora alopecuroides yellow stunt alphasatellite 1b]
		AXH77251.1helicase [CRESS virus sp.]	AAL89632.1 replication initiation protein [Banana bunchy top virus]
		AJM89742.1 replication associated protein [Mosquito circovirus]	AKO71297.1 Replication associated protein [Banana bunchy top virus]
		ASV72308.1 replication associated protein [Porcine circovirus 1]	BAG69613.1 replication initiation protein [Banana bunchy top virus]
		API13112.1 Rep protein [Porcine circovirus 2]	ALE29835.1 replication associated protein [Dragonfly larvae associated circular virus-10]
		APA62651.1 putative replication protein [uncultured virus]	YP_009021888.1 replication associated protein [Cyanoramphus nest associated circular X DNA virus]
		AXQ66002.1 helicase [CRESS virus sp.]	AEI54346.1 rep protein [Picobiliphyte sp. MS584-5 nanovirus]
		ABD36045.1 rep protein, partial [Beak and feather disease virus]	AXH73903.1 putative viral replication protein [Circoviridae sp.]
		ADG36378.1 Rep [Porcine circovirus 2]	AXH74394.1 putative viral replication protein [Circoviridae sp.]
		ACE62799.1Rep [Porcine circovirus 2]	AGA18434.1 hypothetical protein [uncultured marine virus]
		YP_009506292.1 Rep [Bat associated cyclovirus 7]	AUM61767.1 Rep [uncultured virus]
		BAP81736.1 replication protein [Porcine circovirus 2]	AUM61697.1 Rep [uncultured virus]
		YP_009315918.1Rep [Mouse associated cyclovirus 1]	AUM61884.1 Rep [uncultured virus]
		AIZ46823.1replication associated protein [Human cyclovirus VN-like]	AXH76021.1 putative viral replication protein [CRESS virus sp.]
		AIZ46821.1 replication associated protein [Human cyclovirus VN-like]	QGS83602.1 replication-associated protein [Chicken circovirus 4]
		BAP81881.1 rolling circle replication initiator protein [Cyclovirus ZM54]	QBX89268.1 replication associated protein [Apis mellifera virus-6]
		YP_009259679.1 putative Rep protein [Circovirus-like genome DHCV-5]	QDJ95269.1 replication-associated protein [Capybara virus 31_cap3_4029]
		YP_009104366.1 rolling circle replication initiator protein [Cyclovirus ZM36a]	QDJ95271.1 replication-associated protein [Capybara virus 32_cap3_4374]
		AGG39829.1 replication-associated protein [Diporeia sp. associated circular virus]	YP_009163918.1 putative replication initiation protein [Fiddler Crab associated circular virus]
		AXH77121.1 helicase [CRESS virus sp.]	AGA18434.1 hypothetical protein [uncultured marine virus]
		AUC67692.1 replicase protein [Porcine circovirus 2]	AXH75355.1 putative viral replication protein [Circoviridae sp.]
		ALZ50548.1 rep protein [Porcine circovirus 2]	AXH73981.1 putative viral replication protein [CRESS virus sp.]
		ACM47333.1 ORF1 [Porcine circovirus 2]	AJY53457.1 viral replicase protein [Temperate fruit decay-associated virus]
		AGQ52019.1 replication-associated proteins [Porcine circovirus 2]	AJY53449.1 viral replicase protein [Temperate fruit decay-associated virus]
		AHH31425.1 replication-associated protein [Columbid circovirus]	AXH76157.1 replication-associated protein [Circoviridae sp.]
		QEQ92668.1 replication-associated protein [Porcine circovirus 2]	AXF52757.1 replication-associated protein [CRESS virus sp.]
		AYC54541.1 replication-associated protein [Pigeon circovirus]	NP_619769.1 replication initiator protein [Milk vetch dwarf virus]
		QDO79188.1 putative replication associated protein [Canine circovirus]	AVG18921.1replication initiator protein [Milk vetch dwarf virus]
		AML03138.1 putative replication associated protein [Canine circovirus]	AZP73866.1 master replication initiator protein [Faba bean necrotic yellows virus]
		ATL76722.1 Rep protein, partial [Porcine circovirus 2]	ABS70979.1 replication protein [Duck circovirus]
		AYC54524.1 replication-associated protein [Pigeon circovirus]	AUT13973.1 replication protein [Duck circovirus]
		BAP81685.1 replication protein [Porcine circovirus 2]	AOS89456.1 replication-associated protein [Goose circovirus]
		AFO65079.1 rep protein [Porcine circovirus 2]	AHH31482.1 replication-associated protein [Dragonfly larvae associated circular virus-10]
		ABK79781.1 replication-associated protein [Columbid circovirus]	ALE29827.1 replication associated protein [Dragonfly larvae associated circular virus-10]
		AKO84208.1 replicase [Fox circovirus]	YP_009163904.1 putative replication initiation protein [Littorina sp. associated circular virus]
		APZ87902.1 replication-associated protein [Anguilla anguilla circovirus]	AWU66059.1 Rep [unidentified circular ssDNA virus]
		ADN88327.1 replicase [Porcine circovirus 2]	AUM61990.1 Rep [uncultured virus]
		AML03152.1 putative replication associated protein [Canine circovirus]	AIX11629.1 replicase [Bat circovirus POA/2012/V]
		AML03144.1 putative replication associated protein [Canine circovirus]	YP_009389439.1 replication-associated protein [Giant panda circovirus 3]
		890 AXH76024.1helicase [Circoviridae sp.]	ADN80868.1 Rep [Beak and feather disease virus]
		AGA18383.1 hypothetical protein [uncultured marine virus]	BBI18985.1 replication-associated protein [Bat associated circovirus 10]
		AXQ66192.1 helicase [CRESS virus sp.]	YP_009506289.1 putative replication-associated protein [Bat associated cyclovirus 4]
		ASU92181.1 replication associated protein [Bat circovirus]	YP_009134739.1 replicase [Zebra finch circovirus]
		ASU92187.1 replication associated protein [Bat circovirus]	AMS38755.1 replicase [Zebra finch circovirus]
		ASU92191.1 replication associated protein [Bat circovirus]	YP_009091698.1 putative replication-associated protein [Swan circovirus]
		AJD07502.1 replication-associated protein [Odonata-associated circular virus-20]	AEL28798.1 replication-associated protein [Bat circovirus ZS/Yunnan-China/2009]
		AQU11749.1 replication protein [Cruciviridae sp.]	YP_009506296.1 Rep [Bat associated cyclovirus 13]
		AYP28682.1 helicase [CRESS virus sp.]	AKM52583.1 replication associated protein [Goose circovirus]
		QFU28240.1 putative replication-associated protein [Beak and feather disease virus]	ADX06802.1 replication protein [Duck circovirus]
		AAT00480.1 putative replicase-associated protein [Beak and feather disease virus]	AYQ58884.1 replication protein [Bat associated circovirus]
		QCO76371.1 rep [Porcine circovirus 2]	AZQ13330.1 replication protein [Duck circovirus]
		APC65715.1 replication-associated protein, partial [Porcine circovirus 3]	ACT79249.1 replication protein [Muscovy duck circovirus]
		AVA16975.1 replicase-associated protein, partial [Porcine circovirus 3]	AMS38763.1 replicase [Zebra finch circovirus]
		QGA87347.1 replication protein, partial [Porcine circovirus 3]	YP_004152333.1 Rep protein [Cyclovirus NGchicken15/NGA/2009]
		AFQ94053.1 rep protein [Porcine circovirus 2]	AMH87658.1 replication-associated protein [Pacific flying fox associated cyclovirus-3]
		AWO14238.1 replication-associated protein, partial [Porcine circovirus 3]	AMH87656.1 replication-associated protein [Pacific flying fox associated cyclovirus-3]
		ATD50406.1 rep protein [Porcine circovirus 2]	AQR57913.1 replicase [Desmodus rotundus circovirus 1]
		AXN72372.1 replication-associated protein, partial [Porcine circovirus 3]	AID18518.1 Rep [Columbid circovirus]
		QEQ92547.1 replication-associated protein, partial [Porcine circovirus 3]	AFJ93342.1 rep [Gull circovirus]
		ACM47330.1 ORF1 [Porcine circovirus 2]	AMD39533.1 replication-associated protein [Gull circovirus]
		AJE59592.1 rep protein [Porcine circovirus 2]	YP_009389534.1 putative replication-associated protein [Human fecal virus Jorvi3]
		AAD03061.1 putative Rep and coat protein [Porcine circovirus type 2-C]	AAF28772.1 putative replication-associated protein REP2 [Giardia intestinalis]
		YP_009458619.1 replication-association protein [Cyclovirus PK5006]	ABP49176.1 replicase [Porcine circovirus 2]
		YP_009506279.1 Rep [Bat associated circovirus 7]	AZA07506.1 replication protein [Bat circovirus]
		YP_003084287.1 putative Rep protein [Circovirus-like genome RW-C]	ARO77516.1 rep protein [Tick associated circovirus 2]
		AXQ66106.1 helicase [CRESS virus sp.]	AYM55837.1 replicase protein [Porcine circovirus 2]
		AWW06083.1 putative viral replication protein [CRESS virus sp.]	AAP51128.1 replicase [Porcine circovirus 2]
		AXH73134.1 replication-associated protein [CRESS virus sp.]	AAW78479.1 replicase [Porcine circovirus 1]
		AXH73136.1 putative viral replication protein [CRESS virus sp.]	BAP81682.1 replication protein [Porcine circovirus 2]
		AXH73216.1 putative viral replication protein [CRESS virus sp.]	APZ87906.1 replication-associated protein [Anguilla anguilla circovirus]
		AXH73263.1 putative viral replication protein [CRESS virus sp.]	YP_009552846.1 replication-associated protein [Paguma larvata circovirus]
		AXH73278.1 putative viral replication protein [CRESS virus sp.]	AHH31416.1 replication-associated protein [Columbid circovirus]
		AXH73290.1 putative viral replication protein [CRESS virus sp.]	ARI44269.1 replication-associated protein [Pigeon circovirus]
		AXH73402.1 putative viral replication protein [CRESS virus sp.]	ATY42466.1 putative replication associated protein [Canine circovirus]
		AXH73456.1 putative viral replication protein [CRESS virus sp.]	AXF54038.1 ORF1 [Porcine circovirus 2]
		AXH73499.1 putative viral replication protein [CRESS virus sp.]	AIW81545.1 replicase protein [Porcine circovirus 2]
		AXH73611.1 putative viral replication protein [CRESS virus sp.]	AIW81537.1 replicase protein [Porcine circovirus 2]
		AXH73613.1putative viral replication protein [CRESS virus sp.]	BAQ95396.1 V1 [Pigeon circovirus]
		AXH73660.1 putative viral replication protein [CRESS virus sp.]	AYC54543.1 replication-associated protein [Pigeon circovirus]
		AXH73775.1 putative viral replication protein [CRESS virus sp.]	ARI44317.1 replication-associated protein [Pigeon circovirus]
		AXH73792.1 putative viral replication protein [CRESS virus sp.]	AKP92808.1 replication-associated protein [Beak and feather disease virus]
		AXH73840.1 Rep domain protein [CRESS virus sp.]	AHH31435.1 replication-associated protein [Columbid circovirus]
		AXH73901.1 putative viral replication protein [CRESS virus sp.]	BAI68103.1 putative replicase protein [Beak and feather disease virus]
		AXH74167.1 putative viral replication protein [CRESS virus sp.]	AGS12593.1 replication-associated protein [Beak and feather disease virus]
		AXH74221.1 putative viral replication protein [CRESS virus sp.]	AAS93271.1 putative replication-associated protein [Beak and feather disease virus]
		AXH74253.1 putative viral replication protein [CRESS virus sp.]	ATP66711.1 Rep [Rodent associated circovirus 4]
		AXH74257.1 replication associated protein [CRESS virus sp.]	AXE73073.1 replication protein [Canine circovirus]
		AXH74302.1 putative viral replication protein [CRESS virus sp.]	AXE73031.1 replication protein [Canine circovirus]
		AXH74332.1 replication-associated protein [CRESS virus sp.]	QAX33337.1 replication-associated protein, partial [Porcine circovirus 3]
		AXH74408.1 putative viral replication protein [CRESS virus sp.]	YP_009506275.1 Rep [Rhinolophus ferrumequinum circovirus 1]
		AXH74642.1 putative viral replication protein [CRESS virus sp.]	ATG85607.1 replication-associated protein, partial [Porcine circovirus 3]
		AXH74683.1 putative viral replication protein [CRESS virus sp.]	AZZ85976.1 replication-associated protein, partial [Porcine circovirus 3]
		AXH74707.1 Rep [CRESS virus sp.]	AXP98845.1 replication-associated protein, partial [Porcine circovirus 3]
		AXH74721.1 putative viral replication protein [CRESS virus sp.]	AIF76259.1 Rep [Bat circovirus]
		AXH74784.1 putative viral replication protein [CRESS virus sp.]	AIF76250.1 Rep [Bat circovirus]
		AXH74865.1 helicase [CRESS virus sp.]	AUM61628.1 Rep [uncultured virus]
		AXH74914.1 putative viral replication protein [CRESS virus sp.]	AXH76494.1 putative viral replication protein [CRESS virus sp.]
		AXH74930.1 putative viral replication protein [CRESS virus sp.]	YP_009237578.1 replication associated protein [Lake Sarah-associated circular virus-42]
		AXH74985.1 Rep [CRESS virus sp.]	ASW18459.1 replication associated protein, partial [Beak and feather disease virus]
		AXH75267.1 putative replication-associated protein [CRESS virus sp.]	ADF80796.1 replication-association protein, partial [Cyclovirus NG_chicken11]
		AXH75335.1 putative viral replication protein [CRESS virus sp.]	AXP31957.1 replicase, partial [Porcine circovirus 2]
		AXH75115.1 putative viral replication protein [CRESS virus sp.]	AET07499.1 replicase protein, partial [Beak and feather disease virus]
		AXH75407.1 putative viral replication protein [CRESS virus sp.]	AET07503.1 replicase protein, partial [Beak and feather disease virus]
		AXH75409.1 putative viral replication protein [CRESS virus sp.]	YP_009237500.1 replication associated protein [Lake Sarah-associated circular virus-32]
		AXH75478.1 putative viral replication protein [CRESS virus sp.]	WP_027971838.1 replication protein RepA [Streptococcus plurextorum]
		AXH75500.1 putative viral replication protein [CRESS virus sp.]	YP_007517186.1 replication-associated protein [Gastropod associated circular ssDNA virus]
		AXH75570.1 putative viral replication protein [CRESS virus sp.]	QCC62365.1 putative replication associated protein [Crucivirus sp.]
		AXH75576.1putative viral replication protein [CRESS virus sp.]	ARE68665.1 replication associated protein, partial [Beak and feather disease virus]
		AXH75585.1 putative viral replication protein [CRESS virus sp.]	ADF80734.1 replication-association protein, partial [Cyclovirus NG15]
		AXH75603.1 putative viral replication protein [CRESS virus sp.]	AZA15194.1 replication-associated protein [Porcine circovirus 3]
		AXH75836.1 replication-associated protein [CRESS virus sp.]	AGC55178.1 replication associated protein [Beak and feather disease virus]
		AXH75926.1 putative viral replication protein [CRESS virus sp.]	QER78462.1 replicase protein [Porcine circovirus 2]
		AXH75935.1 replication protein [CRESS virus sp.]	QER78438.1 replicase protein [Porcine circovirus 2]
		AXH75959.1putative viral replication protein [CRESS virus sp.]	ACN41987.1 Rep protein [Porcine circovirus 2]
		AXH76003.1 putative viral replication protein [CRESS virus sp.]	ABA39149.1 Rep [Goose circovirus]
		AXH76208.1 putative viral replication protein [CRESS virus sp.]	AOS89479.1 replication-associated protein [Goose circovirus]
		AXH76092.1 replication-associated protein [CRESS virus sp.]	AHH31407.1 replication-associated protein [Columbid circovirus]
		AXH76167.1 putative viral replication protein [CRESS virus sp.]	ASX95446.1 rep protein [Columbid circovirus]
		AXH76228.1 putative viral replication protein [CRESS virus sp.]	QBG82137.1 rep [Porcine circovirus 2]
		AXH76395.1 putative viral replication protein [CRESS virus sp.]	AXQ65782.1 helicase [CRESS virus sp.]
		AXH76405.1 Rep [CRESS virus sp.]	AXQ66357.1 putative viral replication protein [CRESS virus sp.]
		AXH76527.1 putative viral replication protein [CRESS virus sp.]	AXH73061.1 putative viral replication protein [Circoviridae sp.]
		AXH76748.1 putative viral replication protein [CRESS virus sp.]	AXR86428.1 replicase [Bamboo rat circovirus]
		AXH76771.1 putative viral replication protein [CRESS virus sp.]	GAC77874.1 replication protein [uncultured marine virus]
		AXH76825.1 putative viral replication protein [CRESS virus sp.]	AGA18347.1 hypothetical protein [uncultured marine virus]
		AXH77011.1 replication protein [CRESS virus sp.]	AGG39813.1 replication-associated protein [Diporeia sp. associated circular virus]
		AXH77057.1 Rep [CRESS virus sp.]	Q8BB16.1 RecName: Full=Replication-associated protein; AltName: Full=ATP-dependent helicase Rep; AltName: Full=RepP [Porcine circovirus 2]
		AXH77059.1 Rep [CRESS virus sp.]	YP_009237546.1 replication associated protein [Lake Sarah-associated circular virus-35]
		AXH77105.1 putative viral replication protein [CRESS virus sp.]	AXH78100.1 helicase [CRESS virus sp.]
		AXH77206.1 putative viral replication protein [CRESS virus sp.]	ABO37838.1 replicase [Muscovy duck circovirus]
		AXH77209.1 putative viral replication protein [CRESS virus sp.]	ATW66432.1 putative replication-associated protein [Mink circovirus]
		AXH77219.1 replication protein [CRESS virus sp.]	AGC55202.1 replication associated protein [Beak and feather disease virus]
		AXH77231.1 replication-associated protein [CRESS virus sp.]	AGC55198.1 replication associated protein [Beak and feather disease virus]
		AXH77253.1 putative viral replication protein [CRESS virus sp.]	AKO63038.1 replication-associated protein [Beak and feather disease virus]
		AXH77287.1 Rep [CRESS virus sp.]	QFU28230.1 putative replication-associated protein [Beak and feather disease virus]
		AXH77371.1 Rep [CRESS virus sp.]	YP_009551494.1 replicase [Molossus molossus circovirus 3]
		AXH77419.1 putative viral replication protein [CRESS virus sp.]	YP_009551500.1 replicase [Molossus molossus circovirus 1]
		AXH77641.1 putative viral replication protein [CRESS virus sp.]	ATP66722.1 Rep [Shrew circovirus]
		AXH77828.1 replication associated protein [CRESS virus sp.]	ARO38300.1 replicase [Circovirus sp.]
		AXH77849.1 putative viral replication protein [CRESS virus sp.]	AXQ03942.1 replication associated protein [CRESS virus sp.]
		AXH77884.1 putative viral replication protein [CRESS virus sp.]	AXH76322.1replication protein [Circoviridae sp.]
		AXH77888.1 putative viral replication protein [CRESS virus sp.]	YP_009126895.1 replication-associated protein [Avon-Heathcote Estuary associated circular virus 8]
		AXH77952.1 Rep catalytic domain protein [CRESS virus sp.]	AXH75039.1 replication associated protein [Circoviridae sp.]
		AXH77957.1 replication associated protein [CRESS virus sp.]	AXQ65784.1 replication associated protein [CRESS virus sp.]
		AXH78119.1 putative viral replication protein [CRESS virus sp.]	AXQ66490.1 putative viral replication protein [Circoviridae sp.]
		AXQ65576.1 putative viral replication protein [CRESS virus sp.]	AXQ66620.1 putative viral replication protein [Circoviridae sp.]
		AXQ65583.1 putative viral replication protein [CRESS virus sp.]	AXQ66580.1 putative viral replication protein [Circoviridae sp.]
		AXQ65661.1 putative viral replication protein [CRESS virus sp.]	AXQ65654.1 putative viral replication protein [CRESS virus sp.]
		AXQ65639.1 replication protein [CRESS virus sp.]	AXH73400.1 putative viral replication protein [Circoviridae sp.]
		AXQ65671.1 putative viral replication protein [CRESS virus sp.]	AUM61916.1 Rep [uncultured virus]
		AXQ65715.1 replication-associated protein [CRESS virus sp.]	AFS65301.1 replication-associated protein [Dragonfly orbiculatusvirus]
		AXQ65729.1 putative viral replication protein [CRESS virus sp.]	YP_009021243.1 replication-associated protein [Dragonfly orbiculatusvirus]
		AXQ65751.1 putative viral replication protein [CRESS virus sp.]	AXH72094.1 putative viral replication protein [Circoviridae sp.]
		AXQ65761.1 putative viral replication protein [CRESS virus sp.]	AXH74571.1 putative viral replication protein [CRESS virus sp.]
		AXQ65795.1 putative viral replication protein [CRESS virus sp.]	QDJ95211.1 replication-associated protein [Capybara virus 2_cap1_255]
		AXQ65796.1 putative viral replication protein [CRESS virus sp.]	AXE73049.1 replication protein [Canine circovirus]
		AXQ65994.1 putative viral replication protein [CRESS virus sp.]	AML03150.1 putative replication associated protein [Canine circovirus]
		AXQ66042.1 putative viral replication protein [CRESS virus sp.]	AUO68168.1 replication protein [Canine circovirus]
		AXQ66048.1 putative viral replication protein [CRESS virus sp.]	AUO68192.1 replication protein [Canine circovirus]
		AXQ66050.1 replication associated protein [CRESS virus sp.]	YP_009553348.1 replication-associated protein [Odonata-associated circular virus-7]
		AXQ66071.1 putative viral replication protein [CRESS virus sp.]	AUM61738.1 Rep [uncultured virus]
		AXQ66112.1 putative viral replication protein [CRESS virus sp.]	AXQ66224.1 putative viral replication protein [Circoviridae sp.]
		AXQ66159.1 putative viral replication protein [CRESS virus sp.]	AUM61719.1 Rep [uncultured virus]
		AXQ66163.1 putative viral replication protein [CRESS virus sp.]	YP_009237598.1 replication associated protein [Lake Sarah-associated circular virus-45]
		AXQ66165.1 putative viral replication protein [CRESS virus sp.]	AUM61713.1 Rep [uncultured virus]
		AXQ66210.1 putative viral replication protein [CRESS virus sp.]	QDJ95229.1 replication-associated protein [Capybara virus 11_cap1_98]
		AXQ66218.1 replication protein [CRESS virus sp.]	AXH75780.1 replication-associated protein [CRESS virus sp.]
		AXQ66225.1 replication protein [CRESS virus sp.]
		AXQ66246.1 putative viral replication protein [CRESS virus sp.]
		AXQ66295.1 putative viral replication protein [CRESS virus sp.]
		AXQ66306.1 putative viral replication protein [CRESS virus sp.]
		AXQ66359.1 replication-associated protein [CRESS virus sp.]
		AXQ66400.1 replication protein [CRESS virus sp.]
		AXQ66426.1 putative viral replication protein [CRESS virus sp.]
		AXQ66471.1 putative viral replication protein [CRESS virus sp.]
		AXQ66522.1 putative viral replication protein [CRESS virus sp.]
		AXQ66524.1 putative viral replication protein [CRESS virus sp.]
		AXQ66530.1 replication protein [CRESS virus sp.]
		AXQ66535.1 putative viral replication protein [CRESS virus sp.]
		AYP28691.1 putative viral replication protein [CRESS virus sp.]
		AYP28771.1 replicase [CRESS virus sp.]
		YP_009109635.1 replication-associated protein [Bacillariodnavirus LDMD-2013]
		AYP28892.1 replication-associated protein [CRESS virus sp.]
		AYP28895.1 putative viral replication protein [CRESS virus sp.]
		AYP28899.1 putative viral replication protein [CRESS virus sp.]
		AYP28901.1 putative viral replication protein [CRESS virus sp.]
		AYP28945.1 replication-associated protein [CRESS virus sp.]
		AYP28950.1 Rep [CRESS virus sp.]
		AYP28961.1 replication-associated protein [CRESS virus sp.]
		QGH72666.1 Rep protein [CRESS virus sp. ctwD22]
		QGH72490.1 Rep protein [CRESS virus sp. ctBNR11]
		QGH72493.1 Rep protein [CRESS virus sp. ctmn412]
		QGH73224.1 Rep protein [CRESS virus sp. ctrF513]
		QGH73619.1 Rep protein [CRESS virus sp. ctWOo3]
		AXH77906.1 replication protein [Circoviridae sp.]
		AXH75491.1 replication associated protein [Circoviridae sp.]
		AXH73087.1 replication-associated protein [CRESS virus sp.]
		AXH74460.1 replication associated protein [CRESS virus sp.]
		AGA18407.1hypothetical protein [uncultured marine virus]
		AYP28795.1 Rep domain protein [Virus sp.]
		AXQ66037.1 replication protein [CRESS virus sp.]
		AXH76896.1 replication protein [Circoviridae sp.]
		GAC77869.1 replication protein [uncultured marine virus]
		AXH77906.1 replication protein [Circoviridae sp.]
		AXH74669.1 replication protein [Circoviridae sp.]
		AXH77580.1 replication protein [CRESS virus sp.]
		AXH76322.1 replication protein [Circoviridae sp.]
		AXH76830.1 replication protein [Circoviridae sp.]
		AXH77787.1 replication protein [CRESS virus sp.]
		QCC72691.1 replication-associated protein [CRESS virus sp.]
		QCC72695.1 replication-associated protein [CRESS virus sp.]
		QCC72679.1 replication-associated protein [CRESS virus sp.]
		QCC72677.1 replication-associated protein [CRESS virus sp.]
		QCC72687.1 replication-associated protein [CRESS virus sp.]
		QCC72685.1 replication-associated protein [CRESS virus sp.]
		QCC72699.1 replication-associated protein [CRESS virus sp.]
		QCC72737.1 replication-associated protein [CRESS virus sp.]
		QCC72693.1 replication-associated protein [CRESS virus sp.]
		QCC72697.1 replication-associated protein [CRESS virus sp.]
		QCC72689.1 replication-associated protein [CRESS virus sp.]
		QCC72701.1 replication-associated protein [CRESS virus sp.]
		QCC72709.1 replication-associated protein [CRESS virus sp.]
		QCC72743.1 replication-associated protein [CRESS virus sp.]
		QCC72669.1 replication-associated protein [CRESS virus sp.]
		QCC72659.1 replication-associated protein [CRESS virus sp.]
		QCC72733.1 replication-associated protein [CRESS virus sp.]
		QCC72651.1 replication-associated protein [CRESS virus sp.]
		QCC72653.1 replication-associated protein [CRESS virus sp.]
		QCC72707.1 replication-associated protein [CRESS virus sp.]
		QCC72745.1 replication-associated protein [CRESS virus sp.]
		QCC72747.1 replication-associated protein [CRESS virus sp.]
		QDH43738.1 replication associated protein [Lynx rufus smacovirus 1]
		BBE29376.1 replication associated protein [Papio kindae associated smacovirus]
		QBP37170.1 replication associated protein [Porcine associated smacovirus]
		QBP37180.1 replication associated protein [Porcine associated smacovirus]
		AXV43462.1 replication associated protein [Porcine serum associated circular DNA virus 5]
		QBP37178.1 replication associated protein [Porcine associated smacovirus]
		AJE25855.1 Rep [Human smacovirus 1]
		AJE25845.1 Rep [Human smacovirus 1]
		AXH75489.1 replication-associated protein [Circoviridae sp.]
		AXH74392.1 replication associated protein [Circoviridae sp.]
		AJP36483.1 replication-associated protein [Avon-Heathcote Estuary associated circular virus 29]
		YP_009126889.1 replication-associated protein [Avon-Heathcote Estuary associated circular virus 29]
		YP_009126895.1 replication-associated protein [Avon-Heathcote Estuary associated circular virus 8]
		AXF52003.1 putative viral replication protein [CRESS virus sp.]
		AJE25853.1 Rep [Human smacovirus 1]
		AJE25847.1 Rep [Human smacovirus 1]
		QBP37168.1 replication associated protein [Porcine associated smacovirus]
		BBE29376.1 replication associated protein [Papio kindae associated smacovirus]
		ANB82421.1 replication protein [Porcine serum-associated circular virus]
		APG55837.1 Rep [unidentified circular ssDNA virus]
		QCC72751.1 replication-associated protein [CRESS virus sp.]
		AXF52776.1 Rep protein [CRESS virus sp.]
		YP_009552093.1 replication-associated protein [Odonata-associated circular virus-1]
		YP_009237522.1 replication associated protein [Lake Sarah-associated circular virus-13]
		AJD07571.1 replication-associated protein [Sewage-associated circular DNA molecule]
		AXH77360.1 replication associated protein [CRESS virus sp.]

## Sheet: Supplementary Data 3
>AXH75780.1replication-associated protein [CRESS virus sp.]
MSRPHKTWKWTLNNYDENDIKLHHLWSEDCKRMRAAKEVGKNGTPHIQACATFNRAMRLSALKKMNPRIHWEPAKVIDCLYEAKHDGDVFINLDNRRQGERSDLTELTNDIKDPTMDKKKLWLKHPEAMMKFHRGAYEMMNVVRTQSVSAKYKLNDFPKWTPITDWSRSHIIWGPAGVGKTQFALAHFSNPLFVSHVDDLKTFNNDYDGIVFDDMCFAHIPRTAQIHLVDIDTPRSIHIRYGCARIPANTKKIFTTNEEHGEIFDLLDGAIARRVTVTEVSER
>AXQ66224.1putative viral replication protein [Circoviridae sp.]
MSLNSKRWCFTLNNYHEKDINKIETWDVKYLVYGKEVGDLGTPHLQGFVIFKKQYRLSGVKKLHSTMHWEIAKGTSFQASDYCKKEDNFFEKGILSEQGKRNDLEEIAEKIKDGVGTTTIAANHPVSYIKFHRGIEQLALKLQSSYNHAHCRGVWIWGPPGTGKSHAARHFDPDLFLKPQNKWWDGYNGQQTVLLDDLDTATLGHHLKIWADRWACTGETKGGTIHLRHKMFIVTSNYRPEHFWPDDESMTEAVMRRFKVIEKHEK
>AUM61738.1Rep [uncultured virus]
MSSPKKQWRLNTRTLFLTYPKCNLTVEEARDLLLEKLEAPTVQDWCIAREEHQDGTPHLHCYLKLSRKVNIKDPSKLDLKEYHGNYQGCRSPKCVLKYVTKGGKYISNMGEVEEHLKKMENQSLYVQVHQLAKEGKGAEAVNLLANHPKGARDLLLYGDLIQKSMAKLKKAKSPQINFKLEDFSLDWTWDVTKTLVLTGKTNLGKTTLSHCLIQEVSKLPALLIRHMDRVKEYDSNLWGGIIFDDMSFKHLHREAQIALTDTAFDTDIHVRYSVATLPRETPRIITTNLDPYLILDLYDEAIRRRCQLVEVSK
>AUM61916.1 Rep [uncultured virus]
MSRARNWCITINNPIDSDKSQFEEEVVRSRPIKYIVWQIESGENGTPHIQGYVCFSKQLRLNQVKEYFPRAHLEVARGKPEDNKKYCTKEEGRLEGPFEFGEMPEGQGRRSDLKEFKEAVVNEGLCERECLDRFPDIVAKYRDFTRVCIEYGREKRFRSSLPDFQPKEGWQTQLVCELNDVPDRRKVKWYYDEVGNVGKSFFALNYRDREGRFGYVVTGGRHADIYAGYKEEKVIFFDWARDNEDAFPYRVIENFKNGYFLSTKYQVIARRFEPVHVVVFANFAPDQSKLSADRWDIHHI
>AXQ66525.1 putative replicase [CRESS virus sp.]
MPYFQLRITFNELRNKERCLRAVKALIRHYELVTYSTGIEELNGYGEPCDQHLHFNFTADIDRVNPKRCIQDWLRRYFSKLDIELKGNKQWSLQMVDEPKDFDRWFRYPLKEGPIYMQISKNMPPFQFTKKEGWTKEDKSSFDELCHLARIEKNDAVAANILRREKLRNKDQFKIKLYDFIKEQDLQNPTKEAIWCWIFEYYRKIEKPINFTTVEGYTNLWLADHGYLAARDAFKISHNNDN
>AXQ65654.1 putative viral replication protein [CRESS virus sp.]
MEIVPGSSSEGVILDPSRKQISPAIRWTFTLNNYNLEEEGDIRSIVPRVCRYAIIGQEVGESNTPHLQGYVEFKNKLRPMSVFHNKRFHWEKAKGNKKQNIDYCSKEKVWLIHPEPVQVITKDQLYDWQKQVIEEIKEEADDRKIIWICSELGGVGKTTFQKYLVVKEDFIILGGKSADIKHAISEYHKINGKTPERICINIPRCHDSHNYDGFEQIKDMLFYSGKYEGGMVCGKSPHLYIFANAEPEIYKMSEDRWIIRRI
>AXQ66580.1 putative viral replication protein [Circoviridae sp.]
MQCVPKCAEPGNTITGSRKRVNAAKRWCFTYNNHTDFGYEMICAKIKQFCRFAIIGEEIAPTSGTRHLQGYIEFREKRRPIGTFGMTELHWELARGSKADNILYCSKEKEIFRFPKPFKQEIQCLYDWQQRIVDLLKTKPDDRTINWYWEDKGGLGKTTFQKYIFGAFQKVVVLSGKGSDMKNGVMKYYEATQSLPKIVLINIPRCNQRFVSWSGLEEIKDMFFYSPKYEGGMVCGECPHVICFANAPPDESLMSRDRWNIENL
>AXQ66490.1 putative viral replication protein [Circoviridae sp.]
MTLVPESSKKFGNTKQTSPAKHWCFTLNNYVPLDIELLKNLDSSKVPCLRFQEEIGENGTPHLQGVVSFASKCRPISVVPCVRIHWEKCRNMAASMEYVWKDDTAKPDGLRFNRGFKLPPKPIKTLEAEQLRDWQREICDIICEEPDDRKIYWYWGATNIGKTTFCKYLSLTYGAIPLSGKGADMRNGIIQYKEKHGDTPARVIIPIPKTFSMEYLSYEGIEQVKDMYFYSGKYEGGAVVGNCPHVFVFANEPPDTSSLALDRWVIRKL
>AXQ65784.1 replication associated protein [CRESS virus sp.]
MTGKMPTSQITMFDITFPLERYENELELGKGLNGWCSKYVFQKEKSDSGYEHWQCRVQLVKKRRVSEVLNMISPVIGGHWSPTCNKTHHSNSFNYVMKEDTKVAGPWTEKSFMDPPVLTRQLKAFMEKEKRGWQEDVEEIVRQVDDRKITLIYDTIGNSGKSIFAEYLEYHRLALELPPLRQFEDLLQFAYGFENQKAYLVDMPRAMKKDKLSEFYSGLECLKNGVVWDKRYAAKKRRMDRPQIIVFTNTLPEWTFMSKDRWACYEMDDDYTLSPFQIDSGDFNVESGGTGAAL
>YP_009126895.1 replication-associated protein [Avon-Heathcote Estuary associated circular virus 8]
MGDSQLAVWDFRYNASTFKSESDLKAVLKGIAKKWVFQLERGDEGYEHYQGRMSLIKGRRKGEKHILLKLFKETPPNYLEPTSKTEATKGDALYVIKEDTRLKGPWTDKDEVKVETTQLKIFKSLELRPYQRKLEEFARTFDMRKIDIIYDPIGDLGKSLFSEWMEYEGLAEEIPPYRLMDDIFQWVATRPIKPCYIVDMPRGMKKDKLGDFYSGLEVIKNGVAYDKRYNATKIRFNRPRVFVFTNTLPEFSLMSKDRWNVWEVQEDYDI
>AXQ03942.1 replication associated protein [CRESS virus sp.]
MSARRWCFTLNNPTRELDFSLLEHVRYASWQREQASTGTTHFQGYIELRKPQRFSYFNSVLAGAHFEQSRGTREQARAYTRKEETRTEGPFEYGNWEEGGQGTRTDIDELQARMEAGASEKEISREFCGLYLRYKSGIKSYLQLGWDVEPRHFKSEVTVLWGPPGTGKSRYAEDRGISFILTSTNYPWFDGYRGGDVLIDDFYGWMPFHKLLILLDRYPCKVQIKGGMIEWAPKKIYITSNRLPEAWYSDPNLDIRALNRRIETTIHMEDKIDENGCIIIE
>ARO38300.1 replicase [Circovirus sp.]
MGSRAWCFTLNNPCTNEPDFKSLDKVRYATWQLERGECGTPHLQGYVELDSPQRFSYFRTILGGAHFEQRRGTRKQAREYCTKEETREGGPWEYGVWQPEGQGNRTDLAAIKLELDAGVDEVTIASNYFGDWVRYGKRFRDYITLCQPVRAWVTEVQVYWGKPGTGKTWEATKQGPYFQMTSTQYPWWDGYNGADNVILDDFYGWIPFHGLLKLLDRYPATVQVKGGMINFAPRNIYITSNRQPDTWYKDENLDQRALMRRITSIREFTNLI
>ATP66722.1 Rep [Shrew circovirus]
MTSRNWCFTLNNPEKKQLLFETLPEVRYAIYQTERGTSGTEHLQGYVELFNPRRWNYLSTLLPGAHFEKRKGTRDQARDYCKKEESRTDGPFEYGDWNSGGSGKRNDLLNIKKQIDEGKSEENIADNYFETWIKYYRGLRNTNANYFETWIKYYRGLREYKRIKTTKRNWKTEVTVLVGPPGSGKSRKCLQDATKAYWKQRGHWWDGYENQEHVVIDDYYGWLPYDTLLRLLDRYPMILETKGGHVEFVAKHIWITSNKYPQEWYKSENIEIGALLRRIENTITL
>YP_009551500.1 replicase [Molossus molossus circovirus 1]
MQARAYCFTLNNPTELLDLEDGHVRYAIYQEEIGDNGTNHFQGYIEFDRPTRLGYCKRLIPGAHFEQRRGTREEAREYCRKPDTRVGEVFETGVWNPTGQGNRTDYDGLKQLLVDGATTREVLDQMPSMFFRYHSAIGKAQLLLVRDRDWPTLVIVCYGASGTGKSRWARDYCDASNSYWVSNTKWFDGYESQPVVVLDDFRGWLPLHQLLRLCDRYPYTVEWKGGSRKFVAHVIIITSTRRPDEWYNWEDLHEDPVQLFRRIDQFYHF
>YP_009551494.1 replicase [Molossus molossus circovirus 3]
MQSRHYCFTLNNPKELIDFTTIPHVRYAIYQEEIGESGNYHFQGYIEFDRPTRLGFLQRHLNGGHFELRRGSRDEAREYCRKLDSRIGEVFEYGDWDQGGQGVRTDFNALHELVRQGTPTSEIMDQMPSMFYRYHSGIGKAQLLCVQDRDWPTKIIVLYGASGTGKSRWAHDYCHPSHQYWVSNTKWFDGYEFQPVVVLDDFRGWLPLHQLLRLCDRYPYTVEWKGGSRKFTAHVIIITSTRRPDEWYNWEELHEDPAQLFRRID
>YP_009553348.1 replication-associated protein [Odonata-associated circular virus-7]
LTYSHQEGGWGVPNMQELFQRLQEIKPTNYVVLSKEQHGDGTDHFHAVLCFKRKLDTVNPRLFDFNGWHPKIESPRSVAASITYVKKDGDFLEVGTEPTNRTFTDLHAKCQEMERAEWEEYCIGEHISFAYCESIYNRTHPRQRGTIYEGEEFNDGELSLALERFSWGFPESQSLILVGPSGCGKTLWAKRNAPRPCLFISHIDRLTEFDERVHKSIIFDDMTFNHYPLQAQIHIVDQYDDRDIHVRYKTAFIPKKTPKVFTCNEE
>YP_009237598.1 replication associated protein [Lake Sarah-associated circular virus-45]
CTYYIVAEEKHEDGTPHLHACIQYVETLRGGVRLLDFNGHHPNKQDPRKFEACKQYCRKDGNFIEGPPEAIIRAAIAGLAPSDIVKTFTDKALWFDWCISKRITHGYAEWYWNSTREHDLTINEDTVVAGQMCESLAGYAFNRDQHRVIVLKGESGCGKTTWAKTHAPKPALFVSHIDSLKRFQPGFHKTIIFDDVDFNHYPRTGQIHIVDWENPRAIHVRYGTVEIPAGTFKIFTCNFDPLTLTDDAIRRRVKVVNVN
>AUO68192.1 replication protein [Canine circovirus]
PVRRWCFTINNPTPAEEDAVKNLAPDAKYLICGREVGENGTPHLQGFVNLKNTTRMGALKARLGGRGHFEPARGDDCSNRDYCSKGGDLLIESGEPSKQGKRNDLHDAVVKLKETKSLAAVAAAYPETYVKFSRGLRELLLISPEMTTPRNWKTEVEVLCGPPGCGKSRYCMETAPNAYWKPRGKWWDGYDGHQDVILDDFYGWLPFDDMLRLLDRYPLRVETKGGTMNFVARRVFITSNRLPHEWYSDEIGNKEALYRRLTLIKV
>AUO68168.1 replication protein [Canine circovirus]
PVRRWCFTINNPTPAEEDAVKNLAPDAKYLICGREVGENGTPHLQGFVNLKNTTRMGALKARLGGRGHFEPARGDDCSNRDYCSKGGDLLIESGEPSKQGKRNDLHDAVVKLKETKSLAAVASAYPETYVKFSRGLRELLLISPEMTTPRNWKTEVEVLCGPPGCGKSRYCMETAPNAYWKPRGKWWDGYDGHQDVILDDFYGWLPFDDMLRLLDRYPLRVETKGGTMNFVARRVFITSNRLPHEWYSDEIGNKDALYRRLTLIKV
>AML03150.1 putative replication associated protein [Canine circovirus]
PVRRWCFTINNPTPEEEDAVKNLAPDAKYLICGREVGENGTPHLQGFVNLKRTTRMGAIKARLGGRGHFEPARGDDCSNRDYCSKGGDILIESGEPSSQGKRNDLHDAVVKLKETKSLAAVASAYPETYVKFSRGLRELLLISPEMTTPRKWKTEVEVLCGPPGCGKSRYCMETAPDAYWKPRGKWWDGYDGHQDVILDDFYGWLPFDDMLRLCDRYPLRVETKGGTMNFLARRIFITSNRLPHEWYSDEISNKDALYRRLSIIKV
>AXE73049.1 replication protein [Canine circovirus]
PVRRWCFTINNPTPAEEDAVKNLAPDAKYLICGREVGENGTPHLQGFVNLKNTTRMGALKARLGGRGHFEPARGDDCSNRDYCSKGGDLLIESGEPSKQGKRNDLHDAVVKLKETKSLAAVAAAYPETYVKFSRGLRELLLISPEMTTPRNWKTEVEVLCGPPGCGKSRYCMETAPNAYWKPRGKWWDGYDGHSDVILDDFYGWLPFDDMLRLLDRYPLRVETKGGTMNFVARRVFITSNRLPHEWYHDEIGNKEALYRRLTLIKA
>QDJ95211.1 replication-associated protein [Capybara virus 2_cap1_255]
RSVVVIGRSGIGKTTWVRKHAPKPALMVSHIDDLKQFRPGYHVSLIFDDMHFNGDESGKGAWPRTSQIHLVDRDLGRSINVKHSVVHIPRGVHKFFTGNSYMFKVDESIARRVFLIDI
>AXH74571.1 putative viral replication protein [CRESS virus sp.]
[truncated: 1,711 more rows]

## Sheet: Supplementary Data 4
Rep CRESS SubCluster a to j
Domains	Domains
Only R- Only Viral_Rep superfamily (Cdd:pfam02407)	r efph p- Viral_Rep+ EFh_PEF super family + P-loop_NTPase
Only P- P-loop_NTPase superfamily (Cdd:pfam00910)	r coG p- Viral_Rep+ PRK10787 super family + P-loop_NTPase
[truncated: 379 more rows]

## Sheet: Supplementary Data 5
>QBG82137.1_rep_Porcine_circovirus_2
[truncated: 3,017 more rows]
