# Supplementary material for: Genetic Diversity and Characterization of Circular Replication (Rep)-Encoding Single-Stranded (CRESS) DNA Viruses
Source: Microbiol Spectr. 2022 Nov 8;10(6):e01057-22. doi: 10.1128/spectrum.01057-22 (PMC9769708; doi:10.1128/spectrum.01057-22)
Supplement: Supplemental file 4 — Data Sets S10 to S14. Download spectrum.01057-22-s0004.xlsx, XLSX file, 0.2 MB [file spectrum.01057-22-s0004.xlsx]

## Sheet: Supplementary Data 10
>AXQ03967.1_capsid_protein_Black-headed_python_circovirus_1
-RRYKR-----HFHHKKRAIRKYTKRGGFYSVKLKAPVQILTIQNGTGTGLWYNYG-----------------LKFTLNNFWGG---------------------------TLPWDYFQINGVAVRFKYLNP----------------NTDPQTVFCTCVDYDGWTSISPTTQ---VNPLLNRS-SAKYHKLPVKTIST-------YFRPRPN------IYVQQTSGNPPEASPISAAWLARRGMWLDIG-----
>AXH78580.1_capsid_protein_Circular_genetic_element_sp.
---RNRKRR-------NTYKRG----------GTSRRTGFLAVQQKEIESTTIPTG--SSGYIDR---------LDFTIGLLPN-----------------------LQAFIRLFDQYRIVSVRCQFIPQNEIN-QVNAGMV------------FLTSIDLDGGAVP---ATFADAMQASNARI-SPWLDIAGWKAGRS-------VTVRPR--------FKNQIIKTVGPPPTYTYTLG-NPSAWIDM------
>YP_009259680.1_hypothetical_protein_Circovirus-like_genome_DHCV-5
RKGTPR-------KRPSIFARRPLTRARNKRPRTSKLGALTTYRYSRWASTGQTHDVSTTSYQG-AATFTLDDVKGYTD-------------------------------FTSLYDQFMITHAQIHVTLITNPD-------------SAYPINGTGSSAVINPNNWFPKLWYV---FDSDDSSTLSLDVIRERQGVKYK-------TLRPNS-----TMIINIKPRCLVQTYRTATSTGYAPRRMFLDV------ATGYNVPHYGLKFCVDTM-----------------------------------
>AXH73703.1_capsid_protein_CRESS_virus_sp.
-YKRKNVRRGRRKIGMKKYRKK----------PARQRTGFLSIQQKDFFSITIPAGPLPNGHIQQ---------LTFNIATLPN-----------------------FAELSRLFDQYRICAVAGSFTPHTNTNDTINPGQS------------YIQSVDLDGGLV----TQYDQILACSNAKQ-SSWVTAGGMVPKKT-------WYCRPR--------FLNNILQTIAPP-VYSQTLG-KPKAWIDL------
>AAR03721.1_capsid_protein_Porcine_circovirus_2
MTYPRR--RYRRRRHRPRSHLGQILRRRPWLVHPRHRYRWRRKNGIFNTRLSRTFGYTIKRTTVKTPSWAVDMMRFNINDFLP--------------------PEGASNPRSVPFEYYRIRKVKVEFWPCSP---------------ITQGDRGVGSSAVILDDNFVTKATAL--TYDPYVNYS-SRHTITQPFSYHSR-------YFTPKP--------VLD-------STIDYFQPNNKRNQLWLRL------QTAGNVDHVGLGTAFEN------S------IYDQEYNIRVTMYVQFREFNLKD
>AEN03326.1_capsid_protein_Porcine_circovirus_2
MTYPRR--RYRRRRHRPRSHLGQILRRRPWLVHPRHRYRWRRKNGIFNTRLSRTFGYTIKRTTVKTPSWAVDMMRFNINDFLH--------------------PGGGSNPRSVPFEYYRIRKVKVEFWPCSP---------------ITQGDRGVGSSAVILDDNFVTKATAL--TYDPYVNYS-SRHTITQPFSYHSR-------YFTPKP--------VLD-------STIDYFQPNNKRNQLWLRL------QTAGNVDHVGLGTAFEN------S------IYDQEYNIRVTMYVQFREFNLKD
>ALT00868.1_capsid_protein_Porcine_circovirus_2
MTYPRR--RYRRRRHRPRSHLGQILRRRPWLVHPRHRYRWRRKNGIFNTRLSRTFGYTIKRTTVRTPSWAVDMMRFNINDFLP--------------------PGGGSNPRSVPFEYYRIRKVKVEFWPCSP---------------ITQGDRGVGSSAVILDDNFVTKATAL--TYDPYVNYS-SRHTINQPFSYHSR-------YFTPKP--------VLD-------STIDYFQPNNKRNQLWLRL------QTTGNVDHVGLGTAFEN------S------IYDQEYNIRVTMYVQFREFNLKD
>AGQ51998.1_capsid_protein_Porcine_circovirus_2
MTYPRR--RYRRRRHRPRSHLGQILRRRPWLLHPRHRYRWRRKNGIFNTRLSRTFGYTIKRTTVKTPSWAVDMMRFNINDFLP--------------------PGGGSNPRSVPFEYYRIRKVKVEFWPCSP---------------ITQGDRGVGSSAVILDDNFVTKATAL--TYDPYVNYS-SRHTITQPFSYHSR-------YFTPKP--------VLD-------STIDYFQPNNKRNQLWLRL------QTSANVDHVGLGTAFEN------S------IYDQDYNIRVTMYVQFREFNLKD
>AEG89586.1_capsid_protein_Porcine_circovirus_2
MTYPRR--RYRRRRHRPRSHLGQILRRRPWLVHPRHRYRWRRKNGIFNTRLSRTFGYTIKRTTVKTPSWAVDMMRFNINDFLP--------------------PGGGSNPRSVPFEYYRIRKVKVEFWPCSP---------------ITQGDRGVGSSAVILDDNFVTKATAL--TYDPYVNYS-SRHTITQPFSYHSR-------YFTPKP--------VLD-------STIDYFQPNSKRNQLWLRL------QTAGNVDHVGLGTAFEN------S------IYDQEYNIRVTMYVQFREFNLKD
>AAU87512.1_capsid_protein_Porcine_circovirus_2
MTYPRR--RYRRRRHRPRSHLGQILRRRPWLVHPRHRYRWRRKNGIFNTRLSRTFGYTIKRTTVKTPSWSVDMMRFNINDFLP--------------------PGGGSNPRSVPFEYYRIRKVKVEFWPCSP---------------ITQGDRGVGSSAVILDDNFATKATAL--TYDPYVNYS-SRHTITQPFSYHSR-------YFTPKP--------VLD-------STIDYFQPDNKRNQLWLRL------QTAGNVDHVGLGTAFEN------S------IYDQEYNIRVTMYVQFREFNLKD
>BAP81706.1_capsid_protein_Porcine_circovirus_2
MTYPRR--RYRRRRHRPRSHLGHILRRRPWLVHPRHRYRWRRKNGIFNARLSRTFGYTVKASTVTTPSWAVDMLRFNINDFLP--------------------PGGGSNPLTVPFEYYRIRKVKVEFWPCSP---------------ITQADRGVGSSAVILDDNFVTKATAL--TYDPYVNYS-SRHTITQPFSYHSR-------YFTPKP--------VLD-------STLDYFQPNNKRNQLWMRL------QTTGNVDHVGLGTAFEN------S------KYDQDYNVRITVYVQFREFNLKD
>QCO76468.1_cap_Porcine_circovirus_2
MTYPRR--RFRRRRHRPRSHLGLILRRRPWLVHPRHRYRWRRKNGIFNTRLSCTFGYTVKATTVRTPSWAVDMMRFNINDFVP--------------------PGGGTNKISIPFEYYRIRKVKVEFWPCSP---------------ITQGDRGVGSTAVILDDNFVTKATAL--KYDPYVNYS-SRHTIPQPFSYHSR-------YFTPKP--------VLD-------STIDYFQPNNKRNQLWLRL------QTSANVDHVGLGIAFEN------S------TYDQDYNIRVTMYVQFREFNLKD
>ABY82489.1_cap_protein_Porcine_circovirus_2
MTYPRR--RYRRRRHRPRSHLGQILRRRPWLVHPRHRYRWRRKNGIFNTRLSRTFGYTIKRTTVKTPSWAVDMMRFNINDFLP--------------------PGGGSNPRSVPFEYYRIRKVKVEFWPCSP---------------ITQGDRGVGSSAVILDDNFVTKATAL--TYDPYVNYS-SRHTITQPFSYHSR-------YFTPKP--------VLD-------STIDYFQPNNKRNQLWLRL------QTAGNVDHVGLGIAFEN------S------IYDQEYNIRVTMYVQFREFNLKT
>QGX86125.1_capsid_protein_partial_Porcine_circovirus_2
--------RYRRRRHRPRSHLGQILRRRPWLVHPRHRYRWRRKNGIFNTRLSRTFGYTIKRTTVRTPSWAVDMMRFNINDFLP--------------------PGGGSNPRSVPFEYYRIRKVKVEFWPCSP---------------ITQGDRGVGSSAVILDDNFVTKATAL--TYDPYVNYS-SRHTITQPFSYHSR-------YFTPKP--------VLD-------STIDYFQPNNKRNQLWLRL------
>AEN84885.1_capsid_Porcine_circovirus_2
MTYPRR--RYRRRRHRPRSHLGQILRRRPWVAHPRHRYRWRRKNGIFNTRLSRTFGYTIKRTTVKTPSWAVDMMRFNINDFLP--------------------PGGGSNPRSVPFEYYRIRKVKVEFWPCSP---------------ITQGDRGVGSSAVILDDNFVTKATAL--TYDPYVNYS-SRHTITQPFSYHSR-------YFTPKP--------VLD-------STIDYFQPNNKRNQLWLRL------QTAGNVDHVGLGTAFEN------S------IYDQEYNIRVTMYVQFREFNLKD
>ACN86168.1_capsid_protein_Porcine_circovirus_2
MTYPRR--RYRRRRHRPRSHLGQILRRRPWLVHPRHRYRWRRKNGIFNTRLSRTFGYTIKRTTVKTPSWAVDMMRFNINDFLP--------------------PGGGSNPRSVPFEYYRIRKVKVEFWPCSP---------------ITQGDRGVGSSAVILDDNFVTKATAL--TYDPYVNYS-SRHTITQPFSYHSR-------YFTPKP--------VLD-------STIDYFQSNNKRNQLWLRL------QTAGNVDHVGLGTAFEN------S------IYDQEYNIRVTMYVQFREFNLKD
>QCO76418.1_cap_Porcine_circovirus_2
MTYPRR--RFRRRRHRPRSHLGLILRRRPWLVHPRHRYRWRRKNGIFNTRLSCTFGYTVKATTVRTPSWAVDMMRFNINDFVP--------------------PGGGTNKISIPFEYYRIRKVKVEFWPCSP---------------ITQGDRGVGSTAVILDDNFVTKATAL--KYDPYVNYS-SRHTIPQPFSYHSR-------YFTPKP--------VLD-------STIDYFQPNNKRNQLWLRL------QTSANVDHVGLGIAFEN------S------TYDQDYNIRVTMYVQFREFNLKD
>AEJ87858.1_capsid_protein_Porcine_circovirus_2
MTYPRR--RFRRRRHRPRSHLGQILRRRPWLVHPRHRYRWKRKNGIFNTRLSRTFGYTVKATTVNTPSWAVDMMRFNIDDFVP--------------------PGGGSNPRSVPFEYYRIRKVKVEFWPCSP---------------ITQGDRGVGSSAVILDDNFVPKATAL--TYDPYVNYS-SRHTITQPFSYHSR-------YFTPKP--------VLD-------STIDYFQPNNKRNQLWMRL------QTAGNVDHVGLGTAFEN------S------IYDQEYNIRVTLYVQFREFNLKD
>ALT01117.1_capsid_protein_Porcine_circovirus_2
MTYPRR--RYRRRRHRPRSHLGQILRRRPWLVHPRNRYRWRRKNGIFNTRLSRTFGYTIKRTTVRTPSWAVDMMRFNINDFLP--------------------PGGGSNPRSVPFEYYRIRKVKVEFWPCSP---------------ITQGDRGVGSSAVILDDNFVTKATAL--TYDPYVNYS-SRHTITQPFSYHSR-------YFTPKP--------VLD-------STIDYFQPNNKRNQLWLRL------QTAGNVDHVGLGTAFEN------S------IYDQEYNIRVTMYVQFREFNLKD
>AHF95785.1_Cap_Porcine_circovirus_2
MTYPRR--RYRRRRHRPRSHLGQILRRRPWLLHPRHRYRWRRKNGIFNTRLSRTFGYTIKRTTVKTPSWAVDMMRFNINDFLP--------------------PGGGSNPRSVPFEYYRIRKVKVEFWPCSP---------------ITQGDRGVGSSAVILDDNFVTKATAL--TYDPYVNYS-SRHTITQPFSYHSR-------YFTPKP--------VLD-------STIDYFQPNSKRNQLWLRL------QTAGNVDHVGLGTAFEN------S------IYDQEYNIRVTMYVQFREFNLKD
>AGU03033.1_capsid_protein_Porcine_circovirus_2
MTYPRR--RYRRRRHRPRSHLGQILRRRPWLVHPRNRYRWRRKNGIFNTRLSRTFGYTIKRTTVKTPSWAVDMMRFNINDFLP--------------------PGGGSNPRSVPFEYYRIRKVKVEFWPCSP---------------ITQGDRGVGSSAVILDDNFVTKATAL--TYDPYVNYS-SRHTITQPFSYHSR-------YFTPKP--------VLD-------STIDYFQPNNKRNQLWLRL------QTAGNVDHVGLGTAFEN------S------IYDQEYNIRVTMYVQFREFNLKD
>AAX62054.1_capsid_protein_Porcine_circovirus_2
MTYPRR--RFRRRRHRPRSHLGQILRRRPWLVHPRHRYRWRRKNGIFNTRLSRTFGYTVKATTVTTPSWAVDMLRFNINDFVP--------------------PGGGTNKISIPFEYYRIRKVKVEFWPCSP---------------ITQGDRGVGSSAVILDDNFVTKTTAL--TYDPYVNYS-SRHTITQPFSYHSR-------YFTPKP--------VLD-------GTIDYFQPNNKRNQLWLRL------QTSANVDHVGLGTAFEN------S------KYDQDYNIRVTMYVQFREFNLKD
>ADG08023.1_cap_Porcine_circovirus_2
MTYPRR--RFRRRRHRPRSHLGLILRRRPWLVHPRHRYRWRRKNGIFNTRLSCTFGYTVKATTVRTPSWAVDMMRFNINDFVP--------------------PGGGTNEISIPFEYYRIRKVKVEFWPCSP---------------ITQGDRGVGSTAVILDDNFVTRATAL--TYGPYVNYS-SRHTIPQPFSYHSR-------YFTPKP--------VLD-------STIDYFQPNNKRNQLWLRL------QTSANVDHVGLGIAFEN------S------TYDQDYNIRVTMYVQFREFNLKD
>ABK27270.1_capsid_protein_Porcine_circovirus_2
MTYPRR--RYRRRRHRPRSHLGQILRRRPWLAHPRHRYRWRRKNGIFNTRLSRTFGYTIKRTTVKTPSWAVDMMRFNINDFLP--------------------PGGGSNPRSVPFEYYRIRKVKVEFWPCSP---------------ITQGDRGVGSSAVILDDNFVTKATAL--TYDPYVNYS-SRTTITQPFSYHSR-------YFTPKP--------VLD-------STIDYFQPNNKRNQLWLRL------QTSANVDHVGLGTAFEN------S------IYDQDYNIRVTMYVQFREFNLKD
>ABR13932.1_capsid_protein_Porcine_circovirus_2
MTYPRR--RYRRRRHRPRSHLGQILRRRPWLVHPRHRYRWRRKNGIFNTRLSRTFGYTVKRTTVTTPSWAVDMLRFKLDDFVP--------------------PGGGTNKISIPFEYYRIRKVKVEFWPCSP---------------ITQGDRGVGSSAVILDDNFVPKATAQ--TYDPYVNYS-SRHTITQPFSYHSR-------YFTPKP--------VLD-------GTIDYFQPNNKRNQLWLRL------QTTGNVDHVGLGTAFEN------S------KYDQDYNIRVTMYVQFREFNLKD
>QCQ78397.1_cap_Porcine_circovirus_2
MTYPRR--RYRRRRHRPRSHLGQILRRRPWLVHPRHRYRWRRKNGIFNTRLSRTFGYTVKRTTVTTPSWAVDMLRFKLDDFVP--------------------PGGGTNKISIPFEYYRIRKVKVEFWPCSP---------------ITQGDRGVGSSAVILDDNFVPKATAQ--TYDPYVNYS-SRHTITQPFSYHSR-------YFTPKP--------VLD-------GTIDYFQPNNKRNQLWLRL------QTTGNVDHVGLGTAFEN------S------KYDQDYNIRVTMYVQFREFNLKD
>ABP68634.1_capsid_protein_Porcine_circovirus_2
MTYPRR--RYRRRRHRPRSHLGQILRRRPWLVHPRHRYRWRRKNGIFNTRLSRTFGYTIKRTTVKTPSWAVDMMRFNINDFLP--------------------PGGGSNPRSVPFEYYRIRKVKVEFWPCSP---------------ITQGDRGVGSSAVILDDDFVTKATAL--TYNPYVNYS-SRHTITQPFSYHSR-------YFTPKP--------VLD-------STIDYFQPNNKRNQLWLRL------QTAGNVDHVGLGTAFEN------S------IYDQEYNIRVTMYVQFREFNLKD
>ACN41978.1_Cap_protein_Porcine_circovirus_2
MTYPRR--RYRRRRHRPRSHLGQILRRRPWLLHPRHRYRWRRKNGIFNTRLSRTFGYTIKRTTVKTPPWAVDMMRFIINDFLP--------------------PGGGSNPRSVPFEYYRIRKVKVEFWPCSP---------------ITQGDRGVGSSAVILDDNFVTKATAL--TYDPYVNYS-SRHTITQPFSYHSR-------YFTPKP--------VLD-------STIDYFQPNNKRNQLWLRL------QTTGNVDHVGLGTAFEN------S------IYDQEYNIRVTMYVQFREFNLKD
>AEN03294.1_capsid_protein_Porcine_circovirus_2
MTYPRR--RYRRRRHRPRSHLGQILRRRPWLVHPRHRYRWRRKNGIFNTRLSRTFGYTIKRTTVKTPSWAVDMMRFNINDFLP--------------------PGGGSNPRSLPCEYYRIRKVKVEFWPCSP---------------ITQGDRGVGSSAVILDDNFVTKATAL--TYDPYVNYS-SRHTITQPFSYHSR-------YFTPKP--------VLD-------FNIDYFQPNNKRNQVWVRI------QTAGNVDQVGLGHAFEN------R------IYDQEYHIRVTKYVQFREFNFKG
>AEN84871.1_capsid_Porcine_circovirus_2
MTYPRR--RYRRRRHRPRSHLGQILRRRPWLVHPRHRYRWRRKNGIFNARLSCTFGYTVKATTVSTPSWAVDMLRFNLDDFVP--------------------PGGGTNKISIPFEYYRIRKVKVEFWPCSP---------------ITQGDRGVGSSAIILDDNFVIKATAQ--TYDPYVNYS-SRHTIPQPFSYHSR-------YFTPKP--------VLD-------STIDYFQPNNKRNQLWMRL------QTSENVDHVGLGTALEN------S------IYDQEYNIRVTMYVQFREFNLKD
>AEN03304.1_capsid_protein_Porcine_circovirus_2
MTYPRR--RYRRRRHRPRSHLGQILRRRPWLVHPRHRYRWRRKNGIFNTRLSRTFGYTIKRTTVKTPSWAVDMMRFNINDFLP--------------------PGGCSNPRSVPFEYYRIRKVKVEIWPCSP---------------ITQGDRGVGSSAVILDDNFVTKATAL--TYDPYVNYS-SRHTITQPFSYHSR-------YFTPKP--------VLD-------STIDYFQPNNKRNQLWLRL------QTAGNVDHVGLGTAFEN------S------IYDQEYNIRVTMYVQFREFNLKD
>6L62_A_Chain_A_Capsid_protein_Porcine_circovirus_2
MTYPRR--RFRRRRHRPRSHLGLILRRRPWLVHPRHRYRWRRKNGIFNTRLSCTFGYTVKATTVRTPSWAVDMMRFNINDFVP--------------------PGGGTNKISIPFEYYRIRKVKVEFWPCSP---------------ITQGDRGVGSTAVILDDNFVTKATAL--TYDPYVNYS-SRHTIPQPFSYHSR-------YFTPKP--------VLD-------STIDYFQPNNKRNQLWLRL------QTSANVDHVGLGIAFEN------S------TYDQDYNIRVTMYVQFREFNLKD
>QCO76456.1_cap_Porcine_circovirus_2
MTYPRR--RFRRRRHRPRSHLGLILRRRPWLVHPRHRYRWRRKNGIFNTRLSCTFGYAVKATTVRTPSWAVDMMRFNINDFVP--------------------PGGGTNKISIPFEYYRIRKVKVEFWPCSP---------------ITQGDRGVGSTAVILDDNFVTKATAL--TYDPYVNYS-SRHTIPQPFSYHSR-------YFTPKP--------VLD-------STIDYFQPNNKRNQLWLRL------QTSANVDHVGLGIAFEN------S------TYDQDYNIRVTMYVQFREFNLKD
>AEB65780.1_capsid_protein_Porcine_circovirus_2
MTYPRR--RFRRRRHRPRSHLGLILRRRPWLVHPRHRYRWRRKNGIFNTRLSCTFGYTVKATTVRTPSWAVDMMRFNINDFVP--------------------PGGGTNKISIPFEYYRIRKVKVEFWPCSP---------------ITQGDRGVGSTAVILDDNFVTKATAL--TYDPYVNYS-SRHTIPQPFSYHSR-------YFTPKP--------VLD-------STIDYFQPNNKRNQLWLRL------QTSANVDHVGLGIAFEN------S------TYDQDYNIRVTMYVQFREFNLKD
>AEN84874.1_capsid_Porcine_circovirus_2
MTYPRR--RYRRRRHRPRSHLGQILRRRPWLVHPRHRYRWRRKNGIFNSRLSRTFGYTVKATTVTTPSWAVDMLRFNINDFLP--------------------PGGGSNPLTVPFEYYRIRKVKVEFWPCSP---------------ITQGDRGIGSSAVVLDDNFVTKATAL--TYDPYVNYS-SRHSIPQPFSYHSR-------YFTPKP--------VLD-------RTIDYFQPNNKKNQLWLRL------QTSANVNHVSLGTAFEN------S------KYDQDYNIRVTMYVQFREFNLKD
>BAP81717.1_capsid_protein_Porcine_circovirus_2
MTYPRR--RYRRRRHRPRSHLGQILRRRPWLVHPRHRYRWRRKNGIFNTRLSRTFGYTIKKTTVRTPSWAVDMMRFNINDFLP--------------------PGGGSNPRSVPFEYYRIRKVKVEFWPCSP---------------ITQGDRGVGSSAVFLDDNFVTKATAL--TYDPYVNYS-SRHTITQPFSYHSR-------YFTPKP--------VLD-------STIDYFQPNNKRNQLWLRL------QTTGNVDHVGLGTAFEN------S------IYDQGYNIRVTTYVQFREFNLKD
>APZ76788.1_cap_protein_Porcine_circovirus_2
MTYPRR--RFRRRRHRPRSHLGQILRRRPWLVHPRHRYRWRRKNGIFNARLSRTFGYTVKATTVSTPSWAVDMLRFNLDDFVP--------------------PGGGTNKISIPFEYYRIRKVKVEFWPCSP---------------ITQGDRGVGSTAVILDDNFVTKATAL--TYDPYVNYS-SRHTIPQPFSYHSR-------YFTPKP--------VLD-------RTIDYFQPNNKKNQLWLRL------QTSANVDHVGLGTAFEN------S------KYDQDYNIRVTMYVQFREFNLKD
>AAZ20797.1_capsid_protein_Porcine_circovirus_2
MTYPRR--RYRRRRHRPRSHLGQILRRRPWLVHPRHRYRWRRKNGIFNTRLSRTFGYTIKRTTVKTPSWAVDMMRFNINDFAS--------------------PGGGSNPRSVPFEYYRIRKVKVEFWPCSP---------------ITQGDRGVGSSAVILDDNFATKATAL--TYDPYVNYS-SRHTITQPFSYHSR-------YFTPKP--------VLD-------STIDYFQPNNKRNQLWLRL------QTAGNVDHVGLGTAFEN------S------IYDQEYNIRVTMYVQFREFNLKD
>AGJ03454.1_capsid_protein_Porcine_circovirus_2
MTYPRR--RYRRRRHRPRSHLGQILRRRPWLVHPRHRYRWRRKNGIFNTRLSRTFGYTIKRTTVRTPSWAVDMMRFNINDFLP--------------------PGGGSNPRSVPFEYYRIRKVKVEFWPCFP---------------ITQGDRGVGSSAVILDDNFVTKATAL--TYDPYVNYS-SRHTITQPFSYHSR-------YFTPKP--------VLD-------STIDYFQPNNKRNQLWLRL------QTAGNVDHVGLGTAFEN------S------IYDQDYNIRVTMYVQFREFNLKD
>ABL07434.1_capsid_protein_Porcine_circovirus_2
MTYPRR--RYRRRRHRPRSHLGQILRRRPWLVHPRHRYRWRRKNGIFNTRLSRTFGYTIKRTTVRTPSWAVDMMRFNINDFLP--------------------PGGGSNPRSVPFEYYRIRKVKVEFWPCSP---------------ITQENRGVGSSAVILDDNFVTKATAL--TYDPYVNYS-SRHTITQPFSYHSR-------YFTPKP--------VLD-------STIDYFQPNNKRNQLWLRL------QTAGNVDHVGLGTAFEN------S------IYDQEYNIRVTMYVQFREFNLKD
>ABM54442.1_capsid_protein_Porcine_circovirus_2
MTYPRR--RYRRRRHRPRSHLGQILRRRPWLVHPRHRYRWRRKNGIFNTRLSRTFGYTIKRTTVKTPSWAVDMMRFNINDFLP--------------------PGGGSNPRSVPFEYYRIRKVKVEFWPCSP---------------ITQGDRGVGSSAVILDYDFVTKATAL--TYDPYVNYS-SRHTITQPFSYHSR-------YFTPKP--------VLD-------STIDYFQPNNKRNQLWLRL------QTAGNVDHVGLGTAFEN------S------IYDQEYNIRVTMYVQFREFNLKD
>ACN24650.1_capsid_protein_Porcine_circovirus_2
MTYPRR--RYRRRRHRPRSHLGQILRRRPWLVHPRHRYRWRRKNGIFNTRLSRTFGYTIKRTTVKTPSWAVDMMRFNINDFLP--------------------PGGGSNPRSVPFEYYRIRKVKVEFWPCSP---------------ITQGDRGVGSSAVILDDNFVTKATAF--TYDPYVNYS-SRHTITQPFSYHSR-------YFTPKP--------VLD-------STIDYFQPNNKRNQLWLRL------QTAGNVDQVGLGTALEN------S------IYGQEYNICVTMYVQFREFNLKD
>AEI91961.1_Cap_Porcine_circovirus_2
MTYPRR--RYRRRRHRPRSHLGQILRRRPWLVHPRHRYRWRRKNGIFYTRLSRTFGYTIKRTTVRTPSWAVDMMRFNINDFLP--------------------PGGGSNPRSVPFEYYRIRKVKVEFWPCSP---------------ITQGYRGVGSSAVILDDNFVTKATAL--TYDPYVNYS-SRHTITQPFSYHSR-------YFTPKP--------VLD-------STIDYFQPNNKRNQLWLRL------QTAGNVDHVGLGTAFEN------S------IYDQEYNIRVTMYVQFREFNLKD
>ACA51565.1_capsid_protein_Porcine_circovirus_2
MTYPRR--RYRRRRHRPRSHLGQILRRRPWLVHPRHRYRWRRKNGIFNTRLSRTFGYTVKRTTVTTPSWAVDMMRFKLDDFVP--------------------PGGGTNKISIPFEYYRIRKVKVEFWPCSP---------------ITQGDRGVGSTAVILDDNFVPKATAQ--TYDPYVNYS-SRHTIPQPFPYHSR-------YFTPKP--------VLD-------STIDYFQPNNKRNQLWLRI------QTSKNVDHVGLGTAFEN------S------IYDQDYNIRVTMYVQFREFNLKD
>AFD34257.1_capsid_protein_Porcine_circovirus_2
MTYPRR--RYRRRRHRPRSHLGQILRRRPWLLHPRHRYRWRRKNGIFNTRLSRTFGYTIKRTTVKTPSWAVDMMRFNINDFLP--------------------PGGGSNPRSVPFEYYRIRKVKVEFWPCSP---------------ITQGDRGVGSSAVILDDNFVTKATAL--TYDPYVNYS-SRHTITQPFPYHSR-------YFTPKP--------VLD-------STIDYFQPNNKRNQLWLRL------QTAGNVDHVGLGTAFEN------S------IYDQEYNIRVTMYVQFREFNLKD
>ABR13951.1_capsid_protein_Porcine_circovirus_2
MTYPRR--RYRRRRHRPRSHLGQILRRRPWLVHPRHRYRWRRKNGIFNTRLSRTFGYTIKRTTVKTPSWAVDMMRFNINDFLP--------------------PGGGSNPRSVPFEYYRIRKVKVEFWPCSP---------------ITQGDKAVDSSAVILDHNFVTKATAL--TYDPYVNYS-SRHTITQPFSYHSR-------YFTPKP--------VLD-------STIDYFQPNNKRNQLWLRL------QTAGNIDHVGLGTAFEN------S------IYDQEYNIRVTMYVQFREFNLKD
>AUM61739.1_capsid_uncultured_virus
#NAME?
>AOS89466.1_capsid_protein_Goose_circovirus
YRARPR--GLYNRRRRAAQRRRRYGRRRLHIGRIRSRFSVFNVKQTQTITFTFFQ--TGTPAKDKWQSISLEAIQ-SQDSRPKP----GINLRFAMFGDR---AAGQGNVYHYPFDYYMIRLVKVELRPAYN---------------IFERARTQGSTYIDKEGNITTTDPSSPWGVDPYAAMS-SRK-TWSPHKYHRR-------IFIPKP--------TIQGGGQTPAVYSTWYSPG--RKQQWIN-------SVQDNVTWWGMGMSLRQAEDES---------KPITVEATITYYIKFGQWTGLQ
>AGR89980.1_capsid_protein_Duck_circovirus
RGRTYR--RAYRGRRKRRGLRRRFRRRRLRIARPRRRFSVVTYKVTRNTVFGFFGSQTGPTAAGKWQSLSLEDGAQYTDPPAQGNNICGLNMRWAMFGDTNSYMTGSKPFYHYPYDYYMIKGVAITLRPAYN---------------IYQKSKTQGSTVIIKDGQIVKTSTTG-WSIDPYGSTS-SRR-TWDPARVHRR-------YFVPKP--------IIQGAGETT-KYSTFFLGG--RNFTWIN-------CTQDQVVHYGMGMSLRKPDNTTGV------DAQYDIEAQFTFYIKFGQFTGF-
>QDJ95220.1_capsid_protein_Capybara_virus_7_cap1_536
-MARYR--RYRRRRRTKLRRGRRYRTVRRSYRRRRTGRYSYNKVYAFCRRVAPVALTSSNTGTQLGYTFALSTLP-------------------------------NYTEFTSLFDQYKIVALKVLFLPRVDNN------------PAVSTTTNFNPGNIYYAIDYDDSITTDVNAILQYQGHKIVRG--DQPFSVYIR---------SPKVAN---------------AIYSGTAFTSYGNTTAWLD-------
>AGR89976.1_capsid_protein_Duck_circovirus
RGRTYR--RAYRGRRKRRGLRRRFRRRRLRIARPRRRFSVVTYKVTRNTVFGFFGSQTGPTAAGKWQSLSLEDGAQYTDPPAQGNNICGLNMRWAMFGDTNSYMTGSKPFYHYPYDYYMIKGVAITLRPAYN---------------IYQKSKTQGSTVIDKDGQIVKTSTTG-WSIDPYGSTS-SRR-TWDPSRVHRR-------YLVPKP--------IIQGAGETR-KYSTFFLGG--RNFTWIN-------CTQDQVVHYGMGMSLRKPDNTTGV------DAQYDIEAQFTFYIKFGQFTGF-
>AUT13972.1_capsid_protein_Duck_circovirus
RGRTYR--RAYRGRRKRRGLRRRFRRRRLRIARPRRRFSVVTYKVTRHTVFGFFGSQTGPTAAGKWQSLSLEDGAQYTDPPARGNNICGLNMRWAMFGDTNSYMTGSTPFYHYPYDYYMIKGVAITLRPAYN---------------IYQKSKTQGSTVIDKDGQIVKTSTTG-WSIDPYGSTS-SRR-TWDPSRVHRR-------YFIPKP--------IIQGAGEGT-KHSTFFLGG--KNFTWIN-------CTQDQVVHY?MGMSLRKPDNTTGV------NAQYDIEAQFTFYIKFGQFTGF-
>QHW06004.1_capsid_protein_Duck_circovirus
RRSTYR--RAYRARRRRRGLRRRLRRRRLRIGRPRRRFSVVTFKVTRHTVFGFFGSGTGPTAAGRWQSLSLEDGAQYTDPPARGNNICGLNMRWAMFGDTNSYMTGSTPFYHYPYDYYMIKGVAITLRPAYN---------------IYQKSKTQGSTVIDKDGQIVKTSTTG-WSIDPYGSTS-SRR-TWDPSRVHRR-------YFIPKP--------IIQGAGEGT-KHSTFFLGG--KNFTWIN-------CTQDQVVHY?MGMSLRKPDNTTGV------NAQYDIEAQFTFYIKFGQFTGF-
>QHW06006.1_capsid_protein_Duck_circovirus
RGRSYR--RAYRGRRKRRGLRRRFRRRRLRIARPRRRFSVVTYKVTRNTVFGFFGSQTGPTAAGKWQSLSLEDGAQYTDPPARGNNICGLNMRWAMFGDTNSYMTGGNPFYHYPYDYYMIKGVAITLRPAYN---------------IYQKSKTQGSTVIDKDGQIVKTSTTG-WSIDPYGSTS-SRR-TWDPSRVHRR-------YFVPKP--------IIQGAGEGS-KYSTFFLGG--RNFTWIN-------CTQDQVVHY?MGMSLRKPDNTTGV------NAQYDIEAQFTFYIKFGQFTGF-
>AGZ20444.1_capsid_protein_Duck_circovirus
RGRTYR--RAYRGRRKRRGLRRRARRRRLRIARPRRRFSVVTYKVTRHTVFGFFGSQTGPTAAGKWQSLSLEDGAQYTDPPARGNNICGLNMRWAMFGDTNSYMTGSTPFYHYPYDYYMIKGVAITLRPAYS---------------IYQKSKTQGSTVIDKDGQIVKTSTTG-WSIDPYGSTS-SRR-TWDPSRVHRR-------YFIPKP--------IIQGAGEGT-KHSTFFLGG--KNFTWIN-------CTQDQVVHYGMGMSLRKPDNTTGV------NAQYDIEAQFAFYIKFGQFTGF-
>AGR89990.1_capsid_protein_Duck_circovirus
RGRTYR--RAYRGRRKRRGLRRRFRRRRLRIARPRRRFSVVTYKVTRNTVFGFFGSQTGPTAAGKWQSLSLEDGAQYTDPPAQGNNICGLNMRWAMFGDTNSYMTGSKPFYHYPYDYYMIKGVAITLRPAYN---------------IYQKSKTQGSTVIDKDGQIVKTSTTG-WSIDPYGSTS-SRR-TWDPARVHRR-------YFVPKP--------IIQGAGETT-KYSTFFLGG--SNFTWIN-------CTQDQVVHYGMGMSFWKPDNPTGG------DAQYDIEAQFTFYIKFGQFTGF-
>ALO24184.1_capsid_protein_Muscovy_duck_circovirus
RGRSYR--RPYRGRRKRRGLRRRFRRRRLRIARPRRRFSVVTYKVTRNTVFGFFGSGTGPTAAGKWQSLSLEDGAQYTDPPAHGNNICGLNMRWAMFGDTNSYMTGTTPNYHYPYDYYIIKGVAITLRPAYN---------------IYEKSKTQGSTVIDKDGQIVKTSTTG-WSIDPYGSTS-SRR-TGDPSRVHRR-------YFVPKP--------IIQGAGEGT-EYSTFFLGG--RNFTWIN-------CTQDQVVHYGMGMSLRKPDNTTGV------DAKYDIEAQFTFYIKFGQFTGF-
>ABY58004.1_capsid_protein_Duck_circovirus
RRSTYR--RAYRARRRRRGLRRRFRRRRLRIGRPRRRFSVVTFKVTRHTVFGFFGSGTGPTAAGRWQSLSLEDGAQYTDPPAQGNNICGLNMRWAMFGDTNSYMQGGKPQYHYPYDYYIIKGVAVTLRPAYN---------------IYQKSKTQGSTIIDKDGQIVRTSTNG-WAIDPYGSTS-SRR-TWDPSRIHRR-------YFVPKP--------TIQGAGEGT-KYSTFFLGG--KNFTWIN-------CSQDQVVHYGMGMSLRKPDNATGD------EGKYDIEAQFTFYIKFGQFTGF-
>AGR89994.1_capsid_protein_Duck_circovirus
RGRTYR--RAYRGRRKRRGLRRRFRRRRLRIARPRRRFSVVTYKVTRNTVFGFFGSQTGPTAAGKWQSLSLEDGAQYTDPPAQGNNICGLNMRWAMFGDTNSYMTGSKPFYHYPYDYYMIKGVAITLRPAYN---------------IYQKSKTQGSTVIDKDGQIVKTSTTG-WSIDPYGSTS-SRR-TWDPARVHRR-------YFVPKP--------IIQGAGETT-KYSTFFLGG--RNFTWIN-------CTQDQVVHYGMGMSLRKPDNTTGV------DAQYDIEAQFTFYIKFGQFTGF-
>AGR89962.1_capsid_protein_Duck_circovirus
RGRTYR--RAYRGRRKRRGLRRRFRRRRLRIARPRRRFSVVTYKVTRNTVFGFFGSQTGPTAAGKWQSLSLEDGAQYTDPPARGNNICGLNMRWAMFGDTNSYMTGSKPFYHYPYDYYMIKGVAITLRPAYN---------------IYKKSKTQGSTVIDKDGQIVKTSTTE-WSIDPYGSTS-SRR-TWDPSRVHRR-------YFVPKP--------IIQGAGEST-KYSTFFFGG--RNFTWIN-------CTQDQVVHYGMAMSLRKPDNTTGV------DAQYDIEAQFTFYIKFGQFTGF-
>ALO24182.1_capsid_protein_Muscovy_duck_circovirus
RGRSYR--RPYRGRRKRRGLRRRFRRRRLRIARPRRRFSVVTYKVTRNTVFGFFGSGTGPTAAGKWQSLSLEDGAQYADPPAHGNNICGLNMRWAMFGDTNSYMTGTTPNYHYPYDYYIIKGVAITLRPAYN---------------IYEKSKTQGSTVIDKDGQIVKTSTTG-WSIDPYGSTS-SRR-TWDPSRVHRR-------YFVPKP--------IIQGAGEGT-KYSTFFLGG--RNFTWIN-------CTQDQVVHYGMGMSLRKPDDTTGV------DAKYDIEAQFTFYIKFGQFTGF-
>AKZ24907.1_capsid_protein_Duck_circovirus
RRSAYR--RAYRGRRRRSRLRRRFRRRRLRIARPRRRFSVVTYKVTRHTVFGFFGSTTGPTAAGKWQSLTLEDGAQYTDPPAQGNNICGLNMRWAMFGDTNSYMTGSKPFYHYPYDYYIIKGVAVTLRPAYN---------------VFQKSKTQGSTIIDKDGQIAKTSTTG-WSIDPYGSTS-SRR-TWDPSRVHRR-------FFVPKP--------MIQGAGEGT-KYSTFFLGG--RNFTWLN-------CTQDQVVHYGMGMSLRKPDNTTGI------NAQYDIEAQFTFYIKFGQFTGF-
>AGR89984.1_capsid_protein_Duck_circovirus
RGRTYR--RAYRGRRKRRGLRRRFRRRRLRIARPRRRFSVVTYKVTRNTVFGFFGSETGPTAAGKWQSLSLEDGAQYTDPPAQGNNICGLNMRWAMFGDTNSYMTGSKPFYHYPYDYYMIKGVAITLRPAYN---------------IYQKSKTQGSTVIDKDGQIVKTSTTG-WSIDPYGSTS-SRR-TWDPSRVHRR-------YFVPKP--------IIQGAGETT-KYSTFFLGG--RNFTWIN-------CTQDQVVHYGMGMSLRKPDNTTGV------DAQYDIEAQFTFYIKFGQFTGF-
>ACV69956.1_cap_Duck_circovirus
RGRTYR--RAYRGRRKRRGLRRRFRRRRLRIARPRRRFSVVTYKVTRNTVFGFFGSQTGPTAAGKWQSLSLEDGAQYTDPPARGNNICGLNMRWAMFGDTNSYMTGSTPNYHYPYDYYMIKGVAITLRPAYN---------------IYQKSKTQGSMVIDKDGQIVKTATTG-WSIDPYGSTS-SRR-TWDPSRVHRR-------YFVPKP--------IIQGAGEGT-KYSTFFLGG--RNFTWIN-------CTQDQVVHYGMGMSLRKPDNTTGV------NAQYDIEAQFTFYIKFGQFTGF-
>AGR89964.1_capsid_protein_Duck_circovirus
RGRTYR--RAYRGRRKRRGLRRRFRRRRLRIARPRRRFSVVTYKVTRNTVFGFFGSQTGPTAAGKWQSLSLEDGAQYTDPPAQGNNICGLNMRWAMFGDTNSYMTGSKPFYHYPYDYYMIKGVAITLRPAYN---------------IYQKSKTQGSTVIDKDGQIVKTSTTG-WSIDPYGSTS-SRR-TWDPSRVHRR-------YFVPKP--------IIQGAGETT-KYSTFFLGG--RNFTWIN-------CTQDQVVHYGMGMSLRKPDNTTGV------DAQYDIEAQFTFYIKFGQFTGF-
>AFJ74618.1_capsid_protein_Duck_circovirus
RGRTYR--RAYRGRRKRRGLRRRFKRRRLRIARPRRRFSVVTYKVTRNTVFGFFGSQTGPTAAGKWQSLSLEDGAQYTDPPAQGNNICGLNMRWAMFGDTNSYMTGSKPFYHYPYDYYMIKGVAITLRPAYN---------------IYQKSKTQGSTVIDKDGQIVKTSTTG-WSIDPYGSTS-SRR-TWDPSRVHRR-------YFVPKP--------IIQGAGETT-KYSTFFLGG--RNFTWIN-------CTQDQVVHYGMGMSLRKPDNTTGV------DAQYDIEAQFTFYIKFGQFTGF-
>AFJ74620.1_capsid_protein_Duck_circovirus
RGRTYR--RAYRGRRKRRGLRRRFRRRRLRIARPRRRFSVVTYKVTRNTVFGFFGSQTGPTAAGKWQSLSLEDGAQYTDPPARGNNICGLNMRWAMFGDTNSYMTGSTPFYHYPYDYYMIKGVAITLRPAYN---------------IYQKSKTQGSTVIDKDGQIVKTSTTG-WSIDPYGSTS-SRR-TWDPSRVHRR-------YFIPKP--------IIQRAGEGT-KYSTFFLGG--RNFTWIN-------CAQDQVVHYGMGMSLRKPDNTTGV------NAQYDIEAQFTFYIKFGQFTGF-
>QIH45122.1_cap_Duck_circovirus
RGRTYR--RAYRGRRKRRGLRRRFRRRRLRIARPRRRFSVVTYKVTRNTVFGFFGSQTGPTAAGKWQSLSLEDGAQYTDPPAQGNNICGLNMRWAMFGDTNSYMTGNKPFYHYPYDYYMIKGVAITLRPAYN---------------IYQKSKTQGSTVIDKDGQIVKTSTTG-WSIDPYGSTS-SRR-TWDPSRVHRR-------YFVPKP--------IIQGAGETT-KYSTFFLGG--RNFTWIN-------CTQDQVVHYGMGMSLRKPDNTTGV------DAQYDIEAQFTFYIKFGQFTGF-
>QHW06002.1_capsid_protein_Duck_circovirus
RGRTYR--RAYRGRRKRRGLRRRFRRRRLRIARPRRRFSVVTYKVTRHTVFGFFGSQTGPTAAGKWQSLSLEDGAQYTDPPARGNNICGLNMRWAMFGDTNSYMTGSTPFYHYPYDYYMIKGVAITLRPAYN---------------IYQKSKTQGSTVIDKDGQIVKTSTTG-WSIDPYGSTS-SRR-TWDPSRVHRR-------YFIPKP--------IIQGAGEGT-KFSTFFLGG--RNFTWIN-------CTQDQVVHYGMGMSLRKPDNTTGV------NAQYDIEAQFTFYIKFGQFTGF-
>ADX07731.1_capsid_protein_Mulard_duck_circovirus
RGRSYR--RAYRGRRKRRGLRRRFRRRRLRIARPRRRFSVVTYKVTRNTVFGFFGSQTGPTAAGKWQSLSLEDGAQYTDPPARGNNICGLNMRWAMFGDTNSYMTGSTPFYHYPYDYYMIKGVAITLRPAYN---------------IYQKSKTQGSTVIDKDGQIVKTSTTG-WSIDPYGSTS-SRR-TWDPSRVHRR-------YFIPKP--------IIQGAGEGT-KFSTFFLGG--RNFTWIN-------CTQDQVVHYGMGMSLRKPDNTTGV------NAQYDIEAQFTFYIKFGQFTGF-
>ABS70982.1_capsid_protein_Duck_circovirus
RGRTYR--RAYRGRRKRRGLRRRFRRRRLRIARPRRRFSVVTYKVTRNTVFGFFGSQTGPTAAGKWQSLSLEDGAQYTDPPARGNNICGLNMRWAMFGDTNSYMTGSTPFYHYPYDYYMIKGVAITLRPAYN---------------IYQKSKTQGSTVIDKDGQIVKTSTTG-WSIDPYGSTS-SRR-TWDPSRVHRR-------YFIPKP--------IIQGAGEGT-KYSTFFLGG--RNFTWIN-------CAQDQVVHYGMGMSLRKPDNTTGV------NAQYDIEAQFTFYIKFGQFTGF-
>ACZ04330.1_capsid_protein_Duck_circovirus
RGRTYR--RAYRGRRKRRGLRRRFRRRRLRIARPRRRFSVVTYKVTRNTVFGFFGSQTGPTAAGKWQSLSLEDGAQYTDPPARGNNICGLNMRWAMFGDTNSYMTGSTPFYHYPYDYYMIKGVAITLRPAYN---------------IYQKSKTQGSTVIDKDGQIVKTSTTG-WSIDPYGSTS-SRR-TWDPSRVHRR-------YFIPKP--------IIQGAGEGT-KYSTFFLGG--RNFTWIN-------CTQDQVVHYGMGMSLRKPDNTTGV------NAQYDIEAQFTFYIKFGQFTGF-
>ADX06817.1_capsid_protein_Duck_circovirus
RGRTYR--RAYRGRRKRRGLRRRFRRRRLRIARPRRRFSVVTYKVTRNTVFGFFGSQTGPTAAGKWQSLSLEDGAQYTDPPARGNNICGLNMRWAMFGDTNSYMTGSTPFYHYPYDYYMIKGVAITLRPAYN---------------IYQKSKTQGSTVIDKDGQIVKTSTTG-WSIDPYSSTS-SRR-TWDPSRVHRR-------YFIPKP--------IIQGAGEGT-KYSTFFLGG--RNFTWIN-------CAQDQVVHYGMGMSLRKPDNTTGV------NAQYDIEAQFTFYIKFGQFTGF-
>AGZ20435.1_capsid_protein_Duck_circovirus
RGRTYR--RAYRGRRKRRGLRRRFRRRRLRIARPRRRFSAVTYKVTRNTVFGFFGSQTGPTAAGKWQSLSLEDGAQYTDPPAQGNNICGLNMRWAMFGDTNSYMTGSKPFYHYPYDYYMIKGVAITLRPAYN---------------IYQKGKTQGSTVIDKDGQIVKTSTTG-WSIDPYGSTS-SRR-TWDPSRVHRR-------YFVPKP--------IIQGAGEST-KYSTFFLGG--RNFTWIN-------CTQDQVVHYGMGMSLRKPDNTTGV------DAQYDIEAQFTFYIKFGQFTGF-
>AFJ74614.1_capsid_protein_Duck_circovirus
RGRTYR--RAYRGRRKRRGLRRRFRRRRLRIARPRRRFSVVTYKVTRNTVFGFFGSQTGPTAAGKWQSLSLEDGAQYTDPPAQGNNICGLNMRWAMFGDTNSYMTGSKPFYHYPYDYYMIKGVAITLRPAYN---------------IYKKSKTQGSTVIDKDGQIVKTSTTG-WSIDPYGSTS-SRR-TWDPSRVHRR-------YFVPKP--------IIQGAGEST-KYSTFFLGG--RNFTWIN-------CTQDQVVHYGMGMSLRKPDNTTGV------DAQYDIEAQFTFYIKFGQFTGF-
>AGR89998.1_capsid_protein_Duck_circovirus
RGRTYR--RAYRGRRKRRGLRRRFRRRRLRIARPRRRFSVVTYKVTRNTVFGFFGSQTGPTAAGKWQSLSLEDGAQYTDPPAQGNNICGLNMRWAMFGDTNSYMTGSKPFYHYPYDYYMIKGVAITLRPAYN---------------IYQKSKTQGSTVIDKDGQIVKTSTTG-WSIDPYGSTS-SRR-TWDPSRVHRR-------YFVPKP--------IIQGAGEST-KYSTFFLGG--RNFTWIN-------CTQDQVVHYGMGMSLRKPDNTTGV------NAQYDIEAQFTFYIKFGQFTGF-
>AKC34818.1_capsid_protein_Duck_circovirus
RGRTYR--RAYRGRRKRRGLRRRFRRRRLRIARPRRRFSVVTYKVTRNTVFGFFGSQTGPTAAGKWQSLSLEDGAQYTDPPARGNNICGLNMRWAMFGDTNSYMTGSTPFYHYPYDYYMIKGVAITLRPAYN---------------IYQKSKTQGSTVIDKDGQIVKTSTTG-WSIDPYGSTS-SRR-TWDPSRVHRR-------YFIPKP--------IIQGAGEGT-KHSTFFLGG--RNFTWIN-------CTQDQVVHYGMGMSLRKPDNTTGV------NAQYDIEAQFTFYIKFGQFTGF-
>ADX06803.1_capsid_protein_Duck_circovirus
RGRTYR--RAYRGRRKRRGLRRRFRRRRLRIARPRRRFSVVTYKVTRNTVFGFFGSQTGPTAAGKWQSLSLEDGAQYTDPPARGNNICGLNMRWAMFGDTNSYMTGPTPFYHYPYDYYMIKGVAITLRPAYN---------------IYQKSKTQGSTVIDKDGQIVKTSTTG-WSIDPYGSTS-SRR-TWDPSRVHRR-------YFIPKP--------IIQGAGEGT-KHSTFFLGG--KNFTWIN-------CTQDQVVHYGMGMSLRKPDNTTGV------NAQYDIEAQFTFYIKFGQFTGF-
>YP_271921.1_capsid_protein_Duck_circovirus
RGRTYR--RAYRGRRKRRGLRRRFRRRRLRIARPRRRFSVVTYKVTRNTVFGFFGSTTGPTAAGKWQSLSLEDGAQYTDPPARGNNICGLNMRWAMFGDTNSYMTGSTPFYHYPYDYYMIKGVAITLRPAYN---------------IYQKSKTQGSTVIDKDGQIVKTSTTG-WSIDPYGSTS-SRR-TWDPSRVHRR-------YFIPKP--------IIQGAGEGT-KHSTFFLGG--KNFTWIN-------CTQDQVVHYGMGMSLRKPDNTTGV------NAQYDIEAQFTFYIKFGQFTGF-
>ACY25179.1_capsid_protein_Duck_circovirus
RSRTYR--RAYRGRRKRRGLRRRFRRRRLRIARPRRRFSVVTYKVTRNTVFGFFGSETGPTAAGKWQSLSLEDGAQYTDPPARGNNICGLNMGWAMFGDTNSYMTGSTPNYHYSYDYYMIKGVAITLRPAYN---------------IYQKSKTQGSTVIDKDGQIVKTATTG-WSIDPYGSTS-SRR-TWDPARVHRR-------YFIPKP--------IIQGAGEGT-KYSTFFLGG--RNFTWIN-------CTQDQVVHYGMGMSLRKPDNTTGV------NAKYDIEAQFTFYIKFGQFTGF-
>ADX06805.1_capsid_protein_Duck_circovirus
RGRTYR--RAYRGRRKRRGLRRRFRRRRLRIARPRRRFSVVTYKVTRNTVFGFFGSQTGPTAAGKWQSLSLEDGAQYTDPPARGNNICGLNMRWAMFGDTNSYMTGSTPFYHYPYDYYMIKGVAITLRPAYN---------------IYQKSKTQGSTVIDKDGQIVKTSTTG-WSIDPYGSTS-SRR-TWDPSRVHRR-------YFIPKP--------IIQGAGEGT-KHSTFFLGG--KNFTWIN-------CTQDQVVHYGMGMSLRKPDNTTGV------NAQYDIEAQFTFYIKFGQFTGF-
>AGZ20450.1_capsid_protein_Duck_circovirus
RGRTYR--RAYRGRRKRRGLRRRFRRRRLRIARPRRRFSVVTYKVTRHTVFGFFGSQTGPTAAGKWQSLSLEDGAQYTDPPARGNNICGLNMRWAMFGDTNSYMTGSTPFYHYPYDYYMIKGVAITLRPAYN---------------IYQKSKTQGSTVIDKDGQIVKTSTTG-WSIDPYGSTS-SRR-TWDPSRVHRR-------YFIPKP--------IIQGAGEGT-KHSTFFLGG--KNFTWIN-------CTQDQVVHYGMGMSLRKPDNTTGV------NAQYDIEAQFTFYIKFGQFTGF-
>ADX06809.1_capsid_protein_Duck_circovirus
RGCTYR--RAYRGRRKRRGLRRRFRRRRLRIARPRRRFSVVTYKVTRNTVFGFFGSQTGPTAAGKWQSLSLEDGAQYTDPPARGNNICGLNMRWAMFGDTNSYMTGSTPFYHYPYDYYMIKGVAITLRPAYN---------------IYQKSKTQGSTVIDKDGQIVKTSTTG-WSIDPYGSTS-SRR-TWDPSRVHRR-------YFIPKP--------IIQGAGEGT-KHSTFFLGG--KNFTWIN-------CTQDQVVHYGMGMSLRKPDNTTGV------NAQYDIEAQFTFYIKFGQFTGF-
>AKC34836.1_capsid_protein_Duck_circovirus
RRSTYR--RAYRARRRRRGLRRRFRRRRLRIGRPRRRFSVVTFKVTRHTVFGFFGSGTGPTAAGRWQSLSLEDGAQYTDPPAQGNNICGLNMRWAMFGDTNSYMQGGKPQYHYPYDYYIIKGVAVTLRPAYN---------------IYQKSKTQGSTIIDKDGQIVRTSTTG-WAIDPYGSTS-SRR-TWDPSRIHRR-------YFVPKP--------TIQGAGEGT-KYSTFFLGG--KNFTWIN-------CSQDQVVHYGMGMSLRKPDNSTGD------EGKYDIEAQFTFYIKFGQFTGF-
>AZQ13331.1_capsid_protein_Duck_circovirus
RGRTYR--RAYRGRRKRRGLRRRFRRRRLRIARPRRRFSVVTYKVTRNTVFGFFGSQTGPTAAGKWQSLSLEDGAQYTDPPARGNNICGLNMRWAMFGDTNSYMTGSTPFYHYPYDYYMIKGVAITLRPAYN---------------IYQKSKTQGSTVIDKDGQIVKTSTTG-WSIDPYGSTS-SRR-TWDPSRVHRR-------YFIPKP--------IIQEAGEGT-KHSTFFLGG--KNFTWIN-------CTQDQVVHYGMGMSLRKPDNTTGV------NAQYDIEAQFTFYIKFGQFTGF-
>ABA54885.1_capsid_protein_Muscovy_duck_circovirus
RRSTYR--RAYRARRRRRGLRRRFRRRRLRIGRPRRRFSVVTFKVTRHTVFGFFGSGTGPTAAGRWQSLSLEDGAQYTDPPAQGNNICGLNMRWAMFGDTNSYMQGGKPQYHCPYDYYIIKGVAVTLRPAYN---------------IYQKSKTQGSTIIDKDRQIVRTSTTG-WAIDPYGSTS-SRR-TWDPSRIHRR-------YFVPKP--------TIQGAGEGT-KYSTFFLGG--KNFTWIN-------CSQDQVVHYGMGMSLRKPDNATGD------EGKYDIEAQFTFYIKFGQFTGF-
>AKC34816.1_capsid_protein_Duck_circovirus
RGRTYR--RAYRGRRKRRGLRRRFRRRRLRIARPRRRFSVVTYKVTRNTVFGFFGSQTGPTAAGKWQSLSLEDGAQYTDPPARGNNICGLNMRWAMFGDTNSYMTGSTPFYHYPYDYYMIKGVAITLRPAYN---------------IYQKSKTQGSTVIDKDGQIVKTSTTG-WSIDPYGSTS-SRK-TWDPSRVHRR-------YFIPKP--------IIQGAGEGT-KYSTFFLGG--RNFTWIN-------CAQDQVVHYGMGMSLRKPDNTTGV------NAQYDIEAQFTFYIKFGQFTGF-
>AGZ20441.1_capsid_protein_Duck_circovirus
RGRTSR--RAYRGRRKRRGLRRRFRRRRLRIARPRRRFSVVTYKVTRNTVFGLFGSQTGPTAAGKWQSLSLEDGAQYTDPPARGNNICGLNMRWAMFGDTNSYMTGSTPFYHYPYDYYMIKGVAITLRPAYN---------------IYQKSKTQGSTVIDKDGQIVKTSTTG-WSIDPYGSTS-SRR-TWDPSRVHRR-------YFIPKP--------IIQGAGEGT-KYSTFFLGG--RNFTWIN-------CAQDQVVHYGMGMSLRKPGNTTGV------NAQYDIEAQFTFYIKFGQFTGF-
>YP_164519.1_ORFC1_Muscovy_duck_circovirus
RRSTYR--RAYRARRRRRGLRRRFRRRRLRIGRPRRRFSVVTFKVTRHTVFGFFGSGTGPTAAGRWQSLSLEDGAQYTDPPAQGNNICGLNMRWAMFGDTNSYMQGGKPQYHYPYDYYIIKGVAVTLRPAYN---------------IYQKSKTQGSTIIDKDGQIVRTSTTG-WAIDPYGSTS-SRR-TWDPSRIHRR-------YFVPKP--------TIQGAGEGT-KYSTFFLGG--KNFTWIN-------CSQDQVVHYGMGMSLRKPDNATGD------EGKYDIEAQFTFYIKFGQFTGF-
>QIH45130.1_cap_Duck_circovirus
RGRTYR--RAYRGRRKRRGLRRRFRRRRLRIARPRRRFSVVTYKVTRNTVFGFFGSQTGPTAAGKWQSLSLEDGAQYTDPPARGNNICGLNMRWAMFGDTNSYMTGGNPFYHYPYDYYMIKGVAITLRPAYN---------------IYQKSKTQGSTVIDKDGQIVKTSTTG-WSIDPYGSTS-SRR-TWDPSRVHRR-------YFVPKP--------IIQGAGEGS-KYSTFFLGG--RNFTWIN-------CTQDQVVHYGMGMSLRKPDNTTGV------NAQYDIEAQFTFYIKFGQFTGF-
>AGZ20426.1_capsid_protein_Duck_circovirus
RGRSYR--RAYRGRRKRRGLRRRFRRRRLRIARPRRRFSVVTYKVTRNTVFGFFGSQTGPTAAGKWQSLSLEDGAQYTDPPARGNNICGLNMRWAMFGDTNSYMTGGNPFYHYPYDYYMIKGVAITLRPAYN---------------IYQKSKTQGSTVIDKDGQIVKTSTTG-WSIDPYGSTS-SRR-TWDPSRVHRR-------YFVPKP--------IIQGAGEGS-KYSTFFLGG--RNFTWIN-------CTQDQVVHYGMGMSLRKPDNTTGV------NAQYDIEAQFTFYIKFGQFTGF-
>AGZ20429.1_capsid_protein_Duck_circovirus
RGRSYR--RAYRGRRKRRGLRRRFRRRRLRIARPRRRFSAVTYKVTRNTVFGFFGSQTGPTAAGKWQSLSLEDGAQYTDPPARGNNICGLNMRWAMFGDTNSYMTGGNPFYHYPYDYYMIKGVAITLRPAYN---------------IYQKSKTQGSTVIDKDGQIVKTSTTG-WSIDPYGSTS-SRR-TWDPSRVHRR-------YFVPKP--------IIQGAGEGS-KYSTFFLGG--RNFTWIN-------CTQDQVVHYGMGMSLRKPDNTTGV------NAQYDIEAQFTFYIKFGQFTGF-
>AOS89458.1_capsid_protein_Goose_circovirus
YRARPR--SLYYRRRRAIQRRRRYGRRRLHIGRLRSRFTVFNVKQTQNITFTFFK--T-STTQGKWQSLSLESIQPSPTTSPKP----GLNLRFAMFGDR---GPGSDNSYHYPFDYYMLRLVKVELRPAFN---------------PFTTVRTQGSTYIDKEGNITVTKENQPWGVDPYAAMS-SRK-TWSPHRYHKR-------VFVPKP--------TIQQGGTSPNLWSTWYTPG--RRQQWIN-------SIQDNVVFYGMGMSLRQAEATS---------TPITVEATITYYIRFGQWTGLQ
>NP_877979.1_Cap_Mulard_duck_circovirus
RGRSYR--RAYRGRRKRRGLRRRFRRRRLRIARPRRRFSVVTYKVTRNTVFGFFGSQTGPTAAGKWQSLSLEDGAQYTDPPARGNNICGLNMRWAMFGDTNSYMTGSTPNYHYPYDYYMIKGVAITLRPAYN---------------IYQKSKTQGSTVIDKDGQIVKTATTG-WSIDPYGSTS-SRR-TWDPSRVHRR-------YFVPKP--------IIQGAGEGT-KYSTFFLGG--RNFTWIN-------CTQDQVVHYGMGMSLRKPDNTTGV------NAQYDIEAQFTFYIKFGQFTGF-
>ABO37839.1_capsid_protein_Muscovy_duck_circovirus
RGRTYR--RAYRGRRKRRGLRRRFRRRRLRIARPRRRFSVVTYKVTRNTVFGFFGSQTGPTAAGKWQSLSLEDGAQYTDPPARGNNICGLNMRWAMFGDTNSYMTGSTPNYHYPYDYYMIKGVAITLRPAYN---------------IYQKSKTQGSTVIDKDGQIVKTATTG-WSIDPYGSTS-SRR-TWDPSRVHRR-------YFVPKP--------IIQGAGEGT-KYSTFFLGG--RNFTWIN-------CTQDQVVHYGMGMSLRKPDNTTGV------NAQYDIEAQFTFYIKFGQFTGF-
>AGZ20423.1_capsid_protein_Duck_circovirus
RGRTYR--RAYRGRRKRRGLRRRLRRRRLRIARPRRRFSVVTYKVTRNTVFGFFGSQTGPTAAGKWQSLSLEDGAQYTDPPARGNNICGLNMRWAMFGDTNSYMTGSTPNYHYPYDYYMIKGVAITLRPAYN---------------IYQKSKTQGSTVIDKDGQIVKTATTG-WSIDPYGSTS-SRR-TWDPSRVHRR-------YFVPKP--------IIQGAGEGT-KYSTFFLGG--RNFTWIN-------CTQDQVVHYGMGMSLRKPDNTTGV------NAQYDIEAQFTFYIKFGQFTGF-
>AWY94065.1_capsid_protein_Circovirus_sp.
#NAME?
>AOS89493.1_capsid_protein_Goose_circovirus
YRARPR--SLYYRRRRAANRRRRYRRRRLHIGRIRSKYTIFNVKQTQNISFTFFG--TGSPDKNKWQAMSLEAVQ-SSGTSPKP----GINLRFAVFGDR---LPGTANQYHYPFDYYMIRLVKVELRLAFN---------------PFQRVRTQGSTYIDKEGNITTTTSGSEWNVDPYAAMS-SRK-TWSPHRYHKR-------VFIPKP--------TIQQGGSGSNIWSTWYTPG--GRQLWLN-------SIQDNVVFYGMGMSLRQAEDTA---------APLTIEATITYYIRFGQWTGLA
>ABY58012.1_capsid_protein_Duck_circovirus
RSRSYR--RAYRGRRKRRGLRRRFRRRRLRIARPRRRFSVVTYKVTRHTVFGFFGSTTGPTAAGKWQSLSLEDGAQYTDPPAQGNNICGLNMRWAMFGDTNSYMTGSKPFYHYPYDYYMIKGVAITLRPAYN---------------IYQKSKTQGSTVIDKDGQIVKTATTG-WSIDPYGSTS-SRR-TWDPSRIHRR-------YFVPKP--------IIQGAGEGS-KYSTFFLGG--RNFTWIN-------CTQDQVVHYGMGMSLRKPDNTTGV------NAQYDIEAQFTFYIKFGQFTGF-
>AGZ20447.1_capsid_protein_Duck_circovirus
RGRTYR--RAYRGRRKRRGLRRRLRRRRLRIARPRRRFSVVTYKVTRNTVFGFFGSQTGPTAAGKWQSLSLEDGAQYTDPPARGNNICRLNMRWAMFGDTNSYMTGSTPNYHYPYDYYMIKGVAITLRPAYN---------------IYQKSKTQGSTVIDKDGQIVKTATTG-WSIDPYGSTS-SRR-TWDPSRVHRR-------YFVPKP--------IIQGAGEGT-KYSTFFLGG--RNFTWIN-------CTQDQVVHYGMGMSLRKPDNTTGV------NAQYDIEAQFTFYIKFGQFTGF-
>ACZ56129.1_cap_protein_Muscovy_duck_circovirus
RRRTYR--RAYRGRRKRRGLRRRFRRRRLRIARPRRRFSVVTYKVTRHTVFGFFGSTTGPTAAGKWQSLSLEDGAQYTDPPAQGNNICGLNMRWAMFGDTNSYMTGSKPFYHYPYDYYMIKGVAITLRPAYN---------------IYQKSKTQGSTVIDKDGQIVKTATTG-WSIDPYGSTS-SRR-TWDPSRVHRR-------YFVPKP--------IIQGAGEGS-KYSTFFLGG--RNFTWIN-------CTQDQVVHYGMGMSLRKPDNTTGV------NAQYDIEAQFTFYIKFGQFTGF-
>AKC34832.1_capsid_protein_Duck_circovirus
RGRTYR--RAYRGRRKRRGLRRRFRRRRLRIARPRRRFSVVTYKVTRNTVFGFFGSETGPTAAGKWQSLSLEDGAQYTDPPARGNNICGLNMRWAMFGDTNSYMTGTTPNYHYPYDYYMIKGVAITLRPAYN---------------IYQKSKTQGSTVIDKDGQIVKTATTG-WSIDPYGSTS-SRR-TWDPSRVHRR-------YFVPKP--------IIQGAGEGT-KYSTFFLGG--RNFTWIN-------CTQDQVVHYGMGMSLRKPDNTTGV------NAKYDIEAQFTFYIKFGQFTGF-
>ABA39154.1_capsid_Goose_circovirus
YRARPR--SLYYRRRRAANRRRRYRRRRLHIGRIRSKYTIFNVKQTQNISFTFFG--TGSPEKNKWQAMSLEAVQ-SSGTSPKP----GINLRFAVFGDR---LPGTGNQYHYPFDYYMIRMVKVELRPAYN---------------PFTRVRTQGSTYIDKEGNITTTTSGSEWNVDPYAAMS-SRK-TWSPHRYHKR-------VFIPKP--------TIQQGGTGTNIWSTWYTPG--GRQLWLN-------SIQDNVVFYGMGMSLRQAEDTA---------SPLTVEATITYYIRFGQWTGLS
>ABA39154.1_capsid_Goose_circovirus(2)
YRARPR--SLYYRRRRAANRRRRYRRRRLHIGRIRSKYTIFNVKQTQNISFTFFG--TGSPEKNKWQAMSLEAVQ-SSGTSPKP----GINLRFAVFGDR---LPGTGNQYHYPFDYYMIRMVKVELRPAYN---------------PFTRVRTQGSTYIDKEGNITTTTSGSEWNVDPYAAMS-SRK-TWSPHRYHKR-------VFIPKP--------TIQQGGTGTNIWSTWYTPG--GRQLWLN-------SIQDNVVFYGMGMSLRQAEDTA---------SPLTVEATITYYIRFGQWTGLS
>AKC34810.1_capsid_protein_Duck_circovirus
RGRTYR--RAYRGRRKRRGLRRRFRRRRLRIARPRRRFSVVTYKVTRNTVFGFFGSETGPTAAGKWQSLSLEDGAQYTEAPARGNNICGLNMRWAMFGDTNSYMTGTTPNYHYPYDYYMIKGVAITLRPAYN---------------IYQKSKTQGSTVIDKDGQIVKTATTG-WSIDPYGSTS-SRR-TWDPSRVHRR-------YFVPKP--------IIQGAGEGT-KYSTFFLGG--RNFTWIN-------CTQDQVVHYGMGMSLRKPDNTTGV------NAKYDIEAQFTFYIKFGQFTGF-
>ABY58014.1_capsid_protein_Duck_circovirus
RGRTYR--RAYRGRRKRRGLRRRFRRRRLRIARPRRRFSVVTYKVTRHTVFGFFGSTTGPTAAGKWQSLSLEDGAQYTDPPAQGNNICGLNMRWAMFGDTNSYMTGSKPFYHYPYDYYMIKGVAITLRPAYN---------------IYQKSKTQGSTVIDKDGQIVKTATTG-WSIDPYGSTS-SRR-TWDPSRVHRR-------YFVPKP--------IIQGAGEGS-KYSTFFLGG--RNFTWIN-------CTQDQVVHYGMGMSLRKPDNTTGV------NAQYDIEAQFTFYIKFGQFTGF-
>ADX06811.1_capsid_protein_Duck_circovirus
RGRTYR--RAYRGRRKRRGLRRRFRRRRLRIARPRRRFSVVTYKVTRHTVFGFFGSQTGPTAAGKWQSLSLEDGAQYTDPPAQGNNICGLNMRWAMFGDTNSYMTGSKPFYHYPYDYYMIKGVAITLRPAYN---------------IYQKSKTQGSTVIDKDGQIVKTATTG-WSIDPYGSTS-SRR-TWDPSRVHRR-------YFVPKP--------IIQGAGEGS-KYSTFFLGG--RNFTWIN-------CTQDQVVHYGMGMSLRKPDNTTGV------NAQYDIEAQFTFYIKFGQFTGF-
>AAN37994.1_capsid_protein_Goose_circovirus
YRARPR--SLYYRRRRAANRRRRYRRRRLHIGRIRSKYTIFNVKQTQNISFTFFG--TGSPDKNKWQAMSLEAIQ-SSGTSPKP----GINLRFAVFGDR---LPGTGNQYHYPFDYYMIRMVKVELRPAFN---------------PFTRVRTQGSTYIDKEGNITTTTSGSEWNVDPYAAMS-SRR-TWSPHRYHKR-------VFIPKP--------TIQQGGTGTNIWSTWYTPG--GRQLWLN-------SIQDNVVFYGMGMSLRQAEDTA---------SPLTVEATITYYIRFGQWTGLS
>AKC34824.1_capsid_protein_Goose_circovirus
YRARPR--SLYYRRRRAANRRRRFRRRRLHIGRIRSKYTIFNVKQTQNISFTFFG--TGSPDKNKWQAMSLEAVQ-SSGTSPKP----GINLRFAVFGDR---LPGTGNQYHYPFDYYMIRMVKVELRPAFN---------------PFTRVRTQGSTYIDKEGNITTTTSGSEWNVDPYAAMS-SRR-TWSPHRYHKR-------VFIPKP--------TIQQGGTGTNIWSTWYTPG--GRQLWLN-------SIQDNVVFYGMGMSLRQAEDTA---------SPLTVEATITYYIRFGQWTGLS
>ACV69942.1_cap_Duck_circovirus
RGRTYR--RAYRGRRKRRGLRRRFRRRRLRIARPRRRFSVVTYKVTRNTVFGFFGSQTGPTAAGKWQSLSLEDGAQYTDPPARGNNICGLNMRWAMFGDTNSYMTGSTPNYHYPYDYYMIKGVAITLRPAYN---------------IYQKSKTQGSTVIDKDGQIVKTATTG-WSIDPYGSTS-SRR-TWDPSRVHRR-------YFVPKP--------IIQGAGEGS-KYSTFFLGG--RNFTWIN-------CTQDQVVHYGMGMSLRKPDNTTGV------NAQYDIEAQFTFYIKFGQFTGF-
>AHK80902.1_capsid_protein_Duck_circovirus
RRSTYR--RAYRARRRRRGLRRRLRRRRLRIGRPRRRFSVVTFKVTRHTVFGFFGSGTGPTAAGRWQSLSLEDGAQYTDPPAQGNNICGLNMRWAMFGDTNSYMQGNKPQYHYPYDYYIIKGVAVTLRPAYN---------------IYQKSKTQGSTIIDKDGQIVRTSTTG-WAIDPYGSTS-SRR-TWDPSRIHRQ-------YFVPKP--------TIQGAGQGS-TYSTFFLGG--KNFTWIN-------CSQDQVVHYGMGMSLRKPDNATGD------EGKYDIEAQFTFYIKFGQFTGF-
>AAN37958.1_capsid_protein_Goose_circovirus
YRARPR--SLYYRRRRAANRRRRYRRRRLHIGRIRSKYTIFNVKQTQNISFTFFG--TGSPDKNKWQAMSLEAVQ-SSGTSPKP----GINLRFAVFGDR---LPGTGNQYHYPFDYYMIRMVKVELRPAFN---------------PFTRVRTQGSTYIDKEGNITTTTSGSEWNVDPYAAMS-SRR-TWSPHRYHKR-------VFIPKP--------TIQQGGTGTNIWSTWYTPG--GRQLWLN-------SIQDNVVFYGMGMSLRQAEDTA---------SPLTVEATITYYIRFGQWTGLS
>ABA39146.1_capsid_Goose_circovirus
YRARPR--SLYYRRRRATNRRRRYRRRRLHIGRIRSRYTIFNVKQTQNISFTFFG--TGSPDKNKWQAMSLEAIQ-SSGTSPKP----GINLRFAVFGDR---LPGTGNQYHYPFDYYMIRLVKVELRPAFN---------------PFQRVRTQGSTYIDKEGNITTTTSGSEWNVDPYAAMN-SRK-TWSPHRYHKR-------VFIPKP--------TIQQGGTGSNIWSTWYTPG--GRQLWLN-------SIQDNVVFYGMDMSLRQAEDTA---------APLTVEATITYYIRFGQWTGLA
>AAN37966.1_capsid_protein_Goose_circovirus
YRARPR--SLYYRRRRAANRRRRYRRRRLHIGRIRSKYTIFNVKQTQNISFTFFG--TGSPDKNKWQAMSLEAVQ-SSGTSPKP----GINLRFAVFGDR---LPGTGNQYHYPFDYYMIRMVKVELRPAFN---------------PFTRVRTQGSTYIDKEGNITTTTSGSEWNVDPYAAMS-SRK-TWSPHRYHKR-------VFIPKP--------TIQQGGTGTNIWSTWYTPG--GRQLWLN-------SIQDNVVFYGMGMSLRQAEDTA---------SPLTVEATITYYIRFGQWTGLS
>ACL99812.1_capsid_protein_Muscovy_duck_circovirus
RPNTYR--RAYRGRRRRRGLRRRLRRRRLRIGRPRRRFSVVTFKVTRHTVFGFFGSGTGPTAAGRWQSLSLEDGAQYTDPPAQGNNICGLNMRWAMFGDTNSYMQGNKPQYHYPYDYYIIKGVAVTLRPAYN---------------IYQKSKTQGSTIIDKDGQIVRTSTTG-WAIDPYGSTS-SRR-TWDPSRIHRR-------YFVPKP--------TIQGAGQGS-TYSTFFLGG--KNFTWIN-------CSQDQVVHYGMGMSLRKPDNATGD------EGKYDIEAQFTFYIKFGQFTGF-
>AAN37962.1_capsid_protein_Goose_circovirus
YRARPR--NLYYRRRRAANRRRRYRRRRLHIGRIRSKYTIFNVKQTQNISFTFFG--TGSPDKNKWQAMSLEAVQ-SSGTSPKP----GINLRFAVFGDR---LPGTGNQYHYPFDYYMIRMVKVELRPAFN---------------PFTRVRTQGSTYIDKEGNITTTTSGSEWNVDPYAAMS-SRK-TWSPHRYHKR-------VFIPKP--------TIQQGGTGTNIWSTWYTPG--GRQLWLN-------SIQDNVVFYGMGMSLRQAEDTA---------SPLTVEATITYYIRFGQWTGLS
>AOS89485.1_capsid_protein_Goose_circovirus
YRARPR--SLYYRRRRATNRRRRYRRRRLHIGRIRSKYTIFNVKQTQNISFTFFG--TGSPDKNKWQAMSLEAVQ-SSGTSPKP----GINLRFAVFGDR---LPGTGNQYHYPFDYYMIRLVKVELRPAFN---------------PFQRVRTQGSTYIDKEGNITTTTSGSEWNVDPYAAMS-SRK-TWSPHRYHKR-------VFIPKP--------TIQQGGTGTNIWSTWYTPG--GRQLWLN-------SIQDNVVFYGMGMSLRQAEDTA---------APLTVEATITYYIRFGQWTGLA
>AKC34830.1_capsid_protein_Goose_circovirus
YRARPR--SLYSRRRRAANRRRRYRRRRLHIGRIRSKYTIFNVKQTQNISFTFFG--TGSPEKNKWQAMSLEAVP-SSGTTPKP----GINLRFAVFGDR---LPGTGNQYHYPFDYYMIRMVKVELRPAFN---------------PFTRVRTQGSTYIDKEGNITTTTSGSEWNVDPYAAMS-SRK-TWSPHRYHKR-------VFVPKP--------TIQQGGTGTNIWSTWYTPG--GRQLWLN-------SIQDNVVFYGMGMSLRQAEDTA---------SPLTVEATITYYIRFGQWTGLS
>AFR60308.1_cap_Duck_circovirus
RRSTYR--RAYRARRRRRGLRRRLRRRRLRIGRPRRRFSVVTFKVTRHTIFGFFGSGTGPTAAGRWQSLSLEDGAQYTDPPAQGNNICGLNMRWAMFGDTNSYMQGNKPQYHYPYDYYIIKGVAVTLRPAYN---------------IYQKSKTQGSTIIDKDGQIVRTSTTG-WAIDPYGSTS-SRR-TWDPSRIHRR-------YFVPKP--------TIQGAGQGS-TYSTFFLGG--KNFTWIN-------CSQDQVVHYGMGMSLRKPDNATGD------EGKYDIEAQFTFYIKFGQFTGF-
>ACB10223.1_capsid_protein_Duck_circovirus
RRSTYR--RAYRARRRRRGLRRRLRRRRLRIGRPRRRFSVVTFKVTRHTVFGFFGSGTGPTAAGRWQSLSLEDGAQYTDPPAQGNNICGLNMRWAMFGDTNSYMQGNKPQYHYPYDYYIIKGVAVTLRPAYN---------------IYQKSKTQGSTIIDKDGQIVRTSTTG-WAIDPYGSTS-SRR-TWDPSRIHRR-------YFVPKP--------TIQGAGQGS-TYSTFFLGG--KNFTWIN-------CSQDQVVHYGMGMSLRKPDNATGD------EGKYDIEAQFTFYIKFGQFTGF-
>AOS89477.1_capsid_protein_Goose_circovirus
YRARPR--SLYYRRRRAANRRRRYRRRRLHIGRIRSKYTIFNVKQTQNISFTFFG--TGSPDKNKWQAMSLEAIP-SSGTSPKP----GINLRFAVFGDR---LPGTGNPYHYPFDYYMIRMVKVELRPAFN---------------PFQRVRTQGSTYIDKEGNITTTTSGSEWNVDPYAAMS-SRK-TWSPHRYHKR-------VFVPKP--------TIQQGGTGTNIWSTWYTPG--GRQLWLN-------SIQDNVVFYGMGMSLRQAEDTA---------APLTVEATITYYIRFGQWTGLS
>AHD25424.1_Cap_Duck_circovirus
RRSTYR--RAYRARRRRRGLRRRLRRRRLRIGRPRRRFSVVTFKVTRHTVFGFFGSGTGPTAAGRWQSLSLEDGAQYTDPPAQGNNICGLNMRWAMFGDTNSYMQGNKPQYHYPYDYYIIKGVAVTLRPAYN---------------IYQKSKTQGSTIIDKDGQIVRTSTTG-WAIDPYGSTS-SRR-TWDPSRIHRR-------YFVPKP--------TIQGAGQGS-TYSTFFLGG--KNFTWIN-------CSQDQVVHYGMGMSLRKPDNATGD------EGKYDIEAQFTFYINFGQFTGF-
>ABN13870.1_cap_Muscovy_duck_circovirus
RRSTYR--RAYRARRRRRGLRRRLRRRRLRIGRPRRRFSVVTFKVTRHTVFGFFGSGTGPTATGRWQSLSLEDGAQYTDPPAQGNNICGLNMRWAMFGDTNSYMQGNKPQYHYPYDYYIIKGVAVTLRPAYN---------------IYQKSKTQGSTIIDKDGQIVRTSTTG-WAIDPYGSTS-SRR-TWDPSRIHRR-------YFVPKP--------TIQGAGQGS-TYSTFFLGG--KNFTWIN-------CSQDQVVHYGMGMSLRKPDNATGD------EGKYDIEAQFTFYIKFGQFTGF-
>AHK80896.1_capsid_protein_Duck_circovirus
RRSTYR--RAYRARRRRRGLRRRLRRRRLRIGRPRRRFSVVTFKVTRHTVFGFFGSGTGPTAAGRWQSLSLEDGAQYTDPPAQGNNICGLNMRWAMFGDTNSYMQGNKPQYHYPYDYYIIKGVAVTLRPAYN---------------IYQKSKTQGSTIIDKDGQIVRTSTTG-WTIDPYGSTS-SRR-TWDPSRIHRR-------YFVPKP--------TIQGAGQGS-TYSTFFLGG--KNFTWIN-------CSQDQVVHYGMGMSLRKPDNATGD------EGKYDIEAQFTFYIKFGQFTGF-
>ACV69950.1_cap_Muscovy_duck_circovirus
RRSTYR--RAYRARRRRRSLRRRLRRRRLRIGRPRRRFSVVTFKVTRHTVFGFFGSGTGPTAAGRWQSLSLEDGAQYTDPPAQGNNICGLNMRWAMFGDTNSYMQGNKPQYHYPYDYYIIKGVAVTLRPAYN---------------IYQKSKTQGSTIIDKDGQIVRTSTTG-WAIDPYGSTS-SRR-TWDPSRIHRR-------YFVPKP--------TIQGAGQGS-TYSTFFLGG--KNFTWIN-------CSQDQVVHYGMGMSLRKPDNATGD------EGKYDIEAQFTFYIKFGQFTGF-
>QHI46386.1_capsid_protein_Duck_circovirus
RRSTYR--RAYRARRRRRALRRRLRRRRLRIGRPRRRFSVVTFKVTRHTVFGFFGSGTGPTAAGRWQSLSLEDGAQYTDPPAQGNNICGLNMRWAMFGDTNSYMQGNKPQYHYPYDYYIIKGVAVTLRPAYN---------------IYQKSKTQGSTIIDKDGQIVRTSTTG-WAIDPYGSTS-SRR-TWDPSRIHRR-------YFVPKP--------TIQGAGQGS-TYSTFFLGG--KNFTWIN-------CSQDQVVHYGMGMSLRKPDNATGD------EGKYDIEAQFTFYIKFGQFTGF-
>ACV69948.1_cap_Muscovy_duck_circovirus
RRSTYR--RAYRARRRRRSLRRRLRRRRLRIGRPRRRFSVVTFKVTRHTVFGFFGSGTGPTAAGRWQSLSLEDGAQYTDPPAQGNNICGLNMRWAMFGDTNSYMQGSKPQYHYPYDYYIIKGVAVTLRPAYN---------------IYQKSKTQGSTIIDKDGQIVRTSTTG-WAIDPYGSTS-SRR-TWDPSRIHRR-------YFVPKP--------TIQGAGQGS-TYSTFFLGG--KNFTWIN-------CSQDQVVHYGMGMSLRKPDNATGD------EGKYDIEAQFTFYIKFGQFTGF-
>ACX37098.1_capsid_protein_Muscovy_duck_circovirus
RRSTYR--RAYRARRRRRGLRRRLRRRRLRIGRPRRRFSVVTFKVTRHTVFGFFGSGTGPTAAGRWQSLSLEDGAQYTDPPAQGNNICGLNMRWAMFGDTNSYMQGNKPQYHYPYDYYIIKGVAVTLRPAYN---------------IYQKSKTQGSTIIDKDGQIVRTSTTG-WAIDPYGSTS-SRR-TWDPSRIHRR-------YFVPKP--------TIQGAGQGS-TYSTFFLGG--KNFTWIN-------CSQDQVVHYGMGMSLRKPDNATGD------EGKYDIEAQFTFYIKFGQFTGL-
>AHK80911.1_capsid_protein_Duck_circovirus
RRSTYR--RAYRARRRRRGLRRRLRRRRLRIGRPRRRFSVVTFKVTRHTVFGFFGSGTGPTAAGRWQSLSLEDGAQYTDPPARGNNICGLNMRWAMFGDTNSYMQGNKPQYHYPYDYYIIKGVAVTLRPAYN---------------IYQKSKTQGSTIIDKDGQIVRTSTTG-WAIDPYGSTS-SRR-TWDPSRIHRR-------YFVPKP--------TIQGAGQGS-TYSTFFLGG--KNFTWIN-------CSQDQVVHYGMGMSLRKPDNATGD------EGKYDIEAQFTFYIKFGQFTGF-
>AOS89473.1_capsid_protein_Goose_circovirus
YRARPR--SLYYRRRRAANRRRRYRRRRLHIGRIRSKYTIFNVKQTQNISFTFFG--TGSPDKNKWQAMSLEAIP-SSGTSPKP----GINLRFAVFGDR---LPGTGNQYHYPFDYYMIRMVKVELRPAFN---------------PFQRVRTQGSTYIDKEGNITTTTSGSEWNVDPYAAMS-SRK-TWSPHRYHKR-------VFVPKP--------TIQQGGTGTNIWSTWYTPG--GRQLWLN-------SIQDNVVFYGMGMSLRQAEDTA---------APLTVEATITYYIRFGQWTGLS
>ALO24180.1_capsid_protein_Muscovy_duck_circovirus
RRSTYR--RAYRARRRRRGLRRRLRRRRLRIGRPRRRFSVVTFKVTRHTVFGFFGSGTGPTAAGRWQSLSLEDGAQYTDPPAQGNNICGLNMRWAMLGDTNSYMQGNKPRYHYPYDYYIIKGVAVTLRPAYN---------------IYQKSKTQGSTIIDKDGQIVRTSTTG-WAIDPYGSTS-SRR-TWDPPRIHRR-------YFVPKP--------TIQGAGQGS-TYSTFFLGG--KNSTWIN-------CSQDQVVHYGMGMSLRKPDNATGD------KGKYDIEAQFTFYIKFGQFTGF-
>AYN79166.1_capsid_protein_Goose_circovirus
YRARPR--SLYYRRRRAANRRRRYRRRRLHIGRIRSKYTIFNVKQTQNISFTFFG--TGSPEKNKWQAMSLEAVQ-SSGTSPKP----GINLRFAVFGDR---LPGTGNQYHYPFDYYMIRMVKVELRPAFN---------------PFQRVRTQGSTYIDKEGNITTTTSGGEWNVDPYAAMS-SRK-TWSPHRYHKR-------VFIPKP--------TIQQGGTGTNIWSTWYTPG--GRQLWLN-------SIQDNVVFYGMGMSLRQAEDTA---------APLTVEATITYYIRFGQWTGLS
>AFR60305.1_cap_Duck_circovirus
RRSTYR--RAYRARRRRRGLRRRLRRRRLRIGRPRRRFSVVTFKVTRHTVFGFFGSGTGPTAAGRWQSLSLEDGAQYTDPPAQGNNICGLNMRWAMFGDTNSYMQGNKPQYHYPYDYYIIKGVAVTLRPAYN---------------IYQKSKTQGSTIIDKDGQIVRTSTTG-WAINPYGSTS-SRR-TWDPSRIHRR-------YFVPKP--------TIQGAGQGS-TYSTFFLGG--KNFTWIN-------CSQDQVVHYGMGMSLRKPDNATGD------EGKYDIEAQFTFYIKFGQFTGF-
>AOS89481.1_capsid_protein_Goose_circovirus
YRARPR--SVYYRRRRAANRRRRYRRRRLHIGRIRSKYTIFNVKQTQNISFTFFG--TGSPDKNKWQAMSLEAIP-SSGTSPKP----GINLRFAVFGDR---LPGTGNQYHYPFDYYMIRLVKVELRPAFN---------------PFQRVRTQGSTYIDKEGNITTTTSGSEWNVDPYAAMS-SRK-TWSPHRYHKR-------VFIPKP--------TIQQGGTGSNIWSTWYTPG--GRQLWLN-------SIQDNVVFYGMGMSLRQAEDTA---------APLTVEATITYYIRFGQWTGLA
>AOS89489.1_capsid_protein_Goose_circovirus
YRARPR--SVYYRRRRAVNRRRRYRRRRLHIGRIRSKYTIFNVKQTQNISFTFFG--TGSPDKNKWQAMSLEAIP-SSGTSPKP----GINLRFAVFGDR---LPGTGNQYHYPFDYYMIRLVKVELRPAFN---------------PFQRVRTQGSTYIDKEGNITTTTSGSEWNVDPYAAMS-SRK-TWSPHRYHKR-------VFIPKP--------TIQQGGTGSNIWSTWYTPG--GRQLWLN-------SIQDNVVFYGMGMSLRQAEDTA---------APLTVEATITYYIRFGQWTGLA
>AZQ25390.1_putative_cap_Goose_circovirus
YRARPR--SLYYRRRRAANRRRRYRRRRLHIGRIRSKYTIFNVKQTQNISFTFFG--TGSPDKNKWQAMSLEAIP-SSGTSPKP----GINLRFAVFGDR---LPGTGNQYHYPFDYYMIRLVKVELRPAFN---------------PFQRVRTQGSTYIDKEGNITTTTSGSEWNVDPYAAMS-SRK-TWSPHRYHKR-------VFIPKP--------TIQQGGTGSNIWSTWYTPG--GRQLWLN-------SIQDNVVFYGMGMSLRQAEDTA---------APLTVEATITYYIRFGQWTGLA
>AKC34826.1_capsid_protein_Goose_circovirus
YRARPR--SLYYRRRRAANRRRRYRRRRLHIGRIRSRYTIFNVKQTQNISFTFFE--TGSPAKNKWQAMSLEAVS-STGTGPKP----GINLRFAVFGDR---LPGTGNSYHYPFDYYMIRMVKVELRPAFN---------------PFQRVRTQGSTYIDKEGNITTTTSGSEWNVDPYAAMS-SRK-TWSPHKYHKR-------IFIPKP--------TIQQGGSGTNIWSTWYTPG--GRQLWLN-------SIQDNVVFYGMGMSLRQAEDTA---------APLTVEATITYYIRFGQWTGLS
>QHW04713.1_putative_cap_protein_Goose_circovirus
YRARPR--SLYYRRRRATNRRRRYRRRRLHIGRIRSKYTIFNVKQTQNISFTFFG--TGSPDKNKWQAMSLEAIQ-SSGTSPKP----GINLRFAVFGDR---LPGTGNQYHYPFDYYMIRLVKVELRPAFN---------------PFTRVRTQGSTYIDKEGNITTTTSGSEWNVDPYAAMS-SRK-TWSPHRYHKR-------VFIPKP--------TIQQGGTGSNIWSTWYTPG--GRQLWLN-------SIQDNVVFYGMGMSLRQAEDTA---------APLTVEATITYYIRFGQWTGLA
>ABS70980.1_capsid_protein_Duck_circovirus
RRSTYR--RAYRARRRRRGLRRRLRRRRLRIGRPRRRFSVVTLKVTRHTVFGFFGSGTGPTAAGRWQGLSLEDGAQYTDPPAQGNNICGLNMRWAMFGDTNSYMQGNKPQYHYPYDYYIIKGVAVTLRPAYN---------------VYQKSKTQGSTIIDKDGQIVRTSTTG-WAIDPYGSTS-SRR-TWDPSRIHRR-------YFVPKP--------TIQGAGQGS-TYSTFFLGG--KNFTWIN-------CSQDQVVHYGMGMSLRKPDNATGD------EGKYDIEAQFTFYIKFGQFTGF-
>ABA39142.1_capsid_Goose_circovirus
YRARPR--SLYYRRRRATNRRRRYRRRRLHIGRIRSRYTIFNVKQTQNISFTFFG--TGSPDKNKWQAMSLEAIP-SSGTSPKP----GINLRFAVFGDR---LPGTGNQYHYPFDYYMIRLVKVELRPAFN---------------PFQRVRTQGSTYIDKEGNITTTTSGSEWNVDPYAAMS-SRK-TWSPHRYHKR-------VFIPKP--------TIQQGGTGSNIWSTWYTPG--GRQLWLN-------SIQDNVVFYGMGMSLRQAEDTA---------APLTVEATITYYIRFGQWTGLA
>ABA39138.1_capsid_Goose_circovirus
YRARPR--SLYYRRRRATNRRRRYRRRGLHIGRIRSRYTIFNVKQTQNISFTFFG--TGSPDKNKWQAMSLEAIP-SSGTSPKP----GINLRFAVFGDR---LPGTGNQYHYPFDYYMIRLVKVELRPAFN---------------PFQRVRTQGSTYIDKEGNITTTTSGSEWNVDPYAAMS-SRK-TWSPHRYHKR-------VFIPKP--------TIQQGGTGSNIWSTWYTPG--GRQLWLN-------SIQDNVVFYGMGMSLRQAEDTA---------APLTVEATITYYIRFGQWTGLA
>AAT51967.1_capsid_protein_Goose_circovirus
YRARPR--SLYYRRRRATNRRRRYKRRRLHIGRIRSRYTIFNVKQTQSISFTFFG--TGGPDKNKWQAMSLEAIP-SSGASPKP----GINLRFAVFGDR---LPGTGNQYHYPFDYYMIRLVKVELRPAFN---------------PFQRVRTQGSTYIDKEGNITTTTSGSEWNVDPYAAMS-SRK-TWSPHRYHKR-------VFIPKP--------TIQQGGTGSNIWSTWYTPG--GRQLWLN-------SIQDNVVFYGMGMSLRQAEDTA---------APLTVEATITYYIRFGQWTGLA
>AOS89453.1_capsid_protein_Goose_circovirus
YRARPR--SLYYRRRRAINRRRRYRRRRLHIGRIRSKYTIFNVKQTQNISFTFFG--TGSPDKNKWQAMSLEAVQ-SSGTSPKP----GINLRFAVFGDR---LPGTGNQYHYPFDYYMIRMVKVELRPAFN---------------PFQRVRTQGSTYIDKEGNITTTTSGGEWNVDPYAAMS-SRK-TWSPHRYHKR-------VFVPKP--------TIQQGGTGTNIWSTWYTPG--GRQLWLN-------SIQDNVVFYGMGMSLRQAEDTA---------APLTVEATITYYIRFGQWTGLS
>NP_150370.1_capsid_Goose_circovirus
YRARPR--SLYSRRRRATNRRRRYRRRRLHIGRIRSKYTIFNVKQTQNISFTFFG--TGSPDKNKWQAMSLEAVQ-SSGTSPKP----GINLRFAVFGDR---LPGTGNQYHYPFDYYMIRMVKVELRPAFN---------------PFQRVRTQGSTYIDKEGNITTTTSGGEWNVDPYAAMS-SRK-TWSPHRYHKR-------VFVPKP--------TIQQGGTGTNIWSTWYTPG--GRQLWLN-------SIQDNVVFYGMGMSLRQAEDTA---------APLTVEATITYYIRFGQWTGLS
>AZQ25392.1_putative_cap_Goose_circovirus
YRARPR--SLYYRRRRATNRRRRYRRRRLHIGRIRSKYTIFNVKQTQNISFTFFG--TGSPDKNKWQAMSLEAIP-SSGTTPKP----GINLRFAVFGDR---LPGTGNQYHYPFDYYMIRLVKVELRPAFN---------------PFQRVRTQGSTYIDKEGNITTTTSGSEWNVDPYAAMS-SRK-TWSPHRYHKR-------VFVPKP--------TIQQGGTGSNIWSTWYTPG--GRQLWLN-------SIQDNVVFYGMGMSLRQAEDTA---------APLTVEATITYYIRFGQWTGLA
>ALL45375.1_Cap_Goose_circovirus
YRARPR--SLYYRRRRATNRRRRYRRRRLHIGRIRSRYTIFNVKQTQNISFTFFG--TGSPDKNKWQAMSLEAIQ-SSGTSPKP----GINLRFAVFGDR---LPGTGNQYHYPFDYYMIRLVKVELRPAFN---------------PFQRVRTQGSTYIDKEGNITTTTSGSEWNVDPYAAMS-SRK-TWSPHRYHKR-------VFIPKP--------TIQQGGTGSNIWSTWYTPG--GRQLWLN-------SIQDNVVFYGMGMSLRQAEDTA---------APLTVEATITYYIRFGQWTGLA
>AOS89474.1_capsid_protein_Goose_circovirus
YRARPR--SLYYRRRRAANRRRRYRRRRLHIGRIRSKYTIFNVKQTQNISFTFFG--TGSPDKNKWQAMSLEAIP-SSGTSPKP----GINLRFAVFGDR---LPGTGNQYHYPFDYYLIRRVKVELRPAFN---------------PFQRVRTQGSTYIDKEGNITTTTSGSEWNVDPYAAMS-SRK-TWSPHRYHKR-------VFVPKP--------TIQQGGTGTNIWSTWYTPG--GRQLWLN-------SIQDNVVFYGMGMSLRQAEDTA---------APLTVEATITYYIRFGQWTGLS
>ABA39150.1_capsid_Goose_circovirus
YRARPR--SLYYRRRRATNRRRRYRRRRLHIGRIRSRYTIFNVKQTQNISFTFFG--TGSPDKNKWQAMSLEAIP-SSGTSPKP----GINLRFAVFGDR---LPGTGNQYHYPFDYYMIRMVKVELRPAFN---------------PFQRVRTQGSTYIDKEGNITTTTSGSEWNVDPYAAMS-SRK-TWSPHRYHKR-------VFIPKP--------TIQQGGTGSNIWSTWYTPG--GRQLWLN-------SIQDNVVFYGMGMSLRQAEDTA---------APLTVEATITYYIRFGQWTGLA
>ABA39166.1_capsid_Goose_circovirus
YRARPR--SLYYRRRRAANRRRRYRRRRLHIGRIRSRYTIFNVKQTQNISFTFFE--TGSPAKNKWQAMSLEAVP-ASGTSPKP----GINLRFAVFGDR---SPGTGNSYHYPFDYYMIRMVKVELRPAFN---------------PFQRVRTQGSTYIDKEGNITTTTSGSEWNVDPYAAMS-SRK-TWSPHRYHKR-------IFIPKP--------TIQQGGSGTNIWSTWYTPG--GRQLWLN-------SIQDNVVFYGMGMSLRQAEDTA---------APLTIEATITYYIRFGQWTGLS
>ABA39158.1_capsid_Goose_circovirus
YRARPR--SLYYRRRRAANRRRRYRRRRLHIGRIRSRYTIFNVKQTQTISFTFFE--TGSPAKNKWQAMSLEAVP-ASGTSPKP----GINLRFAVFGDR---SPGTGNSYHYPFDYYMIRMVKVELRPAFN---------------PFQRVRTQGSTYIDKEGNITTTTSGSEWNVDPYAAMS-SRK-TWSPHRYHKR-------IFIPKP--------TIQQGGSGTNIWSTWYTPG--GRQLWLN-------SIQDNVVFYGMGMSLRQAEDTA---------APLTIEATITYYIRFGQWTGLS
>AAN37978.1_capsid_protein_Goose_circovirus
YRARPR--SLYYRRRRAANRRRRYRRRRLHIGRIRSRYTIFNVKQTQNISFTFFE--TGSPAKNKWQAMSLEAVP-SSGTSPKP----GINLRFAVFGDR---SPGTGNSYHYPFDYYMIRMVKVELRPAFN---------------PFQRVRTQGSTYIDKEGNITTTTSGSEWNVDPYAAMS-SRK-TWSPHRYHKR-------IFIPKP--------TIQQGGSGTNIWSTWYTPG--GRQLWLN-------SIQDNVVFYGMGMSLRQAEDTA---------APLTVEATITYYIRFGQWTGLS
>AKC34828.1_capsid_protein_Goose_circovirus
YRARPR--SLYYRRRRAANRRRRYRRRRLHIGRIRSKYTIFNVKQTQNISFTFFE--TGSPAKNKWQAMSLEAVS-STGTGPKP----GINLRFAVFGDR---LPGTGNSYHYPFDYYMIRMVKVELRPAFN---------------PFQRVRTQGSTYIDKEGNITTTTSGSEWNVDPYAAMS-SRK-TWSPHRYHKR-------IFIPKP--------TIQQGGSGTNIWSTWYTPG--GRQLWLN-------SIQDNVVFYGMGMSLRQAEDTA---------APLTVEATITYYIRFGQWTGLS
>AZQ25388.1_putative_cap_Goose_circovirus
YRARPR--SLYYRRRRAANRRRRYRRRRLHIGRIRSKYTIFNVKQTQNISFTFFG--TGSPDKNKWQAMSLEAVQ-SSGTSPKP----GINLRFAVFGDR---LPGTANQYHYPFDYYMIRLVKVELRPAFN---------------PFQRVRTQGSTYIDKEGNITTTTSGSEWNVDPYAAMS-SRK-TWSPHRYHKR-------VFIPKP--------TIQQGGSGSNIWSTWYTPG--GRQLWLN-------SIQDNVVFYGMGMSLRQAEDTA---------APLTVEATITYYIRFGQWTGLA
>AZQ25388.1_putative_cap_Goose_circovirus(2)
YRARPR--SLYYRRRRAANRRRRYRRRRLHIGRIRSKYTIFNVKQTQNISFTFFG--TGSPDKNKWQAMSLEAVQ-SSGTSPKP----GINLRFAVFGDR---LPGTANQYHYPFDYYMIRLVKVELRPAFN---------------PFQRVRTQGSTYIDKEGNITTTTSGSEWNVDPYAAMS-SRK-TWSPHRYHKR-------VFIPKP--------TIQQGGSGSNIWSTWYTPG--GRQLWLN-------SIQDNVVFYGMGMSLRQAEDTA---------APLTVEATITYYIRFGQWTGLA
>AKC34808.1_capsid_protein_Goose_circovirus
YRARPR--SLYYRRRRAANRRRRYRRRRLHIGRIRSRYTIFNVKQTQNISFTFFE--TGSPAKNKWQAMSLEAVS-STGTGPKP----GINLRFAVFGDR---LPGTGNSYHYPFDYYMIRMVKVELRPAFN---------------PFQRVRTQGSTYIDKEGNITTTTSGSEWNVDPYAAMS-SRK-TWSPHRYHKR-------IFIPKP--------TIQQGGSGTNIWSTWYTPG--GRQLWLN-------SIQDNVVFYGMGMSLRQAEDTA---------APLTVEATITYYIRFGQWTGLS
>ABU48446.1_putative_capsid_protein_Swan_circovirus
SRAGSR--RLYHRRRRTYYRRRRYGRRRLRISRIRSRFTVFNVKQTQNITFTFFT--LGGPEKGKWESLSLESVSRPSDTKPKP----GLNLRFAMFGDR---DPGVGRAYHYPFDYYMFRLVKVEFRPAYN---------------PIERVRTQGSSYIDKEGDITTVAGTQAWSVDPYAAMS-SRK-TWAPHRYHKR-------VFIPKP--------TIQSAQGSTQTYSTWFTPG--HRQQWLN-------STQDQVIHYGLGFSLRQAEETA---------KPVTVEATITYYIRFGQWTGLS
>YP_009506284.1_capsid_protein_Human_stool-associated_circular_virus_NG13
#NAME?
>AXQ66488.1_capsid_protein_CRESS_virus_sp.
MPYLRR--QNNRKNTRKPTMNRRTTRRNVRKPKATLVAKPQVYPFRRSTEAFLDMSSPSDGWLTTLDNQLVKTFTYNLNQLPN------------------------HSEFVNLFSQYKLNYAMVEMFPNVSQMVSG----------YTQTGGSSSNYLVTVWRNTHGVPLTAAFTRDELLEIQ-NKRTFMLPTTKPTR-------FKMPLK---------QLATTYASTLNSDYATIR----PRYIN-------TSEDTTQHYGINVAITRVDGSAFA------ADAANTLVRSTVLFTCKQVK---
>AXH77077.1_capsid_protein_CRESS_virus_sp.
MPAKSG------YRKSTRKPRRRFKSRIGRVPRGIYP-STYKFKRAFTDVVTLSSVDTPPAGWSIVDNAMTTQMVFALEQLGDP------------------------ADFSNLFRKYKIAGVKTQMYFTNT----------------ATKNDGFGSVYPAATQRVPQLMLYTNVNQTGRVNGTFTEQYFLNTQTARKR-------TIIHDN------TRPITLYHRVKQLNRVYSSGQVAGDNDYALSDPKYVSTQDKTVEHYGYEMRIQHVSGDPWPAAN--STTPVRMKLIHTFYFSCQGVE---
>AXH73455.1_capsid_protein_CRESS_virus_sp.
-MP--RKMPYKK-RRPKRKPTI--GRPP--RRP-LAAPRPYLFKRSISEVQTLSPDNP--YWISN-VNN-LGKAFAFSLASMTG-----------------------DTDFQNLFKYYRLKGARVRLYFSNTGSVSTSEQGTS----VFPNSQILVSMDRNMNGETG---GVADESNYLSSQTV-KRRIALGGDRKPID-------IYMPLK--------QANEVYE-SALVSRNTLCS----PKWVAT------
>AXH78951.1_capsid_protein_Circular_genetic_element_sp.
-MPPKNSKG-KKSNGYNKRKSY--KSKLG-RPSRGLTQSTYFFTRKKSNVIKLSDTTLSDGWNVSSDN-GIYKDWNFNLSELTD-----------------------YTDFTALFKQYKICAVQVELTFNNTGSVVSANDGSTAS--IMPGTQLQLYTIPNRVGKARGALSPLTEAIVLNTQAS-KKRLALNG-GRPLK-------YYMKLN--------QLGEIFN-TSINTDYVVTR----PRYIST------
>AXH74207.1_capsid_protein_CRESS_virus_sp.
-MPVRRRKNNLRIRRANAARKK--RKGIG-KPTGGLNQAVYLFKRRKQDIVKLDGTSESGGFIVNATNTEAYRQWTFKLEDLVT-----------------------STDFVALFRRYKINGVKVELAFSNTG-----SDAQGYN--FNCNRQLQIMTTKNSSGKT----EVLTNEKMLDTQAM-KKRLALNG-GKPIT-------FYMPVT--------QLSQMYA-SAINTDYATTK----PKYVST------
>AXH74720.1_capsid_protein_CRESS_virus_sp.
-MPYKRAYGRKRPRARRRAPAR--RRQA---LAKPMRPATYAFKRQYSEVVSLNTSSPPLGWVAS--GNSLCRSLVFKLSDLLD-----------------------YSDFTNLFNQYKLSAVKLELIFSNTTSGAVSSLSSSVPG-TQSNSQLIMWMCPNNSGDGV---TVG-PESMLKMSSS-TKRLCLNG-GRPIT-------SYQRLN--------QLGLVYG-GTGNDDHSMTR----PRFIST------
>AXQ65783.1_capsid_jelly_roll_protein_CRESS_virus_sp.
-MPRYKRKRSTGVRRSRTRTIRRLRKRVARSIARPLRPATYRFKRSISTTLDLGNIDPDPNWIYTPAEPGANRKWVFALSDLTE-----------------------FGDFTSLFGFYRINAVNVQIIMPNTVTDAGALGQAAKG-----NFIAYAISDESTFGNQY---SNGIEAAYLRCQSH-SKKLLTTTTGRGHN-------FYMKVK--------QLSLAAH-SAENNDYRVMR----PAFIST------
>AXH73487.1_hypothetical_protein_CRESS_virus_sp.
--MPIR--RKTRPRRRKRAAFSKPMQIVPRKPRMAPRVLQFKRRFSSDLVLNTVSPPAGWTSLASGGDEALTLGYVFSMAEIPN-----------------------YSNFTNLFDSYRIKGVRLQGYYSFT----------------TTAPENQAQVMLHYCRDHLGQNTASVLTEDWFNERPRSRKRLIVNSVGKPS-----FDIYMPLS---------QLSNTYQSVANNDYVMQK----PRFIS-------
>AXH74816.1_hypothetical_protein_CRESS_virus_sp.
-MPYVRRKSRMS-RRPRRTTKN--RRPSNARVPRGLAPSVYRFKRDIEQTLALSQSTPPEGWTADSANNGLYSVFGWSLGALGD-----------------------SGDFTSLFRDYRIKGARVKMFFSNT---QSSTDNPD----TFANSQILVRMVRLQDGGDT---ALS-LPFFQQTQAK-KYKLAINGG-KPLD-------IYMPLK--------QANEVTS-STGTA-NTMMT----PKFVST------
>AXH75824.1_hypothetical_protein_CRESS_virus_sp.
-MPIVRRRKRVK-RKQHPISTR--RRVANSKIGRPMKPATFRFKRTFEQVVDLASIPSASGWIPS--GNGIYKQFVYDLSLLPN-----------------------ASDFTNLFSEYKLTGVAVKMYFSNNVSGAAPSGSG------HSNSQLLMRISPNPNGSSD---TLT-EQFFNESQST-KKRLCLNTLGKPVS-------IYQPLK--------QLNYAYNNSIGSNSYTAQK----PRFIST------
>AXH75869.1_hypothetical_protein_CRESS_virus_sp.
--MPRK--YVPKRNRRSVPYRRKRFSRQMFKPKKGLSRSIIPFTRERETYFHLSDLTGNTTAPFSNMQHTNDGGVVGQINIRLN-------------------DFPSASDFTNLFRQYKLNYIKITMIPAAN-------------TVLSGATRDDEGNYSNNQILIRTMLNRTGIAIGAGNTISEWSQVQAKKQWVLAR--------DKPTTIT-----CKLNQLVPCGNAEAADLVPT-VVKPRYVS-------
>AXH77402.1_hypothetical_protein_CRESS_virus_sp.
MPFKKK--KPYGKRTFRRNTRKMARRGRQSIARPLKP-AVYYFKRTVAVTFPINDAGQYPNWLAPVTLVGDNGAAGARVVNLS--------------------EISDHTDYTNLFKMYKIMAIKDQWYTTSTIS------------TQGSTVGAQGQIQVLYQPNLTGVIPADMTEEYFLKGQTFKMRNLVNGGRPVTI-------YTRCKQ--------QSLKYGGSVTNPIDYAVSS----PKWIS-------TTEDTCPHYGNDIRLQPVWSGGDIT-----QLNVHVKIVSTYYIACKQVQ---
>YP_009551391.1_putative_capsid_protein_Fly_associated_circular_virus_6
MAWSRR----RTRFQRQRPRRLRRARRL---TRTRFRRYRPRGGGTRSATVKLTAETTYAPWQGPLTNVQAGWKPVAFTPQNLQ----------------------GFNDYQSVYSQFRVKKCVVKINRGPDT---------------NLVYLVVPSRAFAQTAAPSSSIANSWLAYVPPQTEQALRQTRWQKELMPSTTAGKVRFGFHPYTMITAMGPI--AQGQ--SINFTRVWNLNKWTPMSWA--------LAQYPMYMYGPYLCLNNALTNADP------DLTTSVSCIIECYFQFKGQK---
>AWU66060.1_hypothetical_protein_unidentified_circular_ssDNA_virus(2)
MPARYG--RYYRRRRRSTRKFKRRPVRR---YRRTYRRRSYRRRGTVSSVIKLQGHADWHVYDIQSKTH----YPFSFSPLQVQ----------------------GFSEYQAVYSHFKILKVVMTISRQVIE-------------WDLDKYAVVPSRTFAAVQAPFNNVTNAPLAYNPGQPIEALGQTRWFKERLVNSTQQNIRVGFYPYTMVGTLGPATIGSAG----IYQRVWEGKRWMPFSWAWEDLNMRDDPRRGTTFWGPFVIFSTVAENNWS----------NVKVDFSMYVKFKGQK---
>BBF24946.1_putative_capsid_protein_Feline_stool-associated_circular_virus_KU9
MGMGRR--RYYRRRYVSRPPRRRMTYRR---YSRRYCRTKRAPKGTYSSVVTLTQDAEWR-FSNQNASN--RWVAFTFSPVSVP----------------------GFLDYKGTYSHFRILKGKLYLSRALGN-----------DAGTTFNYLVVGSRPFAATQNARTTTG--QDALMPAQTEEALRQAKWQRVRYPSTTTNVVPVGFHPYAIVQTFGPTPYTTGS--DMMWQRIWEGRRWMPFSWA-------AATGSALSFFGPYLVVDKSNGELS-------QGSWSVQCTLKISVQFKGQR---
>AUM62048.1_capsid_uncultured_virus(2)
MARRYG--KFRKRRFR---KYRRRPMRR---FRRRRYSRARRSK-TISSIVCLSYETVWQ---PQNGSDPGKHYAFSFAPYQSH----------------------AFREYKTVYSHYRILKAKMYLSVQYPGS----------EFQPVTNYLVVGSRPFLSVSRPLTQYP--TYDWAPTAEESELRQARWQRLHYPNTTTQVVTIGFYPYTMVGTLGPAAMGKDG----FFQRIWEGKKWTPFSWEWNPDTTTNSDSIGVSYYGPYVVRNYANINKLP-------GTPTISTQVKFWCQFKGQR---
>AWU66060.1_hypothetical_protein_unidentified_circular_ssDNA_virus
MPARYG--RYYRRRRRSTRKFKRRPVRR---YRRTYRRRSYRRRGTVSSVIKLQGHADWHVYDIQSKTH----YPFSFSPLQVQ----------------------GFSEYQAVYSHFKILKVVMTISRQVIE-------------WDLDKYAVVPSRTFAAVQAPFNNVTNAPLAYNPGQPIEALGQTRWFKERLVNSTQQNIRVGFYPYTMVGTLGPATIGSAG----IYQRVWEGKRWMPFSWAWEDLNMRDDPRRGTTFWGPFVIFSTVAENNWS----------NVKVDFSMYVKFKGQK---
>YP_009551357.1_putative_capsid_protein_Fly_associated_circular_virus_7
MRYGST--KGYRRSYRYRRHRRSYATRT---RRTRRRYYRRRSR-TISSVIKLTYDATWQ---FGGGPN--TWSVFSFNPLLLP----------------------GFKDYQSTFTHFRVLKAKLFVNRQIQALVAATSPTPQIVDGSKWNYLVVGSRPFASTTPPVANNAL-ASAFVPDQSTDALRQTKWQRVHYPSTTTQRVSIGFYPYTMVGTFGPTITTGVGNQNVQYQRIWEGKKWMPFTWALD----QTGVDRVMSFFGPYMVADAPP-ELQET----QYMGLGTNCTLQVSVQFKGQR---
>BBF24950.1_putative_capsid_protein_Feline_stool-associated_circular_virus_KU8
MGMGRR--RYYRRRYVSRPPRRRMTYRR---YSRRYCRTKRAPKGTYSSVVTLTQDAEWR-FSNQNASN--RWVAFTFSPVSVP----------------------GFLDYKGTYSHFRILKGKLYLSRALGN-----------DAGTTFNYLVVGSRPFAATQNARTTTG--QDALMPAQTEEALRQAKWQRVRYPSTNTNVVPVGFHPYAIVQTFGPTPYTTGS--DMMWQRIWEGRRWMPFSWA-------AATGSALSFFGPYLVVDKSNGELS-------QGSWSVQCTLKISVQFKGQR---
>BBF24948.1_putative_capsid_protein_Feline_stool-associated_circular_virus_KU7
MGMGRR--RYYRRRYVSRPPRRRMTYRR---YSRRYCRTKRAPKGTYSSVVTLTQDAEWR-FSNQNASN--RWVAFTFSPVSVP----------------------GFLDYKGTYSHFRILKGKLYLSRALGN-----------DAGTTFNYLVVGSRPFAATQNAGTTTG--QDALVPAQTEEALRQAKWQRVRYPSTTTNVVPVGFHPYAIVQTFGPTPYTTGS--DMMWQRIWEGRRWMPFSWA-------AATGSALSFFGPYLVVDKCNGELS-------QGSWSVQCTLKISVQFKGQR---
>YP_009551497.1_putative_capsid_protein_Feline_stool-associated_circular_virus_KU14
MGMGRR--RYYRRRYVSRPPRRRMTYRR---YSRRYCRTRRAPKGTYSSVVTLTQDAEWK-FSNQNASN--RWVAFTFSPVSVP----------------------GFLDYKATYSHFRILKAKLYLSRALGN-----------DAGTTFNYLVVGSRPFAATQNAGTTTG--QDALVPAQTEEALRQAKWQRVRYPSTTTNVVPVGFHPYAIVQTFGPTPYTTGS--DMMWQRIWEGRRWMPFSWA-------AATGSALSFFGPYLVVDKSNGELS-------QGSWSVQCTLKISVQFKGQR---
>AYP28738.1_capsid_protein_CRESS_virus_sp.
MAWSYRSKRTYSRSARRSFRRRRLARPR---YHRRYRRLRRAPKGTYSSVVTLTQDAEWTLFTPATGSTGRTWKPFFFNPATVP----------------------GFLEYKATYSHFRILKARLYISRAING-----------ETGSNYNYLVVGSRPFAAVQTVTSSSAS-PLVFVPEQLEADLRQTKWQKVRYPNTTKNVVTLGFYPYTIVQTFGPS-STGGT--GNFWQRIWEGKRWMPLAWTRDRL--GVNPASGIAFYGPYVVVDSSTGEIPDPT--PGQDTGTVQCTLRLSVQFKGQK---
>AUM62048.1_capsid_uncultured_virus
MARRYG--KFRKRRFR---KYRRRPMRR---FRRRRYSRARRSK-TISSIVCLSYETVWQ---PQNGSDPGKHYAFSFAPYQSH----------------------AFREYKTVYSHYRILKAKMYLSVQYPGS----------EFQPVTNYLVVGSRPFLSVSRPLTQYP--TYDWAPTAEESELRQARWQRLHYPNTTTQVVTIGFYPYTMVGTLGPAAMGKDG----FFQRIWEGKKWTPFSWEWNPDTTTNSDSIGVSYYGPYVVRNYANINKLP-------GTPTISTQVKFWCQFKGQR---
>AEB60991.1_capsid_protein_Barbel_circovirus
MLLPRR--RARRRAGRRRRTRGWRRRKYVRRQRHRGRYSYFRLRAIKHDHL------TWNASNGMSSGIVFLMADMSYP--------------------------------KNYWDYYKISKVVVQLWPEFN---------------NVPINADRDKVLYGSTAVDYDDATMATSTADPFKDYS-SRK-MFISNRTHIR-------IFTPRPNI------EIYKSSASTN--YGFLNIR---SGAWIN-------TVHDGVPHYGLKIWLPSNTG---A------PSAIGYKLIIKYYVLFRNRI---

## Sheet: Supplementary Data 11
>AXH78177.1_hypothetical_protein_CRESS_virus_sp.
-------RQAKKTQSVAKIAQDVLD---------------KNSEWKRLISDKIPSTLATVS--------QVPLDQLSGLLVYDG--------------------------------PLIPQGNDVSN--------------------RNGNRVQMRSLKFNLT-----------------------------------LKFGSQPVQVRMVLIRYSNGYAISGPTPN-----VPDLATFLQDAT-----------------------KPFLSPWLKDSGFKYKKCYDQIIMLGGTSIMT---------------------------TTKKQKFFKIALKDKNKKIIFENQTDQ-------------VPDKNRYCLFAIPNIVPS---------------…
>AXH74649.1_capsid_protein_CRESS_virus_sp.
--------RSRSKSPWRSSAPAIT-------------TMSKFQPSR-GIEKKYIDTTV----------TSGWPATTAATWS--------ITM-----------------------LNGVAQGQTDST--------------------RIGQRTQMKSVQLRLTS---------------------------P--ATVNQP-------VRVRVVYDKSTNL--TAP--------VTGELFENDV-QNAMNQ-----------------------NSTAGRFITLW--DEIL---------------------FVDNSND------------AIHVEKFIKID-LPTVYGGTGAT-------------VGSIASGGLFLCLN---------H---------…
>AXF52348.1_putative_viral_capsid_protein_CRESS_virus_sp.
-GWPKGGAKYAKIPTG-ARYAPIH----------------IEQKCIDTPINTAIQQG--------------GGVDLEGTFASG-N---------------------------SQLLFEVPRGSTSYQ--------------------RIGNRVTLKKFQFNGT----------------------------LSF----GDRSPALSELRIIFYIDMEPEA--TKP--------VAADLLDLRGGLQNDESID--------------ALRCFRKLPEINRFKILY--DKLHFFNPS--------------------GRETFDVTDP-------TSITKYPAKQMKIKCYKNLNNLQAIYQEEAAGGTYEECTQAAIMCMFITDV----------------…
>AXH76474.1_putative_viral_capsid_protein_CRESS_virus_sp.
-GWPKGGSKYAKITTG-SRYAPIH----------------IEQKCIDTPINTVVVQG--------------GEVDLEGTYASG-N---------------------------SQLLFEVPRGTTSYQ--------------------RIGNRVTLKKFQFNGT----------------------------LSF----GEKSPGLSELRVIFFIDMEPEA--SKP--------VAADLLDLKGGLSNDKSID--------------ALRCFRKLSEINRFKILY--DKLHFFNPS--------------------GRETFNLDDP-------AAQKYYPPKQVKIKCYKNLNNLQAIYQEEAAGGTYEECTQAAIMCMFLTDV----------------…
>AXH73155.1_capsid_protein_CRESS_virus_sp.
-------LSKREKKDVKKIVKKEIN----------------NVVETKQAAYKITNQVISS---------ASGNKYIVNAANG--------------------------------LSDGVTRTPGQQGVG---------------GYQHIGNELLIKMAEFRCS--------------------------------FYSNANTQVANSVRIMVVWDKKAQG-----------LLVATNELLYDAGSGN-------------------SYLSPLKYNSHPTYKVLYDQTVTLMPSGTIN-------------------EEAAEGAWLQAQYRYNFHWKKYFPKGLKTTYYPDTSAT-----------DTTTIQDNALYVLLIAN-----------------…
>AXH73100.1_putative_capsid_protein_CRESS_virus_sp.
---------TSAKSSKVNLSLLQRK----------------VNQLSRGVETKVKQFIESGP-------MLVSGSGPTWQTTVG--------------------------------LSDIAQGAGDQE--------------------RIGSKVMATGISFSFLITP--------------------------------DRRNLKPFTYRVVVFRDKQHSNSASLAAQGPYGGQTAPFQTMTLGNEE--------------------VAVMPYNWDMRGRYQFYR--DKTHTLNPVVALD----------------YDPTNGNTSEIIPEAYVEHFDIKFPSPIPIYYTGAGGTN-------------AEVSTNMFQIGIYASQN---------------…
>YP_009126885.1_putative_capsid_protein_Avon-Heathcote_Estuary_associated_circular_virus_5
---------KEFVPGQDRTGGYYR-------------FGKTAMGPGM-GEMKFFDT-------------DISELTILDGG---------IVK---------------------ASMNNVPQGTGESQ--------------------RIGRKCVVKSIYLKF-------------------------SVN--LPQLENEVNMKNPDQVRVILYLDKQANG--ETT--------TL--GSILEGDP---------------------KISSFRNLSNMNRYTILM--DKVYDMNY---------E----SVAAETDQGDVRYSMV-----GKTCYVSEYRKLNIPIEFSGT--MG-----------AIDEIGSNNIGLG---------------------…
>AUM61700.1_putative_capsid_uncultured_virus
------GFSRNIERKYVDWTWKSN-AEAKLTS--GAVASEAMGVTFTSSTWNEYRFGNAAY------PDGNGSGDSGPVNH--------------------------------NLVRAPNSGTTVGT--------------------RIGNRVKVKYAKGAMTFIAAS---VGNGTILPPL-----QG-GEAIATTSTALEPYIRTTIRMVIVKDTQVNN--ATQ--------KVAWNDVFEN-----NLLGG--------------VHAELKIENMGRFFIME--DKTFTIDADDP--------------------------------QKTCQFMIPGSKIGGVRYNGG---------------DSSALADKGYYVVWAGFVG--GYKS---------…
>YP_009117073.1_hypothetical_protein_Sewage-associated_circular_DNA_virus-31
------GFARNVEKKYFDKQYISN-SLEALTG--ITGNSASNGVTYISNVWGSYNFG--------------AQVASTAISN--------------------------------DMCKGLDTGTTART--------------------RIGNKLKVSYIKGAFTFTAAQ----SNGMNNTPQ-----NGENQVVPLAANTKQDYLRTTYRFVIVKDLQVNS--TDA--------QVTWAQVFDT----TGSQAG--------------VHAELNVDNMGRFIVIQ--DKYFTLDAQNP--------------------------------QQTCPFQVKGSSVGNVRYNGP---------------GAAALTDKGIYVVWAAY---VMGVD---------…
>AXH74285.1_capsid_protein_CRESS_virus_sp.
------GFARSVEKKYMDKALAGNGSSHQVTG--VNTSDIANGFMWASEGWNIYDFA--------------TPGTAKVASN--------------------------------DLIKGLSQGTTATT--------------------RIGNKISTKFLKGAITLTAAKIVGPSTGATNGDQ-----GGESVATLPNATSIWEFLRTTFRVVIVKDMQVNS--VDA--------HINWNDVFETGTGTVGETGG--------------VHAELKIANMGRFRVLA--DHLIKTDAICP--------------------------------QETIRFMVNASQMGQIRYNGP---------------SDTSLTDKGIYIIWSAYTGNVVNVD---------…
>QGF19382.1_hypothetical_protein_Antarctic_circular_DNA_molecule
---------------YNLARTLVAT----------------NNAQFDLSSGPIGNIVELG-----------------PDAF----------------------------------DMQISQGVGQ--------------------GQRIGNKIKTKKLIFKGTVVPFGYDANFNPT--------------------------PFPVQGKIIIFYDK--QD--PTAIPSVQANGNFFQDGSTSKG-LSGDLV------------------DMWSPYNTDRYRVVA--SKTYKLGYATNE-------------GTGAQPGFQNGANNDFKLNYNFSFNLTKHYPQGVLYNDTS-------------AAPTSRGLFAMFLFAPASGN---------------…
>AXQ66264.1_putative_viral_capsid_Circoviridae_sp.
-------RGRRARKR-ASGLARSNR---------------KKINKLMNSEKTFFDKNIG---------MDVSTIGTYYPIGLE-D----FAQ------------------------GDGEGNRQ-------------------------GDKVVIKDIQIQLY----------------------------LSLKNTL-VLNDDAF-------NNIRLIL--VKFE----CPPMGPTPVNTTDILQYD-----------------SWFSLYRKR-PKIHYKIL--MDKTYYLDNQ--------------EFGTGSASNPKWQPVN----KHQAMCRHIVKFPKG---LTVTFDP-----------GSSLVIKNSLALFAISDSV---------------…
>AXH73609.1_coat_protein_CRESS_virus_sp.
-------KSRRPRKKKSSTLAKTNR---------------SKINKLISADKTFLDSQYS---------ESITNTGSFINVGLT-S----IAT------------------------GTGEGEKQ-------------------------GDKIVVKSLQMRLR----------------------------FSVLNSS-LVDSDAF-------NNIRVIL--VQFP----QPNLTGSPVTATDVLEVS-----------------NWNSFYKKR-GNIQYKIL--MDKKIYLDNQ--------------QLGG----TPRWNSNT----IHQRYCDVNFRFPKG---ITVTYVP-----------TQSTVIKNDLKLFVISDSA---------------…
>AXH74452.1_capsid_protein_CRESS_virus_sp.
------KSKSRKGSSSKRVKPSGSR---------------SFSAIASNMEKKFHDMSITS---------ANNGGQVDVGGEAWY-------------------------------LHVLKQGNGAVQ--------------------REGGKVTVCNVNIHGVVY----------------------------AASSQNLGAGTRSACRLMLVIDTQTNGVKMTTADILQQYLDQDGAIIAGTQP---------------------DWKSFRNTFSGSRFIILKEKWYTFVPENVVWG-----------------------AAAIVGNGLMQHRVSLSWKGAVPVHFSGSSGD-------------FDTCRQNAFYLFAIGMG----------------…
>AXH74407.1_capsid_protein_CRESS_virus_sp.
--------MARGRVDKAQNKLLSSM-------------KKDIDELKSDVETKYAMVVFNDV-VGSYSGASTASRQDQIFKID---------------------------------VGDSQGLTDQE---------------------RIGDKISLKHIDLTYN---------------------------LRLVNPRPSEFQDEQTTIRVFMFWDNQPNT--ITT----AGNTQTNPVYWPQLLQLAPDAGGASPD-----TEKQQMMISLKDWDNRKRYSIIY--DKTHTLAPTYN------G----AAPLGTAPDNFQQTGLGARSSTGVVHFTKAYK-SQKIRYTNAG----------------SVPNNRQLYFAYLSDVS--NTQG---------…
>AGA18293.1_hypothetical_protein_uncultured_marine_virus
------NVITGRRSGFPHPAPSRVP-----------------QGALETKSQKFANTEYD----------LLAGGVATHIN-------------------------------------SITQGTGNAN--------------------RIGYKIRNTAVHLKGQ--------------------------------FSCAQGGPRSAVAGYYLVWDKSPNLA-----------LAATSDVFNINAGAG-------------------YDMSNTFPIDNDRFVVLKSVRRTLTNSNAGRN-------------------------------VVLVDDFIKLPATCTTGFVKGNTTG-----------GIANTQTGALLLMPYRSVT---------------…
>AXH76652.1_capsid_protein_CRESS_virus_sp.
--------TARGKIDKAQNSMLKSM-------------KKEIDELKGDIEAKYNIDVIAQQGIKPYDGSTDQSRQRGINVVS---------------------------------IGDVQGTTDQQ---------------------RIGDSVSLKHVDFNYQ---------------------------LTMPYTTGSLVAQPATTVRALLFWDNQPNA--IIT----AGLTTTNRVYWPNLLQNCVLGAT--TV-----PEQKLVMLSEYDWDSRKRFSVIY--DKTHTLAPSYSP-----G----QATGGSASD----GGLGSRSCTGVIKFNKNYK-RQKIRYTNGG----------------GIPQNRQLYVAFISD-------A---------…
>AXH74339.1_putative_coat_protein_Circoviridae_sp.
--------MARGRVDKAQNQLLKSM-------------KKDIDELKSDVEAKYNVS-NGQIKVDAYDGSTDATRSRNILSVP---------------------------------TGENQGTTDVT---------------------RIGDSVSLKHIDFNYH---------------------------IIMPFTLSGQVVQEATRVRVLMLWDNQPNA--ITT----TGAVNVNKVYWPQLLQNAKLNMSPPTI-----AEQKLIPISEKDWDNRKRFSIIY--DKTHTFACAYSP-----G----QATGGSATD----GGLGPRSATGIVKFNKNYK-GQKIRYTAGG----------------SIPQNRQLYMAFISDR------A---------…
>AXQ66470.1_putative_capsid_protein_CRESS_virus_sp.
--------NARGKVDKAQSALILEN-------------NKRISALEDSVEDKYNYAWGTELGVESLDMSTATGRTQGIYAVR---------------------------------IGTNQGTTDVDS--------------------RIGDMINVKTINFKYN---------------------------LQIANGAT-SAAQPVNRVRVLVFWDNDCVK--TDT----VGSYIVNVPQWQQILQSVRVTSP---------ADDPSVILSPYDHDKRNRFNFLY--DEVHTLCPILNG-----N----TTGAGAALG------LGSRSATNMSSYNRSYKQGRKLRYTGGG----------------MIPNNRQLYIAYISDV----------------…
>AXQ65670.1_putative_capsid_protein_CRESS_virus_sp.
--------KAIKSVDKAQNVLMRSM-------------DTRIKSLESVVEKKYSYTQAELIGIRGWNPTSQATRSDQMLNLQ---------------------------------VGTSQNVTDNNG--------------------RIGDVITVKSLDFRYS---------------------------LGIEGSASGNPGQPVTKVRVFCFWDNEPVL--TST----GGTYQVNPPEWQQLLQGIQLTTP---------ANTTLFACSPKDHDTGRRFTVIH--DEVHTLAPLEG-----------TNG-------------GSRSATNLTKMYKSYKLGKKMRYAGGG----------------SMPINRALYIAFLSDN----------------…
>AXH73258.1_putative_capsid_protein_CRESS_virus_sp.
--------KARGSVDKAQNVLMRSM-------------DTRIKSLESVVEKKYSYTQAELVGIRGWNPTSQATRADQMLNLQ---------------------------------VGTSQNVTDNNG--------------------RIGDVITVKSLDFRYS---------------------------LGIEGSASGNPGQPVTKVRVFCFWDNEPVL--TST----GGTYQVNPPEWQQLLQGIQLTTP---------ANTSLFACSPKDHDTGKRFTVIH--DEVHTLAPLEG-----------TNG-------------GSRSATNLTKMYKSYKLGKKLRYAGGG----------------SMPINRALYIAFLSDN----------------…
>AXH74913.1_putative_capsid_protein_CRESS_virus_sp.
--------KARSSADKGQNVLLRNV-------------DRRLKSLESVVEQKYSYANQELLGIRGWSAASATTRQQQIVNIQ---------------------------------VGTAQNTTDNNG--------------------RIGDMITVKNIDFRYS---------------------------LGIEGSASGNPGQPVTKVRVMAFWDNEPVY--TNTSGAGAGAYLTSVPEWQQILQGIQMSTP---------DNTSLFSVSPLDHDKRKRFTLIH--DEVHTLCPLEG-----------TNG-------------GSRSATNLTRKYKSYKVGKKLRYSGGG----------------IIPINRALYVAYISDN----------------…
>AXH75037.1_putative_viral_capsid_protein_CRESS_virus_sp.
-------RIKKLEEKIEPMIKTFEQ---------------RQYDYVAPAAP-TYIGKPL---------IYGTPVVLRASDLYP-T----LQD------------------------GTTASAQNGTV--------------------RLGDKITLTSMRIKGE----------------------------VRACDSN-SATAERT-------NIVRFIL--VKFK--ESVVALTNAEICSAVLQQYP-TVTGGAL-----SSVDSMYSSYKNV-IDINNSLP--MMNYQVLRDQ--------------TFRLTN-PQNATASGA---EQWRRGFQIEKFWKKG---LVQQYSKP----------LSDQPDINQVVLICLSDST---------------…
>AXH77153.1_putative_capsid_protein_Circoviridae_sp.
-------RIAKLEKQIEPVLKTFEQ---------------RQHDYVAPSTTGGYIGTAL---------SYVAPTVFRASDLYP-T----LQD------------------------GTPASAQNGTV--------------------RLGDKITLKSMRFQGE----------------------------IRATDSA-STAGERT-------NIVRMLL--VHFK--DSVVALTNAEIVSAVLQQYP-TITGGTM-----TSVSACYSSYKNV-IDTNNSLP--IQKYQVLHDK--------------IYRLTN-AQAPLASGA---EQWRRGFDFSQYWKKG---LVQQYSKP----------LSDQPDINQCVLIVLSDSS---------------…
>AXH74783.1_putative_viral_capsid_protein_CRESS_virus_sp.
-------RISKLEKELTPLLKTFEQ---------------RFVDISPANSQAQSVDIGG---------WYYG-MGTYAPTIDA-T----VGG------------------------AAGNIALPDNL--------------------RIGNKITVKSIHFRGN----------------------------LEVAQSLPVIPTETD-------NQIRLLA--VLFPDYDSSNTLTPAQIVKQVLQQYDGGATGSPL-----APYTTMYSPYKAR-IDQTNAQP--MVKYKVLYDK--------------KFDLFNNRQATNANGAYSKQNWRLDFNIKLKFKKG---LVVTYDKP----------LSTEPSINNIVLMAVSDSA---------------…
>AXH74962.1_coat_protein_CRESS_virus_sp.
---QRSKTLEYVADPVP---PYVAQ-------------SLMSK-EQKFLDLGQVDQN------------CNPS-PLITDIIH---------------------------------LNQIGQGTSVNT--------------------RVGMRYQMTGVHIRGQ----------------------------FYQNGPQNVVPSIAGYFLVY---DSEPQG--T-L--------ATAAEMFNVNYTDMHFA----------------FPNGSSGQK-GGRFQYLA--RKEFFMGNAGS------------GTNPVEMDGVLPGT--------RLINDFIPLNRLITQCSRLNTG-----------ASISTIQKGALLVVPFGRAG---------------…
>YP_009259722.1_hypothetical_protein_Circovirus-like_genome_DCCV-4
----------AVNRPAQRAGYGST-------------ARARG--AAVTGEMKYFDC-------------ERDSGAISAVTT--------TWVAGCMVDPTRTINLGDASVATPLCLFAPKVSAALNG--------------------RIGRKAHVYKVRIAG-------------------------TIKIPPQ--TAQGTADASPTIRLALVLDKQSNA--AQM--------TA-ATLFNDAAGAE--T----------------TITSFQNPNNFGRFRVLK--EKYYQFSN---------V----NLAGDP-TAANLVQCGC----TINFKMSVSFKQPVQVNFNATN-GG-----------TVADIIDNSLHIVCGA------------------…
>YP_009126917.1_putative_capsid_protein_Avon-Heathcote_Estuary_associated_circular_virus_15
----------MNQRQIIRPYRLYT-------------PRTPG--GQVIAERKYFDE-------------TLAAKIVIAAVT--------DFND-AEVDP-----------AVRLCLFAPTQGNDISN--------------------RESRSCFVYSITVRG-------------------------SIEMLGQ--GQQTAIDNNQIARLVLVLDKQTNG--TQM--------SS-EDLLTTNSGES--P----------------MVYAYQNTANFGRFQILK--DQFIEFEP---------C----NIGG---VTGSFWQGGG----RKMFKLKHTFKEPIRVNFGSTN-GG-----------TVADIVDNSFHIICGT------------------…
>AXQ66123.1_putative_capsid_protein_CRESS_virus_sp.
----------QGNALMMKPY---A-------------PRTPG--GQIIAQRKYFDS-------------SVASSTITKITT--------SWGG-CEENP-----------TTLNTLFCPTHGNDISN--------------------RESRSCFVYNIKITG-------------------------SIIIPPV--TGPIAANTGDMCRLVLVLDKQSNG--TQM--------NA-EDLIESGTG-S--P----------------MMFGYQSTKTFGRFQVLK--DKTFSFPV---------I----QTDW---NGTAASQAGY----AKPFKLKHTFRNPLKINFNDTN-GG-----------TVADIVDTSFNLLGAG------------------…
>AUM61927.1_capsid_uncultured_virus
------GVKTKSFVPLARRGYRLN-----------------------TVEKKVFDT-----------QMYADV---SSAGA--------FYA-----------------------LCLPVPGAAMNQ--------------------RIGRKLTIKSVQFKG-----I------------------VQLELAATPAGAVTA--ESNHLRMILLYDKQPNG----A--------LPALTDVLTG-----GQ----------------TVNDLFNIDNRDRFSILK--DKVWSFDP---------M----IYDSTNKGY---------AWNRTCAYVKMYKKLNLETIFNAG-TAG-----------TSADVNSGNLIVLWLCNTP---------------…
>AXH77801.1_coat_protein_CRESS_virus_sp.
-------VKSYIKKAISNEIELKQV-----------------ATAENANTTASFTSIANG------------TWTLYAPGG-------------------------------VYELAYIAQDAKSNQ--------------------RIGDQVKVKSMKVNGFISFP------------------------SYLNSDTANVDYAGQTMRVVIFQLKKNAT------------TTLLTAALQAGPLVSTVPEFG-------------STDDIANWSNIKNLAYVLY-DKLFVRDQKAVG--------------MMYDSDLDDYISIIGTDARVVKAHLKPKIAFKWKYDSSSGTP----------DEQGDIVMYHYYARLGFTS----------------…
>AUM61794.1_capsid_uncultured_virus
-------------IVNASAPPASR-------------GFWGVRQRG-GKELKFVDV-------------AAAAYVADTTGT--------VTL-----------------------LNGVAQGDDFNQ--------------------RTGRIMDFKSVSIKG----------------------------LLQPVDAITGTS----FCRIIVFWDSQPN----GA--------TPVVTDFLVAS----------------------TAISHNNLNNRSRFKVLL--DEQHALGS---------I----DNT--TTQAYSTNP-------SVITINRYVKLPSLRTVNTGT--GA-----------TVASIQTGAIWMVTIG-SN-----A---------…
>AXH77559.1_capsid_protein_CRESS_virus_sp.
--------MATKKIDFAQNKKIVNL-------------EKKIKKIEGEPELKYSNKP---IQETAVAGLGVVG-FPLNDTIA---------------------------------QGL-----EPNQ--------------------RIGNKITATSLSFKGI---------------------------LVTD-----QGRLGYSIFRVMVYWYSDQIA--ASP--------VIIGDDLTGTRCMLTVADG---L-----VSSPSFALPYSRAYVPKTFKVLY--DKTYVLNANTYY-----T----DDTAG----------TVTRYAPVSKNIQFKIPLNRVIQFDNDGIGL-------------ASMAGNSLYIAVIADN----------------…
>AXH76161.1_putative_capsid_protein_Circoviridae_sp.
------RPTYIKT-------QRIH----------------IETKSNDQPFNFSPTSTG-------------VSGNLTGEFKLG-E---------------------------SVLIHQLERNNGSYG--------------------RVGNRVTLKNLFVNGQ----------------------------VQFNTNGGEAQKSP-SLRVIFFIDKKPGD--NPP--------SSSELLDLTGGPKNLTAVP--------------DFYAYRNLPNVDRFRIIM--DKRLSWNPS--------------------S-----LSQG-------TSNLLVPPKDLSFKIANNLKDYQAMYKEDDLLGTYDKMTQGAICMMVLSDV----------------…
>AXH73507.1_capsid_protein_CRESS_virus_sp.
---RQSNRKYRKRGRSNSRGSRIH----------------IEKKHSDEPVNMQIDQS--------------NSASLVGEFGSG-K---------------------------SQNVFELPRNTAVYG--------------------RVGSRITYKKFQFRGS----------------------------VIM----GGSNPSL-EVRLIFFIDEDPRG--SPP--------DQSLLLDLTGGVTNAKPLT--------------PVRAFRNLSEYDRFKVIS--DTWYTFTPS--------------------A-----SEIV-------VADVNYVPKEYKIQINKNLKDHQAIFKEDALTGVYDDYTKGAICVMAISEN----------------…
>AOV86220.1_putative_capsid_uncultured_virus
----------GGLQAGARSKLV------------------AAMKRAAGGEKKGMDTAIAIA--------TPVLATTNTNGD--------CFV-----------------------LNLLQQGAGSWN--------------------RIGRKASLLSLRLRGT-----------------------FSWRYTPQAVTGNVPGNT---VRMVVVWDKQPSS--STI--------PVFNDIFGKTDQQGTEST---------------TFLDPVKYDNMERYAVLR--DCVVPFT---------PQ----FFNSAGLAANTATVE------VAFDEFIKLG--GRETVFSGTTDPL-----------TLASVSTGALY-VYFRARL-----A---------…
>AUM61696.1_capsid_uncultured_virus
------NAMQLASAAWRGVRYIKG---------------------LVNSEMFHNTISNT----------TYPN-HLGTIIP----------------------------------LTDIAIGDTAVT--------------------RTGNSLFVRSIVMNMN--------------------------------CSQNASALDNTFIRMILFTDTQQVP--DTT--------PTFSNILAT-----------------------NGPNALVNLDSAGRYKFL----KTWEFAL---------------------STQN-----------PAKVIKYYKNLRHHVRYNG---------------SAATDVQKGGLYLALVS------------------…
>AUM61883.1_capsid_uncultured_virus
------NAVQLASKALRGLSYVKG---------------------LVNSEMFHNTFSAT----------TYPN-HLGDIIP----------------------------------LTNIAIGDTAVT--------------------RTGNSLFVRSIAMNMN--------------------------------CSQNASALDNTFIRMILFIDTQQVS--DTT--------PTISNILAT-----------------------TGPNALVNLDSAGRYKFL----KTWEFAL---------------------STQN-----------PAKVIKYYKNIRHHVRYNG---------------PNATDIQKGGLYLAFVS------------------…
>AUM61766.1_capsid_uncultured_virus
------NAMQVASAAWRGVKYIKG---------------------LVNSEMYHYTQSGT----------STPL-ATGDIIP----------------------------------LTNIAVGDTDVT--------------------RTGNSIFVRSITMNFN--------------------------------CSQHPARTDNTFVRMILFIDTQQIS--DTN--------PTLTDVLAS-----------------------QNPNSLLKLQNSGRFKIL----KNWEFYT---------------------NSVNN----------TGKVLKYYRNIRHHVRYND---------------INSTDIQKGGIYLLTLSNV----------------…
>AXH75408.1_capsid_protein_CRESS_virus_sp.
-----KNAARLASLAYNGVKKLRG---------------------LVNSELYKLDTAWA----------SAAI-TNGFCSH----------------------------------RTAIQLGDGDDS--------------------RTGNSVFVRSYNFKGI--------------------------------LSRNAAGANTQTVRVSIIIDTQQVS--DTV--------PTYTDIYES-----------------------LSPFAHLNSNTVGRYKILF--TRTYVLDS---------------------VQKD------------SALVNINLAMRHHVRYNG---------------VNSSDIQKGGIYMCVACD-----------------…
>AUM61631.1_capsid_uncultured_virus
----------GPGRG-----FKSN-------------FFRLQRAPGMSRELGYVDL-------------ALTGFNFDTTGS--------IVL-----------------------LNTVAQGASVNQ--------------------RVGKKIRMKGIQCRG-----------------------------IHQNNSAATTN----DCAVLIVYDKRPT----GA--------LPTATDILVSA----------------------NSFAFNNDANAGRFQILK--RHDFCLNG---------N----SSA----AANQLDT-------MSMSADFYLDLKGLEVVYKAAA-TG-----------AIGDIEQGALYCITVGNN----------------…
>AXH75782.1_putative_capsid_protein_CRESS_virus_sp.
----------FSPGYAPMQRNYVV-------------PRTTGGQSGGPGEMKYFDT-------------YMQGNQIVSANT---------WAG-TEMDP-----------ATFNCLLAPTVGSAYNQ--------------------RIAREVKVHKIKISG-------------------------TLSANKL--ATVDA-VNAVNLRLILVQDQQTNA--SQM--------QG-EQLMSGGAVDL--L----------------GVSTFQNIDNFGRFRVLK--DKRYTLGN---------P----NFYEGG-T--TYKRNGL----KIQFKMSYKFTKPVSVRFNATG-GG-----------SVADIVDNSFHIIANA------------------…
>QCX35081.1_capsid_protein_Blackfly_multicomponent_virus_2
--------GRSSYRRRNKFNAFSH--------------ATNPS--YPRPEVKWFDTTQG---------TITAPVEILNDGSN------------------------------MTIINKIGGGIFANQ--------------------RIGQQVATKSVFYQLVIN---------------------------------LGPTAVPIVVRHMLFWDKQPTP--AVP--------LVTDLLAG-APFVT----------------------SPLNLNNRERFVVLA--EDRITLSPM---------------------------------GDQIKIIDGFRNINQLTTYVNSA--------------VAADPTTGSLNVFLVSDE----------------…
>AXH75818.1_capsid_protein_CRESS_virus_sp.
------ATAYANTRLGWSMANPEQP-------------LPGPRRSYQRPELKYFDTVLASTWD------GSNGPSTVTIVN------------------------------------KPPQGAGSTN--------------------RIGNAISLRSLEVVGEIFAG--------------------------------TAQVTNQCCRMIICWDHQPDS-------------AGIPTPITPQLLIN------------------ATPDGLFNVNNTDRYTILY--DKIFYVSASAAN-----------------------------PNWMKPIHLYLSLKNVEARYPLAPGN-------------FPVSNSLCIYTMGDTAVG---------------…
>AXH76245.1_coat_protein/nuclear_export_CRESS_virus_sp.
---------AAAVSSRRTVEEIKR-------------------IAYSTAETKHEGTTFTN---------DLDVPTLQLLNG-------------------------------------VAQGDTGTT--------------------RDGNRITMSSIEIRGN--------------------------------AYPGISTDDINRGVLVIVLDRQPNG-----------LAPNLGEIYDVSSGTIDP------------------VIALRNDRFLERYKILYREDFVLGFKANTGG---------------GGTWYPPGEKAVHMIHKYIDLTKVLKEKDRLVRYSASTTN-------------VSGIQTNSIYALTFPSNQ---------------…
>AGA18454.1_hypothetical_protein_uncultured_marine_virus
---RTRTRGSYSANPHP---APSQA-------------AVNSR-SLKAVTYVQSTFR------------PSSS-ITQAGVP----------------------------------VDVVPRGALETQ--------------------RLGHKWKVTALHLRGH----------------------------IR-IAQTAQDYANSGYYVVW---DKQPNG--V-A--------ALWDNVFTG--TSAPYS----------------FPALSGDE----RFKIIH--HRIFNLTYQGQ------------AL-----DANTNSQ--------YVIDDYIKLPAGLVCCDTVGSQG---------TGAVADRQSGQLLLFPYSGK----------------…
>AGA18398.1_hypothetical_protein_uncultured_marine_virus
---RPKRLGTFSANPHP---APSQA-------------SVNSR-SVKAVTYVQATFR------------PNSS-ITQAGYP----------------------------------VDVVPRGTLETN--------------------RLGHKWKVTALHLRGH----------------------------IR-IAQTAQDYANSGYYVVW---DKQPNG--A-A--------ATWGSVFTG--NSAPYS----------------FPALSVDE----RYKIIH--HRIFNMTYQGQ------------AL-----DANSNSQ--------YVIDDYIKLPAGLVCCDTVGSQG---------TGVVADRQSGQLLLFPYSGK----------------…
>AXH76899.1_coat_protein_CRESS_virus_sp.
---QRAKTMEYAADPVP---PVYPV-------------SRTNK-EQKFLDMPPITKD------------CHQD-PGPADIEL---------------------------------LNQIGQGSSVNT--------------------RIGMRYNITGVHIRGH----------------------------MYQKGPQQTDPCIAGYYVVY---DSEPHG--N-L--------ATSAEMFNLRSTDMTYA----------------FPNGSEGQK-GGRFKYIT--RKEFTLGNLGS------------GSSPVPMDGVVPGL--------RLINDYIPLNKLPVQCMRLNTG-----------STVSTIQKGALLIVPFGRQG---------------…
>AGA18390.1_hypothetical_protein_uncultured_marine_virus
-------VKRSVDAKQNKAIKDLKT---------------KVAKLVQADEKKWYDTQVT---------SQAVSTGGAVNPMLD-L----NVW------------------------AGNNAARQN---------------------EREGNTLVVTSLKFDGL----------------------------VYID--QTFASPDYN-------NIVRIML--VQMT----DDNITAPNLSDVLET--------------------VNIDSFYKLKGQRRYKVH--YDKRFYLQNV--------------EQTASTTAGMSAT-TSTEPFRKRFII--KAKIPKKGLKVSYAQGSI----------SGNGPVQNGFFLLAISDSG---------------…
>AXH77106.1_putative_viral_capsid_CRESS_virus_sp.
---------SINARQSKAIKKNTKA----------------IKELRKPQEMKWVDDKVYIAPYNVGYIDVLNDVVPWDTEP------------------------------------SITGGLSSNLTR---------------LNSREGDQIICKRYQFKGIMEVR-------------------------LNDVDTITNLDDVVRIRCLYLWINSPHVAGAIP------IAPDVSDILENVN---------------------DPINSLYKKAGNLHFRVLKDYTKNMQPQLYVT----------------DVSNAIVRTFQSTEKSRFTINDVIDLRKMRSTEFQGSNLMAG------------TNPFKGMLCRMVISDAP---------------…
>AXH74935.1_capsid_protein_Circoviridae_sp.
--------VKTVNRKVKVLQKR---------------------IELKWADVYYNQELNN----------SASGTMVQLLNG-------------------------------------LLAGTTANQ--------------------RIGNEVHWTSLQFRGT--------------------------------ITMDSLRKAASNVRLIIFWDRQANQAAPQTLST-----AISKGLLEDTTVTD-------------------LFLSPFSYPTQDRYRVLY--DKRWVLNP--------------------QLQLTEASGSVTVNQPYTVSFKKKIQLNRSTKYDANNDVT------------VAGIMTNSLYALFYADS----------------…
>AXF52668.1_capsid_protein_CRESS_virus_sp.
--------PVGTKKDQIQDKQIKNI-------------KKKIKKIEYNEEVLYVDVSSIGAVAIPETGLQLAG-GGIAQAIE---------------------------------RGD-----DPDQ--------------------RQGNEITTTSLLFKAN---------------------------IQSN-----TAKLTPSRVRCVVYWDSQANG--AVN--------VTS-----GTANSLMEASG---S-----VDG---TLDMRNQETIDRFTILM--DKVYTLNP-QLE-----L----TTTAG----------TVTANQPVSINISKRFRLGRKIQYSGSGNGI-------------VDLVKNNICVVLISDS----------------…
>AXH77246.1_capsid_protein_CRESS_virus_sp.
--------PSGTKKDQMQDKQISNI-------------KKKIKKIEYNEEVKYADVSSIGAVPIPETGLQLSG-GGIAQVIE---------------------------------RGD-----DPDQ--------------------RDGNEIVTTSLLFKAD---------------------------IRTN-----TAKLTPSRVRCVVYWDSQANG--AVN--------VTS-----GTANSLMEASA---S-----VDG---TLDMRNQETIDRFTILM--DKVYTLNP-QLE-----L----TTTAG----------TVTANQPVSLSISKRFRLGRKIQYSGTGNGM-------------VDLVKNNICVVLISDS----------------…
>AXH73292.1_coat_protein/nuclear_export_Geminiviridae_sp.
-----RSRPFFYANPIP---AAVSL-------------PINID-TTKQKTYIAQYYT------------PTND-PAAVGFV----------------------------------MDDIGRGTSDTE--------------------RVGSKWMPTALHLRGR----------------------------VN-ANLAGNDTQILGYYVVW---DKSPSG--A-A--------ATFAQVFTG--SSPFFA----------------FPASSTDD----RFEIIA--AKRFNLTVQNT------------APG----EANSNSQ--------HLVDHYIRLPGKHVCHSTIGTT----------SGAIVNRTMGALLMFMYTES----------------…
>AXH75485.1_putative_coat_protein_CRESS_virus_sp.
---QRAKTMEYATEPVP---PFVRQ-------------SLNSK-EQKYLDLGEVDVD------------CDAN-PQLTQIVH---------------------------------LNQIGQGTSVNT--------------------RVGMRYQMTGIHIRGQ----------------------------FYQNGPQNIVPSIAGYYLVY---DSEPQG--T-I--------ATAAEMFNVNFNKMHFA----------------FPNGTYGQK-GGRFKYLH--RKEFVMGNAGS------------GTTPVEMDGVLPGV--------RIINDFIPLNKLVTQCLRLNAG-----------ASITSIAKGALYVVPFGRQG---------------…
>AXQ66395.1_capsid_protein_CRESS_virus_sp.
------KYRSTAEKKYFDKTITGL-SLEAPTGDVSPANPLSSGLMYVSNNWNTYSFN--------------NQSAPSADTN--------------------------------NLLKGLITGTSART--------------------RVGNKIRGKELRGVATFAAAT-------TEVVAQ-----NG--EVPFDNSIGVGYYLRTTYRWCIIKDLQVNN--ADS--------AVTWNQVFENGTG--SAAAG--------------VHAELNVDNMGRFRILA--DNTFQLSAQNP--------------------------------QKSVQWSIPQGHIGSIQYNGD---------------GIGALTNHGIHFIYAAFVY-----G---------…
>AXQ66534.1_putative_capsid_protein_CRESS_virus_sp.
--------KARSAADRGQNVLLRNV-------------DKRLKSLESVVEQKYAYEQQELLGIRGWDPTSQATRQSQLVNVQ---------------------------------VGTSQDVTDNNG--------------------RIGDKITVKNIDFRYS---------------------------LGIEGSASGNPGQPVTKIRVMLFWDNEPVY--TNT----AGAYLTNVPEWQQLLQGLQLTTP---------AQTSLFAMSPLDHDKKRRFTIIH--DEVHTLCPLEG-----------TNG-------------GARSATNQTRKYKAYKVGKKIRYSGGG----------------IVPINRALYVAYISDN----------------…
>AXH73303.1_hypothetical_protein_CRESS_virus_sp.
-------RKRRRKKKQSAPLATIN----------------KKLNLLLG-NKTYFDSVSN---------TNVTASGDFVPMGLA-G----IIK------------------------GTGQGQRT-------------------------GDHIMISSIQLSGV----------------------------LSVLNSA-LINDDAF-------NNIRLMA--IMIS----KPNTLNAPMVSDNVLQDG-----------------SFDSFYKKN-PDVQWSLVGKFDREYYLDNQ--------------GFGSGAASNPIWTPVK----SHQARIRHTIRFPKG---LKVTYN------------NSGDIISNDIRLFTVSDSN---------------…
>QBX89297.1_capsid_protein_Apis_mellifera_virus-10
----LKRIGGYASTAYSALRLAKT------------------VYSLINPEMKYVDNNTIN---------GSMTTTATQVN----------------------------------FITSIGQGSDVSQ--------------------RNGNSVLLKYIKCTFN---------------------------------LQYNLAQGPTAVRITIVSTMSGGT-------------PAALDIYETTSSG--------------------AATVLSPWKKNSAISYKVWYDRVHHIDQYRP--------------------------------QQIHRKDIRSRGHHHIKYQGAS---------------PTNTGPGNFYALVTVDR----------------…
>YP_009552807.1_putative_capsid_protein_Odonata-associated_circular_virus-11
------SRASIYGRAGRQLWKDVK----------------TLKNLIN-VEWKVQNHVT-------------TSTSVPNTGT-------------------------------VMLLNHLALGEDYNN--------------------RSGRQVRWKSLQWRCT----------------------------TQKHA--SATSSR---VRMLIVIDRQCKQ--ALP--------SASEILDSSVAPLID---------------------GFRQLDARKRFVILK--DVMFLLNN---------------------DRPELT-------------KTGYFKMDMKTVYDA------------SDNGDITDIYSNSLYMVMIGDE----------------…
>QGH72491.1_capsid_protein_CRESS_virus_sp._ctBNR11
----KYAAGKTLNFASKALKVAHS------------------VKNLINVEWKRKDTSSLGG--------AVGNVSPSTIGG----------------------------------MCVIAQGTDYNQ--------------------RNGNQVLLKQFGLKGT---------------------------------LLWNSNSTTQRVRIVIVMQKNAED------------PSTYIDMYGAG------------------------LDGFRYVEDKPKSRIIF--SRLYILDVN---------------------------------HKQYNITFFKKFYKTHMKWDPN--------------HSTTSPKYNDFSVLARSNDD---------------…
>AUM61747.1_capsid_uncultured_virus
------------GNA--KLAQRVK----------------RLESLTGKPEFKVVDSVG--------------STAVSTTAT-------------------------------LTLLNGLAEGDSATT--------------------RDGRQVLFKSLQLYER----------------------------GTLHA--SATNTT---IRSIIFLDKQPNE--TAP--------TAAALLATAVAGGVD---------------------AFRNLDNRKRFVILH--DSRMVLST---------------------DFPERV-------------HEHYKKMSLVSQYDS------------GNAGTIADITSNSLYLLQISDE----------------…
>QGH72492.1_capsid_protein_CRESS_virus_sp._ctmn412
------KKSYRRNAEDKRIARIAK------------------AVTSKAKELKYYDTIITNN-------TPVSGTSLVSILD------------------------------------DMAQGDTEST--------------------RDGNYIIIKSINVKGY--------------------------------VYDQGAGPRDTICRMILIREKVDCEG-----------NLPLVGDLLDTD----------------------AIPSLRYWPNMGNFQVWW--DKTFVIRAS------------------------DDYVTDQIQHSRLVKYYKKAKKPIRAYYDGVGPG-------------VGTCKRGHFFLITMTDQVAG-------------…
>QGH72832.1_capsid_protein_CRESS_virus_sp._ct1Gc25
----------RKQWFYGSNSVRRS-------------VRQQE--DGNTPELKMYDQ-------------SVLDTLIG-TGT--------SWSG-ADMDP------------SSNTLFSPNLGVDMGQ--------------------RIGRRCAVVGLDMNG-------------------------FIDCNDQ--VLAVGADPAAICRIIVFQDTQTKG--VQA--------LGNLVMEAQTADAF--H----------------VITAFPSRDAIGRFIILK--DMVYVMQN---------P----AFSSLGSSGVTYDQQGI----AKWFSFRIEFDEPVIVHFDASD-AG-----------SVADVLDNSFHVMASN------------------…
>QGH72929.1_capsid_protein_CRESS_virus_sp._ctfsu28
----------RKQWFYGSNSVRRS-------------VRQQE--DGNTPELKMYDQ-------------SVLDTLIG-TGT--------SWSG-ADMDP------------SSNTLFSPNLGVDMGQ--------------------RIGRRCAVVGLDMNG-------------------------FIDCNDQ--VLAVGADPAAICRIIVFQDTQTKG--VQA--------LGNLVMEAQTADAF--H----------------VITAFPSRDAIGRFIILK--DMVYVMQN---------P----AFSSLGSSGVTYDQQGI----AKWFSFRIEFDEPVIVHFDASD-AG-----------TVADVLDNSFHVMASN------------------…
>QGH73225.1_capsid_protein_CRESS_virus_sp._ctrF513
------RGAAKTAMVASTALRVAK-----------------QVKGLVNVEYKKRDLAQS----------ESPDNATLSVAG----------------------------------LCSIGQGDTDQA--------------------RNGNEVRAKGIQFRLS---------------------------------LSKHSTATNTMVRIMLLRCVDGGT--------------PTVNILENVGTYR--------------------CLAPKASQYANQFITIK--EWTVVLNQT----------------------------------TPIKIINYYKKLNHHIKWYSTG---------------STDFKSGSYCLAMLSN-----------------…
>AXH73561.1_coat_protein_CRESS_virus_sp.
---------RAIVATVKSVIER------------------------QTEKKHYYNDFGAS---------YSSASPDSNFVN----------------------------------LTPITQGAGDTQ--------------------RIGDTTKPYSLYLSFG-----------------------------------GGYTGTNAAVRILVFQWNQVTS-------------PSISEILYSVTDGQD------------------LVNSPISQDGLHAKKFRILMDKRIITHQYDP--------------------------------KISFVKRMSLKGCRQIGFMGG-----------------STTAAGHIYMWIISDSG---------------…
>AXH73789.1_hypothetical_protein_CRESS_virus_sp.
---------TVDSQQTKAIRTLQKK-----------------VKYINQPELKTHLYNSYG---------STTNQYSNVISLH--------------------------------LLTDTDLGTGNDE--------------------RIGDSIRVKQLYFSLF----------------------------------CVAPAASMNYVRVILFQDKRYTG------------SAVTGDQLLQDYS----------------------TTNLSHNNLHSRINDSYVNDKKDGGKGIN-----------------------------ILWDSYVIPIDDALGRGSRMMFNRTWNAG------LKVNYEGGTNGPGQIFAALFPGNS---------------…
>AXH74247.1_hypothetical_protein_CRESS_virus_sp.
---------SIDAIQSKDIAILKKK-----------------VKSIKPKVLTPAAVIANS---------SIIYSSPYILG-----------------------------------LNPLSLGTGETN--------------------RVGSKAKMEYLKMGLA--------------------------------FQSTADLGNKGSVRVLIVQQKQNRGNTTVLLDGSHSADTYGLGLFNNYASGSSAYNN-------------TNWLFNETIDFSNLYKIIY--DTNFYLDVG--------------------------------THGLTHVIKINKKLGFVTDYSYDNDG------------DMEDILYNGLYLIVLVDSIN--------------…
>YP_009109687.1_putative_viral_capsid_Circoviridae_21_LDMD-2013
---------ASAQKGYVRTTGYY---------------GRFSGKP---GEMKFFDT-------------DKTGTTVAAAGT--------VLN---------------------SSLLLIPDGTTQST--------------------RIGRKITVKHIFVHG-------------------------HLI--LPATTTPG--DTSDRVRIIMYLDKQCNG--AAA--------AV--SDILTAT----------------------DVNSFRNLSETGRFHILY--DKVHSMN----------A----SSGTTAGAGGDQFGEY-----MRG--FSIKKACNYPIEYNNT--TG-----------AIGEIRSNN?GI?---------------------…
>AXQ66416.1_coat_protein_CRESS_virus_sp.
---------NVDKRQTRAIRTLKKK----------------VKALEAPVELKYLYTLIQQPNIGG---VSAIARTLNLVKPWN-------------------------------SSSTTANNTRLSQ--------------------REGATIAMRRYMLKGKLKIP-------------------------FPPAGASVDREMATRVRFIYVYYPDEPP------------GSNINDILETSTGN-------------------DYVDYFYKRNGRLKYRVLK--DVTFSLEPNYWN---------------YSDPATAAQQFSGMASTKPAFVSIRHSLDLTKLPDEGRARWK---------DALEVPALGQVCLFMMSDNP---------------…
>AXH74776.1_hypothetical_protein_Geminiviridae_sp.
-------KKSSVDKRQSKEIRKLNK---------------KVKSLMAPIERKYHDVAFS---------QAVAGN---SQTYVL-N----GVE------------------------AQTYNTPPAQSGSVVANTFLQ---------SRLGKKITMNRIMIKGT----------------------------IRIQPDFSQPTPSTPPYNTDTYGKVRLLV--VRWP----TNDNAANSLPSDFLQDPPYP-AAPVI-----ANQDKSITAFKKRNPLDKYEVL--YDKLYNLQSY--------------CQRVPLGAPAAN---AAPVYPFIRDVNIDLKLKHNAEWAVAENTNP-----------S-TPNRNAICMYIIAGNSG--------------…
>AXH74409.1_hypothetical_protein_Circoviridae_sp.
-------KKKSVDKRQSKDIKVLKK---------------KVKALQKPIEKKFLDTPIV---------GTVASN---NAVYVL-N----NVR------------------------IASEDGTITQT-----NENMS---------LRRGKSISMQRIRIKGL----------------------------VKIVANFTGAISGD-----NTVGRVRMLV--VRWH----ENDGAATSLATDFLTPADYAGAAPPF-----AGQDDLIDAYKKKRPQLRYDVL--YDKTVSLQSY--------------AQQIPLGAVACN---AAPVYPPHYKVNIDLKLKHDARWALQEST-------------T-SPTQNPICLYVIGANG---------------…
>AXH76388.1_coat_protein_CRESS_virus_sp.
-------GKRTTDRRQTKDIKVLKK---------------KVKALEAPVERKFLDVPLT---------GEVGAAPLSLEGYLL-N----GVQ------------------------PMKADGTVVAA-----NDAMS---------QRLGKAIHMNRIRLKGF----------------------------VEIEADTTIAAPDFG----DYIARARIMV--VRWP----QNDLANTSTPKDFLTPANYG---GTY-----SVADSLIDGFKKKFPAKRYDVL--YDRTHNLQSP--------------GQLSPATLAAGTGFGVTSVYPCRAKVDIDIKLNHDADWATVESAA-------------GTPSQNALMLYVICGNG---------------…
>AXH73249.1_coat_protein_CRESS_virus_sp.
-------GKRSTDRRQNKDIKVLKK---------------KVKALEAPIERKFLDVPLT---------GEIGSAPLSIEAYCL-N----QVQ------------------------PLKADGTVVAT-----NDGMS---------QRLGKSIHMNRVRLKGF----------------------------VEIQGNPTISSPDFG----DYIGRARVMV--VRWP----QNELANTSSPKDFLKPAAYG---TSY-----STADSFIDGYKLKFPALRYEVL--YDRTHNLQTP--------------TQLSPATLAAGTGYGITSVYPCRAKVDIDIKLNHDADWANVESAS-------------GTPSQNPIMLYVICGNG---------------…
>AXH75420.1_hypothetical_protein_CRESS_virus_sp.
-------TKGKIDRRQNKEIKTLKK---------------KVKALEAPIERKFLDTPLT---------GEVGAAPLSIEGYCL-N----NVL------------------------PMKADGTVVAT-----NDAMS---------QRLGKAIHMNRLRLKGF----------------------------VEIQGDPTIATPDFG----DYIGRCRVMV--VRWP----QNDLANSSSPKDFLKPAAYG---AGY-----SVADTFIDGYKLKFPALRYEVL--YDRTHNLQTA--------------TQLSATTLAAGTGYGITSVYPSRAKVDIDIKLKHDANWANVESLN--------------NPSQNPLMLYVICGNG---------------…
>AXH77932.1_coat_protein_CRESS_virus_sp.
-----RVKYAFKAKQVADIKRIAKK------------------VAEAVPEVKNFDQPLSS--------LQIQRAVASPIVQD---------------------------------ISAMSQGLTENT--------------------RVGNHIQPTYVGGRYTIHG-----------------------------IVGSSNVQTIVRVMLIQFLENSADAG-----------NPTWGTLLQDPSR----------------------PFDWAQSNKTGTYKVLYDARHIISNYAQN------------------------------EAFNVYGEFNISRKSLKVIDYVDN-----------------NTTGQNKLYFMAVSN-----------------…
>AXF51974.1_capsid_protein_CRESS_virus_sp.
----------------TFITHRT-----------------AYKSKYVAGELHALDL-------------AAATYNIDTTGS--------VTA-----------------------LNLIAQGDDINN--------------------RQGRQIFNQSIRVHG----------------------------NIAPIDTTTVPT----YCRIMLVWDSQSNS---GT--------IPTIAQILTAS----------------------SSVSNTNLDNRERFTVLR--DWKQTLGG---------T----STT--ATSSYAQSP-------TVSELDWYVPLKGAKTTYSAT--TG-----------VIGAVATGTLLLVTIG-NQ-----A---------…
>AXH77543.1_capsid_protein_CRESS_virus_sp.
---------SAMMPVVKTLKKQVN-----------------HLMRVDRNQIYTVDDCNSIT--------VLVNTGVVTYLN--------------------------------PNISPLAYGAAN----------------------DVATKAVVLAKSLSLT----------------------------------IDAVFQANCNQRMVIFRDTANKG-----------ALPTIAEIFSLLTIGGASIS---------------PIYAGYNPDNTQRFKIIYDRIHHYLTSNDAT-----------------------------ATSARASKIIRVRKSFKDLKMEYTAGSG-----------TITDASKNQLFMFNISSS----------------…
>AXQ65664.1_putative_coat_protein_CRESS_virus_sp.
---GGGPASSMSQGGVPGGGVVKLK-------------KQIPSVECKYFDTQLNTAG------------VVNNWTQIDSNDV---------------------------------LSGIVQGTGPSQ--------------------RVGRKIKVVGFVVR--------------------------------LGFSTSPG--GWCFDLVR---DKQCNG--V-A--------ATAAQIYTA--PNRYGT----------------LPNPFEET----RFQFLK--R----MENFNT------------AQALANVTAAAAPL--------TECAISFVKKCSIMVEYNATTG------------AVSDLTSDNVQLYCNSTNN---------------…
>AXH73980.1_coat_protein_CRESS_virus_sp.
----------IKKIVKSMIAGSQE-------------------TKTFIQELANTPLTN-------------VGQNYDITS--------------------------------------LAQGVGQNQ--------------------RLGNSYKVTSFKLKG-----------------------------------AVFNGGTDDLCRVIIYIPKNP------------------QVLMPTDTS-----------------------MQSTDPVDLDKFTVLS--DRLIPVSDHGPG---------------------------CRLYNKVCLFNKGRRNGLHVQFSDALAT---------------SITKNRLMVYMCSFSS---------------…
>AXH74174.1_capsid_protein_CRESS_virus_sp.
---------PLNKRQKKQVRRLATIG----------------------KELKFAITFSAN---------GVAVTSAGTIYD----------------------------------LTNVAQGTTDTS--------------------RVGDRLTLCGKMELFLQFVG------------------------PESLTGLVNDIYNTIRIVVFQLKEKAVAG-----------TNPITTDIFLNGPTG------------------AADVLSLYNHDNRQIYTILK--DVVINLVNNQN-------------------STVGGTGFTTAQSNHIWTKKLMIPMGKKVRKDIQYISG-------------GNNGYNKIFMMVFSDSG---------------…
>AXH74390.1_capsid_protein_CRESS_virus_sp.
---------RGKKAQVGLIKKVINS-----------------QHEKHVHTVSVNGTFS-------------STGTVQDLS-------------------------------------AIAVGDAVNN--------------------REGDRITLKSIIFRFG---------------------------------LIAADTTNFVRVMLVQWLQNDAAT------------APTIAGIYNSTFTAQP------------------YATFAPFNKSAAGYQWVPLYDKTFALSLNGN--------------------------ACSKHIAKITPRHFKKKAKAMIQYNAG-----------------ATTGVGKIYVILISDSG---------------…
>AXH77504.1_coat_protein_CRESS_virus_sp.
-----MFDGSGTKKVRKVVQSEIR------------------KREIRTTELKEYTDSFGG---------TLFPSLTGSVISVT---------------------------------DAIAQGEDMFE--------------------RNGRYIYMKMIRIKFS---------------------------------VAAGVTNWADCGRFYLVYDKQPNAG-----------TSAFSDIFQTASGATAG------------------SAFKNTLVNGDRYVIVREVKWDCSYNG-----------------------------------DQYKNYDIFYKVPDKLAHTVYPGS------------STTEAQTGAWLICYGADRN---------------…
>AXH75781.1_coat_protein_CRESS_virus_sp.
-----FRRKRYTKKTTSVAYKALS----------------LARTMRRQIEYKFHSNQP-----------TRTLTTNGTVDN----------------------------------LSQIAEGDTSLT--------------------RTGLKVSPTSLLLKIRIR-------------------------HGDDGATPPVLDPRGVVSRVIIVRDLQQEAD----------TAPAVTDLLVHGTS---------------------LVMSPYSRLYRNRFEVLMDKTYKTCPNASN---------------------------------SVVYDTQYLKLSSKRPIYYNGGGS--------------ADLQKNGIYMFQLCDDA---------------…
>AXQ66491.1_putative_coat_protein_CRESS_virus_sp.
---------LLTVSAYKADKRRST------------------ELKYFATEQALIGVN-----------------NVGNLFS----------------------------------LDQIPQGDGSNQ--------------------RQGNVLNEKYVVIRGVLE---------------------------------SDKADQYNYVRMMLVSCKTLNAN-----------DVAIGDFIETTATG---------------------TLAPFGIWTSKKKNFHIHYDKLHYLGGKNQG------------------------TILLNDAQRQKLFQIRVKLHKNIVYQDG---------------TTAMPTKNGLMLAVVTDSS---------------…
>AXQ65943.1_coat_protein_CRESS_virus_sp.
---------VGKGTALTKVNRLAR-------------------VLDRMMEKKALDLPISSG--------ILGLDNAGQIFELS----------------------------------FIASGDARFE--------------------RTGLQVSPVALYLKGQMQ---------------------------------PSSTDVRNTIRIVVFRWNDTTA-------------PLMSNVLSPTFADK-------------------TIAPYTWANSGTKLKILHDSVHAMNWSAES--------------------------------WRSDIAYRIPFSATDQIRYNGTG---------------AGDGEFGRVFLLMVSDS----------------…
>QGF19351.1_capsid_protein_Antarctic_virus_CAA_003_44
---------LLTAAKRKR-----------------------AYSGAPRVRPEIKTVDT----------RVVTQGVISDVPQ--------LWL-----------------------INATAQGTGTFN--------------------RIGTKTTIKSIQFRFSI---------------------------EPVG-----AQAFNDVARMIMVYDKQPNR--VLP--------SFSDIIQSKSNIGAVNS----------------GVDAYKNIDNTERFQILM--DQQFYLPG---------V----KIG-YDTSFSSNFNG---------TYSKFMKVR-LPVQYQGTANP-----------PTLSEVNSGAIFIYIWSAIQ-----G---------…
>YP_009117059.1_capsid_protein_Sewage-associated_circular_DNA_virus-26
---------VPRPMPMRRSIKTGE-------------IKCLDQTFLATYNATWVPDAF----------PQKVLN-ADSNGA--------FQA-----------------------INLIQQGNGISQ--------------------RIGNKINLKSVRLRFSL---------------------------DPT----TVTTASPTDTRVMLVYDRQPNG--LYP--------SLNDFLNGVSQSNALLNPSG-----------LALCSSNINPNNFERFTVLM--DKSITLPS---------S----QASSNFGPTGDGQNS-------PWWIDEYIKCKGLPVTYKANSAP-----------SVIGDIATGTLFLFCVG-EN-----V---------…
>AOV86280.1_hypothetical_capsid_protein_uncultured_virus
----------RSLPQQVKTIMT-------------------RASEKKYIDYIPLDSTPASI--------FLIGSNLSNNDT--------MFC-----------------------VNAMQQGTGFYN--------------------RIGRKTKTLSIRLKLQ-----------------------FLHNYSNNFTTPYSTGVNGNILRCVLLYDRENTG---VI--------PTFAQIFGLTTQTGATVN---------------TVTDPLQLTHSERYRVLM--DKVVVMNPDITPVLGDYD----PVSGNSTAAYTCQKR------YFIDQYIDVSKQDIVQTYQSTSNPA-----------TVADFSSGAIY-LVMKALD-----H---------…
>YP_009252329.1_putative_capsid_protein_Duck_faeces_associated_circular_DNA_virus_1
----------SRLAASSVARMPAYIR-------------PTTNIYQRSGDKKGMDTDILGV--------STIASATASSAG--------VGV-----------------------LNLIQTGSGSWN--------------------RVGRKIFPKSVRLR-------------------------YGIDYTYSNDGDQTYPLS---VRVLLVWDANPSG--GAK--------PLFTEMFKDTDQTGAETT---------------SWRSGPAYDAMGRFTILR--DKVHTFVP--------------EVFPLPVTNGLARSR------IDCDEFVPLQQ-AMETVYSGQNNPM-----------TIADIYSGALYIVSICD-------S---------…
>AXH75105.1_coat_protein/nuclear_export_CRESS_virus_sp.
------------YTPKNRYQYA---------------------RPAMRKETKGMDTPLTQV--------AAVTDDPTTNTS--------AVC-----------------------LNLVRQGAGSWN--------------------RVGRKIYNQSLELKGE-----------------------IGYKYTRNGDN-NVSLAQ---LRMVVVWDAQPNG--GVI--------PNFSDIFGRTDQAGTETF---------------NVYDPPRYDTMSRFTVLK--DDFILPQ---------NL----VATPTGGTGNEVSCS------YPIKSYIKLL--NRQTVYQSSSNPS-----------TVADISTGSLL-IYFRTTV-----T---------…
>AUM62020.1_capsid_uncultured_virus
----------GGMQPAARGKLL------------------AAMKRAAGGEKKGVDTSLTL---------TPVIATTNTNAS--------SFV-----------------------LNLVQQGAGSWN--------------------RVGRKINLLSVRLRGT-----------------------ATFTIGPTVTTGNLLSNT---MRMVVVWDKQPSG--AAI--------PTFDAVFGKTAQDGTESC---------------TFLDPVRYDNMDRFAILR--DVVCAKS---------AT----AVLTTG-TSNQLDMN------FDFDEFVKLG--GREVVFSGQSAPM-----------TIADISTGALY-VYFRTEF-----N---------…
>AXF51970.1_coat_protein/nuclear_export_CRESS_virus_sp.
---LRTKGKT-TLGPYTRSGYSGM-------------GG---RRGS-YPELKVVDT-------------ALTTTIIPTTAS--------ITL-----------------------LNGIATGTDYTN--------------------RIGRKIMIKSILFRT-------------------------TLVP--NTSSNTPA---GDTTRHMIIYDNQSNG----A--------APVIADILQN------S----------------GINDPMNLNNRDRFRVLF--DKYVTMEA---------A----QYAAG-TLTAG---------SPGARQVKLYKKCNLDQVFNN--TGS-----------TVASIQTGALYYVVLS------------------…
>AXH74222.1_putative_viral_capsid_protein_Circoviridae_sp.
-------RKRTVDASQNKKIKSLEK---------------KVKLLGNLDEEKWVDAAVS---------TNVTTTG-TVTPLLN-F----PTW------------------------AGSNVTRPY---------------------SREGNSLVLTELKMQGM----------------------------VQIPGSNTVASNDAS-------NRVRIVI--IKTM----ENGAT-PAYTDIFEN--------------------SDIDSYYKIKGKFRYKQM--FDRTYNLTNL--------------FQASAALINLSAVGNSSERWRIPFKVNLKKKLGKSGTKCTYSALGG----------SGANPVNNGLFLLTLSDSG---------------…
>AUM61780.1_capsid_uncultured_virus
---LRARMAGGTRAPLRSGGFYGL-------------YT---RRG--RDELKVTDV-------------ATASANLTLNAG--------LVL-----------------------LNGVAQGSDYNT--------------------RIGRKTLMKSLFIRF-------------------------TLVP--NTANSAPN---GDFARIIVFYDCQTNA----A--------APIASDVLTSG-----T----------------DYLSPLNLNNRDRFKILH--DKIIPMNA---------N----VYTAG-ALTAG---------DPVNKSWKIFKKMNMEVIFGG--TAN-----------TVGSIQTGSIYLMYLSA-----------------…
>QGF19389.1_capsid_protein_Antarctic_circular_DNA_molecule
------KKGASIGGSIGAIASKVKN-----------------IIEELNVEQKHVGTTIN-----------STATNTGLTTY----------------------------------LLNIPQGLGSSD--------------------RTGNSLKLTSAFVRFN--------------------------------AFLNIAVPTNCIIRVLMFKDNQQIG----------DTTPLLTDVLESVS----------------------VYSGYNTTLNVGRFTVMY--DKTFNLTTVAMP--------------------------------VINVQKIYKKMNQKVKYNGVAG---------------ADIQKDGIYFSILSNIT---------------…
>AUM61903.1_capsid_uncultured_virus
-----KNTRVLARKAYTMARTIRR---------------------TYKPEFKKYDMNES----------TYNVGTTAGVVH----------------------------------VNPIAQGDDFFN--------------------REGNKILGRSFYLNGY--------------------------------IKHNNTATDGQVIKLWLIQDKQQVA--DGL--------PTAAVIFNAPA---------------------TSVTSALNANTVGRFKVLW--QRTYTVDP---------------------SNEI-------------KVVKMYKKMYLPVRYNG---------------TTGSDIQKNGLYVVYAS------------------…
>QGF19358.1_hypothetical_protein_Antarctic_circular_DNA_molecule
-----YNAQQLAMKAWNATKYLKG---------------------LVNSELYHYDSTVS----------ATIS-STGFLTN----------------------------------LTAIAIGDSSAT--------------------RTGNSILAKSINYRFK--------------------------------LEINSVVSGSTSVVVMLVQDTQQVA--DTN--------PIIADILQT-----------------------VNPQSLLNLNTAGRFKVIS--RKNYFLSP---------------------SSGGK----------GAYEVSGFHKMYSHIRYNG---------------ATTSDTQKNGIYLLAIS------------------…
>AYP28695.1_coat_protein_Circoviridae_sp.
-----YDAMDIATKAAKGVWYLKG---------------------LVNSEMLHNQSTGN----------TTTS-STGTVTL----------------------------------LNGMAQNDTSSG--------------------RTGNSILMRNIFLRLG--------------------------------FQQHPSATSTTY-RVMLVLDTQQVG--DTS--------PAISDILET-----------------------VNVYAPLATANTGRFKIM----KNWFFNT---------------------NNASN----------TFKQLNLYKDVRFHTRYNG---------------PANTDITKNGLYLVALS------------------…
>AXH74395.1_capsid_protein_Circoviridae_sp.
-----YSTMQLAKKAWAATRYLKG---------------------LVNSEMLHKDTDIT----------LGAV-QSRLLQ-----------------------------------IVDITQNDLDSG--------------------RTGNSLLLKSIYFRGQ--------------------------------LTINSSVTSNTRVCLALVKDKQQIA--DTA--------PGLGDIFTSS----------------------TDPDTLLNLNTQGRFKILW--RKTYTLSP---------------------VGGGR----------NCFDITKYWKLYDHVRYNG---------------PASTDIQKNGYYLAVIT------------------…
>AUM61883.1_capsid_uncultured_virus
-----YNAVQLASKALRGLSYVKG---------------------LVNSEMFHNTFSAT----------TYPN-HLGDIIP----------------------------------LTNIAIGDTAVT--------------------RTGNSLFVRSIAMNMN--------------------------------CSQNASALDNTFIRMILFIDTQQVS--DTT--------PTISNILAT-----------------------TGPNALVNLDSAGRYKFL----KTWEFAL---------------------STQN-----------PAKVIKYYKNIRHHVRYNG---------------PNATDIQKGGLYLAFVS------------------…
>AUM61696.1_capsid_uncultured_virus
-----YNAMQLASAAWRGVRYIKG---------------------LVNSEMFHNTISNT----------TYPN-HLGTIIP----------------------------------LTDIAIGDTAVT--------------------RTGNSLFVRSIVMNMN--------------------------------CSQNASALDNTFIRMILFTDTQQVP--DTT--------PTFSNILAT-----------------------NGPNALVNLDSAGRYKFL----KTWEFAL---------------------STQN-----------PAKVIKYYKNLRHHVRYNG---------------SAATDVQKGGLYLALVS------------------…
>AXH75408.1_capsid_protein_CRESS_virus_sp.
-----KNAARLASLAYNGVKKLRG---------------------LVNSELYKLDTAWA----------SAAI-TNGFCSH----------------------------------RTAIQLGDGDDS--------------------RTGNSVFVRSYNFKGI--------------------------------LSRNAAGANTQTVRVSIIIDTQQVS--DTV--------PTYTDIYES-----------------------LSPFAHLNSNTVGRYKILF--TRTYVLDS---------------------VQKD------------SALVNINLAMRHHVRYNG---------------VNSSDIQKGGIYMCVACD-----------------…
>AXH74033.1_putative_capsid_protein_Circoviridae_sp.
----------TSSALVKRVKALEIK----------------QKADDKNTERKVQYYRSPH-----------SLSNTWGTNYGFA--------------------------------LRLAQGTAGEGNT-------------SAGTSRIGNSINLRSMRFKFR--------------------------------LDLYRNTDGVVQEP-NSATVCR-----VLLVDN----------LTDDTGL---------------------AATDVLQDTNYPITSPYKNAVAGGKRYRVLMDK--------------------------KIKLQGLNAPDKIWDFTMPIPKSGRVVHYDGSVSSNPSDLNVSLIYYATEISAGS-------------------…
>AXQ65716.1_putative_capsid_protein_CRESS_virus_sp.
----------STRGLASRLAVLETK----------------QKADDKSSERKVQYYQTPS-----------FLNSVWSANNNFI--------------------------------LRTVKGLNASGNT-------------SAGETRIGNTINLRSSVIRFR--------------------------------AHFPKNTDGVLTESSNYGTMVR-----VLLVDN----------LTDSTAL---------------------TASDVLQVPSYPMTSTYKNTIASGKRYKVLMDK--------------------------KFAMTSE-KPDVLFNFKMKLPKSGRVIHYN-ANDQNPSDFNVSLIYQATDIGPLS-------------------…
>AIT39770.1_capsid_protein_Switchgrass_mosaic-associated_virus
-----ELTRLGYTPRDTVLRGTRRR-------------DNRPS-LQVINYT-WKNDG------------SSVKIGNGGAVYL---------------------------------LTEFPRGDAEDQ--------------------RHTGETLTYKVSLNLQ----------------------------FGVAEEYRK-YCNRAQNMVFLVYDAQPTG--Q-N--------PAITDIFHIAASQFFPI----------------PATWMVSRENSHRFVIKR--KWMFITETNGS------------GTAKDYTNAPCYP-----AHFSLIFKRFVQRLGVRTEWKNSTEG------------GIGAISKGALYLVIAPG-----------------…
>YP_001686793.1_coat_protein_Eragrostis_streak_virus
-------PKLGRSSAARAGKPSTR---------------ARPS--LQIQTL-QAAGQ------------SMISVPSGGVCDL---------------------------------LGSFARGSDEGN--------------------RHTNETVTYKVALDYH----------------------------FVATAGACK-YSSIGTGVVWLVYDAQPQG--N-C--------PQVKDIFPHPDS-LSAF----------------PYTWKVGREVCHRFVVKR--RWLFTMETNGR------------IGSDTPGPTSCWPP----CRKNIYFHKFEAGLGVKTEWKNTTGG------------DVGDIKKGALYIVIAPG-----------------…
>NP_620491.1_coat_protein_Sugarcane_streak_virus
-------VKQGRTSAARAGSAVRR---------------TRPS--LQIQTL-QAAGT------------SMIEVPSGGVCDL---------------------------------LGSFSRGSDEGN--------------------RHTNETVIYKVALDYH----------------------------FIATAAACK-YSSIGTGVVWLVYDAQPSG--N-P--------PTVKDIFPHPDT-LTAF----------------PYTWKVGREVCHRFVVKR--RWTFTMEVNGR------------IGSDIPPSTSCWPP----CRKNIYFHKFVTGLGVKTEWKNTTGG------------EVGDIKKGALYIVIAPG-----------------…
>QHB15156.1_capsid_protein_Mastrevirus_sp.
--------EEGTLSQVRRRNVRSRN-------------AWRPSPLQFIQYT-WTTGG------------SPITVGSGGYVAL---------------------------------LTAFPRGSDEDK--------------------RHTGETLTYKVGLDLV----------------------------FTYNNKLRTGTIARTHFVVWLVYDSQPSG--T-L--------PATHGIFDLIDS-FTDY----------------PSTWKVNRDMGHRFVVKR--RWINWLEADGS------------VSTGNYSGSPAAP-----AKSSVIFNKFVKRLGVRTEWKNTTTG------------GIGDVSKGALYIVVAR------------------…
>AIY33295.1_capsid_protein_Sugarcane_streak_Reunion_virus
-------PKAGRTSAARPGTAVRR---------------VRPA--LQIQTL-QAAGT------------SMITVPSGGVCDI---------------------------------LGSYSRGSDECN--------------------RHTNETVTYKVALDYH----------------------------FVASAAACK-YSSIGTGVVWLVYDAQPQG--N-C--------PTVRDIFPHPDT-LSAF----------------PYTWKVGREVCHRFVVKR--RWTFTMEVNGR------------IGSDVPPATAVWPP----CRKNIYFHKFVTGLGVKTEWKNTTGG------------EVGDIKKGALYIVIAPG-----------------…
>ABZ03984.1_coat_protein_Sugarcane_streak_Reunion_virus
-------PKAGRTSAARPGTSVRR---------------IRPA--LQIQTL-QAAGT------------SMITVPSGGVCDI---------------------------------LGSYSRGSDECN--------------------RHTNETVTYKVALDYH----------------------------FVASSAACK-YSSIGTGVVWLVYDAQPQG--N-C--------PQVKDIFPHPDT-LSAF----------------PYTWKVGREVCHRFVVKR--RWTFTMEVNGR------------IGSDIPPANAVWPP----CRKNIYFHKFVTGLGVKTEWKNTTGG------------DVGDIKKGALYIVIAPG-----------------…
>QDZ36643.1_coat_protein_Common_bean_curly_stunt_virus
-------YNDYKNSVVYRRRYLKKK-------------PQIPKKLQVYESVLGPTGN------------ISIVTKTG-FVWM---------------------------------LNAYTLGNGNTC--------------------RHGSRSITRAVMFRFV----------------------------FSAVDAFWK-GHYRVKFSNFLIYDKEPGD--K-A--------PACSDIFNTAYD---------------------GSSKMVSLTANDRFKIWK--RWEVNLASNSC------------TQGESLSAAAIGSP----SKTTVEFNKYIKCLAV-TDWKDVPTA------------TIADMKRGALYFATMTD-----------------…
>ABZ03975.1_coat_protein_Sugarcane_streak_Reunion_virus
-------PKAGRTSAARPGTAVRR---------------VRPA--LQIQTL-QAAGT------------SMITVPSGGVCDI---------------------------------LGSYSRGSDECN--------------------RHTNETVTYKVALDYH----------------------------FVASAAACK-YSSIGTGVVWLVYDAQPQG--N-C--------PTVKDIFPHPDT-LSAF----------------PYTWKVGREVCHRFVVKR--RWTFTMEVNGR------------IGSDEPPANVVWPP----CRKNIYFHKFVTGLGVKTEWKNTTGG------------EVGDIKKGALYIVIAPG-----------------…
>AIW42879.1_coat_protein_Squash_leaf_curl_China_virus
-----TKARAWTNRPMNRKPRMYRM-------------YRSPDVPRGCEGPCKVQSFE-----------SRHDVSHIGKVMC---------------------------------VSDVTRGTGLTH--------------------RVGKRFCVKSMYVLGK----------------------------IWMDENIKT-KNHTNSVMFFLVRDRRPTG--S-P--------QDFGEVFNMFDN----E----------------PSTATVKNMHRDRYQVLR--KWHATVTGGTY------------ASRE-----------------QALVRKFVR-VNNYVVYNQQEAG------------KYENHTENALMLYMACT-----------------…
>AIY33291.1_capsid_protein_Sugarcane_streak_virus
-------VKQGRTSAARAGTAVRR---------------IRPS--LQIQTL-QAAGT------------SMIEVPSGGVCDL---------------------------------LGSFSRGSDEGN--------------------RHTNETLIYKVALDYH----------------------------FIATAAACK-YSSIGTGVVWLVYDAQPSG--N-A--------PTVKDIFPHPDT-LTAF----------------PYTWKVGREVCHRFVVKR--RWTFTMEVNGR------------IGSDIPASTSCWPP----CRKNIYFHKFVTGLGVKTEWKNTTGG------------EVGDIKKGALYIVIAPG-----------------…
>CAA60391.1_coat_protein_Millet_streak_virus
-------PKAGRTSAARPGTSVRR---------------IRPA--LQIQTL-QAAGT------------GMITVPSGGVCDI---------------------------------LGSYSRGSDECN--------------------RHTNETVTYKVALDYH----------------------------FVASSAACK-YSSVGTGVVWLVYDAQPSG--K-L--------PAVKDIFPHPDT-LSAF----------------PYTWKVGREVCHRFVVKR--RWTFTMEVNGR------------IGSDSPPANEVWPP----CRKNIYFHKFVTGLGVKTEWKNTTGG------------DVGDIKKGALYIVIAPG-----------------…
>AOV86330.1_putative_capsid_uncultured_virus
---------KPYLSRFTGSNRTSE-------------IKTQDMNFTN-IGLYLVDQLD----------PRALM--INSTGV--------QQN-----------------------IAAIQQGTSISQ--------------------RVGNKILLKSVRIRLAL---------------------------VETLQAGSANNTSQPY-RVMLVYDRQPTG--IYR--------PVNNILSGIRQDGLQQN---------------GTYSSNIDPNSLDRYVVLM--DELKMTPT---------Y----NIAGITNVAVKQNGATDH---REFVVDRYINLKNLETVFNTSTSP-----------MVIANMQTGSLLLIVLG-TT-----A---------…
>YP_009237607.1_coat_protein_Lake_Sarah-associated_circular_virus-47
----MLYSAPMRRTDNKFFDPWVAN---------------GLKPIIYSTEGAVSNSAGG---------YVLNTAATPSACVIN----------------------------------QIPQGTTTNS--------------------RLGRKARITGVYIKGVVQ--------------------------------SPGAVAAAAKCTLALVHQLPPNN-------------ATQMPAFTDIWTAQ-------------------HCSAQRNVDNNDKFKVIRAITVDCMGNAAAPATG--------------------------KELINLDEMIDLKGKEIITEWTAADTTG-----------VYGNMERGALHLYALANVP---------------…
>QCX35081.1_capsid_protein_Blackfly_multicomponent_virus_2
--------GRSSYRRRNKFNAFSH--------------ATNPS--YPRPEVKWFDTTQG---------TITAPVEILNDGSN------------------------------MTIINKIGGGIFANQ--------------------RIGQQVATKSVFYQLVIN---------------------------------LGPTAVPIVVRHMLFWDKQPTP--AVP--------LVTDLLAG-APFVT----------------------SPLNLNNRERFVVLA--EDRITLSPM---------------------------------GDQIKIIDGFRNINQLTTYVNSA--------------VAADPTTGSLNVFLVSDE----------------…
>YP_009259722.1_hypothetical_protein_Circovirus-like_genome_DCCV-4
----------AVNRPAQRAGYGST-------------ARARG--AAVTGEMKYFDC-------------ERDSGAISAVTT--------TWVAGCMVDPTRTINLGDASVATPLCLFAPKVSAALNG--------------------RIGRKAHVYKVRIAG-------------------------TIKIPPQ--TAQGTADASPTIRLALVLDKQSNA--AQM--------TA-ATLFNDAAGAE--T----------------TITSFQNPNNFGRFRVLK--EKYYQFSN---------V----NLAGDP-TAANLVQCGC----TINFKMSVSFKQPVQVNFNATN-GG-----------TVADIIDNSLHIVCGA------------------…
>QGH72136.1_capsid_protein_CRESS_virus_sp._ctbTJ1
-KRAYRKGGVWGLAKKAASSVVKY---------------------YLNPEYKFLDSAAN----------LNPTNSGNIVSV----------------------------------QSLIAYGDAENN--------------------RNGNSIKVTSMLYRAT--------------------------------ATLG-TGATSTKYRIMIFTDTS-SA--GAV--------PTVNTVLQAPGGAN------------------PLILAPLNRNNGSRFHVLL--DRTYILDQ---------------------DDPK-------------KHIQIFKKMNHHIHYLDGT-------------AAVTALGQGPIYIMHIS------------------…
>AXH76584.1_coat_protein_CRESS_virus_sp.
---------VQKRKRPTQFSN-----------------VPQIYRRGPRMEIKYVDNAA----------TDDNFNLVGGTPW--------ILV-----------------------NGIVQG-AGNNQ--------------------RIGNKVSLKALRMKGQI---------------------------INLA------TAVQTYGRLLVIYDKQPNG--ALP--------TYAAVMQTRDSAGAATN----------------TAFSDPNFDNKERFTILR--DTTIVFPS---------V----TNTVGVLTNVGFDQQSKSD-INIFNVDMYIKLKGLHTAYTG--AT-----------AGIADISTGSLLFAVMIHQG-----A---------…
>AJP36424.1_putative_capsid_protein_Avon-Heathcote_Estuary_associated_circular_virus_15
----------MNQRQIIRPYRLYT-------------PRTPG--GQVIAERKYFDE-------------TLAAKIVIAAVT--------DFND-AEVDP-----------AVRLCLFAPTQGNDISN--------------------RESRSCFVYSITVRG-------------------------SIEMLGQ--GQQTAIDNNQIARLVLVLDKQTNG--TQM--------SS-EDLLTTNSGES--P----------------MVYAYQNTANFGRFQILK--DQFIEFEP---------C----NIGG---VTGSFWQGGG----RKMFKLKHTFKEPIRVNFGSTN-GG-----------TVADIVDNSFHIICGT------------------…
>YP_009126917.1_putative_capsid_protein_Avon-Heathcote_Estuary_associated_circular_virus_15
----------MNQRQIIRPYRLYT-------------PRTPG--GQVIAERKYFDE-------------TLAAKIVIAAVT--------DFND-AEVDP-----------AVRLCLFAPTQGNDISN--------------------RESRSCFVYSITVRG-------------------------SIEMLGQ--GQQTAIDNNQIARLVLVLDKQTNG--TQM--------SS-EDLLTTNSGES--P----------------MVYAYQNTANFGRFQILK--DQFIEFEP---------C----NIGG---VTGSFWQGGG----RKMFKLKHTFKEPIRVNFGSTN-GG-----------TVADIVDNSFHIICGT------------------…
>AUM61663.1_capsid_uncultured_virus
---------TSIIARNPALRGYAR-------------TAGVWGRFGP--ESKFIDA-------------DLSVNAFPHNNA--------FG---------------------IASLVPIPIGDGPSA--------------------RIGRSVTVTSIQLMY-------------------------TID-------LHHTETNVVYLRVMLVLDKQCNG--TPA--------TW--TMVQNALG----------------------MFSYRNLDNSDRFTVLY--DKTH---R---------N----SPSALVAAGYTRYQGPN---LKQVY-----RKTNIPINYDNTAATG-----------AIATIRSNNLVLLAIP------------------…
>AXH74199.1_capsid_protein_Circoviridae_sp.
---------TSFFP-------------------------GRMSRSGA--ELKFLDT-------------DLVANPIVANAG--------YL---------------------VPSLNIVPQNATESG--------------------RIGRSLTIKSIQCRI-------------------------QAT-------GSN-DLNGELIRVTLVLDKQCNG--AAP--------AI--GDILAAVGGN--V----------------TSLNHPNLDNSSRFVILA--DLTHTLQS---------Q----AERVSTLAGSTTTVTSC---VPAVSSFMFNKRVNIPVLYDAAFADG-----------RLVTIRSNNLVLLFTS------------------…
>AXH73291.1_coat_protein/nuclear_export_CRESS_virus_sp.
---------TGFYGR------YNR-------------ASLRKSSVVN--ELKFKDT-------------ELVASEQLVAAV--------YYPL------------------LTNSFLVIPTGTGPSE--------------------RIGRQISVKSISGRV-------------------------KIT-------KKLSNDSSTSARLIWVVDSQCNG--TKP--------LL--TDLLTPAG-S--S----------------YIHAYRNMANVSRFTILK--DSTYTLTS---------S----TLSASEMSTSFAEVTKI---VKFYK------KLNLPIEYDSTLTTG-----------AITTIKSNNLLLCIVT------------------…
>AXH75939.1_coat_protein/nuclear_export_CRESS_virus_sp.
----------QQLVRAQRAQFVSRVPV-----------GIAAVRRAQLGEKKGVDTDLAL---------TGVLNTTSTNAN--------IFV-----------------------ANLIQQGAGSWN--------------------RIGRKTFLKSLRIKGH-----------------------VQIQATPVIATGVMLNNA---LRMVVVWDKQPSG--AAI--------PNWDAIFGITAQDGVESCP--------------DFTCPPRYDNMDRFRVLL--DRPIVAN---------PN----FVTSTG-SAPSNIQY------VPVDEYLKLG--GLECVYSGQSNPM-----------TIADISTGALY-IGFRSQN-----N---------…
>YP_009126885.1_putative_capsid_protein_Avon-Heathcote_Estuary_associated_circular_virus_5
---------KEFVPGQDRTGGYYR-------------FGKTAMGPGM-GEMKFFDT-------------DISELTILDGG---------IVK---------------------ASMNNVPQGTGESQ--------------------RIGRKCVVKSIYLKF-------------------------SVN--LPQLENEVNMKNPDQVRVILYLDKQANG--ETT--------TL--GSILEGDP---------------------KISSFRNLSNMNRYTILM--DKVYDMNY---------E----SVAAETDQGDVRYSMV-----GKTCYVSEYRKLNIPIEFSGT--MG-----------AIDEIGSNNIGLG---------------------…
>AJP36355.1_putative_capsid_protein_Avon-Heathcote_Estuary_associated_circular_virus_5
---------KEFVPGQDRTGGYYR-------------FGKTAMGPGM-GEMKFFDT-------------DISELTILDGG---------IVK---------------------ASMNNVPQGTGESQ--------------------RIGRKCVVKSIYLKF-------------------------SVN--LPQLENEVNMKNPDQVRVILYLDKQANG--ETT--------TL--GSILEGDP---------------------KISSFRNLSNMNRYTILM--DKVYDMNY---------E----SVAAETDQGDVKYSMV-----GKTCYVSEYRKLNIPIEFSGT--MG-----------AIDEIRSNNIGLG---------------------…
>AJP36358.1_putative_capsid_protein_Avon-Heathcote_Estuary_associated_circular_virus_5
---------KEFVPGQDRTGGYYR-------------FGKTAMGPGM-GEMKFFDT-------------DISELTILDGG---------IVK---------------------ASMNNVPQGTGESQ--------------------RIGRKCVVKSIYLKF-------------------------SVN--LPQLENEVNMKNPDQVRVILYLDKQANG--ETT--------TL--GSILEGDP---------------------KISSFRNLSNMNRYTILM--DKVYDMNY---------E----SVAAETDQGDVRYSMV-----GKTCYVSEYRKLNIPIEFSGT--MG-----------AIDEIRSNNIGLG---------------------…
>QGF19364.1_capsid_protein_Antarctic_circular_DNA_molecule
---------LIAAIKKKK-----------------------SVS-------EVKTLDV----------IVIST-AITATPQ--------FFL-----------------------MNGLNQGSAVFN--------------------RIGSKVTFKSFQFRASI---------------------------DPVA-----AQANTDVVRILLIYDKSTNK--SIP--------TFADIIQSKDGIGTPTS----------------NIDDMKNIDNTERFKIIF--DQSHYLPA---------V----SATPFTVSFNSEYPG---------TIEQYTKFE-HQTQYTGTQPVGTM--------PVVANITSGAIYMILYSSLP-----T---------…
>YP_009117081.1_capsid_protein_Sewage-associated_circular_DNA_virus-35
-----------AAKARQRRGYGSV-------------ARTRG--AAVQGETKYFDT-------------ELQPTAISAVTT--------TWVAGTLVDPTTTINLGDAAIATPGCLFAPKVSAALNG--------------------RIGRKVLIKKVKLTG-------------------------VINVPTH--SAQATGDAGTKIRVMLVLDQQTNA--SAM--------TS-AQLLNDAGNAL--T----------------TISSFQNPNNFGRFKVLK--DKTFFLGD---------L----AMTG---AATAIEQSGT----VIPFKMSYVFKRGLRVDFNATN-GG-----------TVADIIDNSLHVVCGA------------------…
>QGF19351.1_capsid_protein_Antarctic_virus_CAA_003_44(2)
---------LLTAAKRKR-----------------------AYSGAPRVRPEIKTVDT----------RVVTQGVISDVPQ--------LWL-----------------------INATAQGTGTFN--------------------RIGTKTTIKSIQFRFSI---------------------------EPVG-----AQAFNDVARMIMVYDKQPNR--VLP--------SFSDIIQSKSNIGAVNS----------------GVDAYKNIDNTERFQILM--DQQFYLPG---------V----KIG-YDTSFSSNFNG---------TYSKFMKVR-LPVQYQGTANP-----------PTLSEVNSGAIFIYIWSAIQ-----G---------…
>YP_009109687.1_putative_viral_capsid_Circoviridae_21_LDMD-2013(2)
---------ASAQKGYVRTTGYY---------------GRFSGKP---GEMKFFDT-------------DKTGTTVAAAGT--------VLN---------------------SSLLLIPDGTTQST--------------------RIGRKITVKHIFVHG-------------------------HLI--LPATTTPG--DTSDRVRIIMYLDKQCNG--AAA--------AV--SDILTAT----------------------DVNSFRNLSETGRFHILY--DKVHSMN----------A----SSGTTAGAGGDQFGEY-----MRG--FSIKKACNYPIEYNNT--TG-----------AIGEIRSNN?GI?---------------------…
>QCX35042.1_capsid_protein_Blackfly_DNA_Virus_11
QSLERTTTYSGGYGPPATRGFYGA-------------YT-LRGRG----ELKVKDM-------------TATNNQITNTGT--------IYF-----------------------LNGIATGTTITT--------------------RIGRKATMKSILMNI-------------------------NVFPLVAGSVSNPH---GVFSRFMIVYDSQPNS--PAS--------VPAVTDILQT------T----------------DPNSPLNLNNRDRFWVIA--EMKAQIGS---------F----LLSAVPALTAG---------SPVNKNFSKYRKLNKEIIFSG--DGA-----------TIGDISTGALYLLVIA------------------…
>AMH87768.1_putative_capsid_protein_Pacific_flying_fox_faeces_associated_circular_DNA_virus-14
---------RRSTFRRITQNVRTP-------------SNRIVRMTYSVPEKKFIDV-------------TGTYAVT-AAGD--------LTL-----------------------LNGLTQGVSVIS--------------------RVGNKIMMRSLDLRW-------------------------RLT-GAPFS-ATPTLPFN-MVRVMLVWDAQPNG--VIA--------SA--GDILQDTTPG--T----------------GVVSPQQRDYIQRFRIIM--DRKFTLTN---------L----VANNGPTDI-------------IIACDQMYKKTKLMVTYSDSN-TG-----------LIDDISTGALYLVTVGL-----------------…
>YP_009117069.1_capsid_protein_Sewage-associated_circular_DNA_virus-29
------PKANGRSAPLATRGFGDM-------------GI------LKNREKKFFDR-----------STLGAPTGVSTTPV--------AYL-----------------------LHNPAQGADYNQ--------------------RIGRKTVVKSIYIRG-----R------------------MFVEPVGLTPLPADQWCPGQQARLIVFIDYQPNG----A--------TPALTDLLNS-----AD----------------PA-SQLNADNRDRFKVVK--DKVFTFGP---------V----CVSNSDLVS----------SERSYQDFKFFKKLNLECINNST-STN-----------AIADIQSGALFAYFIGTNV---------------…
>AXQ65649.1_coat_protein_Circoviridae_sp.
---------PLKRQNAGYGTSLMCP-----------------PQNYSKPEKKDISSAGPIVS------TVAVADQFITTAP---------------------------------LINGISQGVGSSQ--------------------RIGRQILMKSLELTIS-------------------------------CQFGPTPSNNITAPRLVVFYDRQAAVS-----------SPAITSVFNTN-----------------------HFQSYKNLSSKDRFIILID-AYIEPIGG---------------------------------VDNLRRSQTFYRKLNLPVMFNGTGSS-------------ASDITTGTIQYYYGSS-----------------…
>AUM61885.1_capsid_uncultured_virus
NSNAAVANAVLANAGLQRQGFRPI-------------G--------VSKELKVFDMGDQL----AK-PGDLLVKDITFNGF--------VTP-----------------------IFIPKLGSDFNN--------------------RIGRKCVLKSVYLKWRCFPNY------------------IEEPQAAVYNAAFA--FPQTMARVLLVWDTNPNG----V--------IPTIEDILQQTTTA-VP----------------DPFSFINMNNRDRFRILL--DKVHQFTA---------I----IKTANGTTS---------IGANQTWNGKKFKKLNLETIFNST-SAG-----------TIGDISSGALYLCGLGTEN-----N---------…
>AUM61925.1_capsid_uncultured_virus
-------RNTVMTIP--RQMPNQY-------------QAQLRR--AAPQEVNYVDL-------------GSVVYPFDTTGS--------ITL-----------------------IATIAQGASVNQ--------------------RIGKRAYYKSLLIRG-----------------------------IAVAGSTGTIA----DGAYLVVYDKRPT----GA--------LPAITDILTAV----------------------TPHAFMNDNNTGRFEIIR--RQDFNIIG---------N----SVT----PSTGRES---------MNVDEYIKLVRRPITFESVG-TG-----------AIGDIDSGALYFVTVGNLP-----A---------…
>AUF34969.1_putative_capsid_protein_uncultured_virus
---------------------------------------------ASSAELKFKDT-------------TKAQTALASAGT--------IFN---------------------DSLNLLAEGNTDST--------------------RIGNRITVKSVMLRG-------------------------TAK----LASTAAATDTSQTVRIIVYLDRQANG--ATA--------AV--GDILASA----------------------DYRSFNNLDNSDRFRTLA--EETLDLH---------------LTGATPSGAAYTYGET-----SKS--FFLKAKLNLDFKYKGN--AG-----------TVADLSGNNIGVL-V-------------------…
>AXQ66153.1_coat_protein_CRESS_virus_sp.
-------------------ALSIT-------------PVPRYYSVRRGPEKKYIDTSQ----------AVG----ALAAAS--------ITL-----------------------LNGTATGTDFTN--------------------RIGREILMKSIYLRLTA---------------------------YNGTDQDAS-------LRIMLVYDKQPNG--ATP--------AITDILTASD-IISPNN-----------------------LNNKDRFTTIS--DKVR---------------------KISTASDR-----------GFWHKKYKYIQ-YNTQYSGTTNV-------------INSIASGALWLVLIPIIN-----S---------…
>AUM61899.1_capsid_uncultured_virus
-------RKLFRTYRMGMFRTGGFS---------------PYAGRLGSPEKKFFDLTQTLTS------AFLTGVTAGQVSCIN----------------------------------IIAAGTNVNQ--------------------RVGRQIMMDYIMVRFQLS-------------------------------VTATAAGLSQAVRCALVYDDQNNG-----------AALPSGSAIVTPDT----------------------IYGLTNLDNRLRFRFLMEKHFYIGPATAAN--------------------------SGINTVVHWHKFVKLPKDCRKVIYNGTAGG------------TNADIQTGNIYLIFWQDG----------------…
>AUM61927.1_capsid_uncultured_virus
------GVKTKSFVPLARRGYRLN-----------------------TVEKKVFDT-----------QMYADV---SSAGA--------FYA-----------------------LCLPVPGAAMNQ--------------------RIGRKLTIKSVQFKG-----I------------------VQLELAATPAGAVTA--ESNHLRMILLYDKQPNG----A--------LPALTDVLTG-----GQ----------------TVNDLFNIDNRDRFSILK--DKVWSFDP---------M----IYDSTNKGY---------AWNRTCAYVKMYKKLNLETIFNAG-TAG-----------TSADVNSGNLIVLWLCNTP---------------…
>AUM61686.1_capsid_uncultured_virus
------------------IPTRTG-------------GFPSVRSRILSLEKKFVDV-------------APAAYAADTTGT--------VTA-----------------------LNLTAIGTDFNN--------------------RIGRKILMKYVYVTG----------------------------IIKPVDTSTVPA----YCRVLIVYDNQPN----AT--------LAAMTDLLVTA----------------------NSIDQLNLNNRDRFKVIA--DKRYAIGG---------V----SDT--ATQSFSMSP-------TVVPVKIFRRLN-METVYGGT--TA-----------AIGSVNTGALLMFTIG-DV-----A---------…
>AUM61627.1_capsid_uncultured_virus
------EAAAKSGRRQASYAANRLVAIPRGVPMYAVGHGQMGRGEVKFFDVNIALPSAGTFGLPMPSTPPTGSEPAVAFTG--------ITE-----------------------INCVPQGASSYN--------------------RIGTKILIKSIDFRCV--------------------------FTMAGSAPTHN------SFRYLIVYDRQPN----GA--------FPAFSDILSTN----------------------ISTAPTFF---SGVNMAN--RSRFVILR---------D----RVYS---QDPDGTG-------DIVTVKEFIKT-KLETQFRTN--AG-----------NIGDITTGALYLVAFALSC-----G---------…
>QDJ95248.1_capsid_protein_Capybara_virus_21_cap1_506
---LRKRNGGATGAPLAARGFRPF-------------PYGRRYVTTDPPELKYIDV-------------AQQDQAITNTGG--------VVL-----------------------LNAVATGTDVTG--------------------RVGRKINMKSLKIGV-------------------------NVFNQANVSSNLSI---GVTVKISIVYDSQPNG--SGT--------VPTYTTIYKT------A----------------HPLSPLNLDNRDRFKVLW--TKNFVVAA---------Y----TTSASSLLATG---------SPTNTTRVGYKKMNLPVIFGG--TGA-----------TIGDIQTGALYITAVA------------------…
>AUM61979.1_capsid_uncultured_virus
-------RTTTRRMYQ---IPRG------------------YPRGT-RAELKAVDTTV-------------NQVA-DTTGA-------------------------------VTLINGIARGDDINE--------------------RVGRRVRLASLQASIV----------------------------NYVTP--TTGIDQ--THRCLIVYDKQSNG--VAP--------AITDVLVSASTV------------------------SMPNLDNRQRFVILY--DKLMHLNAS--------------------AEPGSM-----------VAFKISKRLPYGVQFNS------------GDAGTVADIQTGGLFFITIGSI----------------…
>AUM61684.1_capsid_uncultured_virus
---------TRGSYRRVAGVRRYP-------------NFGTIRRTYTIPEKKFIDV-------------RGVNGVLDETPG--------YLL-----------------------INGLTQGASAIT--------------------RIGSRIMMKSVHLKY-------------------------YVK-GPELASVTGVTLQN-MVRIILAYDLQPNS--ATP--------TS--SDFFEDATPG--L----------------GIVSPMRKEWSSRWKVLW--DKRYPIVS---------T----YQPSGITPG------------QNMIYDETFIKLNHAVEYSDSS-TG-----------TVADIKTGAVWLIALSD-----------------…
>AUM61657.1_capsid_uncultured_virus
------VAAAARMAPAANVAVRG--------------------LQLGMGELKAVDTAL-------------AATAIDAASGV------------------------------Q-LINGIGRGDDINQ--------------------RNGREIVMKSIEVKFT----------------------------LQVTP--GTGTAQ--VHRVVLVYDRQTNG--TAL--------TWADVYGAGPTI-----------------------LSVRNLENRKRFKVLM--DRTFNMGAA--------------------VVQTVGGHNF-------ITDSFYRKMNHPVTFNA------------GNAGTVADITTGSLYLMFIGSN----------------…
>AUM61963.1_capsid_uncultured_virus
----------TPSVGLRTGGWRGV-------------PG---RRG----ELKFVDV-------------ASNSTDFSATGV--------LVL-----------------------LNGVAPGTGASQ--------------------RIGKKLVMKSLYFRA-------------------------AIGS--GVTGANVF---RGHVRLLFIYDKQTNA----T--------APTVSDILQQ------P----------------FGSAAMNMDNRDRFVVIS--DKQFAID-----------------------QAG---------GHQSAFCKFFKKLNLQTIFNAG-TAG-----------TVADISTGSVYLLLISDDT-----G---------…
>AHF52851.1_coat_protein_Chickpea_chlorotic_dwarf_virus
-----------RASGSYVPRSVTS---------------RRES--LQVATFSWTSSG------------SGIKFSAGGAAYL---------------------------------VSNFPQGANDNC--------------------RHTNKTVLYKFMAKNT----------------------------IYLDSSHYS-KVFRCPFTFWLVYDKAPGA--N-V--------PSTSDIFEGPSL-FPNN----------------PWTWTVSRAACHRFVVKK--TWSCIVESNG-------------IDPGKAQGSTYYGPGP--CNQVKSCNKFFKRLGVSTEWKNSSTG------------DVGDIKEGALYIVGAPS-----------------…
>YP_007004037.1_capsid_protein_Dragonfly-associated_mastrevirus
-------TSGGNTSGGSVVARRRRS-------------GWRPSPLQFIQYT-WTTGG------------SPITVGAGGYVAL---------------------------------LTSYPRGSDEDK--------------------RHTGETLTYKVGLDLV----------------------------FNYNSKMATGRIARTHFCVWLVYDSQPSG--T-L--------PAAHGIFDLIDS-FTDY----------------PATWKINRDMGHRFVIKR--RWVNWLEADGS------------ISTSNYSGAPSAP-----AKSSVVFNKFVKRLGVRTEWKNTTTG------------GIGDVSKGALYIVVAR------------------…
>BAG06850.1_coat_protein_Tomato_leaf_curl_Philippines_virus
-----YKRRSWTYRPMFRKPKMYRM-------------YRSRDVPRGCEGPCKVQSYE-----------QRHDIAHVGKVIC---------------------------------VSDVTRGNGLTH--------------------RVGKRFCVKSVYVLWK----------------------------VWMDENIKT-KNHTNTVMFFLVRDRRPYG--T-P--------QDFGQVFNMYDN----E----------------PSTATVKNDNRDRYQVLR--KFQATVTGGQY------------ASKE-----------------QAIVKRFMK-INNHVTYNHQEAA------------KYDNHTENALLLYMACT-----------------…
>AXQ66575.1_putative_viral_capsid_Circoviridae_sp.
---------KRTKTGGLPAKRFKR-------------PTIIKRYEGG--ELKFHDT-------------ATNGTVTTTGLL--------LDNI----------------------PTGIANGTGESE--------------------RIGRQITGTRLNLNG-------------------------VFT------LPASAANTSDVVRLMVVQDKQCNG--ALF--------TS--AELLQLGTS---------------------FLSYRNLENAKRFEVFC--DERIVLDS---------K----MQTAAATAGAVTHYFKKS-----------INLRDMVFEYSGV--TG-----------SITDLKSNNLAVY-LI------------------…
>QHB15160.1_capsid_protein_Mastrevirus_sp.
--------EEGTLSQVRRRNVRSRN-------------AWRPSPLQFIQYT-WTTGG------------SPITVGSGEY???---------------------------------????????????--------------------??TGETLTYKVGLDLV----------------------------FTYNNKLRTGTIARTHFVVWLVYDSQPSG--T-L--------PATHGIFDLIDS-FTDY----------------PSTWKVNRDMGHRFVVKR--RWINWLEADGS------------VSTGNYSGSPAAP-----AKSSVIFNKFVKRLGVRTEWKNTTTG------------GIGDVSKGALYIVVAR------------------…
>YP_009111308.1_capsid_protein_Switchgrass_mosaic-associated_virus_1
-----ELTRLGYTPRDTVLRGTRRR-------------DGRPS-LQVINYT-WKNDG------------SAVTIGNGGGVYL---------------------------------LTEFPRGDAEDQ--------------------RHTGETLTYKVSLNLQ----------------------------FAVQEDYRK-YCNRAQNMVFLVYDAQPTG--T-N--------PKITDIFHIAASQFFPI----------------PATWMVSRENSHRFVIKR--KWMFITEVNGS------------GTAKDYTNAPCYP-----AHFSLIFKRFVQRLGVRTEWKNSTEG------------GIGAISKGAMYLIIAPG-----------------…
>YP_001686793.1_coat_protein_Eragrostis_streak_virus(2)
-------PKLGRSSAARAGKPSTR---------------ARPS--LQIQTL-QAAGQ------------SMISVPSGGVCDL---------------------------------LGSFARGSDEGN--------------------RHTNETVTYKVALDYH----------------------------FVATAGACK-YSSIGTGVVWLVYDAQPQG--N-C--------PQVKDIFPHPDS-LSAF----------------PYTWKVGREVCHRFVVKR--RWLFTMETNGR------------IGSDTPGPTSCWPP----CRKNIYFHKFEAGLGVKTEWKNTTGG------------DVGDIKKGALYIVIAPG-----------------…
>NP_620491.1_coat_protein_Sugarcane_streak_virus(2)
-------VKQGRTSAARAGSAVRR---------------TRPS--LQIQTL-QAAGT------------SMIEVPSGGVCDL---------------------------------LGSFSRGSDEGN--------------------RHTNETVIYKVALDYH----------------------------FIATAAACK-YSSIGTGVVWLVYDAQPSG--N-P--------PTVKDIFPHPDT-LTAF----------------PYTWKVGREVCHRFVVKR--RWTFTMEVNGR------------IGSDIPPSTSCWPP----CRKNIYFHKFVTGLGVKTEWKNTTGG------------EVGDIKKGALYIVIAPG-----------------…
>AIY33295.1_capsid_protein_Sugarcane_streak_Reunion_virus(2)
-------PKAGRTSAARPGTAVRR---------------VRPA--LQIQTL-QAAGT------------SMITVPSGGVCDI---------------------------------LGSYSRGSDECN--------------------RHTNETVTYKVALDYH----------------------------FVASAAACK-YSSIGTGVVWLVYDAQPQG--N-C--------PTVRDIFPHPDT-LSAF----------------PYTWKVGREVCHRFVVKR--RWTFTMEVNGR------------IGSDVPPATAVWPP----CRKNIYFHKFVTGLGVKTEWKNTTGG------------EVGDIKKGALYIVIAPG-----------------…
>CBG76611.1_coat_protein_(CP)_Pepper_yellow_vein_Mali_virus
-----NRRRSWTYRPMYRKPRMYRM-------------FRSPDVPRGCEGPCKVQSYE-----------QRDDVKHTGIVRC---------------------------------VSDVTRGPGITH--------------------RVGKRFCIKSMYILGK----------------------------IWMDENIKK-QNHTNQVMFFLVRDRRPYG--TSP--------QDFGQVFNMFDN----E----------------PSTATVKNDLRDRYQVLR--KFHATVVGGPS------------GMKE-----------------QALVKRFFR-VNTHVVYNHQEAA------------KYENHTENALLLYMVCT-----------------…
>AHM88376.1_capsid_protein_Sugarcane_streak_Reunion_virus
-------PKAGRTSAARPGTSVRR---------------IRPA--LQIQTL-QAAGT------------SMITVPSGGVCDI---------------------------------LGSYSRGSDECN--------------------RHTNETVTYKVALDYH----------------------------FVASSAACK-YSSIGTGVVWLVYDAQPQG--N-C--------PQVKDIFPHPDT-LSAF----------------PYTWKVGREVCHRFVVKR--RWTFTMEVNGR------------IGSDIPPSNAVWPP----CRKNIYFHKFVTGLGVKTEWKNTTGG------------DVGDIKKGALYIVIAPG-----------------…
>AIP88894.1_capsid_protein_South_African_cassava_mosaic_virus
-----NKRRAWTFRPMYRKPRMYRT-------------YRSPDVPRGCEGPCKVQSYE-----------QRDDVKHTGAVRC---------------------------------VSDVTRGSGITH--------------------RVGKRFCVKSLYVLGK----------------------------IWMDENIKK-QNHTNQVMFFLVRDRRPYG--TSP--------MDFGQVFNMFDN----E----------------PSTATIKNDLRDRFQVLR--KFHATVVGGPS------------GMKE-----------------QALIKRFFR-VNNHVVYNHQEAA------------KYENHTENALLLYMACT-----------------…
>ABZ03975.1_coat_protein_Sugarcane_streak_Reunion_virus(2)
-------PKAGRTSAARPGTAVRR---------------VRPA--LQIQTL-QAAGT------------SMITVPSGGVCDI---------------------------------LGSYSRGSDECN--------------------RHTNETVTYKVALDYH----------------------------FVASAAACK-YSSIGTGVVWLVYDAQPQG--N-C--------PTVKDIFPHPDT-LSAF----------------PYTWKVGREVCHRFVVKR--RWTFTMEVNGR------------IGSDEPPANVVWPP----CRKNIYFHKFVTGLGVKTEWKNTTGG------------EVGDIKKGALYIVIAPG-----------------…
>QDZ36643.1_coat_protein_Common_bean_curly_stunt_virus(2)
-------YNDYKNSVVYRRRYLKKK-------------PQIPKKLQVYESVLGPTGN------------ISIVTKTG-FVWM---------------------------------LNAYTLGNGNTC--------------------RHGSRSITRAVMFRFV----------------------------FSAVDAFWK-GHYRVKFSNFLIYDKEPGD--K-A--------PACSDIFNTAYD---------------------GSSKMVSLTANDRFKIWK--RWEVNLASNSC------------TQGESLSAAAIGSP----SKTTVEFNKYIKCLAV-TDWKDVPTA------------TIADMKRGALYFATMTD-----------------…
>ABZ03978.1_coat_protein_Sugarcane_streak_virus
-------AKQGRTSAARVAPSVRK---------------IRPS--LQIQTL-QAAGQ------------TMISVPSGGVCEL---------------------------------LGTFSRGSDEGN--------------------RHTNETVIYKVSLDYH----------------------------FVATAASCK-YSSIGTGVVWLVYDAQPSG--N-A--------PTVKDIFPHPDT-LTAF----------------PYTWKVGREVCHRFVVKR--RYTFTMEVNGR------------IGSDVPGSTSCWPP----CRRNIYFHKFVTGLGVKTEWKNTTGG------------DVGDIKKGALYIVVAPG-----------------…
>AGQ50536.1_coat_protein_partial_Tomato_leaf_curl_New_Delhi_virus
---------------------------------------RSPDVPRGCEGPCKVQSFE-----------SRHDVSHIGKVIC---------------------------------VSDVTRGTGLTH--------------------RVGKRFCVKSMYVLGK----------------------------IWMDENIKT-KNHTNSVMFFLVRDRRPTG--T-P--------QDFGEVFNMFDN----E----------------PSTATVKNMHRDRYQVLR--KWHATVTGGTY------------ASRE-----------------QALVRKFVR-VNNYVVYNQQEAG------------KYENHTENALMLYMA-------------------…
>AMB18892.1_coat_protein_Tomato_leaf_curl_New_Delhi_virus
-----TKARAWTNRPMNRKPRMYRM-------------YRSPDVPRGCEGPCKVQSFE-----------SRHDVSHIGKVMC---------------------------------ISDVTRGTGLTH--------------------RVGKRFCLKSVYVLGK----------------------------IWMDENIKT-KNHTNSVMFFLVRDRRPTG--T-P--------QDFGEVFNMFDN----E----------------PSTATVKNMHRDRYQVLR--KWHATVTGGTY------------ASRE-----------------QALVRKFVR-VNNYVVYNQQEAG------------KYENHTENALMLYMACT-----------------…
>CAA60391.1_coat_protein_Millet_streak_virus(2)
-------PKAGRTSAARPGTSVRR---------------IRPA--LQIQTL-QAAGT------------GMITVPSGGVCDI---------------------------------LGSYSRGSDECN--------------------RHTNETVTYKVALDYH----------------------------FVASSAACK-YSSVGTGVVWLVYDAQPSG--K-L--------PAVKDIFPHPDT-LSAF----------------PYTWKVGREVCHRFVVKR--RWTFTMEVNGR------------IGSDSPPANEVWPP----CRKNIYFHKFVTGLGVKTEWKNTTGG------------DVGDIKKGALYIVIAPG-----------------…
>AEA76821.1_coat_protein_Tomato_leaf_curl_New_Delhi_virus-India_India/New_Delhi/Chilli/2009
-----TKAKAWTNRPMNRKPRMYRM-------------YRSPDVPRGCEGPCKVQSFE-----------SRHDVSHIGKVMC---------------------------------VSDVTRGTGLTH--------------------RVGKRFCVKSLYVLGK----------------------------IWMDENIKT-KNHTNSVMFFLVRDRRPTG--S-P--------QDFGEVFNMFDN----E----------------PSTATVKNMHRDRYQVLR--KWHATVTGGTY------------ASRE-----------------QALVRKFVR-VNNYVVYNQQEAG------------KYENHTENALMLYMACT-----------------…
>AXH75647.1_coat_protein/nuclear_export_CRESS_virus_sp.
---------TSKPRLAGPYKPVGLS---------------IKKALLKASEQKATAFAIT----------TQHADTTGEVR----------------------------------LITAPANGADAN--------------------MRVGKKCQVNMVELNLK-------------------------------IVASAVTAGATPGYQWWLVYDKHPNG-----------ALPALADIIVG------------------------TFPSIVLPPAEPRFTVLG--NGYGFLAKPVN----------------------------YETGSSAKVITKKIRCNKQMVFTGDTG-------------AIASISEGAIYLVTSGDTAN--------------…
>APA62670.1_putative_capsid_protein_uncultured_virus
---------RTRTNGYTRTSGNF---------------GRFAAGSHRGHENKWFDT-------------ADTAVTIAAAGT--------VIA---------------------PSLNLLSAGTGESQ--------------------LIGRSCIVKAIQLKG-------------------------TIKRGVQSDATISNVVPDTYVKVALILDTQANG--AAM--------TI--AQMFQDT----------------------DIRTFNDLENSKRFRVLK--EWCVEID-----------------EESQHNGTTYFVGG-----AVRKMEGLYMKSSTPLEYGATP-SG-----------VITDLKSNNLALVGF-------------------…
>AJP36429.1_putative_capsid_protein_Avon-Heathcote_Estuary_associated_circular_virus_15
----------MNQRPINRPYRLYT-------------ASIPG--GQVIAERKYFDE-------------TLAAKIVIAAVT--------DFND-AEVDP-----------AVRLCLFAPTQGNDISN--------------------RESRSCFVYSITVRG-------------------------SIEMLGQ--GQQTAIDNNQIARLVLVLDKQTNG--TQM--------SS-EDLLTTNSGES--P----------------MVYAYQNTANFGRFQILK--DQFIEFEP---------C----NIGG---VTGSFWQGGG----RKMFKLKHTFKEPTRVKPKSTN-GG-----------TVADIVDNSFHIICGT------------------…
>YP_009259722.1_hypothetical_protein_Circovirus-like_genome_DCCV-4(2)
----------AVNRPAQRAGYGST-------------ARARG--AAVTGEMKYFDC-------------ERDSGAISAVTT--------TWVAGCMVDPTRTINLGDASVATPLCLFAPKVSAALNG--------------------RIGRKAHVYKVRIAG-------------------------TIKIPPQ--TAQGTADASPTIRLALVLDKQSNA--AQM--------TA-ATLFNDAAGAE--T----------------TITSFQNPNNFGRFRVLK--EKYYQFSN---------V----NLAGDP-TAANLVQCGC----TINFKMSVSFKQPVQVNFNATN-GG-----------TVADIIDNSLHIVCGA------------------…
>QGH72136.1_capsid_protein_CRESS_virus_sp._ctbTJ1(2)
-KRAYRKGGVWGLAKKAASSVVKY---------------------YLNPEYKFLDSAAN----------LNPTNSGNIVSV----------------------------------QSLIAYGDAENN--------------------RNGNSIKVTSMLYRAT--------------------------------ATLG-TGATSTKYRIMIFTDTS-SA--GAV--------PTVNTVLQAPGGAN------------------PLILAPLNRNNGSRFHVLL--DRTYILDQ---------------------DDPK-------------KHIQIFKKMNHHIHYLDGT-------------AAVTALGQGPIYIMHIS------------------…
>AUM62042.1_capsid_uncultured_virus
----------GTAPSAQSQGMQFV-------------PRVLG-NPLSFSERKYFDS-------------EVVNRAIAITAS--------TYAN-ATVNP-----------STLNTCFAPTPGTGINQ--------------------RIGRSVRVVSFKIRG-------------------------ELEIGAADDISSNLPMAPVNFRFIIAIDKQSNG--AAP--------PS-ADLIN-SGNNF--L----------------AWNMFQNTASFGRFKVLK--DKNFLIQD---------P----NYGQD---ISGLDRNGR----SIIFNYVFKFRRGLVVHFNAGS-AG-----------TIADITNNSINVFCGA------------------…
>AXH76584.1_coat_protein_CRESS_virus_sp.(2)
---------VQKRKRPTQFSN-----------------VPQIYRRGPRMEIKYVDNAA----------TDDNFNLVGGTPW--------ILV-----------------------NGIVQG-AGNNQ--------------------RIGNKVSLKALRMKGQI---------------------------INLA------TAVQTYGRLLVIYDKQPNG--ALP--------TYAAVMQTRDSAGAATN----------------TAFSDPNFDNKERFTILR--DTTIVFPS---------V----TNTVGVLTNVGFDQQSKSD-INIFNVDMYIKLKGLHTAYTG--AT-----------AGIADISTGSLLFAVMIHQG-----A---------…
>AMH87734.1_capsid_protein_Pacific_flying_fox_associated_multicomponent_virus
--------RRNRYRRRNNYLSNSN--------------YSLLTLFIHALKVKYSDTLQG---------TIAAPVQIPSTGIT------------------------------PLSLNNIPIGAAPNQ--------------------RVGGQISSKSVYYQYVIN---------------------------------FGSATANIAVRHLVIWDRQSNG--ALP--------ATADILTFPTHAIV----------------------SPINPTNRQRFVVIV--DERITLSQQ---------------------------------GDNIRYMSGFRKINQLTTFSPDQ--------------PNNFPFTGNLVLFFYSDE----------------…
>AJP36424.1_putative_capsid_protein_Avon-Heathcote_Estuary_associated_circular_virus_15(2)
----------MNQRQIIRPYRLYT-------------PRTPG--GQVIAERKYFDE-------------TLAAKIVIAAVT--------DFND-AEVDP-----------AVRLCLFAPTQGNDISN--------------------RESRSCFVYSITVRG-------------------------SIEMLGQ--GQQTAIDNNQIARLVLVLDKQTNG--TQM--------SS-EDLLTTNSGES--P----------------MVYAYQNTANFGRFQILK--DQFIEFEP---------C----NIGG---VTGSFWQGGG----RKMFKLKHTFKEPIRVNFGSTN-GG-----------TVADIVDNSFHIICGT------------------…
>AUM61972.1_capsid_uncultured_virus
-------YRKFKKTYPKNKTIYVKP----------------------KAEMKYMDVQLG---------HNLSITPYIQLLN------------------------------------PIGQGDGQFG-------------------ARIGKEIELKSIELSFT--------------------------------HFVVPTTGTDQTTRIALVQAKNVNG------------VAPTYNQIYTTN----------------------VVNSLRNLTNKTDYKILKVWNYSMNASGE---------------------------------PGSMKNINYYRKLNIKTLFQDASQT-------------ITGVKTNGLFLVTLSTADG--------------…
>AUM61712.1_capsid_uncultured_virus
----------STSTTPQTQGMLFT-------------PRTLG-NPLALSERKYFDS-------------EVAARAIAAVAG--------TYTT-AMCDP-----------TGTNCLFAPVPGTGVNQ--------------------RIGRKCTILSLRIRG-------------------------EIELPNINDSAGIAALAALVFRFIVVVDKQTNG--TQM--------QS-QDLIT-SGGTS--V----------------AWDMFQNTAGFGRFRVLK--DRRFLLQD---------A----NYGGDP-ATTTLDRNGR----AVLFEYSFKFRRGLAVHFNAGT-AG-----------TVADITDNSLHVSCAA------------------…
>AUM61770.1_capsid_uncultured_virus
---------MYRSAASTRVALRAT-------------RIMGATSRGRPELKSVDTVQG----------AAAVTQALNSTGT--------LTA-----------------------VNLIRSGAGFNN--------------------RIGRRIEMKSLHLTGYV---------------------------TQTG----TATTTTDLGRIMVVYDRQPNG--ALP--------TINNILLQYDQQGNTYT----------------TPLSGINPDQRERYMVLM--DERIVLPA---------V----TVGG---VTGSVDGVTKT-----FNINRFISLVGLKTQYSGESNP-----------AAIGDISTGALYVLTLGGIA-----A---------…
>YP_009117056.1_hypothetical_protein_Sewage-associated_circular_DNA_virus-25
-------HPEYAQRRYQYKTSVHPYR---------------PVPINTSRAYKFYDIQLELYYALEEISNLSYTEPYSYINGYT-------------------------------LINFVPHGLTSKQ--------------------RVNNNVVIKSINIRFVC------------------------------LLDVTSIYPDPITIRWLLIYDRDTNK-----------AAPATTDIFEQNSAYK------------------LTFNSPLNHVFTSRFSVIR--DKYLILDP---------------------------------KTSSSVVVNEYIKGEWPTAYDLSFSQIP----------SIVIIKSGALFFLIFCDNS---------------…
>AJP36358.1_putative_capsid_protein_Avon-Heathcote_Estuary_associated_circular_virus_5(2)
---------KEFVPGQDRTGGYYR-------------FGKTAMGPGM-GEMKFFDT-------------DISELTILDGG---------IVK---------------------ASMNNVPQGTGESQ--------------------RIGRKCVVKSIYLKF-------------------------SVN--LPQLENEVNMKNPDQVRVILYLDKQANG--ETT--------TL--GSILEGDP---------------------KISSFRNLSNMNRYTILM--DKVYDMNY---------E----SVAAETDQGDVRYSMV-----GKTCYVSEYRKLNIPIEFSGT--MG-----------AIDEIRSNNIGLG---------------------…
>AJP36355.1_putative_capsid_protein_Avon-Heathcote_Estuary_associated_circular_virus_5(2)
---------KEFVPGQDRTGGYYR-------------FGKTAMGPGM-GEMKFFDT-------------DISELTILDGG---------IVK---------------------ASMNNVPQGTGESQ--------------------RIGRKCVVKSIYLKF-------------------------SVN--LPQLENEVNMKNPDQVRVILYLDKQANG--ETT--------TL--GSILEGDP---------------------KISSFRNLSNMNRYTILM--DKVYDMNY---------E----SVAAETDQGDVKYSMV-----GKTCYVSEYRKLNIPIEFSGT--MG-----------AIDEIRSNNIGLG---------------------…
>AUW34330.1_capsid_protein_Circovirus_sp.
------KYAGYAGTAVKALSLATK------------------VASMVNAEKNHLDFSGS----------YTPSTTAAIIPFG-----------------------------------LMAEGTDVGQ--------------------RIGRSIKLAGLSIRWLFN--------------------------------GSITATGNQNIRVMFLRDNWGTG-----------NAPAVTDVLVGQAIY---------------------AFRNVDTTAASRFSVLY--DKVIIITDTDG-------------------------------DQSSKMLKLNFKLKNHVTYYGTTAT-------------QANLGKGAIYAMIFTDTAANN------------…
>AUM61941.1_capsid_uncultured_virus
------SINARRGAPLATRGFRAR-------------YG-------NRGELKMYQT------------ASVLSSVASTGQV--------VNN-----------------------LFLPTLGSDYTN--------------------RIGRKVRIRSIGIRAFS-TLY------------------AAQQNAADLGANANVFARSQHQRIMLVYDTQPNG----V--------GANTADILDS------A----------------AVISMNNLANRDRFRVLM--DKVFTFDP---------Y----HVSTDATPVIQV-----HSENRTCVSWTYWKKCNMETIFNGA-NGG-----------NIGDVTTGAFLLLMVSSET---------------…
>AUM61792.1_capsid_uncultured_virus
---------VSKPFRPPRRASAPV-------------IPGLLMQTGTEKKVLCT-NST----------FAASTLALNTTGT--------ILA-----------------------LNLIQVGSSMFN--------------------RIGRRIEMKSVRFTAR----------------------------LDTLA-VTRDADT-DYARIAIVYDRQTNA--ALP--------AITAVFQDTTQDGTNST----------------NAMSGVNMNNRERFVVIM--DKRFGLPN---------T----TNTAGVLTNTYPNGDSQH-----VIIDEFRKMRGLTTHYGADSNP-----------AVIGDITTGGLYIITITSVH-----A---------…
>AYP28732.1_capsid_protein_Circoviridae_sp.
--------MQRYGSIIQRGPAVQHS-----------------AKILKSCDVGGPQSRSLDS--------RTVVAVAQVLGAG----------------------------------GAGAGGWPITGAG---------------IFNRIGNRITLKSLHIVGLLK-------------------------------QTGTATGLQEYIRIMVVYDKMPNG-----------TVPVAGDILGDQDSTGAITTN---------------SWSNMRIDNRDRFKILMDDRIGVVNNAATG--------------------LQSGEAMVIDYKGEININRFIKLNDMETMFKASTNG------------QLSDVAVGNLWLFCLGN-----------------…
>QGF19351.1_capsid_protein_Antarctic_virus_CAA_003_44(3)
---------LLTAAKRKR-----------------------AYSGAPRVRPEIKTVDT----------RVVTQGVISDVPQ--------LWL-----------------------INATAQGTGTFN--------------------RIGTKTTIKSIQFRFSI---------------------------EPVG-----AQAFNDVARMIMVYDKQPNR--VLP--------SFSDIIQSKSNIGAVNS----------------GVDAYKNIDNTERFQILM--DQQFYLPG---------V----KIG-YDTSFSSNFNG---------TYSKFMKVR-LPVQYQGTANP-----------PTLSEVNSGAIFIYIWSAIQ-----G---------…
>YP_009117055.1_capsid_protein_Sewage-associated_circular_DNA_virus-25
-------LGSLGGAPKA---------------------------EVKSFDTYVLSNAT---GLPHEDSAGF-AEPTSNFAG--------YTC-----------------------LNEVSQGAAFYA--------------------RIGSKISIKSIQVDFD--------------------------LYTLSITTTAG------TARCILIYDRQTN----GA--------APSFVDMFNAY----------------------PAAINAFG---TGINMTN--RSRFSIIR---------D----KYYE---FGP-GES-------TTKHVHMYAKG-RWDTEYKSS--TP-----------SVGDITTGAIYLSVISNIS-----L---------…
>YP_009109687.1_putative_viral_capsid_Circoviridae_21_LDMD-2013(3)
---------ASAQKGYVRTTGYY---------------GRFSGKP---GEMKFFDT-------------DKTGTTVAAAGT--------VLN---------------------SSLLLIPDGTTQST--------------------RIGRKITVKHIFVHG-------------------------HLI--LPATTTPG--DTSDRVRIIMYLDKQCNG--AAA--------AV--SDILTAT----------------------DVNSFRNLSETGRFHILY--DKVHSMN----------A----SSGTTAGAGGDQFGEY-----MRG--FSIKKACNYPIEYNNT--TG-----------AIGEIRSNN?GI?---------------------…
>AUM61860.1_Rep_uncultured_virus
--------------KIYRLQKQVR----------------AIQRVTK-PEYKYKDTFL--------------NQNFDNTGT-------------------------------MVLLNGAGLGDGATE--------------------REGRNILVKSIQSKLS----------------------------VKMDP--DAVSTI---CRLIFFYDRQVNA--VAP--------AVGDLLDLTTTGAANG------------------IVALRNLNNRARFDIIL--DRRFVIANG--------------------NEPQYF-------------FNKYMKQMKKAVYNA------------GVAGTVADINTNALYMCMICDE----------------…
>AUM61704.1_capsid_uncultured_virus
---------ATRAQPRRRYYPAAR---------IQRAMGMPSRVEVKSFDVTPANADV---PLPGGAVG---AEP-AAFAG--------LCE-----------------------LNCVQAGNAFYQ--------------------RIGTKINVKSVMCRFQ--------------------------FVNSIVTATGAFSELPAVLRYMVVYDRQTN----AA--------FPAMTDILQNN----------------------DTGAVTLG---SSVNITN--RDRFVVLR---------D----KQVE---LDY-ANQ-------QSCWITEYIKCPSLDVQFKSS--TD-----------TIGDITTGAIYLMVFGVYQ-----H---------…
>AUM61981.1_capsid_uncultured_virus
-------PPPRPLPMRARGPYRTG-------------GFYGASVRS-PIEKKVIDT-------------ALANYDVNATGS--------VTL-----------------------ISGCATGTDYTE--------------------RIGRRTNITAIQLRGR--------------------------MQVDTNAASTTPQ----LGRVMIVEDMQCN----GT--------IAAITDILQTA----------------------NVHSFNNLNNRERFKIHY--DQVFDFGV---------F----SQT--ATQALATN--------LMHHFEVYKPVN-IPVVYEGT--SN-----------TIGSISSGAIYLVFIG-S?-----A---------…
>YP_009117069.1_capsid_protein_Sewage-associated_circular_DNA_virus-29(2)
------PKANGRSAPLATRGFGDM-------------GI------LKNREKKFFDR-----------STLGAPTGVSTTPV--------AYL-----------------------LHNPAQGADYNQ--------------------RIGRKTVVKSIYIRG-----R------------------MFVEPVGLTPLPADQWCPGQQARLIVFIDYQPNG----A--------TPALTDLLNS-----AD----------------PA-SQLNADNRDRFKVVK--DKVFTFGP---------V----CVSNSDLVS----------SERSYQDFKFFKKLNLECINNST-STN-----------AIADIQSGALFAYFIGTNV---------------…
>QBX89275.1_capsid_protein_Apis_mellifera_virus-7
---------NRSTFRKVTKYRRIP-------------GIGTIRRTYSIPELKYIDN-------------SDAAAAVDESGT--------ITL-----------------------LNALQLGTGATQ--------------------RVGMRINMRSLHLKY-------------------------IIT-GPVYSSANGANAYNQHVRIMLVLDLQPNG--QTF--------VL--GDLLEDATTG--I----------------GIVSSLYMANGARFKVLY--DKRMMVTP---------N----VVVPGVATAGSQYSAVISNTASKSLYDEIYLKLSHEVQYADSN-NG-----------DITDIKTGALYLVAIAD-----------------…
>AUM61747.1_capsid_uncultured_virus(2)
------------GNA--KLAQRVK----------------RLESLTGKPEFKVVDSVG--------------STAVSTTAT-------------------------------LTLLNGLAEGDSATT--------------------RDGRQVLFKSLQLYER----------------------------GTLHA--SATNTT---IRSIIFLDKQPNE--TAP--------TAAALLATAVAGGVD---------------------AFRNLDNRKRFVILH--DSRMVLST---------------------DFPERV-------------HEHYKKMSLVSQYDS------------GNAGTIADITSNSLYLLQISDE----------------…
>YP_009116899.1_capsid_protein_Sewage-associated_circular_DNA_virus-18
-LASRSSMSSGSYGPPASRGFYGQ-------------YS-LRGRA----ELKFVDA-------------TSTNAAVTTTWQ--------GAL-----------------------INGIAQGADFNQ--------------------RIGRKAQMKSVLFNG-------------------------NFFPGTTAAENASQ---GVYLRVVIVYDSQPNS---GT--------FPGGTDFLGA------N----------------DPNTPLNLNNRDRFSILI--DVRKQIGS---------Y----LFNGTPALTAG---------SPQNAYWNKYKKCNKETIFSG--TAA-----------TLGSISTGAMYIFFVG------------------…
>APA62648.1_putative_capsid_protein_uncultured_virus
--------TKIVRAPLQTFGYKPN-----------------------TVEYKVADV-----------LSPGIP--INTDGN--------FTL-----------------------LCNPTQGADFNN--------------------RIGRKIVLKSLYVRG-----Q------------------CGIEPA-LNQPAVGTAAPQQLVRMVIFIDYQPNG----A--------VPIVADLLTQ-----PS----------------AV-SQLNLNNRDRFKVIT--DKQWVIGP---------Y----FTSNNGALT----------ANTGYA-IKKFKTLNLEMIFNAT-LG------------SVADINSGALYMFWIGTIA---------------…
>AXH73549.1_coat_protein_Circoviridae_sp.
----------VTARGRMRTSGYY---------------GRYAPLG---TELKFLDT-------------TATTNNVATTGV--------IHN---------------------ASLNLIPQGVTESQ--------------------RVGRKCTIKSLHLRW-------------------------TAQ--LNDTGTAT--STDDGVRILVYLDKQCNG--ATA--------TV--TDILESA----------------------SYLSFNNLSNKNRFRVLM--DKTCDIS----------A----TAAISA-----TFGQK-----GMT--YQWHWRGNMPIEFSST--TG-----------AITEIRSNNIGVL---------------------…
>AUF34969.1_putative_capsid_protein_uncultured_virus(2)
---------------------------------------------ASSAELKFKDT-------------TKAQTALASAGT--------IFN---------------------DSLNLLAEGNTDST--------------------RIGNRITVKSVMLRG-------------------------TAK----LASTAAATDTSQTVRIIVYLDRQANG--ATA--------AV--GDILASA----------------------DYRSFNNLDNSDRFRTLA--EETLDLH---------------LTGATPSGAAYTYGET-----SKS--FFLKAKLNLDFKYKGN--AG-----------TVADLSGNNIGVL-V-------------------…
>AXQ66153.1_coat_protein_CRESS_virus_sp.(2)
-------------------ALSIT-------------PVPRYYSVRRGPEKKYIDTSQ----------AVG----ALAAAS--------ITL-----------------------LNGTATGTDFTN--------------------RIGREILMKSIYLRLTA---------------------------YNGTDQDAS-------LRIMLVYDKQPNG--ATP--------AITDILTASD-IISPNN-----------------------LNNKDRFTTIS--DKVR---------------------KISTASDR-----------GFWHKKYKYIQ-YNTQYSGTTNV-------------INSIASGALWLVLIPIIN-----S---------…
>AUM61808.1_capsid_uncultured_virus
-IRGKSSGFSG---PVRTGGFFGN-------------YSQFSGRGGTSRELKFIDV-------------TIGNTNVTNTGT--------VSL-----------------------LNGVAQGTDFTN--------------------RIGRKIIMTSILWNF-------------------------ELHP--NPNASNPL---GETIRNMIIYDAQPNS---GS--------FPVATDILAA------A----------------TPTSPMNLNNRDRFKVIF--DKRITMHP---------C----TYDVVPNLSAG---------APVVKFMSKYKKCKLDVIFSG--TGN-----------TLGSIQTGSLIHLVLT------------------…
>AUM61682.1_capsid_uncultured_virus
RRYAAQVLHARGGAPSSNRGFGSM-------------AV------VQNRERKFFDT-----------AY?SYN--MSTTGL--------VVP-----------------------IFIPILGSDYNN--------------------RIGRKTILKSLYIRG-----R------------------IAIENAVNLAVTNT---PAQQVRMIVLLDQQPNG----A--------TAGITDILNT-----AE----------------PS-SQLNANNRDRFKIIK--DKTLVFDP---------L----IINTTATQSF-------AIANRTMQEIKIYKKLNCEVIFNGT-NA?-----------TIGDINSGALLIAFVGSNA---------------…
>AMH87771.1_putative_capsid_protein_Pacific_flying_fox_faeces_associated_circular_DNA_virus-15
---LRKRMGGGPRAPLATRGWYGN-------------TY--GKRGG---ELKYIDV-------------DNVPAALPVGGT--------VDV-----------------------LNAIASGAGIDE--------------------RVGRQITLKSIFSRW-------------------------GFYP--STTTSAPQ---GTIVRVLIVYDAQANS--AAS--------PPAVNEILAT------G----------------TWDSPMNLNNRERFKIIT--EFKVTVGA---------T----LYTAG-ALTAG---------SPVPRVVEKYKKLNMTTTYSG--PNN-----------TNANIATGAIYVVTIP------------------…
>AUM61985.1_capsid_uncultured_virus
------TGGLRRYGARRIAMRPGG----------------WIAGPSGRGELKAIDVAP-------------ALAC-DTTSA-------------------------------VLLINGCARGDDIGD--------------------RDGRQIMMRY?HLNLT----------------------------SYVVG--GTGTDQ--RHRVVVVCDMQPNG--AAC--------GWTDVF?TASPI------------------------TLPNLNNRNRFRILF--DRTIDLNAS--------------------GESGST-----------RTLTATIPLNITTTFNA------------GNAGTVADIQTNSLYLMVCGSN----------------…
>AUM61637.1_capsid_uncultured_virus
----------TPSVGLRTGGWRGV-------------PG---RRG----ELKFVDV-------------ASNSTDFSATGV--------LVL-----------------------LNGVAPGTGASQ--------------------RIGKKLVMKSLYFRA-------------------------AIGS--GVTGANVF---RGHVRLLFIYDKQTNA----T--------APTVSDILQQ------P----------------FGSAAMNMDNRDRFVVIS--DKQFAID-----------------------QAG---------GHQSA?CKFFKKLNLQTIFNAG-TAG-----------TVADISTGSVYLLLISDDT-----G---------…
>AYP28869.1_capsid_protein_CRESS_virus_sp.
--------LLEKIASYAGPVATLA-------------KAIVPVVAAINTEAKYIDSSA----------GLAP---TLASPS--------IVC-----------------------LSQVAQGLTDKT--------------------RIGNSLLAKSIQWRIRI---------------------------IQNLDQGGTYGPPFGSIRMLLFIDKLQGG--TAP--------TLAQVMESTANNISMAN-----------------------KNYTDRFTILK--DKIYSTTL---------N----YAIPATTPAQS-----------VIDFKGFKRLD-FHMRFLGTGAS-------------SSDNGPNALYLMCWP------------------…
>YP_009115507.1_putative_capsid_protein_Sewage-associated_circular_DNA_molecule-3
-------SFARQAVASSRMSGRFN-------------ARNSAR-SRATGETGFVDI-------------ASANYAVDTTGT--------VTL-----------------------LNTVPQGASVNQ--------------------RVGKKIMLKSLQARG-----------------------------LMQNGSAATAN----DVAFLIVYDKRPT----GA--------LPSVTDILAIS----------------------SAQSMNNDANSGRFVIMK--RVDTYLIG---------N----LTA----ATNYTEV-------AVRDCDFFLPLKGMPTVYKAAT-TG-----------AIADIEEGALYLVTIGGTA-----A---------…
>AXH79215.1_capsid_protein_Circular_genetic_element_sp.
---QRAKTMEYSADPVP---PLISA-------------SRATK-EQKFLDMAIVSLD------------CNQH-PGPADILL---------------------------------LNQIGQGTSVNT--------------------RVGMRYQMTGVHLRGV----------------------------FEQQGPQQTAPPMCGYYLVY---DSEPHG--T-A--------PTAQEMFNLRYNEMPFA----------------FPNGSEGQK-GGRFKYLA--RKQFLLGNQGS------------GSSPVPMDGVTPGQ--------ILINDYIPLNKLQTQCMRLNTG-----------STVSSIQKGALVLVPFGRNG---------------…
>YP_003084286.1_hypothetical_protein_Circovirus-like_genome_RW-B
---------GAPTGRYASNPRMGE-------------LKTVDYQFSAAYAVPYVGDSQ----------PFPLLNCTNATGN--------IQC-----------------------VNLVQQGTGVAQ--------------------RIGNKICMRSLRIRLRF---------------------------VE---AGTDDNQAPYFARIMLIYDRNPNS--LYI--------ATNNILANALQNNTLGN---------------GTLDSSLNPTYYDRFVVLR--DWYQTIPT---------F----QES-TSNVAPN------------WIIDDFVNLKNLETTYNGTANP-----------MTINQVSVGALLLFVISDQV-----A---------…
>YP_009553659.1_putative_capsid_protein_Holcus_lanatus-associated_virus
-------PNRPMMGPSNKAVSLLK-------------MGYLNRRGQLNRETGYVDL-------------ASQVFNGNTTGT--------IVL-----------------------AATIVQGAAVTQ--------------------RVGKKVLWKGMQIRG-----------------------------YAQADNTTLVT----GGTWILVYDKRPT----GA--------LPAITDILVSV----------------------NSSAFLNDANSGRFKILA--RRSYSLTG---------N----VAT----AGQQNDS-------TFQMIDEYVKLKNLPSVFKAVG-SG-----------DIGDIEEGALYLVTVGTTP-----T---------…
>AYP28927.1_coat_protein/nuclear_export_CRESS_virus_sp.
----------GKKMRTSPAKST---------------------HRVKHGELKGVDVLLTQ---------TAIVATTNDSSN--------SVV-----------------------LNLVPSGATSYN--------------------RVGKKIYNQSVRLKGV-----------------------AIHQVGATTTTSNTLYTP---LRMVVVWDKQPSS--GAV--------PNWDAIFGYTPQNGTEAS---------------TVLSPPRYDNMDRFTVLR--DIELEPKS-------IAT----PFAGVGGTELDGYFY------VPFDEYIKLN--GRETVFSGQTAAM-----------TIADVSTGALY-VYFRALV-----N---------…
>YP_009237579.1_coat_protein_Lake_Sarah-associated_circular_virus-42
-----RRQDMVPTTQGWSFNRLNRS-----------------SGGAQRVEWKFSDRYEIG---------LTTMPLIGQFYLLN----------------------------------GLVPGSGASQ--------------------RIGTMITMKTVETRAIWIP---------------------------------FSSATIGLFRFFIVLDHQANG-----------VTPLLSDIMAATG--------------------IQFASGLRNLNTRQRYRILMDKTYGFNNPNFTTS------------------------------QPYYMHHYMRFRLPVTTQYNSGSAG------------SVGDIVTNALYFIATTTAA---------------…
>AXQ65411.1_coat_protein_Circular_genetic_element_sp.
-------------MASHVIVAPAS-------------SRGLQR--AYAKEKGYIDVPA---------NNASAIYPLDTTGS--------VTL-----------------------LNTVAQGASVNQ--------------------RVGKKIIMKGLQCRG-----------------------------RLMNEPTGVYN----DVAYMIVYDKRPT----GS--------LPTLTEILVDA----------------------NSYSMNLDANAGRFRILK--RVDETLLG---------N----TSLTGAVANALTDR-------TSCDATWWLDLKSAPVTYKAAG-TG-----------AIGDIEEGALYLVTVGMRA-----T---------…
>AUM62004.1_capsid_uncultured_virus
---------LVQQMRGRATYTRIP------------------SAELKVTDCVIAPAAAQLPNIAGVAYTEPAVASTGYCSLN----------------------------------AVIQQGAGFFQ--------------------RIGQKIVIKKVEMRLC---------------------------------LVCTAAPTQAWVRHMLVFDRAPNG----------AAPALADIIFSQPAAG-------------------ATSNSMASVVNKSRFYIMFDKQHDMATTD----------------------------------ATYIQEINFKKSCNLTCHYGANAG-------------VIGDIRAGAFYLISFTLAAAG-------------…
>AXQ65411.1_coat_protein_Circular_genetic_element_sp.(2)
-------------MASHVIVAPAS-------------SRGLQR--AYAKEKGYIDVPA---------NNASAIYPLDTTGS--------VTL-----------------------LNTVAQGASVNQ--------------------RVGKKIIMKGLQCRG-----------------------------RLMNEPTGVYN----DVAYMIVYDKRPT----GS--------LPTLTEILVDA----------------------NSYSMNLDANAGRFRILK--RVDETLLG---------N----TSLTGAVANALTDR-------TSCDATWWLDLKSAPVTYKAAG-TG-----------AIGDIEEGALYLVTVGMRA-----T---------…
>AOV86246.1_putative_capsid_uncultured_virus
------IGAYREVTELANLAVRG--------------------LQLGPGELKARDTAS-------------GAFAGADWNGV------------------------------AVLLNGIARGDDIDE--------------------RTGRQVLIRSYELSVL----------------------------WHQAP--PGAHPRPCVARVLVVYDKQTNA--AAL--------TPAQVLTAVGTLNAA--------------------TSPKNLENRDRFTILR--DIRTPMAAA--------------------ETADYE-PPP-------KALKVYQSITLPVTFNA------------GDAGTVADITTGSLYAIFISD-----------------…
>YP_009237610.1_putative_coat_protein_Lake_Sarah-associated_circular_molecule_11
---KKRKLGVVSTGAVPGGKTYVPR-------------GISNRPELKHFDLTVGVAA------------LDT--WQMVTNTI---------------------------------LCSIRLGTGPTQ--------------------RIGRKIRVKSVVFRGR----------------------------MELGVAANNANSAYTIDFIW---DKQTNG--S-T--------PTMGTIYTG--STAY-S----------------LPNPDNDE----RFEWVK--R----ISRDDP------------ASNFTLVNTKFN--------------------CNKLISYDSDLG------------TVSDLTQNNLLMTMCSP-----------------…
>AOV86296.1_putative_capsid_uncultured_virus
---------TK?ITTKYQAKKKRE-------------IKTLDSVFPQNYVR?YISDTQ----------TGFTF---NDVGC--------IQN-----------------------VVRTVQGAGIPN--------------------RIGNKIALKSLRIRGTL---------------------------EVT---GNGGTPPPQNARFMVIYDRQVNA--TYP--------ALNT?LSDVTSANAIVN---------------GDFLSSINPSFYDRYIVLC--DKLFILGA---------M----PLTSTDQGPTELK---------QFVIDEFIKLKGLEVVFTASTVG-----------GPIADISTGALYMIGWG-DQ-----A---------…
>AXF52754.1_capsid_protein_Geminiviridae_sp.
--KRTVPGPRTNGTLTQQVKALQR------------------FVKTLAPEIKYIDNTVFTS-------DIPATGAVAHITN-------------------------------------IAQGDGQGT--------------------RTGNSINVTGIDISGH-------------------------------FISVSTDFVATAFLRVALVQDREQVAD----------TNPTVANIFATGDP----------------------TQALPNLDTLERFRILWLSPVMSAWQMVLDS----------------------DRLVGGAVPTHKGTFNHSWKGNLKVSYNGTTGN---------------DIQKNGLYFAYLTSSG---------------…
>AOV86322.1_putative_capsid_uncultured_virus
----------GSSTYG------TV-------------PRTRG--VYAIGEHKYFDQ-------------NIEVNPFPSSSS---------WTN-TMVED-----------PTVKTLFAPSQGAAINQ--------------------RIGREVDIHKIRING-------------------------NITMDPD--SAVTAGIGAEVLRLALVIDSQTNA--TQM--------TG-AQLYNNGSTTA--Y-----------------WQNFQNLDNFGRFRVLK--DKLIVIDD---------P----NLGTSA-VAGTDIRNGK----SRTFKWTISFKKPLRVRFNGTN-GG-----------TIADIVDNSIHLVGNS------------------…
>AYP28869.1_capsid_protein_CRESS_virus_sp.(2)
--------LLEKIASYAGPVATLA-------------KAIVPVVAAINTEAKYIDSSA----------GLAP---TLASPS--------IVC-----------------------LSQVAQGLTDKT--------------------RIGNSLLAKSIQWRIRI---------------------------IQNLDQGGTYGPPFGSIRMLLFIDKLQGG--TAP--------TLAQVMESTANNISMAN-----------------------KNYTDRFTILK--DKIYSTTL---------N----YAIPATTPAQS-----------VIDFKGFKRLD-FHMRFLGTGAS-------------SSDNGPNALYLMCWP------------------…
>YP_009551440.1_capsid_protein_Sewage-associated_circular_DNA_virus-11
----PMRAYANSQVPLRSGGYR-F-------------GS------T---EKKVFDL-----------DTGTTN--INTTGS--------VLA-----------------------LFVPTLGTDMTN--------------------RIGRKAIIKSFYLRG-----Y------------------VRCENSLTPTSPQAG--SSQQLRIIVLIDMQPNG----A--------LPAITDILKE-----QF----------------PS-SQLNINNRDRFKILK--DKTYALDT---------F----IYNTTATQAV-------GVAGRTLQNFKCYKKMNLEVIFNSG-NAG-----------TIADTQTGALLIATIGSTA---------------…
>AOV86282.1_putative_capsid_uncultured_virus
------DARMSRLMAARSVVRRGG----------------FGPAGPGAMEYKAIDTRM-------------NATA-VDNGAS------------------------------VLLLNGCARGDDINE--------------------RTGRRTTMASLEAKIY----------------------------TYATT--TTGASQ--IHRHLLVLDTQPNG--SAL--------TALQVLSAADTF------------------------SSRNLENRARFRVLM--DRRFSLSAA--------------------TMSGSR-----------RVFKYYKRLHIPVTYNG------------GDAGTVADIVTNSLYWIGIGSE----------------…
>QBX89275.1_capsid_protein_Apis_mellifera_virus-7(2)
---------NRSTFRKVTKYRRIP-------------GIGTIRRTYSIPELKYIDN-------------SDAAAAVDESGT--------ITL-----------------------LNALQLGTGATQ--------------------RVGMRINMRSLHLKY-------------------------IIT-GPVYSSANGANAYNQHVRIMLVLDLQPNG--QTF--------VL--GDLLEDATTG--I----------------GIVSSLYMANGARFKVLY--DKRMMVTP---------N----VVVPGVATAGSQYSAVISNTASKSLYDEIYLKLSHEVQYADSN-NG-----------DITDIKTGALYLVAIAD-----------------…
>AUM61867.1_capsid_uncultured_virus
---------------------------------------------VMRPETKTIYNTG-------------TTPC--DTVGT------------------------------ISLLNGIQQGDTGDN--------------------REGRKITLKGIQLRGV----------------------------DYATD--TTGKDQ--MHRIMIVQQLRPNG--TYP--------LINDILQATTIS------------------------SLRNRYKLHDFKVLV--DKTITLNAS--------------------GESGST-----------RLIRIYKKLFLNQYFNS------------QNTGNVADIQTNALYLIAIGSN----------------…
>AUM61991.1_capsid_uncultured_virus
------YVTKAGQRTASKIDKILSS-----------------TVGSHAVETKTLDISLSAGNPFQGIVDTYNTNQSALILN------------------------------------PVQEGAGDYQ--------------------RIGKRINMKSIRVRGTIS-------------------------IVSKTPAVVSSGFNTLNVRLVIVYFREQLAAIPDWN-------AVFNCVDAIGTKFSN------------------LNAPLASSAMTSCVLLMDRMYNNTALGPLSLTS--------------------------TENQYNCPFDEYLDLGGAGATYQGTSNP-----------ITAANITTGMLVMYMRSDMDS--------------…
>AUM61727.1_capsid_uncultured_virus
-------IPKRMGRGAYVRVPRPM-------------SFGLNRRGVASKESGFVDL-------------AQASYALDTTGS--------ITL-----------------------IATVAQGASVSQ--------------------RVGKKIVLKSLQSRG-----------------------------FCNNNSAGVVN----DVAFLIVYDKRPT----GS--------LPAVTDVLNTV----------------------SSASFNNDANSGRFMILK--RCDFILNG---------T----S------ATTMGDG-------PSDSTDFYLNLRNLPTVFKAAG-TG-----------AIGDIEQGALYLITVGSNT-----A---------…
>AUM61714.1_capsid_uncultured_virus
---------VTKPFRAPRRA---V-------------IPGLLRQTAIEKKVLFIGDAD----------STNTFLPLNATAT--------ILG-----------------------LNLIQVGSSMFN--------------------RIGRKIEMRSIRLVCEM---------------------------LQIPG-LTRATTTVELGRVMVVYDRQTNG--AFP--------AIADILQDTEQTGANTT----------------NSFSGINMNNRERFVTII--DKKITVPQ---------G----TATAGVLTNVFPNDVMLP-----CKWDEFRKLKGLTTHFKADSSP-----------AVIGDIATGGLYIVSLTNLT-----A---------…
>AUM61727.1_capsid_uncultured_virus(2)
-------IPKRMGRGAYVRVPRPM-------------SFGLNRRGVASKESGFVDL-------------AQASYALDTTGS--------ITL-----------------------IATVAQGASVSQ--------------------RVGKKIVLKSLQSRG-----------------------------FCNNNSAGVVN----DVAFLIVYDKRPT----GS--------LPAVTDVLNTV----------------------SSASFNNDANSGRFMILK--RCDFILNG---------T----S------ATTMGDG-------PSDSTDFYLNLRNLPTVFKAAG-TG-----------AIGDIEQGALYLITVGSNT-----A---------…
>QCW23708.1_capsid_protein_CRESS_virus_sp.
-------RNAVMTIP--RQMPNQY-------------QSQLRR--ATPQEVNYVDF-------------AAANYNADSTGS--------LRL-----------------------VATIAQGASVNQ--------------------RIGKRAMYKSFLIRG-----------------------------LLKSGTTTTIS----DAGLMLVYDKRPT----GA--------LPLITDILTGA----------------------STQAFMNDNNTGRFQVIR--RWDKTLIG---------N----STT----PSTGMEA---------HNIDEYVKFK-APITFESAG-TG-----------AIGDIDMGAVYLLSFGNQL-----P---------…
>AOV86310.1_putative_capsid_uncultured_virus
------------LAPLAPRGFAPF-------------TA-------KSRELKVFDFGDMV----NEDTGDLFNQPVTNAGV--------VQP-----------------------FFIPKLGSDFNQ--------------------RIGRKVVIKSIYLKWRMYPSW------------------MVTSLVEGQNMLDVNYFPQTQFRIMMVWDTQPNG----V--------LPTIGDILTEVSASGLP----------------DTQSFINMNNRDRFRIIL--DKFHQNGF---------Q----NTGTNKDMF---------SNAANVFTGKKYKKCNMEVIFNAT-GGG-----------TIADISSGALYIVALSSAS---------------…
>QDJ95276.1_capsid_protein_Capybara_virus_35_cap1_1079
---LRKRNGGATGAPLAARGFRPF-------------PYGRRYVTTDPPELKYIDV-------------AQQDQAITNTGG--------VVL-----------------------LNAVATGTDVTG--------------------RVGRKINMKSLKIGV-------------------------NVFNQANVSSNLSI---GVTVKISIVYDSQPNG--SGT--------VPTYTTIYKT------A----------------HPYSPLNLDNRDRFKVLW--TKNFVVAA---------Y----TTSASSLLATG---------SPTNTTRVGYKKMNLPVIFGG--TGA-----------TIGDIQTGALYITAVA------------------…
>ALE29567.1_putative_coat_protein_Lake_Sarah-associated_circular_molecule_11
---KKRKLGVVSTGAVPGGKTYVPR-------------GISNRPELKHFDLTVGVAA------------LDT--WQMVTNTI---------------------------------LCSIRLGTGPTQ--------------------RIGRKIRVKSVVFRGR----------------------------MELGVAANNANSAYTIDFIW---DKQTNG--A-T--------PTIGTIYTG--STAY-S----------------LPNPDNDE----RFEWQK--R----ISRDDP------------ASNFTLVNTKFN--------------------CNKLISYDSDLG------------TVSDLTQNNLLMTMCSP-----------------…
>ALE29566.1_putative_coat_protein_Lake_Sarah-associated_circular_molecule_11
---KRRKLGVVSTGAVPGGKTYVPR-------------GISNRPELKHFDLTVGVAA------------LDT--WQMVTNTI---------------------------------LCSIRLGTGPTQ--------------------RIGRKIRVKSVVFRGR----------------------------MELGVAANNANSAYTIDFIW---DKQTNG--A-T--------PTIGTIYTG--STAY-S----------------LPNPDNDE----RFEWQK--R----ISRDDP------------ASNFTLVNTKFN--------------------CNKLISYDSDLG------------TVSDLTQNNLLMTMCSP-----------------…
>AIF34805.1_capsid_protein_Sewage-associated_circular_DNA_virus-14
----AFRMTPR--APLSTRGWRPF-------------IS------T-NHELKVQDL-----------ASATYQ--VNTTGS--------ITL-----------------------LAVPITGADYNA--------------------RIGRKVTLKSCFIRG-----Y------------------LRIEPGA-ATVGVA---QAQQCRFMLVLDLQPNG----A--------VFAITDLLNT-----AD----------------PT-SQLNLNNRDRFRVLQ--DQEIAFDH---------F----NYVTTATQTS-------EAFGRTIQSFKKYKRLNCEMIFNAV-NGG-----------TIADIASGALYMVWIGSNA---------------…
>AOV86231.1_hypothetical_capsid_protein_uncultured_virus
----------RSLPQQVKTIMT-------------------RASEKKYIDYIPLDSTPASI--------FLIGSNLSNNDT--------MFC-----------------------VNAMQQGTGFYN--------------------RIGRKTKTLSIRLKLQ-----------------------FLHNYSNNFTTPYSTGVNGNILRCVLLYDRENTG---VI--------PTFAQIFGLTTQTGATVN---------------TVTDPLQLTHSERYRVLM--DKVVVMNPDITPVLGDYD----PVSGNSTAAYTCQKR------YFIDQYIDVSKQDIVQTYQSTSNPA-----------TVADFSSGAIY-LVMKALD-----H---------…
>AUM61661.1_capsid_uncultured_virus
----------GKWVKVGQPSYS-------------------TSAVLSKKELKGVDTVLSG---------SINVSDMSNNNA--------IVV-----------------------LNLIQQGTGSWN--------------------RIGRQANLKSLRISGE-----------------------LAGTWN--DNYAILYSLW---CRLIVVWDSQPSG---II--------PNKNDIFGNTSQAGVESS---------------NIYDHIRYDNMSRFSILH--DEKHIIE---------------LDSMVAQADINIEKS------CKFDFFVNLK--DRKTIFSGQSSPL-----------QISDISTGALYFIVLSDRM-----T---------…
>AUM61651.1_capsid_uncultured_virus
---------SRYRRLGPRIRRLLR------------------YWSPP--ERKFLDV-------------TALGTTLAN--I--------RFIL----------------------MNGIAQGTGVSG--------------------RIGNKITVT--SAQG-------------------------RIS------VYVSTATTSPSVRCMLVYDSQTNG--AVF--------TG--GDLLASAAAG--A----------------DFLSPLNLNNRDRFRILW--DRTVTVD------------------TVSTERATFNFYKK---------------LKLSVTYDGT--GA-----------LVDDIQTGSLYLV-IM------------------…
>AOV86227.1_putative_capsid_uncultured_virus
NSNAAVANAVLANAGLQRQGFRPI-------------G--------ISKELKVFDMGDQL----AV-AGNLLVKDMTFNGF--------VQP-----------------------IFIPKLGSDFNN--------------------RIGRKCVLKSVYLKWRCFPNY------------------VEEPQAAIYNAAFT--QPQTMVRVLLVWDTNPNG----V--------IPEIEDILQKTSTN-VP----------------DPFSFINMNNRDRFRILL--DKVHQFTA---------I----VKTNQSTTS---------IGSNQTWNGKKFKKLNLETIFNST-SAG-----------TIGDISSGALYLCGLGTEN-----N---------…
>YP_009126923.1_putative_capsid_protein_Avon-Heathcote_Estuary_associated_circular_virus_17
--------------MRKKMRK-----------------------NVRRIVNAMAETKVELRQVVN--NLGVKHNFVTNYTS-------------------------------------NLLYTDNGTRGEMVND----TASVSTVGIRNGRKLYGKGIAIRMK--------------------------------LENFQAQPHLVYKLMIVRHKYD-----NSITATN------DNLWEGAHTD---------------------KMLDYIDTESWEIKWSKSYTLKMPGYGSGASTSTTG---------QIAGTAQVDQGDGQAHIGRPKRFIKEYIPINREVFYHKVQGTSSPEDHTYPLNMRWQLVGFCYSAYTAS-------------------…
>YP_009237561.1_putative_capsid_protein_Lake_Sarah-associated_circular_virus-25
---------VKRTYMRKKMRK-----------------------NVRRIVNAMAETKVELRQVVN--NLGVKHNFVTNYTS-------------------------------------NLLYTDNGTRGEMVND----TASVSTVGIRNGRKLYGKGIAIRMK--------------------------------LENFQAQPHLVYKLMIVRHKYD-----NSITATN------DNLWEGAHTD---------------------KMLDYIDTESWEIKWSKSYTLKMPGYGSGASTSTTG---------QIAGTAQVDQGDGQAHIGRPKRFIKEYIPINREVFYHKVQGTSSPEDHTYPLNMRWQLVGFCYSAYTAS-------------------…
>AXH74355.1_putative_capsid_protein_CRESS_virus_sp.
-------YRRAGPRHSMSFRRSRFT-------------VAVQRAINRVAEVKECLVQVTSN-------QTLLHNVVTNIWNN---------------------------------PFQTQRGTDGEGNS--------------TQGVRIGNKIYIKRLRMSIMIE-------------------------------SQQYRPLTSYWLYLVRLKGANMDT-----------TINSASQMFEQTTTSIPLDFLD---------------SSKCDILYVKKFVLRMPNPGTLATVGSGFDG---------TQPPGAQIGGTTAGQTNERVTNPQVIKKFNVPINTTVMYRDTHDSN----------NNIPATYRYQWVMIAYDNFTS--------------…
>AXH74905.1_putative_capsid_protein_CRESS_virus_sp.
---------SGFRKYGKKLRSLGGYKASA------------IGARVARIERTIETKEGSRIFSGT--NLAIQHNNILLLTS-------------------------------------SLLFTTNGTN----------DPMGSAEGQRVGDRITLKGVAVSLF--------------------------------LQNQAQRPKVFYRVMVIKCAKG-----DTPTRA--------TLFKGIVGN---------------------KMIDQMNTERYTIVQQKVFTITAQGAMAWTSANVP------------AGYPLTINGAD-AIGGVGTKICKMWIPGSKLARNGVVQYENASG-QPKFFDYHLAILAYDWFGTPQD-------------------…
>AXQ65313.1_hypothetical_protein_Circular_genetic_element_sp.
---------GLNQTEKQQTAKIAK------------------RVLNTRTEKKQRAWLYPKTT-----YSVLAHNVPHFLFGGDN--------------------------------LANGLLNLGKGDDSVVHPNGGALPFQQPGNCREGQQVRMKALTHNCI--------------------------------LSGNNANKNTMVRMILFEYPP---N--TTHTVDD----ILLQPTGTGLDQGWPVIF---------------LSKNVYNNKGIKFLMDRTYQLSGVTSGAIVEGEDTA---------VN-----------WGLSGVRTFNFNYIPKNGRTIKYVENPSG-QDVAQPVN-QMGILLIPYGSGVTEQG-------------------…
>YP_009116895.1_putative_capsid_protein_Sewage-associated_circular_DNA_virus-16
-------------------------------------------------ETKYRQFADEN--------VNIFHNTTT-ITGNA---------------------------------INMLQTSQGASD-----------------NQRIGDTIRAKSLNIKMQ--------------------------------LFNKQDRPNVTYRVLILAPLTTG----VTPAPT---------IWKGESGN---------------------KMLDNIDTGSYKIIYQKFVKWSSQTTTFSGPTTLP----------------------NYSRETSKIISINIPLKN-KKLQYSTNSAV---VPKSSKLNWTLYVTPYDAFGTLIT-------------------…
>YP_009047143.1_putative_capsid_protein_McMurdo_Ice_Shelf_pond-associated_circular_DNA_virus-7
---------RGTRRVGSAIRN--------------------LAKKVRRITSTIETKSGVEQIT-D--NINLRHNNQVTVSS-------------------------------------AVLETQTGTL----------DNENSR-GMRIGDKITLSNVQFTMM--------------------------------FELNEAYTDVTLRLMVVRAAKN-----DIPNIT--------DMFHGASGN---------------------KMLDTFNNERYSMLYQKYVRLRSNPTAAVPSGTQF------------PGS-GTYQGPN-QIMSRATKIVKFSVPGRKFSRSGIIQYQ-NNDVQPKFFDYYFIVYAYSNFATVDSGP-----------------…
>AXH77987.1_putative_capsid_protein_CRESS_virus_sp.
---------TTGGSSGQRRRRGGGYQSAAN-----------IASRVGALYSMIETKEG-TISTNV--NIALPHNNVYVLQSGGV--------------------------------DLNPFLIGYGSG----------DPMAGT-GNRVGDRITVRGISLSLF--------------------------------LENALQRARVYYRIMLIKKAKG-----DTLDRS--------TLYKGDCNN---------------------KMLDQVNTERFKIVAQKIINVNCT-----NNAPVT------------VGVTGVPSGG--TLAGISSKIVRFWIPGRKFGKNGNVQFENGSGGQCKYFDYRWVIVAYDWYGTPQD-------------------…
>AXH72091.1_putative_capsid_protein_Circoviridae_sp.
------------RNQAKSVRRIAR------------------KTALGLSETINAVTVVEN--------KQLFHNKTDYVGKLL----------------------------------ATEQGLKDDNSSTA---------SPDA--VRKGDEIILKNINVRFW--------------------------------MSNKDDRPNVIYKGILFWYDVT-----NPPSDA--------TVYFTQTN----------------------KCLDRYNTEQISIVDTFIVKSTNNYAVDANN-----------------------------HEKSYLATLNKSWKV-KKIKYDEGGVQ---PKF---KDLGFALVAYDAFGTLQT-------------------…
>KOF08639.1_hypothetical_protein_AC739_19220_Planomicrobium_glaciei
----------------------------------------------------------------------MFHNKTHYITNLL----------------------------------ATKQGVTANPG------------TDEID-NRIGNEVVARGLKLQLQ--------------------------------FITSPKHPNFNMRFFVFRYESN--E--TPVDGN-----FWVGPAGAGGN-----TN---------------RMLDFADTRNVTILKSFTVQNRNTLPVDPDAQ----------------------------TVHNVYRDVWIPLKN-RKIKYDSNDS-----EIPKYTTLGMCAVCFDANNTVET-------------------…
>AXH74458.1_putative_capsid_protein_Circoviridae_sp.
---------RPPLSKIQNLTRLIR------------------SIQLKALETKRSSQYTEAA-------QQLFHNKAYYAERLL----------------------------------STTQGTADPHG------------TDQAALNRVGDEVLAKGISLKFF--------------------------------LENQADNPNVIYKLYVFRYNTL--Q--LTIDDTY----FWCGTDGAGAN-----MN---------------RTLDKPHTDRMKILKIMNLNPTMGSNNSGTTA----------------------------KVKTKNFSCWIPLNN-RKIQYNADNS-----PLSRFTDIGFAVLAYDAINTLET-------------------…
>AXQ66523.1_putative_capsid_protein_CRESS_virus_sp.
------------SIPVSKVTKLIK------------------NVQLRNCETFRNSGYVQG--------TDMLHNVTRYYSGLL----------------------------------NTKQGIQNPDGGNTI--------DSTIPGGRTGAEIVAKGLSFKFH--------------------------------LERESAAAGSHFRVVVFKYKS---G--QSVNDSL----FWQGASGNGANN----ML---------------RILDTIDTSEVKVLKHILVKPPIQG------------------------------------YFHSHLEFYVPLKN-MKVRYPTGQSDGQSPSEPEHWNIGFAVVGDYKHSTAIT-------------------…
>QCW23711.1_capsid_protein_CRESS_virus_sp.
------GGRASKRRRVTTRRRKSG-----------------FVKAVKAIAIKSMETKSYYYN-----IATTSLLHMSLVSYN--------------------------------LNYYISQGTSDQT--------------------RIGDEVYMRGVSVRLWFT--------------------------------DTVASGTHRYTVMVIRAKADIFAT-----------SLAYTDVFKSIT-----------------------ADSMTDPIDTEKVTVLG--KREIAIENKIASG-----------------------------SLARSVRFWVNMKNSRFKYSGDNAG-------------YGKTYNYFLVVVPYANKG---------------…
>AXF52711.1_putative_capsid_protein_CRESS_virus_sp.
---------KIAESTISNVAEAKYM-----------------NAQ-----IHLGDRPVRSTLGPSR----VGVLAYSTSLS----NTADG---IQLTYGYAPNN---------AQIPIKELKMLRPFV-------PATGNAQTDNYALVGRECKPKHAECKWRFSR---EISEMLN------VITASGYVTDIQTPPINLAQNLPIIFRMIRVNPKQ--------SQ-TNILCDPKEDLFLD-RFNNAIGVD---------SGTFDDTELLTYRTNRRRYNVLE--DKFFRVQNGLTIQWQR----VAAPTGSTALQPIISNTNANCEKLLTTNHQLTRTKHGSVFYDSPEATQLEA-------PSSGHKREFVLIHAMYAGAEAFFD----------G…
>YP_009259691.1_hypothetical_protein_Circovirus-like_genome_DCCV-9
---------KKSKAS-KTFAKKVK------------------AVVMKTVETKSRPWGYGK--------LELNHN-VPYAITLNG--------------------------------TGNPGPMPPQGTQ---------------DYERIGDIINTSGIKLRLM--------------------------------CGQKADRPNVTFKFWVVQVPKGS-----GYSYN--------QWFMNYTGN---------------------CLLDSINTDFVKILATHTWKAPETYS--AET-----------------------------REVTFTKQWWIPRRRVVKFGPTNASLS---HNDS---DVHLLCAAYDAYGTLVT-------------------…
>QCX35058.1_capsid_protein_Blackfly_DNA_virus_19
---------VFGPKARRTIKTLAK------------------QVVNRNVETKYLNKMSEN--------NPLYHNLWVPISHRN---------------------------------FDTVNGTSGGYDN---------------IDTRVGESVRAKYLKVKLW--------------------------------LSNKSDRNDVIYRIVCLKYQPDL----SFSAVTG----NITVQTVGATGP---------------------SILRLLNTDRYTIVFDQLVQVKNGSGMKAAATGG------------------------VMGETHKVWSKTIKLHG-KKMEYQDGSDI---LKNQDDC-YGLYIVAYDAFGTLTT-------------------…
>AXH75147.1_putative_capsid_protein_CRESS_virus_sp.
---------TGYRKYGKKIRTLSGYKGGA------------IGARLARIERTIETKEGLRTFGST--NIALAHNNVVAIMN-------------------------------------SMLFTTTGAA----------DPMAGN-GQRIGDRISLKGVAIRLF--------------------------------LQNQAQRPRVFYRVMVLKCAKG-----DVPTRA--------TLFKGLTGN---------------------KMIDQINTERFTILAQKILTVTAQGSMAWTTASVP------------AGVPQTDNGAT-AIGGVGTRIVNMWIPGVKFARNGVIQYENESD-QPKFFDYRLFIMAYDWFGTPQD-------------------…
>AYP28944.1_putative_capsid_protein_CRESS_virus_sp.
----------KRKVS--TIRKIAR------------------QVAISTAEPKSKSTSVGK--------TEVFHNVLTGIAHVNA--------------------------------PLAT-YMPGLGTQ---------------DNQRVGDRILVRNFQIRCL--------------------------------FGQKFDRPNVTWRVMCVAQRPGLG----VLTYN--------LLFETSTNN---------------------GMLDKINTDRVTVLWEKWIKPQRSTLFTTEPTVTGA---------P-----QYTAN-AVTREYTFVRRFWVTRKKTYKFE-SDGGAQ---HDDK---DIWMYVLPYDAFGTLQT-------------------…
>AXH77221.1_putative_capsid_protein_Circoviridae_sp.
---------MIAKKIVRSNQEVKQR--------------AWQINSTYNLDHNVPAVLFGTVINGGLLELQQQGATVGQHLTTR---------------------------------PHPVEATPLNNAG----------------YLREGNKVKCSSVHLNLC---------------------------------ASTPIDRQGTKLRVIMFWFPIGHS-------------VVWSDLVASSGMG--------------------ATYNNLLVPINRNSVCKIFLDKTYTLGQAGAG------------------------GASNYPTTTMIKLRKSFKGGRNIEYNSDLASR---------TPERWNIGFACVPYNFTDAT----------------…
>AXH74458.1_putative_capsid_protein_Circoviridae_sp.
---------RPPLSKIQNLTRLIR------------------SIQLKALETKRSSQYTEAA-------QQLFHNKAYYAERLL----------------------------------STTQGTADPHG------------TDQAALNRVGDEVLAKGISLKFF--------------------------------LENQADNPNVIYKLYVFRYNTL--Q--LTIDDTY----FWCGTDGAGAN-----MN---------------RTLDKPHTDRMKILKIMNLNPTMGSNNSGTTA----------------------------KVKTKNFSCWIPLNN-RKIQYNADNS-----PLSRFTDIGFAVLAYDAINTLET-------------------…
>YP_009226566.1_hypothetical_protein_Ctenophore-associated_circular_virus_3(2)
---------RKSFMS-RNVSRIAR------------------QVVMRAAETKTKVINYGK--------TELYHNSLSVTHKLNF--------------------------------TAH---MPAQGDG---------------KDGRSGDSIIGKGWKLRMT--------------------------------LANKGDRPNVTYRLVVFAAKAGV-----TPTYS--------NTFVNVTGN---------------------GLLDGINTDRCTILYQKWLKPNKGMVGTSETGV---------------------------REYVSTKSIWIKREKVMKFN----GLE---VNDR---DVYFCMLAYDAYG-----------------------…
>YP_009116895.1_putative_capsid_protein_Sewage-associated_circular_DNA_virus-16
---------RKSSMSKKAIKRSVL------------------QAVLGMSETKYRQFADEN--------VNIFHNTTT-ITGNA---------------------------------INMLQTSQGASD-----------------NQRIGDTIRAKSLNIKMQ--------------------------------LFNKQDRPNVTYRVLILAPLTTG----VTPAPT---------IWKGESGN---------------------KMLDNIDTGSYKIIYQKFVKWSSQTTTFSGPTTLP----------------------NYSRETSKIISINIPLKN-KKLQYSTNSAV---VPKSSKLNWTLYVTPYDAFGTLIT-------------------…
>AXH77628.1_putative_capsid_protein_Circoviridae_sp.(2)
---------ALSNAQKKQTRTIAK------------------STIISLAETKVKGYQSPGSPTIP--AQALFHNQPYYAGKLL----------------------------------GIEQGTKDSNDY-------------SSNECRIGDSILLRSINVRVL--------------------------------LSGF--RPNITYKLVLFWYPEG-----MTIDNA--------LVYFTNGTPIG--GC---------------KLLDRYNTEQISVIDQKIVRPGAINRQGDAGNTPPP---------A-----VPLPTATYYQRRSQLVQLNGRWKA-KKITYDEASTS---PKF---KNLGWAMVAYDSVNTLQT-------------------…
>AXH73559.1_putative_capsid_protein_Circoviridae_sp.
---------DAKSKKRSETKKMAK------------------QVIMSLAETKAYGFQSAGSPTVP--AISLKHNIPVYFGNVL----------------------------------SNKQGTADPNDY-------------TSVSTRIGDEILLKNVNIRFM--------------------------------LSAE--RPNVTYKLVLFWYSSEL----ATLGNS--------NVYFTQGN----------------------KLLDRYNNEQISIIDQKIVTPDIGALPASDPNP----------------------------RRTRLVTLNGNWKS-KKIKYNEGSGR---PRF---KDIGLAVV-----------------------------…
>AXH74438.1_putative_capsid_protein_Circoviridae_sp.
---------YLGKKAATNVRKIAK------------------NTILRMAETKAVGKQSGGSPTVP--AIALFHNQPYYISNLL----------------------------------ATKQGTADPNDY-------------SSASARIGDELQLKNVNVRFC--------------------------------LSGF--RPNCTYRMVLFWYEAG-----TTLAND--------IVYFTQAN----------------------KLLDRYNNEQISIIDQKIVHPGSINRTGSDDNT------------------------TSYQRRTQLVTMNGHWKA-KRIKYDEGTTV---PKY---RDIGLAIVCYDSVNTLQT-------------------…
>AXH74710.1_putative_capsid_protein_Circoviridae_sp.
---------GLSTSQAKAVTAIAK------------------KVAMAIPEKKAFGWIDEN--------RQLYHNKTDYLGNFL----------------------------------SCKQGVADPNNIQG----------SSNRLVRLGDEFYLKNVNIRLW--------------------------------LSNKDDRPNVMYKAYLFWYDST-----ATLNDA--------TCYFTQQN----------------------KMLDRINNESISIIDSQTIFSKSSYSGNAA----------------------------LLREHSYLCTLNGSWKS-KKITYDEGGDI---PKK---RTIGLMVVAVDSFGTLQT-------------------…
>AXH74651.1_putative_capsid_protein_Circoviridae_sp.
---------GISNKKVKTIKKIAR------------------DVAMTIPEMKHFGFIDEN--------IQLIHNKVNYLDNFL----------------------------------KCKQGIQDPDNPP-----------ADGQLVRIGDELYLRSINIKLW--------------------------------LSNKADRPNCMYRVILFWYDTA-----ETLGDA--------LCFFTQQN----------------------KMLDRPNNENISIIDDQYVFSRSSYATT-------------------------------TREHSYLCTVKGKWKK-KKITYDEGGSD---PKK---RTIGLITVAYDAFGTLQS-------------------…
>AXH73214.1_putative_capsid_protein_Circoviridae_sp.
---------GLSKTQVKSVKKIAK------------------KVAMSIPEKKTFGFQAEN--------QQLIHNKTAYLNKWL----------------------------------ACKQGVEDPNNL-------------SGALVRIGDEVYLRNINIRLW--------------------------------LSNKKDRPNVMYKCYLFWYDAD-----ATLNDA--------TCYFTQTN----------------------KMLDRINNEQISIIDQQTMFSGPSYAQ------------------------------TE-NERSMLCTLNGNWKS-RKITYDEGGTQ---PKK---RDIGLMVVAYDAYGTLQS-------------------…
>AXH74265.1_putative_capsid_protein_Circoviridae_sp.
---------GLSKTQAKTVRKIAK------------------KTVMRLAETKTVGKQTEN--------VQLFHNKALYLSNLL----------------------------------ATTQGVEDPNDL-------------SGNAARIGDSISLTNCNIKFW--------------------------------LSNKLDRPNVMYRMIMFWYDSN-----TTLTDA--------VCFFTQTN----------------------KMLDRPNNESISVIKQKYIFSGANYAVDANN-----------------------------HERSQLGSLSGSWKG-RKITYDEQAST---PKK---RTIGVVLVCFDAFGTLQT-------------------…
>AXH75133.1_putative_capsid_protein_Circoviridae_sp.
---------PLSKKQVKSVKAITK------------------KVLRSTMETKTVGRNKEN--------IELFHNKAFYQGGLL----------------------------------STDQGIVDPNNQ-------------QSLKARIGDEILLRNTNVRLW--------------------------------LSNKNDRPNVMYKCILFWYESG-----AQLSDA--------YCYFTQTN----------------------KMLDRLNVENIGIIDQKTIFSQSSYSTGVASDA------------------------GSAKEHSQLCTLNGNWKG-KKIKYVEGAPA---PAD---KDIGVCVVCYDAYGTLQT-------------------…
>AXH75811.1_putative_capsid_protein_Circoviridae_sp.
---------GLTNLQKKSVKRIAK------------------NVAMTIPEKKTFGFNAEN--------QQLIHNKGAYTASWL----------------------------------KCKQGTGDPNDQ-------------ADQLVRIGDEYYLRNVNIRLW--------------------------------LSNKEDRPNVMYKCFLFWYDSQ-----FSLSDG--------TCFFTQTN----------------------KMLDRINNENISIIDQQTIFSGPSYS-------------------------------GTEREHSYLCTLKGKWKS-KKIIYDEGGTT---PKK---RDIGVCVVCYDAYGTLQS-------------------…
>AXH74312.1_putative_capsid_protein_Circoviridae_sp.
---------GLSKTQVKSVKKIAK------------------KVAMSIPERKTFGFQAEN--------QQLIHNKTAYLNKWL----------------------------------ACKQGVEDPNNL-------------SGALVRIGDEVYLRNINIRLW--------------------------------LSNKGDRPNVMYKCYLFWYDAD-----ATLNDA--------TCYFTQTN----------------------KMLDRINNEQISIIDQKTMFSGPSYAQ------------------------------TE-NERSMLCTLNGNWKS-RKITYDEGGTQ---PKK---RDIGLMVVAYDAYGTLQS-------------------…
>AXH77109.1_putative_capsid_protein_Circoviridae_sp.
---------GLTRLQTKSVKAIAK------------------DVAMGIPEVKSFGFLDEN--------RQLLHNKTDYLTNFL----------------------------------SCKQGTADPDDFQA----------ANTRLVRIGDEFLLKSVNIRLW--------------------------------LSNKLDRPNVMYKCFLFWYDTD-----ATLGDS--------LCWFTQQN----------------------KMLDRINNETISIIDQQTIFSGPSYENGT-----------------------------EKHEHSYLCTLKGRWKG-KKITYDEGGTA---PKK---RTIGMMVVCYDAFGTLQT-------------------…
>AXH75528.1_putative_capsid_protein_Circoviridae_sp.
---------GLNKTQVKTVRKIAK------------------KTVMGLAETKTVGKQTEN--------VQLFHNKVLYLSNLL----------------------------------ATTQGVLDPDGL-------------NSNAARIGDSIKLTNCNIKFW--------------------------------LSNKLDRPNVMYRMIMFWYDSN-----TTLTDA--------ITFFTQTN----------------------KMLDRPNNESISVIDQKYIFSGANYAVDANN-----------------------------HERSQLGSLNGRWKG-RKITYDEEAST---PKK---RTIGVLLVCYDAFGTLQT-------------------…
>AXH74255.1_putative_capsid_protein_Circoviridae_sp.
---------GLTPQQKKEAKLIAS------------------SLFNSQVERKTFGFLDEN--------RQLIHNKGDYVDKFL----------------------------------KCKQGTEDPNDLTT-------------QLVRIGDEFMLREINIRLW--------------------------------LSNKKDRPNVMYKCYLFWYDVA-----TALDDA--------SMFFTQQN----------------------KMLDRLNTEYVSIIDQKTIFSGPSYAGTEN-------------------------------EHSYLCTLKGKWKN-RKVIYDEGGTD---PRT---RDIGLAVVAYDAFGTLQT-------------------…
>AXH73621.1_putative_capsid_protein_Circoviridae_sp.(2)
---------GLTSLQKKSVKRIAK------------------NVAMTIPEKKVFGFNAEN--------QQLLHNKGAYLTSWL----------------------------------KCKQGTGDPNDQ-------------ADQLVRIGDEFYLRNVNIRFW--------------------------------LSNKNDRPNVMYKLFLFWYDSN-----FTLSDA--------TCFFTQTN----------------------KMLDRINNENISIIDQKTVFSGPSYATGVASDP------------------------GSAKEHSYLCTLKGKWKS-KKIIYDEGGAV---PKK---RNIGTCVVCYDAFGTLQT-------------------…
>AXH75089.1_putative_capsid_protein_Circoviridae_sp.
---------GLSNTQAKSVAKIAK------------------QSIQTVCEKKHFGFYDED--------QELFHNKVDYLDKWL----------------------------------ECKQGVADPDDTTS---------G--VRNVRLGDEIYLHNINIRFW--------------------------------LSNKNDRPNCMYKLFLFWYDSG-----TTLSDA--------VCFFTQKN----------------------KMLDRYNSESISVIDSKTIFSGASYSGNNDL----------------------------LREHSYLCTLNGKWKNGRKITYDEGGTV---PKK---RNIGTMVVAYDAFGTLQS-------------------…
>AXH75921.1_putative_capsid_protein_Circoviridae_sp.(2)
---------GLTKTQAKTVKKIAR------------------SVAMSIPEKKTFGYQEEN--------VQLYHNKALYLASWL----------------------------------KCKQGDQDPNNL-------------VTQTVRVGDEFYLRSVNIRFW--------------------------------LSNKLDRPNVMYKLYLFWYDSN-----VTLSDT--------VCYFTQTN----------------------KMLDRINNETISVIDSKTIFSGPSYENG-----------------------------TEKHEHSYLCTLKGSWKN-RKIIYDEGGFV---PKK---RDIGTIVVCYDAYGTLQT-------------------…
>AXQ66262.1_putative_capsid_protein_Circoviridae_sp.
---------TLPKNMRSQVTKIAH------------------KVMRGSMETKTVGKTAEN--------VQLFHNKALYQGELL----------------------------------ATSQGVLDPDNQ-------------SGNAARIGDEILLRNVNVRFW--------------------------------LSNKLDRPNVMYKLFLFWYTQG-----QTLSDT--------LCFFTQTN----------------------KMLDRINNENIGIIDQKTVFSKEMYLNGTEK-----------------------------FEHSQLCTLNANWKG-KKIVYDQGGST---PKK---RNIGFCVVCYDAFGTLQT-------------------…
>AXQ66506.1_putative_capsid_protein_Circoviridae_sp.
---------GLSTTQVKSVKKIAK------------------SVAMSIPEKKKFGFAEEN--------IQLYHNKTIYLGKWL----------------------------------NCKQGTADPNNL-------------VDRLVRIGDEFYLRNINIRLW--------------------------------LSNKLDRPNVMYKCFLFWYDAD-----ATLSDT--------TCYFTQTN----------------------KMLDRINDEQISIIDKQTIFSGPSYENG-----------------------------TEKHEHSYLCTLKGSWKS-KKITYDEGGAQ---PKK---RDIGLMVVCYDAFGTLQT-------------------…
>AXH77955.1_putative_capsid_protein_Circoviridae_sp.
---------TLSKSQKREVKRIAE------------------KAVDAEIEDKQYVYIAEN--------VQLVHNIPGYSSKLL---------------------------------QLITQGTADGDQSTG---------GTTKPTCRVGDQISLRNVNIRMW--------------------------------LSNKLDRPNVMYKGVLYWYPVN-----NAPSNA--------QVYKTQTN----------------------KMLDRYNDKDIQIIDTFILQSGPMYLNGTEK-----------------------------FEHSYLATLNKSYKN-KKITYDGLTGV---PKG---KDLGFSVVCYDAYGTLQT-------------------…
>AXQ66494.1_putative_capsid_protein_Circoviridae_sp.
---------GLSKTQRKAVKDIAL------------------RVVDAEIEDKSYCIIYED--------VELYHNKPGYSSKLL---------------------------------NLIEQGVNDGDQGTG---------ASGKATCRIGSQISLKNVNIRFW--------------------------------LSNKLDRPNVMYKGILYWYPTG-----MAQSDA--------TVFKTQTN----------------------KMLDRYNDKDIQIIDTFIVKSKYNYSVCDPS-----------------------------KERSELATLNKSYKN-KKITYDELTGL---PKG---KDIGFCIACYDAYGTLQT-------------------…
>AXH72091.1_putative_capsid_protein_Circoviridae_sp.
---------GLTRNQAKSVRRIAR------------------KTALGLSETINAVTVVEN--------KQLFHNKTDYVGKLL----------------------------------ATEQGLKDDNSSTA---------SPDA--VRKGDEIILKNINVRFW--------------------------------MSNKDDRPNVIYKGILFWYDVT-----NPPSDA--------TVYFTQTN----------------------KCLDRYNTEQISIVDTFIVKSTNNYAVDANN-----------------------------HEKSYLATLNKSWKV-KKIKYDEGGVQ---PKF---KDLGFALVAYDAFGTLQT-------------------…
>AXH74628.1_putative_capsid_protein_Circoviridae_sp.
---------SLSRSQKMEVRKIAE------------------RVVDEEIEDKSTVKTDEN--------VQLFHNKVLYEGKLIG--------------------------------TQIAQGVQDGDQSSG---------GTGLTTIRVGDQISLKNVNIRFW--------------------------------LSNKDDRPNVMYKGVLFWYPVG-----VAPSDT--------TVYKTQTN----------------------KMLDRYNNKVIRIIDQFIVKSTNNYAVDANN-----------------------------HEHSYLATLNKSYKN-KKITFDNNGQV---PKG---SELGFALVGYDAYGTLQT-------------------…
>YP_009163908.1_putative_capsid_protein_Callinectes_sapidus_associated_circular_virus
---------SRSRMTVNTVKKIAK------------------SVVMRKVEPKHKSFNTGK--------YELYHN-TFNTYRIN---------------------------------TDN--QMPAEGTG---------------DDQRIGDRIYTTGFKLRLL--------------------------------LGQKSDRPNVTFKIYVMKVPKGQ-----GYAYA--------NFFS-------------------------------------KMVPKHYRQCSTG-------------------------------------------------------------------------------------------------------------…
>AXH77824.1_putative_capsid_protein_CRESS_virus_sp.
---------GLNKTERQQTAHIAR------------------TQIRLRSELKHRAWLYPKTT-----YSELLHNKPYFLFGGDD--------------------------------NDNGLLNLQVGDQSRPRPLGSGLPKTSPGQCREGTQIRLQSLTHRCI--------------------------------LSGDNANKNTMVRMIMFSYPVDKAN--NSVNEAD----ILLQPNGTGLDQGWPNIF---------------LSLNRYNGKGIRFLLDRTYQLNGVSSGAIVEGEDTA---------VN-----------WGLSGVRQFSFNKHFKNGKVIKYAEATDG-TDAVVPATFNYGIMIVPYGSGVTGQD-------------------…
>YP_009226566.1_hypothetical_protein_Ctenophore-associated_circular_virus_3
---------RKSFMS-RNVSRIAR------------------QVVMRAAETKTKVINYGK--------TELYHNSLSVTHKLNF--------------------------------TAH---MPAQGDG---------------KDGRSGDSIIGKGWKLRMT--------------------------------LANKGDRPNVTYRLVVFAAKAGV-----TPTYS--------NTFVNVTGN---------------------GLLDGINTDRCTILYQKWLKPNKGMVGTSETGV---------------------------REYVSTKSIWIKREKVMKFN----GLE---VNDR---DVYFCMLAYDAYGTLTA-------------------…
>YP_009553355.1_putative_capsid_protein_Odonata-associated_circular_virus-10
----------MINRAVMKKSETKN-----------------LVASSENIQLYHNNGAVSG---------AGGSTAAVIFNP----------------------------------WDAIGQGLTVRN--------------------RIGNEIYPRGMAVRMELS--------------------------------NKLDRPNLTYRIIVAVIPKYYNN-------------TVSSAAFDPRDNNAS------------------MNWMISWWKQDSGIKILYDKSARAQLGFYAVP--------------------SADGDQDGKEASKVVKLYIKSRRGQKLMWGQDQ----------------RLVNNPMIMWVIRSDLYG--------------…
>AXQ66391.1_putative_capsid_protein_Circoviridae_sp.
---------YLGKKATTNVRKIAK------------------NTILRMAETKAVGKQSGGSPTVP--AIALFHNQPYYISNLL----------------------------------ATKQGTADPNDY-------------SSAAARVGDELQLKNVNVRFC--------------------------------LSGF--RPNCTYRMVLFWYEAG-----TTLAND--------IVYFTQAN----------------------KLLDRYNNEQISIIDQKIVHPGAINRTGSDDNT------------------------TSYQRRTQLVTMNGHWKA-KRIKYDEGTTV---PKY---RDIGLAIVCYDSINTLQT-------------------…
>AXH77628.1_putative_capsid_protein_Circoviridae_sp.
---------ALSNAQKKQTRTIAK------------------STIISLAETKVKGYQSPGSPTIP--AQALFHNQPYYAGKLL----------------------------------GIEQGTKDSNDY-------------SSNECRIGDSILLRSINVRVL--------------------------------LSGF--RPNITYKLVLFWYPEG-----MTIDNA--------LVYFTNGTPIG--GC---------------KLLDRYNTEQISVIDQKIVRPGAINRQGDAGNTPPP---------A-----VPLPTATYYQRRSQLVQLNGRWKA-KKITYDEASTS---PKF---KNLGWAMVAYDSVNTLQT-------------------…
>AXQ65763.1_putative_capsid_protein_Circoviridae_sp.
---------GLSKKQVKSVKKIAN------------------KVAQGLCEKKHFTWIDEN--------KQLLHNLGSYTPNFL----------------------------------SCKQGTKDDQTGVS-----------GSQLNRIGDEIVLKNINVRLW--------------------------------LSNKNDRPNVMYKAYLFWYDPD-----ATLSDA--------YCFFSQQN----------------------KMLDRPNTEVISIIDSKTIFSGPSYATGVSSVS------------------------GSAKERSQLCTLNGNYKG-KKIKYDEGGSI---PKF---KTIGLCVVCYDSYGTLQT-------------------…
>AXH74406.1_putative_capsid_protein_Circoviridae_sp.
---------GLSKNQVKSVKKIAK------------------KVAMTLPEKKVFGYLDEN--------RALLHNKTDYLGNFL----------------------------------GCKQGTADPNDIQG----------ASDKLVRVGDEFYLRSINIRLW--------------------------------LSNKNDRPNVMYKCFLFWYDSDL----ASLNDA--------TCWFTQQN----------------------KMLDRINNEQISIIDQKTIFSGSSYATGVSSVS------------------------GSAKEHSYLATLKGSWKS-KKITYSNGGKT---PKK---RDIGMMVVCYDAYGTLQS-------------------…
>AXH75787.1_putative_capsid_protein_Circoviridae_sp.
---------GLTKTQAQTVKKIAK------------------SVAMAIPERKTFGFQEEN--------IQLFHNKANYLPSWL----------------------------------RCKQGTADPNNL-------------SGQLVRIGDELYLRNVNIRFW--------------------------------LSNKLDRPNVMYKCYLFWYDSG-----LSLSDQ--------LCYFTQTN----------------------KMLDRINNENISVIDSKTIFSGPSYENG-----------------------------TEKHEHSYLCTLKGSWKN-KKITYDEGGGT---PKK---RDIGTIVVCYDAYGTLQT-------------------…
>AXH73621.1_putative_capsid_protein_Circoviridae_sp.
---------GLTSLQKKSVKRIAK------------------NVAMTIPEKKVFGFNAEN--------QQLLHNKGAYLTSWL----------------------------------KCKQGTGDPNDQ-------------ADQLVRIGDEFYLRNVNIRFW--------------------------------LSNKNDRPNVMYKLFLFWYDSN-----FTLSDA--------TCFFTQTN----------------------KMLDRINNENISIIDQKTVFSGPSYATGVASDP------------------------GSAKEHSYLCTLKGKWKS-KKIIYDEGGAV---PKK---RNIGTCVVCYDAFGTLQT-------------------…
>AXQ66347.1_putative_capsid_protein_Circoviridae_sp.
---------GLSKTQAKSVRKIAK------------------KTVMGLAETKTVGKQTEN--------VQLFHNKALYIQNLL----------------------------------ATSQGTEDPNDL-------------ANANARIGDSVRLTNTNIKFW--------------------------------LSNKLDRPNVMYRLIMFWYDTP-----LTLSDA--------ICFFTQSN----------------------KMLDRPNNENISIIDQKYIFSQAMYLNGTEK-----------------------------FEHSQLATLKGNWKG-RKIQYDEGGAL---PKK---RTIGVCVVCYDAFGTLQT-------------------…
>AXQ65665.1_putative_capsid_protein_Circoviridae_sp.
---------GLSKTQAKSVRKIAK------------------KTVMGLAETKTVGKQTEN--------VQLFHNKVLYISNLL----------------------------------ATTQGVTDPNDL-------------SGNAARIGDSIKLTNCNIKFW--------------------------------LSNKNDRPNCMYRMIMFYYDSA-----LTLSDA--------VCFFTQTN----------------------KMLDRPNNESISIIDQKYIFSGANYAVDANN-----------------------------HERSQLGTLNGRWKG-RKITYDEGGST---PKK---RTIGVLLVVYDAYGTLQT-------------------…
>AXH77361.1_putative_capsid_protein_Circoviridae_sp.
---------VLSRPEKKAVRKIAK------------------DTTLRLAETINKVTVVEN--------TQLFHNKPLYVTALL----------------------------------ACEQGTSDDN--TQ---------SSKK--VRKGDKLALKNMNIHFW--------------------------------LSNKDDRPNVMYKGVLFWYKSD-----TAVGDT--------VVYFTQTN----------------------KILDRYNTEQIRVVDQFIVKSTNNYAVDANN-----------------------------HEKSYLATLNKSYKA-KSIVYDENGTT---PKG---WDLGFALVAYDAFGTLQT-------------------…
>AXQ65950.1_putative_capsid_protein_Circoviridae_sp.
---------PFSSRQAKAVKKIAK------------------SVAMTIPERKVFGFREEN--------IQLNHNIPLYLSELL----------------------------------SCKQGTADDNDG------------AQNRLVRIGDEFYLRNINVRFW--------------------------------LSNKLDRPNVMYKLILFWYDAKV----ATVNNA--------LVYFTQTN----------------------KMLDRYNTEQISVIDQQTIFSGPSYENG-----------------------------TEKHEHSYLCTLKGRWKG-KKIQYNEGGAT---PKK---RNIGLAVVCYDAFGTLQT-------------------…
>AXH74138.1_putative_capsid_protein_Circoviridae_sp.
---------GLSKTQAKTVRKIAK------------------KTVMRLAETKTVGKQTEN--------VQLYHNKPLYLSNLL----------------------------------ATTQGVEDPNDL-------------ASNSARIGDSISLTNCNIKFW--------------------------------LSNKLDRPNVMYRMIMFWYDSN-----TTLTDA--------ICFFTQTN----------------------KMLDRPNNESISVIKQKYIFSGANYAVDANN-----------------------------HERSQLGSLSGSWKG-RKVTYDEAAST---PKK---RTIGVVLVAYDAYGTLVT-------------------…
>AXH76832.1_putative_capsid_protein_Circoviridae_sp.
---------GLTKTQQKSVKKIAK------------------EVAMAIPERKVFGFQAEN--------QQLIHNKVAYLDSWL----------------------------------KCKQGTADPDDL-------------SAQLVRIGDEVMLRNINVRFW--------------------------------LSNKEDRPNCMYKLYLFWYDSG-----MTLSDA--------YCYFTQTN----------------------KMLDRVNDENISVIDQQTIFSGPSYS-------------------------------GTQREHSYLATLKASWKG-KKITYDEGGAI---PKK---RDLGTMVVCYDAYGTLQS-------------------…
>AXH75921.1_putative_capsid_protein_Circoviridae_sp.
---------GLTKTQAKTVKKIAR------------------SVAMSIPEKKTFGYQEEN--------VQLYHNKALYLASWL----------------------------------KCKQGDQDPNNL-------------VTQTVRVGDEFYLRSVNIRFW--------------------------------LSNKLDRPNVMYKLYLFWYDSN-----VTLSDT--------VCYFTQTN----------------------KMLDRINNETISVIDSKTIFSGPSYENG-----------------------------TEKHEHSYLCTLKGSWKN-RKIIYDEGGFV---PKK---RDIGTIVVCYDAYGTLQT-------------------…
>AXH77602.1_putative_capsid_protein_Circoviridae_sp.
---------ALGKQQAKEVKKIAR------------------SVAHSMCEKKHFTWLDEN--------KQLLHNKGDYTENFL----------------------------------SCKQGVEDNELGTS-----------GTQINRIGDEIMLKDITIRLW--------------------------------VSNKADRPNVMYKAFLFWYDPD-----ATLSDA--------YSFFSAQN----------------------KMLDRINTEVLSIVDSKVIFSQNNYAP--------------------------------DHERSQLCTLKGRWKG-KKIKYDEAGTV---PKF---KTLGMCVVCYDAFGTLQT-------------------…
>AXH73806.1_putative_capsid_protein_Circoviridae_sp.
---------GLTKTQVKTVKSIAK------------------STLLSMSEKKVFGVQNEN--------QQLYHNKPYYVGSVL----------------------------------SCKQGVKDDNGL-------------TTRDTRVGDEILIKNVNIRLW--------------------------------LSNKLDRPNVMYKCYLFWYDSD-----ATLTDS--------LCFFTQTN----------------------KMLDRINNEQISIIDQQTIFSGASYENG-----------------------------TEKHEHSYLCTLNGNWKA-RKITYEEAGTV---PKK---RDIGLVVVCYDAFGTLQT-------------------…
>YP_009163934.1_putative_capsid_protein_Sicyonia_brevirostris_associated_circular_virus
---------HLSSNAKKEVRAIAR------------------KVARSMPEVKNTVFTEEN--------IQLYHNKVLYLGKWL----------------------------------ACQQGTADPNDA-------------SSRLMRVGDELLLRNINVRFW--------------------------------LSNKSDRPNVMYKAYLFWYDTG-----ATLSDT--------FNYFTNTN----------------------KMIDRVNNENISVIDQKTIFSQNNYAVDANN-----------------------------HERSQLCTLKASWKG-KKIIYDEGGQA---PKK---RDLGVMIVCYDAYGTLQT-------------------…
>AXH73490.1_putative_capsid_protein_Circoviridae_sp.
---------SVKSYVKKTIHSQIEN----------------KSVQINPGPVAFGNVLESPDFNAYP---------MLPSAG----------------------------------YWSINQGTGA--------------------GSRIGNIIKTRKVMLNYVLFPLPYDSGTNVF--------------------------PGPVEVRMMLGYVK--NT--PSFVPVAGDITFLFQAGNTSAS-PVGTLK------------------DLISVYNTDYWSIKK--SWTHKLGFSAYS-------------GTSVTPNQQYYQNNDFKMNVVKSLDITKHCPKTCIFNDTA-------------ATTNTKNLFFMYYAVASNGN---------------…
>AXH75602.1_putative_capsid_protein_CRESS_virus_sp.
------------------VLKVIHR----------------ESETKITAPVLTFDNRILPYLSDFA---------TQCIPL----------------------------------TPIIAQGNAQ--------------------GERIGNQVQTKRCILNVNMNAIAIST-PSGY--------------------------VPPIYFDVYVYKYK------RSDNISAVELQKFLQYGNISAPYDSTTIP-----------------FSGNLKVNNDTFTLKC--HKRVLCWSQTVS-------------QQAIPSGGALTNCSNVLNARNLNIDITKYLNKNMKFQDATT------------NTP-NDNLYVSVVATPNDYD---------------…
>AXH73528.1_putative_capsid_protein_CRESS_virus_sp.
---------MRKKSIKSIVNKEIDR----------------RAEVLKIEPQAWLQNRITNYLVDPV---------TQCIPL----------------------------------VPNIDQGAGQ--------------------GGRDGNTVRTRKAKMHITMSADAFAN-SSGY--------------------------IPPFYVDMYIYKCR------KSNVQSAVPLNKFLQDGDSSKYYDTSIDPLQPTN-----------MFSGQNKVNADEFVLKK--HKRVLLWNQSFV-------------AREN--GLAIQNMTNVSNARTFTIDVTKYLKKNITFQDAVN------------NTP-QDNLYVSCVATPNDYI---------------…
>YP_009553354.1_putative_capsid_protein_Odonata-associated_circular_virus-16
---------PVKKYVQKAIHRQIEN----------------KCVQFN-GAFTMVNYADDNTMRGFA---------LSPGT-----------------------------------SISIAQGTGS--------------------ADRTGNRIKIIKGKLVYWMVPTAYNGLLNPQ--------------------------PKPLMVRLWIGYSK--TN--PTLIPPAGDQAVLFQNGNTASP-PNGFIN------------------DMLRSVNKDKFVIFR--DIKHKLGYESIT-------------GTGFVAGSQYFANNDFKFNIMRTIDITKYLINNVIYNDTT-------------AIPTSRGLFCWVQIVYADNN---------------…
>AXH73545.1_putative_capsid_protein_CRESS_virus_sp.
---------SIKTYVNKTIHRQIEN----------------KIADFHYNGDVMYNITNNPTQWTGNNIIYLSPNSASLNG------------------------------------VAIIQGTGQDE--------------------RIGNKIRIMKAMLSAVIYP------------------------------VDELAVDKPLDVNFYICNFKQANTNTDVS-------TICTNKFFQDGSTSLGLSG---------------TLADNVLRVNNDLVRCYRKFTKKLGPAMN---------------------DTNQKFINNDYKYHQQFTLDVTKYLKSVYTFNDTDQP------------PIDPFVCLIVSPVPCDNVLD--------------…
>AXH73308.1_putative_capsid_protein_Circoviridae_sp.
---------KPSATFSKKVLKVVHK----------------AAETKCANPSIFRDNPIKGALSDNL---------TQCIPM----------------------------------MPIIAQGAGQ--------------------GDRIGNEVTTRRAYLLLNLWLYQITT-AANA--------------------------DPPKFVDIYIYKYK------PSNSQTAIDLRQFLQYGNLSVDYDQDALP-----------------ESGLLNVNNDVFTLKR--HMRKQLWNPRET-------------N-----TYAMANR-NVQNGLSMKIDVTNCFKKKIEFNDAVA------------NVVTNDNLYVSVVFTNSDLQ---------------…
>AXH74583.1_putative_capsid_protein_CRESS_virus_sp.
------KGRKYSRAKASRVPPGVKEY--------------VKQAVHAGRELKTANPLQIGGTG-----PALFGESMTFVDLMP----------------------------------IIQNNTLVSG--------------------RIGNKIRVKKAYMRLQLS----------------------------MRPQELANNYGPIFVDLYIIKNRAQGN------------APITSDFLDDGSTALPYNSN--------------ANFNSGLLDVNTDLVQQKFRKRVLMFSTTDG--------------------GAGIVTNGATPQAYDMYIDCTSMLKDTWMFDDTS---------------IYPTNDNLFFGIAGTRSAG--------------…
>AGA18399.1_hypothetical_protein_uncultured_marine_virus
---------SVKSIVKKELSEELEE----------------KHAICEYQNIAID-RAIPSGLVINAGESGATGNFYKILP-------------------------------------EIEQSATG--EAGR------------AYNTRIGNEIKLKEIDLHGYLAHVDDAT-QDISL------------------------PNSRLAVRVMILRAKEIND--GEVLFNNMPTDTLIRFGTFSATGTSGPAPFGGF------------VLDPFRDINRDTFAVRY--DKTFQVNAPVL--------------ITGNDLDTTAGVIPSTTKIFRHKLKFGA-GGLKLKYSSSTD------------LEPNNFPYFLCVGYSSTTG----------------…
>AGA18283.1_hypothetical_protein_uncultured_marine_virus
---------QVESIVNKALSEELEE----------------KRAIQQKDNVGIP-ATIASGDVTNV------ANFQSLLPPINQVLANT-------------------------KTGTIVPGQEG------------------AYGFRVGDEINLKSVKIKGYVCMK--DVTTDDD-------------------------RDCKIGVRVMILKQKDKES--YAGFLGDAHTDKLLLDQVNTAG-QQGPGLFDGS------------PLDLIKDINRNEFSVRY--DRLFYLS--RDV-------------ITGGGSARVSVGTKNTLKFFEHELTFG--NGKKLSFTDGAS------------TTPNNFPYLMVVGAADLADP---------------…
>AXH74974.1_coat_protein_CRESS_virus_sp.
---------PMKSLVNKEIDRKIDT----------------QFAAFHQRRTQYSNLISDDPTNFIW----------QVMP-------------------------------------PVATGSLR--------------------DDRRGATCRALSLRLHGKIDIPADDNPPLG------------------------NDDRAQVYCRLMILSVKRDQL--LAEVKNEWNT--NYDPVFFKN--NAQPTPPTGK------------YVDMVSNINRELFTVHA--DKVIKLNRHYPF-------------FPDPTSTSGAASQIPTSRDFNISVRCKN---KMLKYNTPST------------VNPSNWQPFAVCLFAYGNG----------------…
>AXH74568.1_capsid_protein_CRESS_virus_sp.
---------SVKAIVHKELTQELEE----------------KHAITEYSNVPIL-PSIPTGVVLNG-----QGNFFKLMP-------------------------------------EIFQSSTG--AAGS------------AYNERVGNEINLKEVDINGFLNFGPASI-AGVDY------------------------KNAKLAVRVMILRAKEVND--QELLFDNMPTDGLIRFGEQATGAG-GPVQYVGL------------PLDSFREINRDTFSVRY--DKVHYLNAPAT--------------IVG-TTSVTTSNVPSGLKMIKHKLTFG--KGLKLKYSASTD------------TQANNFPYFMVIGYSSMSQ----------------…
>AXH74934.1_coat_protein_CRESS_virus_sp.
---------SFAQRVLSVVNKTQET----------------KKAVYETPLIGFDGTIQLVG------------DMFRIIP-------------------------------------PIAKGDD--------------------SWERVGQSIRLMKVVVRGYYTMKVGEAAS-GN---------------------------SRINARHFFLKSKQNND--YRDVAAADVAKLLEAPVASGQ-------PFNGT------------AQRYMTPVNRDQFTVRG--DNKFKMGTNVIY-------------TSTAGNLAE---TTQSVKYFTKTFSFGK-NGKKIVYEDETT------------NTPINFPYFHSLGYCKSDGG---------------…
>AGA18281.1_hypothetical_protein_uncultured_marine_virus
---------YNKNVENKQAIFDLVD----------------RKPYAAILTGDVANAVIPAQRPNGVN-----SNYYQLLP-------------------------------------AINQSISG--EAAR------------KYNSRVGNEILLRSIRIKGFLEYDLSFATDTFPA-------------------------NKKLLVRLMVVSAKRAGN--YSTAFTNIS-DRMLTNGFNAG---ENTGPFTGA------------TINGIQEINRDVFTVHY--EKKFYLTAPVL---------------LPGSTTPDVGVNPSTLKFIDKTINFGGKAGKKLNFANAGA------------TIPEDFSPFIVIGYSSVSH----------------…
>AXH77418.1_putative_capsid_protein_CRESS_virus_sp.
-----RKPYKKRKTKSRAITKIVKR--------------VLHSNIENKQAFKAVSGIRVN---------SAFPTTIGGGMYP--------------------------------IIPEVASAISGDNS-------------------KVGQQIKPLSLRLGMTAFIN-----------------------------SASGNFNGPMYFDLYVFSIKKMKDATLYDTVGVGEVSRMFRPSLTGTDTAYD-----------------GRNYNWFQNVNQDVINLHH--KKRFKMSPTN---------------LAAISNLDGNWVDNYSQYSINYTLPLTKHIAKTLKYTNSIDTQ-----------PNNCALFATLCVTKADATSN--------------…
>AXQ66162.1_putative_capsid_protein_CRESS_virus_sp.
---------ITKKVKVAKMSDPVRAG----------VLAVVRRMIARKAENKVIGNKVEDG--------VTHNSAIGSADCYP----------------------------IVPEISPIDSATGSTAT------------------QRIGDRITPKALTVRGVLS----------------------------INPEQGTNDVGDFYARIVIASQKDIKVGSVVSGSGVDAGALLRPGFSTPSNDQRQFTG---------------NTMDLNYPINRDLFHVYMDKIVRFKMTKTLT--------------------------QDAWQNYSHRWSYTFKKLPSSLTFDEGNGN------------WPNNFAPFVAVGYAYADGK---------------…
>AYP28921.1_putative_capsid_protein_CRESS_virus_sp.
-----ELDTKATPLMRKIVKEIIQR-------------GEEKKIGQIVGQLSLCAYNTGN--------PYTSQNILPMTPYAVSG-------------------------------MTIAPGTNQNQ--------------------RIGNRITVVKARLKGIMWP---------------------------VPYGANNANPVPQNVRCWFFTPKASNLLPSSLP-------SFLQGSNGNSNSPQG------------------VILDLVQHVNSDAYRYLAHYDFKVAPATYSATP--------------GIPSQSWYYANNDYKWNCEFDIDMTKFFPKHIDFNDSDNTP------------YSRLVCCYWEAVDADGG----------------…
>AXH79094.1_hypothetical_protein_Circular_genetic_element_sp.
----------------SEINKTQEI----------------KVKYVEIDEVITAMGGQNTFDEFTN----------------------------------------------------LSQGNAP--------------------DQRIGDRVRPKQLVVEGWIRPKKLISESAIDN------------------------FQVAGFTRLSLLKQASSVR--TDSNIDADPTPVDFGTARLFLG--------AGG---------------RTVIVNGDYKDIMR--PWNYKVVRPVKK-------------SDDRTLFFPMQGGMNNTRRFKFVVNFKQ--DAQINWTTSGA-------------YSNDGIFILSMINRLATD----------------…
>AXQ66591.1_coat_protein_CRESS_virus_sp.
----------------SEINKTQEI----------------KVKYTEIDEYITSMGSQNLFTDFTN----------------------------------------------------LAQGNAP--------------------DQRIGDRVRPKQLVIEGWIRPKKLISEAAVTN------------------------FQVAGFTRLSLLKQAGSVR--TDSNIDADPAPVDFSTARLFLG--------AGG---------------RTVIVNGDYKDIMR--PWNYKVLRPNKK-------------SDDRTLFFPMQGGMNNTRRFKFVVNFKQ--DAQMNWTTSGA-------------YPNDGIYLLSMINRFATD----------------…
>AYP28736.1_putative_capsid_protein_CRESS_virus_sp.
---------AVKTYVKAQIHRQVEN----------------KVITDYQINQTIVTANSVTAP--------------YYVPL----------------------------------TPMIAQGVAS--------------------NGRIGNVVTVVKGWIKGYVNLLPYNVTTNP---------------------------TLPLRVKLWLCSERSSNA--AATLNQLPGVSDFFQNVNGLNGNFQGNML------------------DILRSPNTDNWIIHA--TKTMELGLTAQY-------------GT----FGGYADNS--KFQLPYFFNFKKHLG-KCKFDDGS-------------NYITNRNLFLIIQCVAADGS---------------…
>AXH73944.1_coat_protein_CRESS_virus_sp.
---------PVATLVEKRIDKANPS----------------GHAAYHLRRYQFTNLISDAPTSRLW----------SVIP-------------------------------------EIATGTLR--------------------SDRLGATARCKSLVVKGKIDIPADDNVVLG------------------------NDDRAEIYVRLMVLSVKRDQL--LSEIVTEWNT--FYDPVFFKN--NASPTAPTGK------------YVDMVSKINRELFTVHS--DKVIKLQRNLGY-------------FPDPTSTSGAATQRPASRDFSISMKMKN---KILKYNTPST------------TLPSNFQPFCCALFSFGNG----------------…
>AXH74950.1_hypothetical_protein_CRESS_virus_sp.
---------SFDKRVLSVINKQREL----------------KVAV--ITGTEPINGTITGT------------DLQQILP-------------------------------------DIAQADG--------------------EFNRDGNEITLKKIIVRGWITQTFPNDDS-R----------------------------SRFVNRLMIIRQKGTNA--NDLLASSGADFKTNSLLENSL-------PFIGD------------VKSLQTPVNRGAFVARY--DRTHYLSVPAVG-------------DSGNSDGGD---LFNSFKMFQKTLTFGK-G-KKLYYQQGTS------------LQPTNFDYVMCCGASTVDAI---------------…
>AXH77444.1_coat_protein_CRESS_virus_sp.
---------TVSKLVDRKITQSLEP----------------KIAYIHYNRNSFDNLPN--SANRVW----------QLIP-------------------------------------RISQGVER--------------------DERTGTRVNAKALTIKGVLTIPAASWIPVIPPAPD------------------LNADRADIQVRLLCLSSKRLRS--FYDVQLNWTAQANLYSQIFKP--GSNSQAPTGQ------------QLDQWTPVNREAFTVHA--DKKFSMTRGTLL-------------FPDPTSSSGAAHMPAINKKFNINVKCKN---KKIYYEDETS------------LYPAEFQPFLIAMYSYTNG----------------…
>AXH74950.1_hypothetical_protein_CRESS_virus_sp.
---------SFDKRVLSVINKQREL----------------KVAV--ITGTEPINGTITGT------------DLQQILP-------------------------------------DIAQADG--------------------EFNRDGNEITLKKIIVRGWITQTFPNDDS-R----------------------------SRFVNRLMIIRQKGTNA--NDLLASSGADFKTNSLLENSL-------PFIGD------------VKSLQTPVNRGAFVARY--DRTHYLSVPAVG-------------DSGNSDGGD---LFNSFKMFQKTLTFGK-G-KKLYYQQGTS------------LQPTNFDYVMCCGASTVDAI---------------…
>AXH76023.1_putative_capsid_protein_Circoviridae_sp.
---------TFAKRVLKVVNTQREL----------------KVAV--LRGELPILGQINGN------------SVLQVMP-------------------------------------DVPQAGNV---GTGN--------AIAQEFVRDGNSITLKKIIIRGWITQKVPVDGS-R----------------------------SRYVVRHMIVRQRSADA--QLVLANNGAEFQFNQLLENAQ-------PFIGD------------ITSLQTPINKSAFVSRY--DRRHYLSSPTVN-------------QAQLDIDAD---QLNNFKMMQKTLTFGK-G-MKLNYGTGGS------------PKSQNFPYVMTLGAATVDGV---------------…
>AXH76166.1_putative_capsid_protein_CRESS_virus_sp.
---------SFDKRVLSVVNKQREL----------------KVAV--LEGELPITGIINGN------------SLLQVMP-------------------------------------DVPQIGNT---GAG---------AVGQEFYRDGNSITLKKIVMRGWITQKVPVDSA-A----------------------------SRFVVRHMILRQRSGNA--TDILDNTGADFQTNNLLENSQ-------AFIGD------------IRSLQTPVNKSAFVARY--DKRHYLSSPTIN-------------QAQADVDGD---QLNSFKMVQKTLTFGK-G-MKLNYGTGGS------------VTSQNFPYIMTLGAATVDGI---------------…
>AXQ66408.1_coat_protein_CRESS_virus_sp.
---------SFHKRVLSVVNKQREL----------------KVAK--LEGSLNILGDITGA------------SILQVMP-------------------------------------SIPQAGNT---GAG---------GASQEFYRDGNSITLKKIVIRGWITQKVSADAA-R----------------------------TRWVVRHMILRQRSADA--DDVLANTGADFQSGQLLENST-------AFIGD------------IPSLQTPINKSAFVSRY--DKRHYLSSPTLN-------------QATSEVPAD---QLNSFKMIQKTLTFGN-G-KKLHFGTGGN------------IDAQNFPYFMTLGAATVDGI---------------…
>AGG39823.1_hypothetical_protein_Diporeia_sp._associated_circular_virus
-------MRKRGPAKNTKLVKLIKK--------------VAAAQVHVAAEDKQQSLSYN---------LATFNNASAGAPDQLR------------------------------ILPFVTPGLSDAE--------------------RIGDTINVRFLNLMGHIVVN--------------------------PAFVTADTPRQRIMVRMVALQPKAYGTYTNAAAN-----FAWMDTVLRNGNAVLGLDG---------------SIRSMYLPWNYEAFNIFASKRIILRSDAFIG------------------------SATLASNYATAFFSMTFKFKNKKLKYTDTGSEP----------QGFCPILLFSYCFLDGSSAS---------------…
>AXQ66035.1_coat_protein_CRESS_virus_sp.
------RYRRGRGRSRRSGSGFRRS-----------------VLAVVRSTREIKTSQRAGEVKLTTDIKGPDAISVGNLNG---------------------------------FFPQLFQDTTKRG--------------------RIGAKINALSLKVKFWVQYIP-------------------------DANGTTSTDEGNVTARMFMIRQKNIGNYFNLVNNQALVQSPAFRESELLEGSAPNTTVP-----------FMQSNLYRNIMNPLNRALFVSKMDHKFNLKSNTLFN-----------------GQNTNTPVLGPTNFKKFSKTFKWKNGKEMTFANAADSIP---------VAFPWVFTGGYVNTNGSVPTG--------------…
>AXQ66089.1_hypothetical_protein_CRESS_virus_sp.(2)
---------TVDKLVERKLHAGESS----------------HANAYWFRRRQFSNRPQDDVQWRIN----------KIMP-------------------------------------EIVDGTTR--------------------GNRLGSTIHLTRLNIKGRFDIPATDNPAVG------------------------NGDRANILVRQLVLSSKQFRD--LDDIQANWTAGANLNSLFFKT--GATGIPPSGF------------SIDQFYPVNREVFTVHY--DKTFSLNR---C-------------YNQGATGLSDTVQKTVEHKFNINMKVKN---KAIKYASSTA------------NQAENYCPFMVYMFSYGNG----------------…
>AXQ66527.1_coat_protein_CRESS_virus_sp.(2)
---------PVATLVQKRIEKANPT----------------KYAFHHERRYQFSNLISQSPATRIN----------PVIP-------------------------------------DIAQGVER--------------------NDRNGAALKLMNINIKGKLDVPADDNPPIG------------------------NEDRALIYVRMMVLSAKQNKL--RSEIITDWNS--EYNDHLFKN--GASPTQPTGQ------------YMDMLSSINRESFTVHH--DKVFKLERNYPF-------------SYSPAPGDGATLQRPAAREFNFNLKCRN---RQLKYEAPSS------------VQSTNWQPFVVCLFAYGNG----------------…
>AGA18290.1_hypothetical_protein_uncultured_marine_virus
---------EVKDIVRKEIAEEIEE----------------KNAITQYNNVFLQ-SSIPTGVVLNG-----QGNFFKLIP-------------------------------------EIFQSTTG--SAGS------------AYNERIGNEITLKEVDIHGFLNSRQDLVNLAANP------------------------ENVKLAVRVMILRAKEIND--QEVLFDNMPTDTLIRFGEQSTGFG-GPVSYQG-----------------YR------------------------------------------------------------------------------------------------------------------------------…
>AXH77985.1_coat_protein_CRESS_virus_sp.
---------SFAQRVQRVINGAQET----------------KKAVYQSGLIAFNSPMTATG------------DVLRIMP-------------------------------------DVPTGSN--------------------SWQRTGQRITLTKVVIRGYITTTGAATTNPSR---------------------------ARYGVRHMLLADKQKND--WQNVTTTDLAGLLEGVSAAGQ-------YFDGT------------VATYMTPVNREAFTSRM--DKKFPITQ--IY-------------EEGDDGKAA---SNNGIKFFTKTLTFGT-NGKELYFE--GS------------NHPINFKYFMSLGYCYLDGS---------------…
>AXQ65688.1_putative_capsid_protein_CRESS_virus_sp.
---------NFSEKVLSVLNKQREL----------------KIAT--QSGELPIQDIINDT------------TVLRIMP-------------------------------------EVVQAGNT---AAVS--------AAAQEFYRDGNQINIKKVVIRYWLTQKVPADGA-L----------------------------SRVVVRHLILRQK-GVS--GGVITEDPTQFRSNTLLENAR-------PFQGT------------IPDLQTPVNKAEFVARM--DKRHYLSTPTIN-------------QAQLDIDAD---QVNSFKMGQKTLTFGK-G-KTITYATGGA------------ANSSNFPYFMTLGGATVDGN---------------…
>YP_009237517.1_coat_protein_Lake_Sarah-associated_circular_virus-10
---------SFVKKVQKIIHKDVET----------------KVVVFNSNATAFNQQINSTG------------DCLRLLP-------------------------------------DIVNGTS--------------------ENTKIGNIIQLQSLNIRGVLTFALSQTAS-QN---------------------------VRIGVRMLILRAKRFND--WNQSATDFATNYTKLLEGSTS-------GFDGS------------VAAFNTPVNHDYFSVVA--DKRFYMSQSVIL-------------ASG-PTIN----TNETTKFINFSVPYSR-R-KLTYDQDFSG------------LAPTNYPYFMVLGYSKLDGS---------------…
>AXQ66382.1_coat_protein_CRESS_virus_sp.
---------SVTEIVQKELKEEIEE----------------KHAICDYQNVAIN-RTIPSGIVLNADSAGSTGNFYKILP-------------------------------------EIEQSATG--EAGR------------AYNTRIGNEISLKEIDLHGYLTHADDAT-NDISY------------------------PNAKLAVRVMILRAKEIND--GEVLFNNMPTDTLLRFGTFDATGSSGPAPFGGF------------VLDPFRDINRDTFAVRY--DKTFQVNAPTL--------------ISG--ASAQTGVIPSTTRIFRHKLKFGK-RGLKLKYSAQTD------------LEPNNFPYFLCVGYSSVTG----------------…
>AGA18287.1_hypothetical_protein_uncultured_marine_virus
---------SVKTIVQKELSQELEE----------------KNAITEYEAIFLN-RNIPSGVVLNG-----QGNFFKILP-------------------------------------EIDQSPTG--EAGR------------AYNTRIGNEINLKSIDLKGYLSYANSNT-AQIDY------------------------QNAKLAVRVMILRAKEVSD--IELLFDNMPTDSLLRFGNQAFGSPSGATNFSGF------------PLDSFRDINRETFSVRY--DKVIYLDSPVI--------------LPG-NSQPDITVVPSRSKLFSHKLTFGK-RGLKLRYSAQPD------------VNPNNFPYFMVVGYTSMSA----------------…
>AXH73892.1_coat_protein_CRESS_virus_sp.
---------QINEIVDKKLDHEIEL----------------KYGIKDDPDKILS-RRIASGNVAGLP------NFFRMMP-------------------------------------NIHQSGSNSVPAGTP--------AVGQYNQRIGNEIILKKLRIHGFIGYNASST-TAIDF------------------------ENAKLAVRVMILRAKNISD--VQTLFTQMPTDTLIRFG---SDTTNGVSGFEGF------------TMDSWREINRNTFAVRY--DKVHYLNAPVV--------------LPG-TTQPDVMGVPSALKIIKEELTFGK-NGLKLRFEDSDD------------VQPNNMPYFLCIGYTSMSS----------------…
>AGA18270.1_hypothetical_protein_uncultured_marine_virus
---------KVKDIVLDELKNEIEE----------------KHAITEYESIYLN-RDIPAGVVLNG-----QGNFFKILP-------------------------------------EIDQSVTG--EAGR------------AYNTRIGNEINLKEIDIHGVISYANSNT-AQIDY------------------------ENAKLAVRVMILRAKEVSD--QELLFDNMPTDTLLRFGNQSATAGSGPTNFSGY------------PLDSFRDINRDTFSVRY--DKVFYLDSPVI--------------LPG-TTQPDITVVPSKTRMFRHKLTFGK-NGLKLKYSTQTD------------VNPNNFPYFMVVGYTSVSS----------------…
>AGA18301.1_hypothetical_protein_uncultured_marine_virus
---------RVKDIVRDELREELEE----------------KTAVIGANSELILTSAIPNGNVSAS------TNLWPLFP-------------------------------------VITQG-AG------------------QYNRRTGNEISLKSMNLKGLINFQDGDGGSGNTNY-----------------------RNNTLGIRVMILRQKDMNS--YTNTIADFQGNKLLENGEIS---TPGPAAFSGT------------TFNLLQKINRDQFSVRY--DKVLYLRRSRE--------------YNSGASQLQYNVG-PHPVSFEKTLTFGK-NGLKLTYGKGTD------------GDSTNFPYVLVVGIASTID----------------…
>AXH76904.1_coat_protein_CRESS_virus_sp.
---------AIKEIVREELQNELED----------------KVAVIGVNDQEIPTPSIPNGDVAAS------ANIVRLFP-------------------------------------FITQG-DG------------------QYNERIGNEIRLKQLDIKMLINYALSQNSTGDN-------------------------EDAELGVRVMILKQKDQQS--YSGAVEDFQGNKLLENGLTAT--SAGPAQFTGV------------TFNLLQKINREQFTVKY--DKVFYLAAPYRQ-------------SSSGATTVSQSFLPPRCKVMSHTMRFGK-SGLKLTYGDGAS------------SNPTNFPYFIAIGYASTTS----------------…
>AXH74882.1_hypothetical_protein_CRESS_virus_sp.
---------SVKAIVRDELQEEMEE----------------KVAVIGMTDVDLDTAAIPNGDVATS------SNIVRIFP-------------------------------------LISQG-TG------------------QYNERLGNEIKLKHVDVKMLINYGLANLSTPDN-------------------------EDTALGVRVMILRQKDQNA--STGAVEDFQGNKLLENGLA----SGGPAGFDGS------------TFNLLQNINREQFAVRY--DKVHYLEATYR--------------YSGGGTNVTQSFFPPKSKVISKRLTFGK-NGLRLTYGDGAS------------TNPTNFPYFLVMGVASTVS----------------…
>AXH77579.1_hypothetical_protein_CRESS_virus_sp.
---------NVKAIVRDELQEELEN----------------KVGVIGANDVDLDTSAIPNGDVAAS------SNFVRILP-------------------------------------LISQG-DG------------------QYNERIGNEIRLKHLDIKMLINYGLANLSTNNN-------------------------EDTSLGVRVMILRQKDENA--STGAVENFQGNKLLENGLV----SGAPAPFSGD------------TFNLLQKINREQFSVRY--DKVHYIDAAYR--------------YSGGGTNVTQSFFPPKSKVISKRLTFGK-KGLKLTYGDGAS------------SNPTNFPYFMVLGVASTVS----------------…
>AXH77288.1_coat_protein_CRESS_virus_sp.
---------AVKDIVRKELRNEIED----------------KVAVIGNTQIDLDTSAIPNGNVSTS------SNIIRIFP-------------------------------------QIAQG-DK------------------QYNNRQGNEIRLKYLDVKMLLNFSLPDLSTNVN-------------------------EDSGVGVRVMILKQKDQNS--AAGTVFDFQGAKLLENGLTTA--TAGPQAFTGE------------TFNLVQKINREQFSVRY--DKVHYLDATYRQ-------------QSGGATPVSQTFFPPTTRVVSKRLTFGK-NGLKLTYGDSAS------------QDPTNFPYIMVLGVASTVS----------------…
>AGA18272.1_hypothetical_protein_uncultured_marine_virus
---------SVKAIVRDELQEELEE----------------KVAVIGISDVDLDTPSIPNGNVAAS------SNVVRIFP-------------------------------------VIAQG-DG------------------QYNQRVGNEIRLKHLDIKMLMNFSLAELSTNQN-------------------------EDAALGVRVMILKQKDQNS--AVGAVEDFQGNKLLENGLVPA--SAGPAAFTGT------------TFNLLQKINREQFSVRY--DKTFYMDATYRQ-------------GSGGATAVTQSFFPPKTRVMSKRLTFGK-NGLKLTYGDGAS------------TDPTNFPYLLVMGYASTVS----------------…
>AUM61702.1_putative_capsid_uncultured_virus
---------LFVKRVKRIINAQVER----------------KMYVIYGANQTIATA-SGTSP--------------SALNL----------------------------------MPQLSQGTQQ--------------------EQRIGQQIKVTRAWVKGFVNLLPYNATTNPL--------------------------STPIWIKIWLVTSKLTNT--AG-FTNTTAQTGFFEVGTDTVG-FQGNML------------------DLAFPVNKDAFTVYK--SRKINLGATYAS-------------GTGPVGTGGYFDNS--KMSIPFYFNYGRHFKSQLKFNDDSAALN--------GNYPYNRNCYLVFQAVYADGS---------------…
>AGA18249.1_hypothetical_protein_uncultured_marine_virus
---------SVKTIVRKELAHEIEE----------------KNAITQYNNVLMQ-SVIPSGVVLNG-----QGNFFKLLP-------------------------------------EIFQSTTG--GAGS------------AYNERIGNEITLKEIDIHGFLNSRQDIVNLASQP------------------------QNVKLAVRVMILRAKEVND--QELLFDNMPTDTLIRFGEQTTGFG-GPVSYQGL------------PLDSFRDINRDTFSVKY--DRVHYMNGPTL--------------FPG-TTNPDVSQNASALKIFRHKLRFGK-RGLKLKYSASTD------------TQPNNFPYFMVVGYSSMSA----------------…
>AGA18260.1_hypothetical_protein_uncultured_marine_virus
---------SVKKIVLDELKQEIEE----------------KHAICEYNNKNIA-KGIPSGPVLNADQALSTGNFYKILP-------------------------------------QIEQSTAG--AAGR------------AYNTRIGNEICLKEIDLHGYLSHADDAT-SSGSL------------------------PNARLAVRVMILKAKEIND--GQILFQNMPTNNLLRFGNWAATGPDGTANFAGY------------SLDPFRDINRDAFAVRY--DKVFTVNAPVI--------------VVG-TSNPNVGVIPSTTKRFRHKLKFGE-RGLKLKYTNTTD------------LEPNNFPYFLCVGYASTTG----------------…
>AXQ66089.1_hypothetical_protein_CRESS_virus_sp.
---------TVDKLVERKLHAGESS----------------HANAYWFRRRQFSNRPQDDVQWRIN----------KIMP-------------------------------------EIVDGTTR--------------------GNRLGSTIHLTRLNIKGRFDIPATDNPAVG------------------------NGDRANILVRQLVLSSKQFRD--LDDIQANWTAGANLNSLFFKT--GATGIPPSGF------------SIDQFYPVNREVFTVHY--DKTFSLNR---C-------------YNQGATGLSDTVQKTVEHKFNINMKVKN---KAIKYASSTA------------NQAENYCPFMVYMFSYGNG----------------…
>AXQ66527.1_coat_protein_CRESS_virus_sp.
---------PVATLVQKRIEKANPT----------------KYAFHHERRYQFSNLISQSPATRIN----------PVIP-------------------------------------DIAQGVER--------------------NDRNGAALKLMNINIKGKLDVPADDNPPIG------------------------NEDRALIYVRMMVLSAKQNKL--RSEIITDWNS--EYNDHLFKN--GASPTQPTGQ------------YMDMLSSINRESFTVHH--DKVFKLERNYPF-------------SYSPAPGDGATLQRPAAREFNFNLKCRN---RQLKYEAPSS------------VQSTNWQPFVVCLFAYGNG----------------…
>AGA18258.1_hypothetical_protein_uncultured_marine_virus
------------MLKNKQALFDLVE----------------RKPYAAILTGDVANAVIPAQRPNGVN-----SNYYQLLP-------------------------------------SINQSIAG--EAAR------------KYNARIGNELLLKSIHIKGFLEYDLSFATDLNPQ-------------------------NKKILVRLMVVSQKRAGN--YSTAFTNIS-DRMLTNGFNAG---ENTGPFTGA------------AINGVQEINRDVFTVHY--EKKIYLTAPVL---------------VAGTSSPDVGVIPSQ------------------------------------------------------------------------…
>AXH79235.1_hypothetical_protein_Circular_genetic_element_sp.
---------PVATLVQRRIDKSNPS----------------RYMTYHQRRYQFTNLISDAPLLRIH----------TVIP-------------------------------------DIAQGTQR--------------------DDRTGAKLKLNSVKIQGRIDVPSDDNPILG------------------------NDDRAQIYVRMFVLSLKQRTQ--INDVVADWNT--TFDGRFFKN--NSADSAPTGN------------YVDMLSSVNREAFTVHY--DRVMKLDRNLGY-------------FPDPTSSSGAATQRPVSKEFSINMKVKN---KILDYHDPAA------------VQPSNFQPFVCCLFAYGNG----------------…
>AXH73839.1_coat_protein_CRESS_virus_sp.
---------VAKDLIAKQIDPKIEN----------------KQLLYHLRPTSFNNAIA--ALGDFN----------RVLP-------------------------------------EFQQGVAR--------------------DDRVGSQIRLKSIVVRGWITIPSNDQIG--------------------------SADRAGICCRLMCLSSKKTPN--WETLQADIPN---LYLKLLRN--GSVENEYDGT------------IQNHLMPTNTAVVTKHY--DRSFQMNR--------------------GQIIGNAGHQPNITKPFSFKVACKN---KVLKFGAPGE------------VDPANFCPFIVLGFTYTNN----------------…
>AGA18406.1_hypothetical_protein_uncultured_marine_virus
---------SVKEIVRKELKDEIEE----------------KHAITEYESIFLK-SAIPAGVVLNA-----QGNFFKILP-------------------------------------EIDQSVVG--EAGR------------SYNTRIGNEIKLKSIDLNCSLSYANSNA-AQSDY------------------------ENAKLAVRVMILRSKAIND--QELLFDEMPTDTLLRFGSQSATSGNGATNFTGF------------PLDSFRDINRDTFSVRY--DKVFYLDAPVI--------------LPG-STQPDITVVPSRSRMFKHRLTFGE-KGLKLKYSVQAD------------NNPNNFPYFMVVGYTSMSS----------------…
>WP_142423027.1_hypothetical_protein_Bacillus_cereus
---------EVKTEIRKALAEELED----------------KVAVIGVTDEDIATSAIPTGNVLTS------TNFIKLLP-------------------------------------NISSG-VG------------------QYNFRDGNEIRLKELDIKMLLNFALSDLSTATN-------------------------EDAGVGVRVMILRQKDQNS--QTGALSDFQGDKLLENGAIV---TPGPSSFAGN------------TFNLVQHINREQFSVRY--DKVFYLDATYRQ-------------ASGGATTVSQTFLPPKTVVMQKKLRFGK-NGLKLTFGNKAS------------DEPTNFPYFMVLGVASTVS----------------…
>AUM61970.1_Rep_uncultured_virus
---------SFVKKVQRIIHKDTET----------------KVVVYTSNATAFNQQINSSG------------DALRLMP-------------------------------------QIANGTA--------------------ENQKIGNIIRLQSLNVRGVLTFAY-QTTS-PN---------------------------TRIGVRLLVLRAKRFKD--WNQSATDLATNYTRLLEGSTA-------GATGL------------VADFNTPINHDYFSVVK--DKRFYMSQS-LQ-------------AVG-TTVND---TINTTKFINFNVPYCR-R-NVMYDQDFSA------------TEPIDFPMFMCLFYCKLDGS---------------…
>AXH77582.1_coat_protein_CRESS_virus_sp.
---------QVENIVSKALSEELEE----------------KRAIQQQDNVGLP-ATIASGNVAAI------NNFQPLMPPIKQVLANT-------------------------KTGLITPGQEG------------------AYGFRIGDEINLKSVKIKGYVSMR--DVTTDDN-------------------------RQAKIGVRVMILKQKDKES--YAGFLADAHTDRLLLDQVNAAG-QQGPGVFDGS------------PLDLIKDINRNEFAVRY--DKLFYIS--RDL-------------ITGSGSTRVGVSTKNSLKFFEHELTFG--NGKKLNFTDGAS------------TTPNNFPYVMVVGAADLCDP---------------…
>AXH76450.1_coat_protein_Circoviridae_sp.
---------NVKAIVRDELREELEN----------------KVGVIGANDVDLDTSAIPNGDVAAS------SNFVRILP-------------------------------------LISQG-DG------------------QYNERIGNEIRLKHLDIKMLINYGLANLSTNNN-------------------------EDTSLGVRVMILRQKDENA--STGAVENFQGNKLLENGLV----SGAPAAFSGD------------TFNLLQKINREQFSVRY--DKVHYIDAAYR--------------YSGGGTTVTQSFFPPKSKVISKRLTFGK-QGLKLTYGDGAS------------SNPTNFPYFMVLGVASTVS----------------…
>AXH74670.1_capsid_protein_Circoviridae_sp.
---------NLRQRVLKIVNKQREN----------------KCAIYTRSNAVVTNGMNVQA------------DLQRLFP-------------------------------------DIAQGTD--------------------SDQRLGNTITMTKFVIRGFYEVNLPVSNY-SD---------------------------QRIQLRQLINSQKGCKS--ARAILDNSATYLHNNLLEPSE-------PYTGT------------PAEYMTPINRDAFTPRR--DRRWTLKTGIQS-------------SDPTNNQVS---GTRSFVYFTHTLTFGK-G-KKLFFKTGGE------------TEAENFPYFLSDSVNQMGFT---------------…
>AXH77904.1_putative_capsid_protein_Circoviridae_sp.
---------NFSKRVLSVINKQREL----------------KVSKP-VSQITEVNAEITTP------------DLIPIMP-------------------------------------DIPQGDG--------------------EMNREGNEITLKKIVINAYYKQTFPILVN-ND---------------------------SRAMVRHMVLKQRGSNA--DDVINLAG-TFDQNNLLENSG-------GYLGS------------IQDFNTPINKAGFVLRK--QMKRVMSASVAS-------------VSEQS-GGD---LDSSYFMVTYTLTFGK-G-KKLRYKTGGA------------SQPQAFPYFIAHSAAPLGSN---------------…
>AXH73175.1_putative_capsid_protein_CRESS_virus_sp.
---------AAVRQIVLDAKEDKYM-----------------NCAG----DLVSGPLAPTTGSQA-----VSVAAFATTAT----MQTGQ--VNPVTYC---------------GRAITNLHMLRPFN-------TAD-AVGYQSNLIDGAEALPTVSKTQWLFQR---MGVSQ-------------GKASWGDPMKADLYQTCPIRCRIIRVTPKL--------QAGVTTAINPTQDLFLN-QYGVAYGAN---------DNAFTLSDAESAMVNHRVYHCLA--DDQFTLDTAPAVYYAMT--APPDAQGNNEYNMVVQRSPGKYLARRNYHHQLAAKRGGSVRYELPQAITTTN-------ADTGHRREYIFCHFWYEAADAGSG-----ITVEHP…
>AXH73498.1_putative_capsid_protein_CRESS_virus_sp.
---------SIAKQVVNSVVESKYF-----------------NTQNGDSVNQAAPSYAWYDADEQ-IRSPVSVIGCMTGYNRSVNQDLTN---TLWTYGVKAS---------GSSQGMTTYHLNRIFDN---------STLAHTPNLLEGSTCRPAFAQTQHMLE-----RIIQS--------------TEAMGTTGVPINVGLPYKIRMIRVKPRA--------TKGSFMDVDPEVDLFLN-RLNNAYGVNSDPDEVLGMDQRFTHIDMLLAKVNSRKYNVLE--DKIFNLES---PGTYTN-----LNI-AAGE----TQMTNL-SSKGTLIKTVKHNIGTEFHYREPYQDGGASSTD--LYPDDGFIPEFVLFHICMVNNPSA----------APG…
>AXH78188.1_putative_capsid_protein_CRESS_virus_sp.
---------QIAKKVTNSLAESKYF-----------------ATSG--GLVSMLPSPVWKTAAIGGFVSEITTLAFTTGFNREKNLNGSI---PYF-YGKSIVD--------GSLIPMTELNLNRIFTDS-------DPVPVRRQSAIEGNLIRPSYAECKWLLE-----RPQST--------------TTGN------PLTGLPYTVRMIRVRPKS--------IKGAFQKVDPNLDLFLD-QYNESFGVG-TNNLT--SSVLFNKQAFYMSKVNNRLYHVIE--DKMFNVLP---SSCSSD-----LGLSAAEQ----SFVVTQPNNTGNKCWTTRHNIGKELYYNEPNVVSSSNDDR--QYPQTGFENEFVLFHFIGQGSPPL----------ASG…
>AXH76001.1_putative_capsid_protein_CRESS_virus_sp.
---------KIVTKVINSKAESKYF-----------------QSTQLNALTRLNPIPSRNGQTA------LAVLGYAVGTG----TSPQM---STITYGWDA----------QGNSPVIDLNMARLFG--------PAIIGQLAQNALEGSYASPAMCRSEWILQ-----VPQQD--------------TTER------ETYGTPLYIRMLRVKPRK--------QKYSEVDINPKNDLFLD-QYGIERGIS---------FVDFNQYELMMLKANSRKYEIIE--DMTKVLQP---ASTIAT-----LDIANG-----NTICTDLVRSGSNCKLVMNHKQPKKLYYVNANVDGTQ--------PEDGQSNELIFFHFCKQG--------------TDG…
>AGA18392.1_hypothetical_protein_uncultured_marine_virus
---------KQAERNVFLDKEEKYF-----------------KAKGAV--DSQFFPQVTTTGAKT-----TSVIAWGTTG-----VNDGA--GATMSYC---------------GHNILNLQMLNPFL-------NSELNAQLRPNVMEGKRAVPTKSMVNWTVNR---NYVRNGLTRILGGGDP-IDGPPGPAVNDPQLYQNLPVRCRMIRVTPKL--------SPGINTQIDPSTDLFLD-QVGLAYSPT---------STQWTVSDNEFARVNTRKYTILG--DTKFTLGQPMTATWAGN-GLTEAYPTMRFR-QVLTIPREASSEADHYQPPAYHKKGGEVYFDTGSAGTMDN-------ATSGSRREYVFMHFWYESGDGGTVPGDGGASVPNL…
>AGA18470.1_hypothetical_protein_uncultured_marine_virus
---------KQAERNVFLDKEEKYF-----------------KANGAL--DKQIFPEVTTTGAKT-----TSVIGWGTTG-----VNDGA--GALMTYC---------------GHNLYNLQMLNPFL-------NSELNAQLRPNVMEGKRAVPTKSTVNWTINR---NYVRNGLSTIFGDGTVGINAPPSVAVNDSQLYQNLPIRCRMVRVTPKL--------SPGINTQIDPTNDLFLD-QLGLAYSPA---------STQWTVTDNEFARVNTRKYTVLG--DTKFTLGQPITATWALNSQIETATPDASFWRQDLIVPEKPVLKRITTNHQLTTKKGGEVYFDTGSAGTMDN-------ATAGSRREYVIMHFWYESGDGGTVPGDGGASIPNL…
>AXH78672.1_putative_capsid_protein_Circular_genetic_element_sp.
---------KAATKAVMSLKEEKYF-----------------NVQ--P--DQQIPPAVPTAGGKK-----VSVAVFSTTEN----TAPD---GSGLTYC---------------GQNIYQMTMLRPFN-------STS-SPNDQSNHLDGKVCYPSDARVGWQINR---NYVR--------------DFPQSNE-ANGDLVQNCPVRCRVTRVTPKL--------AAGVTTQIDPDTDLFRD-QKGTTYSAL---------GTDFTYSDAEYAQINTQVYTVIS--DDKFTLTAPWNVTWGYN----PANPASYRWTHDVRHPGGSCSKKFVTTHQLTDKKGGSVHYTNPEAAGTLN-------ATTGNRREYIFMHFWYDCADHG--------GQPAL…
>AXH76394.1_putative_capsid_protein_CRESS_virus_sp.
---------RAATKAVMDLKEEKYF-----------------NAQ--P--DQQIPPAVPTTGGKK-----VSVAVFSTTEN----TAPD---GTGMTYC---------------GNNIYPMSMLRPFN-------SSS-APSAQANILDGKQCKPSLAQVGWQINR---NYVE--------------QPPTSSSGIDPHSVQGLPVRCRITRVTPKL--------AAGVTTQIDPDTDLFRD-QFGEPYSAL---------NTTFTYSDAEYAQINTQVYTVIS--DEKFTLHAPLAAMPGD------SSTGGWKPTT-LTFPNAPCSKRLVTNHQLTEKKGGTVQYNNPDNASTTN-------ATTGMRREYIFMHFWFACADHG--------TQPAL…
>AXH75490.1_coat_protein_Circoviridae_sp.
---------QIVKKVINSKAESKYF-----------------ASTQLNALTRLNPNPSRNGQTA------LAVLGYAVGTG----TSPQM---STITYGVDP----------SGNSPVIDLNMARLFG--------PAVIGQLAQNALEGSYASPSMCRTEWILQ-----VPQQD--------------TTVR------ESFGTPLYMRMLRVKPRK--------QKYSEVDINPKNDLFLD-QFGIERGIT---------FVDFNQYELMMLKPNSRKYEIIE--DTSKVLVP---ASTVAT-----LDIANG-----NTITTDLSRSGSNCRLVMNHKQPKKLYYVNAAVDGAQ--------PEDGQSNEMIFFHFCKQG--------------TDG…
>AXQ65641.1_coat_protein_CRESS_virus_sp.
---------QIVKTVINSKAESKYF-----------------ASTQLNALTRLNPNPSRNGQTA------LAVLGYAVGTG----TSPQM---STITYGVDP----------GGNSPVIDLNMARLFG--------PTVIGQLAQNALEGSYASPSMCRTEWILQ-----VPQQD--------------TTVR------ESFGTPLYMRMLRVKPRK--------QKYSEVDINPKNDLFLD-QFGVERGIT---------FVDFNQYELMMLKPNSRKYEIIE--DTSKVLVP---ASTVAT-----LDIANG-----NTITTDLSRSGSNCRLVMNHKQPKKLYYVNAAVDGAQ--------PEDGQSNELIFYHFCKQG--------------TDG…
>AXH73060.1_putative_capsid_protein_Circoviridae_sp.
---------AIVASAIKKEHTLKYF-----------------NSDNTF--TAAAPNTSTVGSALKQ----VSVLGYSSTTA----KNDQG---VTQKYG---------------SQDIIPFFLARPFR-------EDEGDTVLRENAPNGNTVAPKIAKASFSVER---VRYAVP-------------VDAA-NTPAIDAAHALPITIRMMKIAFKT--------QVGTAEVLNPNLDLFLDYRTGVPTGID---------QGDFDRLQCRYGKINSKKYTKLS--DTMFTINQNNILTPATN-----FDTDTNPRTTQFFGKNGSAIKHMTVPFQLSQRKNGKLYYEDPNGVST-LD----TFNSGG-QRQLVLIHAWFENGHDLLG----------A…
>APA62660.1_putative_capsid_protein_uncultured_virus
---------AIVSSALKKEHTLKYF-----------------DSDNTQ--TAAAPNLSTVGTALKQ----VSVLGYSSTTA----KNDQG---VTQKYG---------------SQDIIPFFLAKPFR-------EDETETVLRENAPNGNTVAPKVAKASFSFER---VRYAVG-------------VGSD-ATIDDGAARALPITIRMMKVAFKT--------QVGTAEVLNPNLDLFLDYRTGVPTGID---------QAGFDRLQCRYGKINSKKYTKLS--DSMFTINQNNIITPANAG----ASGGSSLPTDQFYGKNGSAIKHMTVPFQLSQRKNGKLYYEDPNGTTT-LD----TFTSGG-QRQLVLIHAWFENGHDLLG----------A…
>AXQ65699.1_putative_capsid_protein_CRESS_virus_sp.
---------NIVENAIKKEHTLKYF-----------------NSDKTF--TALAPNVSTVGSALKQ----VSVLGYSSTTA----KNNQA---VTQKYG---------------SQNIFPFFLAKPFA-------GTAGDHVSETNHPNGSTVIPKVARVAFSIER---VRYAVP-------------YDTS-STPDDLAARSLPITIRVIKVAFKT--------LTGTAEVLDPNTDLFLDYRTGIETGID---------GSNFDRLQCRYGKINSKKYTKLS--DTMFTVNQNNIITPALYN----PTGTPELSTSHFSTRAGPATKHMVVPFQLSQRKNGKLYYDDLGTATE-PD----TFTSGG-QRQLLLIHSWYENGHDLLG----------G…
>AXQ65786.1_putative_capsid_protein_CRESS_virus_sp.
---------KIVNKVINKNAESKYF-----------------NCTNMNDLVRIEPLQSRNGLTS------IAAVGFAVGTG----ESAQM---STITYGYQGG---------AGNINVYDLNMARLFGQQD----PEAPVDVLKQNALEGSYANPSMCKTEWLIQ-----VPQQD--------------TTLE------QNYGTPMFCRILRVKPRK--------QKYADLSINPKNDLFVN-QFGIEIGIS---------SSSFNDQQLHMFKVNTRKYELIE--DIQKTLVP---ASTLAT-----LSIADG-----NTITTDLTKNGSNCRLVMQHKQPKRLFYIDAAVDGSQ--------PQDGQSNELILFHFTKVG--------------TSG…
>AXQ66043.1_putative_capsid_protein_CRESS_virus_sp.
---------SKAENAIFRGKEEKWF-----------------HVE--A--DQQAGPQKPTGNALTN----TSVLSFCTTSN----KAPNL--ANVMQYC---------------GHTITNLSMLRLYT-------PSNGDAKLQPYALDGKKATPTLAQIAWTINR---NYVRNGLTNINTNDAD--RSVPAVTVNDPRLYENLPIRCRMIRVTPKL--------APGVTLGVDPTTDLFLD-QRGLRYSPN---------DASWGLSDNEYARVNTRNYTVLG--DTKFTLGQPLTATWAANYLADNPAPDILGWRQDLTLPSKMPVKRLKTNHQLTAKKGGQCHYVAGSAGTTDEV----AVATSGQRREYIFMHFWYECGDGSVSAG---SDVPTL…
>AXH74671.1_putative_capsid_protein_Circoviridae_sp.
---------KEAESVIKVKAEKKYM-----------------DSN-----NALHGLSPTRPTGNDY----LSCIAFSTTTN----EDPQG---TPMVYG---------------GQQVKEMLCLKPFQ-------SNNADQDLQLFTPIGKRLQPVSCKSRWRINR---NFARIDP------INHSSGAVPDFPVS---LAENCPVICRMIRVQPKI--------EAGTETEVSPADDLFQD-TYGRAIGVD---------NTDFTEAEMLAYRVNKRKYKVLE--DKNFIIRPPLTLQYQASPANVSGTFSEAIYTPLVSNTNGNCEKYMTTYDQLSVKKNGSVFYTDPSVASTNT-------ATTGHKRSYYFFHFAYQGADQITG----------D…
>AXH76497.1_putative_capsid_protein_Circoviridae_sp.
---------KEAESVIKVKAEKKYM-----------------DSN-----NALQGLSPTRPTGNDY----LSCLAFSTTTN----EDPQG---TPMAYG---------------GQQVKEMLCLKPFQ-------SNNADQDLQLFTPIGKRLQPVSCKSRWRINR---NFARLDP------ANPNYAGTPDWPVS---LAENCPVICRMIRVQPKI--------EAGTETEVSPADDLFQD-TYGRAIGVD---------NTDFTEAEMLAYRVNKRKYKVLE--DKNFILRPPLTLQYAP----AIGTDNTTYYSPIVSNTNGNCEKYMTTYDQLSVKKNGSVFYTDPSIASTNT-------ATTGHKRSYYFFHFAFQGADQITG----------D…
>AXH76510.1_putative_capsid_protein_Circoviridae_sp.
---------KIVAAAIKKEHALKYF-----------------NSDGTT--SARAPASSTVG-NVTE----VSVIGYSSTTE----FDNTG---SALKYG---------------SQDLAPLYLSRPFK-------ENAPVEAHAEQALDGQYCLPKIARTAFSIER---VRYIAE-------------SDAT-ADMDPYAARTLPISYRIIKVGFKA--------QIGTETTVNPNLDLFTD-RYGQPTGID---------QDGFHRLDCRNLNINTKKYVKLM--DMRGTIQQNNIFNPNQAT----AVAQSHNVTE----KQGKSMVHMTVPFQLSARKNGKLFYQTPQQAGAGPN----TFTSGG-KRELLLFHFWYDNGHALLGSE------VGG…
>AXQ66221.1_putative_capsid_protein_CRESS_virus_sp.
---------SIVNAAIKKEHTLKYF-----------------NSSSTDGSAAIAPQFTTVG-NNKE----VSVVAFSSTTE----FDNAG---AAVKFG---------------PQDYVPLHLARPFK-------ENNADESLNAQALNGQYCLPKRATTSFSIER---VAYEVG-------------TDTDPGVVDLEMAHSLPIYYRIIKVGIKA--------QQGNAIVIDPNLDIMVD-SFGQPYGPD---------SDNFNRLNMRMSPINTKKYTKIM--DLTGVINQNNIITPAQSG----ATSRTDIVTQ----KNGASLKHMTIPFMLSQRKGGKLFYDQPQQAGTGPA----TFTSGG-KRELLLMFFTFEHGHNLLG----------G…
>APA62656.1_putative_capsid_protein_uncultured_virus
---------TIAKKAVTSMAESKYF-----------------NVR---EVSPEVVNAAWKISTD---YSDVGVWGYTTGYNRQTNQSDQQ---KIMRYGVSTVD--------GTEISMTNLRMNRVFLND-------DTNEALRAFAIEGQTLRPAFNECQWFLN-----HVAQS--------------TDLD------AMKGLQYRLRCVRVTPRA--------IKGSFQDIDPEQDLFLN-QYNQAFGIASTDAVG--TSALEHQHYIHLAKVNSRKYKVHQ--DKFYTVAP---AAMYAE-----VSAGASG-----AYLVTD-NAPGCMTMTTTHNIGKELFYPIPNREDAN---E--MYPTSGFVPEFILWHVIALGDNET----------ASA…
>AXQ66407.1_putative_capsid_protein_CRESS_virus_sp.
---------TIAKKAVLSIAETKYL-----------------NTKP---YADAEFYNAWQIANQ---TSQIGVLGFTTGFEKAMETDGSA---DAFKYGVDDT---------GTTKNMSSLEMNRLFLSN-------GQNPQHASYALEGSMMRPSYNETKWLLS-----RIAGN--------------TTAV------LDNGLPYRVRLLRLRPRA--------LKGSYQRVDPRNDAFLD-QFNCEFGINSVDT---NGAPRMDEFQINLAKANSRKYQVLE--DSQMIINC---PMTYDT-----IND-AGAI----TYVARQ-SRDTQRIFTRKHNIGKELFYPDTETNTTASS-----LPQNGFIPEFVLFHVVHVGTPED----------NLD…
>AXQ66419.1_putative_capsid_protein_CRESS_virus_sp.
---------DIVKKEMKKATESKYF-----------------NCAGLKSANALR--RARSNVNF------IGVRGYAICEN----KTAHG---IPLAYGFNSSS--------NAMEQMDELNMNRTFQS-------TGGTDHENTQAVVGCYATPSLAISDFILERNFLTTEDEA--------------VDYD------TADAAPYFVRVLRLAPRA--------SKLSTVSIEPNQDAFVN-ELGQPIGIS---------DGDFGPHELMLYKANARKYKVIA--DKSFTLVPPMTASNVAT-----GQSATDPLTETAAQVTNIVGKGSFKRLTMKHDIGKKLYFEEGGVDANN--------SQTGQKNEFILFHTCQIG--------------VNS…
>AXQ66447.1_putative_capsid_protein_CRESS_virus_sp.
---------KLAKAAVLTVAEKKYM-----------------RTQ-----PTYGVAPNVSKAN-SR----VSVMAFSNTTN----VVGTGLAAKELNYGVEDQTY------GADDVPFREVLMIRPFT-------STTGSQQTDNYAIEGRECMPISAQTKWRLSR---DIGKLTS------GLEGAIWKSNLGAP-NGLQHNLPIICRMIRVNPKH--------LQ-TNNECDPEQDLFVN-EFNNSIGIA---------ASSFDDLELLSYRINRRRYDVIE--DKFFRIQNGLTVSYQRNSYVLEGTDQGSMLQPFISNTNANCEKVMTTSHRLTTKKMSPVFYDVPDGTPLNT-------ATAGAKTEYIMYHFIYAGAETYLD----------N…
>APA62652.1_putative_capsid_protein_uncultured_virus
------VKNRRIASRTSQYSETKLI-----------------KVKQVNNGAILPIQTL---SICYYWGAVMQSIPTGWDP-----NLVN----------------------------LDGINTVPG---------VAG-------NERVGNYIYFKKTHLTFQLDMNAHSTR-----------------------------VAPPIEFRYICVKARR-------ANTPSGTVDTPQFTLFLD-EMGGPQGY------YTSG---VTGMDMINQPINKRDWVVHT--DRRFILSSPDE-----------NT----QSG-------YSGKYPCRKTWSVNTPYYAKTRITPVTD-----------ALEDLDA-HYLHLIFASSIGKDVA------------…
>AXQ65656.1_putative_capsid_protein_CRESS_virus_sp.
------QLNRAIAKQINNMTENKFQ-----------------GYTGDC-LLPVAKPAGAQ--PISYHLFNTGGPITSIPG------FVP----------------------------MNLFNFPIG---------DGS-------TERNGNYMYIKKTHLKMEIQMLPTSVAAPLQ---------------------TLN---STTEFRLMIVKANR-------KFNKLGSSPVPANSLFLN-TQNDQFGLN-----DTG----STTFINMQQPINKRKWLVYK--DMRFTLSPPSKEAVDS-A----PEQW-AFNA-------ANPKYPVKKFISCDLPVYKKCHFETDQ-----------DVPDNVDT-QWLIIIQAVRTNYCTTSV----------…
>AXH78564.1_hypothetical_protein_Circular_genetic_element_sp.
------QNSEKKLIPYKNYTNGVG------------------TDFLIEIPGEALPSVGLTNTNTSCIVLQTGNELTDANTDLNQDTGMPT------------------------CVAIGGYNFQPYAYNDTS---TTPPTTVINKNGATGQYVNITSSQINVNINMDPLINSGDAD---------------------AVAAAIMPHQFRIIQVKAQRVNSVASGIGQSAEQEPELRSNLFIN-EAGFDRGLKD---------DMAAQDP-FTWFVNKKKWTVLK--DERFTLSNYAQFFTSNSS----GSQVRAPIS-------GVSKFPSQRFKKYWLPKPRNK------------------------------------------------------…
>AXH79422.1_hypothetical_protein_Circular_genetic_element_sp.
------DPTQYTSLQLPQLTG---------------------AVSLPNVYDTLNGTTSIVGLQTGAYLNSASDQLDAALTAAGQGPCMN---------------------------ALGGYGMPQG---------DNA-------QSIDGAYAYFHSGRINLQINSIV-AS-GNGG---------------------TVNDSVSPLCFRIIHVKAKT---------DAAGTTPSLTGDLFRD-MANRNAGLMS---------DMTLNQLMYSYAFNRDRFHVCN--DIKFKLQEPVQPGYAGNA----ANQPIRNR-----------DYPSQKNLTLWLDRPKKKLRFNATDNGSTNQ----FEPLNYDFVNYIFVICCREQQTNGEYSS---------…
>AXH76787.1_putative_capsid_protein_CRESS_virus_sp.
------DFTNPTALDLPALGVGVNT-----------------APVLSNIYNGTNQACTLIGLQGGYYFNETSNDLVNQFPNAVLP--------------------------------LGGLGMERG---------DTS-------TTMDGNYAYMQSRKLSLQINATP-SREVDAN---------------------KLPIYQAPLTFRLLHVTMKH---------NAN-VEPSLLRGLFVD-HTGTKTGFAS---------DGTVKDILYDWQINREQWTVHK--DIKFKLQQIVAGAQAVLQ----NSAPVQDTRVYQAVGQNTPAYPQQKNISLWLTNTKKKLRFNTINNGTDNN----FEMLNFNGQDYIFLITCRETVPNNLVGQ---------…
>AXH76444.1_putative_capsid_protein_Circoviridae_sp.
------QNAEKKLIPYKNYTNGVG------------------PDFLIEIPGEALPNAGLTNDNTSCLVIQTGDELTDANQDLNSDTGMPT------------------------CTAIGGYNFVPY----TS---TTP-------MGATGQYVKITSSMINFNINMDPLINSGDAD---------------------AVAAAMMPHQFRIIQVKARRTNSVASGIGQTEEQEPELRSNLFIN-EAGSERGLKD---------DMAAQDP-FTWFINQQKWLLLK--DERFTLSNYAQFFTSNTS----GSQVRAPIS-------GVSKFPSQKFKKYYFPCPKGKTKLS-DLNDGSRA----AAPTDFNYVTHTVILCK----NMGGSGQ---------…
>AXH77716.1_putative_capsid_protein_CRESS_virus_sp.
------VSSEKKIMTMNNYLNGPGS-----------------SGYLQDIPCVGLTTAGLTNGALSCVVLQTGRQLTQLNSALP--TGVP--------------------------YALDGYSVLGG---------DGP-------NRLVGAYAKITSTYMNLNITMDP-FDTATAD---------------------GLLDASLPHQFRLIQVKARRDKMVSPGAQVASYGVPSLATNLFRN-EAGEAVGIST---------DCATQDV-FTWFINKQFWTILK--DERFTLS--TPVITNVAS----SALVREYQP-------NVDSHPSARFKKYWLPKPTTKVRFEPNTVGGVIK----DEVVDYNYVVHTIILCK----NTS-SGE---------…
>AXH74305.1_putative_capsid_protein_Circoviridae_sp.
------QINRQITQAMSNVSESKFH-----------------SYAGEC-LNPQSKPAGAQ--PMSYVFLNAGTALVGAPNS----MFVP----------------------------MDLFNFPKG---------DSN-------VERNGDYMYIKKAHVKFEVQMLP-QAGLDFN---------------------QLN---STTEFRMMIVKANR-------KYNKLGNSPVAGNSLFLT-TTNDDFGFG-----VPGGVSTASVFANMQQPIDKRRWLVYK--DQRFTLSTPAQEYGDSAA----PQQF-ATNT-------SNPHYPVKKYLNFDFPIYKKCHFDSAG-----------TVPDNVDT-QFLIVLQATRTSYCLDKA----------…
>AXH76907.1_putative_capsid_protein_Circoviridae_sp.
------TEVAKLSKQVSNLVQNKYQ-----------------GYTLTC-GATQPKPAGVQ--PISYFLYNAGETLTQPGNA----PFNP----------------------------MNLFQFNEG---------DSS-------TERSGDYMYIRRSHLKLELQMLPFASSDLLQ---------------------GAS---STTQFRLMVVKANR-------KYNKLGNSPIAGNSLFLT-TENDEFGFG-----VAGSPSTANTFSNMSQPINKRKWLVYK--DMHFTLSTPAQEYQDTSI----PNESSAINT-------ANPKYPVKKYVSINLPVYKKTHFDDTS-----------NTPDSVDT-QWLLIIQACRSNYCNPGQ----------…
>AXQ65728.1_putative_capsid_protein_CRESS_virus_sp.
------NMTRMISRVLANNAENKFQ-----------------GYTGIC-LEPIQKPAGQQ--PISYHLYNTGNQL--INQP----EFTP----------------------------MNLFKFPQG---------DGN-------DERIGNNMYIRKSHITMQIQCLPFTDIQTIA---------------------GD---QPIVEFRLMVVKANR-------KYNPLGTSPDPGTALMLN-TQNNKFGYD-----TLDA--QAPTFYYDNLPINKRKFLVYK--DQRFKLSYPVID-DRDVQ----PGGQVRLNT-------AYPKYATSKKIRINLPVYKKCHFRNEGQSPDPAD----DTPDNLDS-QWLIILQAMYPSHCLAGT----------…
>AXQ65690.1_putative_capsid_protein_CRESS_virus_sp.
------KAAKAVKVDTNPTIETKIS-----------------PLRNIRMQEPAPQSLLPALGPVNYSNFILGDTPTAWTGPTGGANYTN----------------------------LDGYRFVQG---------TGA-------NQRIGKYMFLKKARLELTIALKAIAARN----------------------------PE-PVQFRVLCYKFKR-------NKQ-LGSIGNPNTDLFIS-SSGGFIGINTFF--DNTNSPGSASFDLMNAIPNRKNYEVTN--DEKFILQPSLAI----------AQGGAYVTP-------AQN-YPVQKHLSYECFHNAKTEFDLTSS-----------KPIDLQY-QYCFTIISAPMGSLDKVG----------…
>YP_009126931.1_putative_capsid_protein_Avon-Heathcote_Estuary_associated_circular_virus_22
------RQTRAVTRVLKNISETKIQ-----------------ALTPQNAITPSPVEVAPTLGPVFFTNFCLGTAPSAWVGPSGSAAFNN----------------------------LNGFVWPLG---------SGA-------AQRNGQYIYLKKTALNLRVAMNASSRHG-------------------------------PCKFRVVVYKERR-------NLYNVSGGGNPCDNLFIS-QTGDSVGFNTIS--PVAQR----TMDFNTWLVNKRNYQVVK--DMKFVLAPETLS----------ALGSTDPFN-------VNKGYTSSRDIRLSLGHFQKAKFGDDN------------TPEDQMY-RYCISVISMPMSSSEAP-----------…
>AXQ65564.1_putative_capsid_protein_CRESS_virus_sp.
------RKNRAISSAMSRLAETKLL-----------------SVAAINEVAPKAIQAG---AIAYYSSFIMSDIPPGWDS-----SFNN----------------------------LGGIQNSQG---------LGG-------NNRIGDYIYLKKTHLALQIDVNETSGY-----------------------------TG-PIEYRMIVAKAKT-------GVLPVGYTYTPSTTLFLN-SVGQPIGH------ATLG---INGADLMLQPINRRDWVVHS--DRRFTLSSPD------------TG----GGG-------MNYFYPSRKTCYLDLPYYAKTRINSSTN-----------FPEDLDT-HYIVMIYASSIGKDRS------------…
>AXH74391.1_putative_capsid_protein_Circoviridae_sp.
------RLNTAIASTIRSMAETKVI-----------------PFREQQWSQPVATPTG---VGIAAVKFVSGATAVTQYP-----NYLP----------------------------INGFNASQG---------STK-------NSRDGQFCYLKSSSVALTVQMDHEPSPG----------------------------TTSCISFRVLCFKTRR-------YASPGGSTMSPETNLFLT-NAGGNFGD------GSSAPNSMTPMDMLLQPPNTNNFQIVS--DRKFVLSHTSD------------------EA-------AVQKYRSYKVMRYKLNHNVKSRYLNTTN-----------EPVDYNY-RYLWAVYAYYPQQSPAGAV---------…
>AXQ66051.1_putative_capsid_protein_CRESS_virus_sp.
------RLNTAVARTIRSMAETKII-----------------PFREQEWSQPAATPTG---VGIAAVKFVSGATSVTQYP-----NYLP----------------------------VSGFNASQG---------DTK-------NSRDGQFCYLKGSSVALTIQMDHEPTPG----------------------------TTSCISFRVICFKQRR-------YASPAGSTMSPETNLFLT-NAGSNFGD------GSAAPNNMTPMDILLQPCNTNNYQIIS--DRKFVLSHTSD------------------ES-------AVQKYNSYKVLRYKLNHNTKARYLTTTN-----------EPVDYNY-RFLWAVYAYYPQQAPASGA---------…
>AXQ66226.1_putative_capsid_protein_CRESS_virus_sp.
------SINKMINRKLNQFSENKLV-----------------ACADSNQLAPTAIQTG---AQAFFVAYNIG-IAPTFTG-----SYI-----------------------------LDGIRILQG---------VDN-------RSRIGDYIYLQKTHLTIKLEMINAN-------------------------------TVTPTQFRMLVIKLRR-------YNNPAGVTSVPEESLFLD-PDGSKFGH------ATAG---KTGLDLMMQPTNKRDWVILK--DQKFTLQNFNQL----------ST----TSA-------IYNHYPCYKDIQVNLPYYKKTKYG-TNN-----------LPIDMDY-RYTVIFYAHNVSRETS------------…
>AXQ66380.1_putative_capsid_protein_CRESS_virus_sp.
------AISKQISKALRNVTENKFQ-----------------GSTLID-QDPIASPNGN---PISYHFFNSGSIIPGPNYS----EFTA----------------------------QKLFTFPQG---------IEN-------DERQGNYMFIKKSHISMEVQALPDNQKQ-IG---------------------NDNFAQPILEFRLMVVKANR-------KYNELGTSPDPGSSLFLN-TENNKLGYD-----TTG----QPTFYYVNQPINKRKWLVYK--DVRFKLSPPVLN-QDMAI----PAPQVRVNA-------AYDKYPTKKLFRWNLPVFKKTHFTNNNTPALPSD----NTPDNLDT-QWLTILQCVKGSYGLEGS----------…
>AXH75040.1_putative_capsid_protein_Circoviridae_sp.
------RLNTAIASTIRSMAETKII-----------------PFREQQWSQPVATPTG---VGIAAVKFVSGATSVTQYP-----NYTP----------------------------INGFNASQG---------DTK-------NSRDGQFCYLKSSSVALTIQMDHEPSPG----------------------------TTSCISFRVLCFKQRR-------YASPAGSTMSPETNLFLT-NAGGNFGD------GSATPNNMNPMDILIQPCNTNNYQIIS--DRKFVLSHTSD------------------ES-------AVQKYNSYKLLRYKLNHNTKARYLTTTN-----------EPVDYNY-RYLWAVYAYYPQQAPAGAV---------…
>YP_009226562.1_hypothetical_protein_Ctenophore-associated_circular_virus_1(3)
----------PKTMT--AQRRLIR------------------RMILKTTETKYKTIALDK--------EEIYHNKLYNFSKNLL--------------------------------EVF----PSQGTG---------------DGAREGDEIVTTGMKVRMI--------------------------------LGQKSDRPNVSYKVWVVHYDDSTSG--NAITYG--------NFFHNVTGN---------------------GMLDAVQNKRFKVLKAFTIKSKGTTIEAGETS----------------------------KEFVRPVKFWIPFKKKLKFVSDASNKA---SNILP--QMNVIVLPYDAYGTLGT-------------------…
>AXH73025.1_putative_capsid_protein_CRESS_virus_sp.(2)
-----------KKSNNKTMVSLIK------------------DINIRQAETKYKSISYD--------WGSIVQNNLAITNLWDS--------------------------------STN----LFPGQ-------------NSTDSGRIGDRIICQGIKIRAI--------------------------------FDIPWDRKNIKLKAFYVPWNSD-------QGTPA----TYTNFFHNITGE---------------------ARLDPVQKKRYPGLKYLGTYQIEPERAP-YYTYGSG---------T-----GSPDS-DVISANTGTICIKTFIPMNDKKLFFRSDATNQPSNLK--EQGSILLVPYASLNTAKDGVLL---------------…
>YP_009126899.1_putative_capsid_protein_Avon-Heathcote_Estuary_associated_circular_virus_10
---------VAQAKSTARFNTQVK------------------NVMLAMEETKYKTTNLTGLPAY---ATTMYHNKLTSFKLWEQ--------------------------------GSNGTMALFPLQR------------GTDQDEIVGREYYAKSLKIDLQ--------------------------------FTFPYDRLGSTIKVWYVPVKTG-------QPEP-----AYDEFFRNTSGN---------------------IMLDPRNMQNYPYAKYLGSFRPRVKQTT-FGTLVNG---------N-----GVLGGRDATVVKSYRISFNKFFKLRSNVGGDAEIDFNDIPNLA--EKAFLVFTAYNEEAALET-------------------…
>AJP36391.1_putative_capsid_protein_Avon-Heathcote_Estuary_associated_circular_virus_10
---------VAQAKSTARFNTQVK------------------NVMLAMEETKYKTTNLTGLPAY---ATTMYHNKLTSFKLWEQ--------------------------------GSNGTMALFPLQR------------GTDQDEIVGREYYAKSLKIDLQ--------------------------------FTFPYDRLGSTIKVWYVPVKTG-------QPEP-----AYDEFFRNTSGN---------------------IMLDPRNMQNYPYAKYLGSFRPRVKQTT-FGTLVNG---------N-----GVLGGRDATVVKSYRISFNKFFKLRSNVGGDAEIDFNDIPNLA--EKAFLVFTAYNEEAALET-------------------…
>AXH73612.1_putative_capsid_protein_CRESS_virus_sp.
----------AAPRGLSNMRKMIK------------------NVQLSQAETNYKSLAVT--------SSGMNHDKIYAFPLWGP--------------------------------LAS----IFPTQ-------------GTGDDQRVGDRITASSVKIRLC--------------------------------MDVPWDRKNVKVKLYYLPYNSD-------QGDPT----SYSSLFNNITGN---------------------SLLDPINFKRWKGIKYLGMYRPQDKDASVYQTLANQ---------Q-----GAPGA-THLATNTASIVINKTLKMN-RKCWFQDGSDQQPSNLR--ENGTLLVLPYATTNTAIT-------------------…
>AWW06072.1_putative_capsid_protein_CRESS_virus_sp.
----------AAPKSMASMTKLIK------------------DIQLKQQETNYKSITPS--------IGALNHDSINEYKLWSS--------------------------------STS----VFPAQ-------------GTGDGARIGDRIYPKGIRVRMA--------------------------------LDVPWDRKNVKVKAYYLPYNSD-------QGTPT----TYNQLFHSVSGN---------------------SRLDPIQFKRWKGIKYLGTFKPKDPNPS-FITYDGV---------E-----GAPSA-SHLSGQTMSIYINRFIKLN-RKVWFNSDSSLQPSNLK--ENGSILLLPYATVNTATT-------------------…
>QGH73509.1_capsid_protein_CRESS_virus_sp._ct6pe1
-----LYRRKYIRRRPRMMRRSRASWG-----------TRVRRAALRSNESKRHQVTTIT--------EAIDDQVLDTTAIAR--------------------------------VPDLDQGAGGIEG-------------MSSKISRNGATIITTGIASWIHIR---------------------------------NSSTVQAMRVDLVWFYKKRDVG--------------AVQAIFKDNQFEAINSPSD------------PTSYFARMIMPYGNLNTVILKKLTIDLAEAGETAG---------------------------TESRMLKVWLPFKKVMKFNYTSEGTTN-----------QDYDIHFGIRCHNKEGQAFS--------------…
>YP_009226562.1_hypothetical_protein_Ctenophore-associated_circular_virus_1(2)
----------PKTMT--AQRRLIR------------------RMILKTTETKYKTIALDK--------EEIYHNKLYNFSKNLL--------------------------------EVF----PSQGTG---------------DGAREGDEIVTTGMKVRMI--------------------------------LGQKSDRPNVSYKVWVVHYDDSTSG--NAITYG--------NFFHNVTGN---------------------GMLDAVQNKRFKVLKAFTIKSKGTTIEAGETS----------------------------KEFVRPVKFWIPFKKKLKFVSDASNKA---SNILP--QMNVIVLPYDAYGTLGT-------------------…
>YP_009226562.1_hypothetical_protein_Ctenophore-associated_circular_virus_1
----------PKTMT--AQRRLIR------------------RMILKTTETKYKTIALDK--------EEIYHNKLYNFSKNLL--------------------------------EVF----PSQGTG---------------DGAREGDEIVTTGMKVRMI--------------------------------LGQKSDRPNVSYKVWVVHYDDSTSG--NAITYG--------NFFHNVTGN---------------------GMLDAVQNKRFKVLKAFTIKSKGTTIEAGETS----------------------------KEFVRPVKFWIPFKKKLKFVSDASNKA---SNILP--QMNVIVLPYDAYGTLGT-------------------…
>AXH73025.1_putative_capsid_protein_CRESS_virus_sp.
-----------KKSNNKTMVSLIK------------------DINIRQAETKYKSISYD--------WGSIVQNNLAITNLWDS--------------------------------STN----LFPGQ-------------NSTDSGRIGDRIICQGIKIRAI--------------------------------FDIPWDRKNIKLKAFYVPWNSD-------QGTPA----TYTNFFHNITGE---------------------ARLDPVQKKRYPGLKYLGTYQIEPERAP-YYTYGSG---------T-----GSPDS-DVISANTGTICIKTFIPMNDKKLFFRSDATNQPSNLK--EQGSILLVPYASLNTAKDGVLL---------------…
>AWW06072.1_putative_capsid_protein_CRESS_virus_sp.
----------AAPKSMASMTKLIK------------------DIQLKQQETNYKSITPS--------IGALNHDSINEYKLWSS--------------------------------STS----VFPAQ-------------GTGDGARIGDRIYPKGIRVRMA--------------------------------LDVPWDRKNVKVKAYYLPYNSD-------QGTPT----TYNQLFHSVSGN---------------------SRLDPIQFKRWKGIKYLGTFKPKDPNPS-FITYDGV---------E-----GAPSA-SHLSGQTMSIYINRFIKLN-RKVWFNSDSSLQPSNLK--ENGSILLLPYATVNTATT-------------------…
>AXH75744.1_putative_capsid_protein_CRESS_virus_sp.
----------KRNYGNKKLVNLIK------------------SVNIRQSESKYKSTSYT--------WGALTHDNTYHKDLWSS--------------------------------TVN----LFPGQ-------------GTSDVNRIGDRIICQGIMLRAV--------------------------------FDVPWDRKNVKLKMFYVPWNSD-------QGTPA----TYSNFFHNITGN---------------------ARLDPVQKKRYPGVKYLGTYQIEVERAP-YYTYSAG---------D-----QVPSA-SVISANTGSICIKKWIPMYNKKLFFRSDATFQPSNLP--EQGSILVVPYSTINTNAGGGVI---------------…
>APC94142.1_hypothetical_protein_uncultured_marine_virus
-----RMTTAKLQAQVKRL-MRMRQ--------------EKK-YAEKGVT-GVVGQVLI----------NASGTLVQDVTP------------------------------------TIAQGDGEGQ--------------------RIGNSI------------------------------------------------------------------------------------------------------------------------------------------------------------------------------------------------------------------------------------------------------…
>AXH76489.1_coat_protein_CRESS_virus_sp.
-----AKDVASLMYQVAQIRSRLNV--------------EKK-HIDRDVSTAQFGQVNV----------NNTGFMALDVTP------------------------------------SIAQGVTGTT--------------------RIGNSVKLTGMSFPIQ--------------------------------FSGMSKTISARKIKVMLFRVSSADN--G----------VDVNECIADYLDGNPLNG-----------IIDYNSQKAYRSHKNDGIKLIR--QKVYTLPAVPTTMAGDDE----TANDTELSGFSAKFNVKCQDVLRYAS-NGDTTPDGIRYFIYFFADKG----------NKSPTSNSTLD-VPVREND---------------…
>AXH78665.1_capsid_protein_Circular_genetic_element_sp.
----TGLRLNKLASDIALVKRSLNT--------------EKKYIDTGEVTAQAVGQSNG----------NNIGNAALDITP------------------------------------RPSVGTGFSN--------------------RIGKSIKAVAMCLEYQ--------------------------------FVQQASTSGPRKLKLVIGKVNG-TP--IAA--------TGANSIQRQVMGVNPITT-----------VFDYNSSRDVDFMK--KFTILK--TKTIYMKSDN--------------LTGQTMLVSGKCAMKLNHHIQYDD--NSTTVTDGQLFWYIVADSG----------NAGTSAVTSLDYVAVTAAN---------------…
>AXH74220.1_capsid_protein_CRESS_virus_sp.
------LNISKISSDLMKLKALINV--------------EKKRFDIAPN-GNLVGQVNA----------NATGTFVTDITP------------------------------------LPVTGTGFSQ--------------------RTGSSIKIVSGYQELT--------------------------------FINQVNNNHKTLVQVEYWRIKG-AT--QVP--------S---TFLSDIYSVNPATG-----------IIDLMSDIDPDYFG--QAKCFY--KRRFNVPAPQ--------------YAGQLVQKVVKIPMKLQHHIRFDR--DSITVDDGQIIMIIRADSG----------NYG--LVSAIGNMLTQQTL---------------…
>AUM61837.1_capsid_uncultured_virus
-----------EKQNADIAGGPYN------------------------FAQNFAAATG--------------TICVDMMPT-------------------------------------ISQGSSEDQ--------------------RKGDSLKVSSMCFQVE-------------------------------------------------------------------------------------------------------IYTNSFNTLQDTRYKIYVIRQPTNPVSTT----------------------------------TTISNFLEPNVFSGVVDFNSNR--------------DYEHFKDFTVLG----------------------…
>AXQ65399.1_capsid_protein_Circular_genetic_element_sp.
--------VTRIVKKQLSKAIEKKV--------------ADPVYSLPNTTINFGANSNT----------TSAGWQVLNINP------------------------------------DISQGIGESQ--------------------RIGGRCSITSGHIQIQ--------------------------------LEGMPQTLSPVKYKICLILRKNVST--S----------ESPSTTIKNLFTPNVFTS-------------LRDSDSGLNVANLSNYQILR--T----------------------------------------------------------------------------------------------------------------…
>AXH74659.1_capsid_protein_CRESS_virus_sp.
--------VVSIVKRQLAKSIEKKV--------------ADAVFSPIGTTIEF-ASTLG----------GNAGWVALDINP------------------------------------VINSGSGGNE--------------------RVGNRVGITSGHLQLQ--------------------------------LNGMSNQFRAIPYKIMIILRKNVST--S----------EAPNTTVKNFFTPNVFTG-------------QIDSTSSYNVAMRSNYQILG--TR---------------------------------------------------------------------------------------------------------------…
>AXH75829.1_hypothetical_protein_CRESS_virus_sp
----VAKDLASLRKDVKEMKKRQNV--------------EKN-YVDTDVASVDLGQCNH----------NADGIYARDVTP------------------------------------AISQGDGQGN--------------------RHGNSLKLTGLSFPMS--------------------------------FVGHPNTHSSRKIVVSLMRVRDNNN--N----------TSADDLITQYWDVNPLNG-----------LRDSNAPKNYRNSKHDGIQCIR--QKTYMLKATGQSIG----------NDSEQSHFTAKFNVSLQDVLRYEE-NGHSSPDGLRYFLVFQLDAG----------NKHGSTDATID-IPVKTAA---------------…
>AXH75842.1_hypothetical_protein_CRESS_virus_sp
--------IDAIAKDLMMIKSRLNS--------------EKKEKREVEITSGKVGQVFG----------DLNGYWFQDITP------------------------------------TLGQGTGADE--------------------RVGNSLKMTGCNLNFQ--------------------------------FMGQQNTLTGRKIKIGLYRVRDPSL--GPT--------DGSTDIVTDVFDSNPLTG-----------LFDFNAAKAYRNSKNDGIACIR--EKTVYLPKIQQLGTQTDR----ANIDYEKAYKTLNFPVKLNDLLRYEQ-DNDNLPNGFRYVIVVRADVG----------NSSTTANSNIQNIPVVSGH---------------…
>AXH76489.1_coat_protein_CRESS_virus_sp
-----AKDVASLMYQVAQIRSRLNV--------------EKK-HIDRDVSTAQFGQVNV----------NNTGFMALDVTP------------------------------------SIAQGVTGTT--------------------RIGNSVKLTGMSFPIQ--------------------------------FSGMSKTISARKIKVMLFRVSSADN--G----------VDVNECIADYLDGNPLNG-----------IIDYNSQKAYRSHKNDGIKLIR--QKVYTLPAVPTTMAGDDE----TANDTELSGFSAKFNVKCQDVLRYAS-NGDTTPDGIRYFIYFFADKG----------NKSPTSNSTLD-VPVREND---------------…
>QFR35827.1_putative_CRESS_viral-like_capsid_Mamiellales_associated_circular_virus_1
-----------------MVKNRLNV--------------EKK-HNELDVSTFNVGQVLA----------DADGAIVADVTP------------------------------------AISEGTGHEE--------------------RIGQSLKLTGMSFPVS--------------------------------FTQQTNTMGDRKCRLTLLRVRASDN--G----------VSTAEALEQVWEVNRLVGNS---------VRDINAPRRYRNSKTDGIAVLR--SKTFHVKGP--TVDGADS----SIQDKERNVLTTRFSVKLKDILRFDNGVSATLPNGIKYYLVFQCDAG----------NAHTSTAATID-VPVKSAN---------------…
>AUM61633.1_capsid_uncultured_virus
------ARSAVVAATRANYVPARLPIVLP----VRQNTVRTSSTEVKSFDVAVTASA----GLPGIASVTA-AEPSTAFVG--------LTE-----------------------LNCIRQGSTFYN--------------------RIGSKLQIQSIRVSFD--------------------------LTTTSAASAFAY-----TARYILIYDRQPN----GA--------FPAIADILGIN----------------------DSGVSAAQPY-ASINIAN--RSRFSVIR---------D----KVVE---FDT-AKN-------IISHVDEFCPF-KCDVEYKAN--AG-----------NIGDISTGAVYLLCFNGGG-----L---------…

## Sheet: Supplementary Data 12
>QCC72658.1_capsid_protein_CRESS_virus_sp.
VMVRVSETYDLSTKVGKMGIVGIHTP--------KGNLITRHYGGLVQNFKYAKFVSCD-VALACASMLPADPLQIGQEA---GAIAPQDMFNPILYRAVSNESMNNFLAFLQAGAQNNSQVKA------------LDKNSVVDINDATFKFG----------EA--NVDQ-----FQLYYGLLSNSDGWKKAMPQAGLEMRGLYPMVFRVNAN---------------------------------------TAMPAVTSALAP-------SVGTDGKVAEYFGG----------------LGLTDPNVAN-GKIQYMRGNGVRMPRFPTVAFG---------------------ANEQYYLIGDVP----------GQSTLS--------LAPLAYV…
>QCC72664.1_capsid_protein_CRESS_virus_sp.
VFVKVSETYDLSTKIGKMGIVGIHTP--------DSDLITRHYGGFIQNMKFAKFVKCD-VAMACASMLPADPLQIGMEA---GSIAPQDMFNPILYTAVSNDSMSNILGFIQG---QDDSIKS------------LVKNSIVDIQDGAFKNSD---------NA--AVDQ-----FNMYYALLSDADGWRKAMPQAGLEMRGLVPVVFGVSAN---------------------------------------TGMLPALN--------------SAQNSPAVPG------------------VKDGVPSAQ--TVEFIRGPSMRMPHFPTHRFAT-------------------TAQKDVFLANDVC----------IESQLR--------NPPTAYV…
>QCC72674.1_capsid_protein_CRESS_virus_sp.
VIVKVSETYDLSTKIGKMGIVGIHTP--------DSDLITRHYGGFIQNMKFAKFVKCD-VAMACASMLPADPLQIGMEA---GSIAPQDMFNPILYTAVSNDSMSNILGFIQG---QDDSIKS------------LVKNSIVDIQDGAFKNSD---------NA--AVDQ-----FNMYYALLSDADGWRKAMPQAGLEMRGLVPVVFGVSAN---------------------------------------TGMLPALN--------------SAQNSPAVPG------------------VKDGVPSAQ--TVEFIRGPSMRMPHFPTHRFAT-------------------TAQKDVFLANDVC----------IESQLR--------NPPTAYV…
>QCC72676.1_capsid_protein_CRESS_virus_sp.
ANANYQEVIDLHTESDTVSVIGIHSPC--------TDTPLKMLSGFWDQFRKFKYNGCS-ISLVPAARLPADPLQVSYEAGE-TTIDPRDMLNPIMFHGCHGDDMGTILNSLYST--F----GNLSGEQYNDVQRNASDSVDQNIFRTDTIGNDYV---------------------EALYYKALTDTTWKKAHPQAGFRKSGLKPMVYRVVAGRPI-------SQHYIPTAPTDTG---------IAYDGTDG---ADSKFAEMGSTV-LSSLNPEPIEAGAVSSLPYTTVNS----AGDKKVEFHVAEDN-SQNSLFTSRLESLGWIDTRSRHVKGMN------------------APLTGTSV---GTKNDAKNIATVWKS---IESKNAIPKVFM…
>QCC72682.1_capsid_protein_CRESS_virus_sp.
VFVKVSETYDLSTKIGKMGIVGIHTP--------DSDLITRHYGGFIQNMKFAKFVKCD-VAMACASMLPADPLQIGMEA---GSIAPQDMFNPILYTAVSNDSMSNILGFIQG---QDDSIKS------------LVKNSIVDIQDGAFKNSD---------AQ--AVDQ-----FNMYYALLSDADGWRKAMPQAGLEMRGLVPVVFGVSAN---------------------------------------TGMLPALN--------------SAQNSPAVPG------------------VKDGVPSAQ--TVEFIRGPSMRMPHFPTHRFAT-------------------TAQKDVFLANDVC----------IESQLR--------NPPTAYV…
>QCC72706.1_capsid_protein_CRESS_virus_sp.
MQVRISETYDLSTQVGKMGLVAIHTP--------SMMSIIRLWGGLVKNFKFFRFVNCD-VTMACASMLPADPLQIGTEA---GDIAPQDMFNPILYKAVSNDSFNNIVN----RIMVYQDN-SATS---------N-SPSVVSVNSPNFGLT------------QTQTD------FDLYYSLLADKNGWKKSMPQTGLSLKGLYPMVFSVLNTLG--H----------------------------------QGIPFWKSTP----------AITDDPDTVNTAPEIG----------------KTGGVQGLGIGRFMRGPAMRMPRISTAVLNT--------------------SAPGLDTVDGT-----------MQLQY--------FDVPPCYV…
>QCC72714.1_capsid_protein_CRESS_virus_sp.
VFVRVSETYDLSTKVGKMGIVGIHTP--------KGNLVTRHYGGLVQNFKYAKFVSCD-VALACASMLPADPLQIGVEA---GAIAPQDMFNPILYRAVSNESMNNFLAFLQAGAQNNSQVKA------------LDKNSVVDINDATFKFG----------EA--NVDQ-----FQLYYGLLSNSDGWKKAMPQAGLEMRGLYPMVFRVNAN---------------------------------------TAMPAVTSALAP-------SVGTDGKVAEYFGG----------------LGLTDPNVSN-GKIQYMRGNGVRMPRFPTVAFG---------------------ANEQYYLIGDVP----------GQSTLS--------LAPLAYV…
>YP_009118275.1_cap_protein_Gorilla_associated_porprismacovirus_1
LHQKFQWFFDLQTKADEMQIMEVQAG---------GYGVYKRLYPFFSAFK-YYKLGGVKMKMIPASTLPVDPTGLSYEAGEN-TVDPRDQLTPGLTRITNGE------DVYTDLTG--LTGDQQRE----------------------------------------------------LYESM?IDQRWFKWQLQSGLSRY-ARPMYWQIGQLHQDYL----------------------------------PGSVRNLADTSLTDDCTSITAVYDG---ANTSGPSAA-PI--------TVAADA----SDPRGLFQVGHRGRLGWMPTDGVLLKGTKSGQTG--------------------------------------TVHAQAVEAAIPAVNV…
>QCC72718.1_capsid_protein_CRESS_virus_sp.
ATASYQEVVDLHTESKTVSVIGIHTPC--------TSTPVKMLQGFWKQFRKVRYLGCS-LSLVPAARLPADPLQVSIEAGE-PTIDPRDMLNPIQFHGCHGDDMGAILDTLYS--------GEAIG--TSDVVRKQSDSTTFDVFSESQFGNDYV---------------------DSLYYRALTDRTWAKAHPQIGFRKSGLHPLVHQIVANRPF-------SQFSP-DDRSGR-----------IGPIVIKGDGIPANAGQMGVFP---EGVNGSFAVYPSPALPDTNEV-------DTQTNFVIERGN-GGYSFATSGLRPLGWQDTQTSVMTTQ---------------QYVSEPLTGK-----NAQQDSSKIADVLKQ---VVVPNTIPKFYM…
>YP_009508829.1_putative_capsid_protein_Odonata-associated_circular_virus_5
AQASYQEIIDLNTVTDKVSVLGIHTPV--------TDTPYTFLKPFFDAFQKYHYDGCS-LTMVPAARLPADPSQVSYESGE-QPIDPRDLLNPILWHGAHGESLGAVLNQFYD----------ASG-STSDIGREFFDSGEVSRASLTQVGNDALY--------------------ESLYYRALTDNSWRKAHPQTGLRVKGLHPLVYSVGTDAQYLN--NPTGTTTPQVPRSAN------------SPLPPSDAGPMTSVGAAGTMG-KGTSSPYGLQSLNPQGLQDTSDS--------GDLTYVRSLPTPRTSQFFTERLHGLGWLDTRVRISSTSG----------------FQAEVSG------NQTLDRMAVENLYEQVEDSQTINYLPRLFM…
>QCC72732.1_capsid_protein_CRESS_virus_sp.
MKFRFQSFVDVSTSASSMQVIQWSVG---------GKQVLDRCRHLFPAYK-FFKLGKISVKMVPASTLPVDPQGLSYAEDDPQTVDPRDQMNPGLVRITNGE------DIFTDISQ--LSSDQQTR----------------------------------------------------VYNAMMLDPRWSKFMLQSGFRRT-AVPLYWQIGQLHQDLY----------------------------------PGATQNVPWLSDGTGATDIFNQYGHTQKVNQIVQNGN-LA--------DVVQVG----SSPRGLFQTGHRGRLGFLPTDAYQEFFRSDK-----------------------------------------TKKQTASVNNIPEVQV…
>YP_009551449.1_capsid_protein_Alces_alces_faeces_associated_smacovirus_MP78
AFASYHEIIDLHTESDKVGVIGIHTPT--------DYTPHRMFGGYFKQFKKFKYLGCS-ISLVPAARLPADPSQVSYGAGE-PPIDPRDLLNPIMFHGCHGNDLGNVLNRLYTLNSD----GVSGG--FATNIQESDSVLKFEEITNSYYDDNLL---------------------ENLYYKALTDNTWRKAHPQRGFRKGGLRPLIYSMATNVQI------------------------------MNPNEFSTERLAGSNGHLSITSPINTGMPEDFAFS-VSGSSGRFSR----------------GVIDDGVKVFTPHLTGLGWLDTRSVITQGVES----------------DWTTLS------DTDAIASAQDSIVNK----EVVTTLPKIFM…
>BBE29367.1_capsid_protein_Chlorocebus_cynosuros_associated_smacovirus
VFVKIRETYDLSTKKDKMTMLGVHTP--------SMTWLVRQYQGFFMNCKKFRIDKCD-IACACASTLPADPLQIGISE---TDIAPQDMFNPILYRAVSNVSYDTLNSRLYSLGYFG-TTTTG--------------GSVDQAQEAFSGVDN----------------------FALYYSILARPDGFRTASPQAGFEMRGLTPLVWEQLYSEQAPY----------------------------------STDLSVMSDPDN---------NVAINRPGAPG-------------------MTVSGSVYTRIPTSVRGSARPYPALPTFMA---------------HGSAPGLQVSNVGASSTVL----------PSSSGGS-CYRNLPDVPTVFV…
>APG55824.1_cap_Macaca_mulatta_feces_associated_virus_4
VSVRVSETYDLSTQVGKMGIVGIHTP--------IGTLVERMWSGLVRQYGKFRFKSCD-VAMACASMLPADPLQIGVEA---GAIAPQDMFNPILYKAVSNDTMNTFLQYIQGQAIFNTGSTSGNI---------VNFGSVIGVNDSDFKTPG---------DAPTSIDQ-----FQMYYGLLSDPSGWRKAMPQSGLVMRGLRPLVYNIVSS---------------------------------------YGLNEASGAGVTGAPKNDLKSNQLLGNARYTTAGARAPTNGSDAQLPDVVSGGQNVYQDNPVFGSFKGRSQPMPWINTKFWP---------------------SAVG-NSDGSMITETESTNKDATLQSNVG-------RVPPAYV…
>APG55825.1_cap_Macaca_mulatta_feces_associated_virus_4
VSVRVSETYDLSTQVGKMGIVGIHTP--------IGTLVERMWSGLVRQYGKFRFKSCD-VAMACASMLPADPLQIGVEA---GAIAPQDMFNPILYKAVSNDTMNTFLQYIQGQAIFNTGSTSGKI---------VNFGSVIGVNDSDFKTPG---------DAPTSIDQ-----FQMYYGLLSDPSGWRKAMPQSGLVMRGLRPLVYNVVSS---------------------------------------YGLNEASGAGVTGAPKNDIKSNQFIGDTRYTAAGARAATNGSDAQLPDVVSGGQNVYQDNPVFGSFKGRSQPMPWINTKFWP---------------------SAVG-NSDGSMITETESTNKDATLQSNVG-------RVPPAYV…
>APG55842.1_cap_Macaca_mulatta_feces_associated_virus_3
MFVKVSETYDLSTKVGKMGLVGIHTP--------EGRLVYKHWEGLYKNYRRVRFASCD-VAMACASMLPADPLQIGVEA---GSIAPQDMFNPILYKACSNDSMSQILNRIYAGSTATNV--D------------VAKNSIIASNEASFGNAGVVVGEHGAESVSNTPSQ-----FDIYYALLSDTNGWKKAMPQAGLQMRGLYPLVWSVVKT---------------------------------------LGQPSNWSSSIQP-------EIVVPGTNEQTGA----------------TNYGESNTSLGAMGQYMRGPAMRMPACDTYVATNM--DGGQTVNVDNVDLVKIRDNDKAYPTQNS-IDKFFPSPIANFAKPNL-------DLPDCFV…
>AFV77555.1_putative_capsid_protein_Pig_stool_associated_circular_ssDNA_virus
MQVRISETYDLSTQVGKMGLVAIHTP--------SLYSINRLWGGLVKNFKFFRFVNCD-VTMACASMLPADPLQIGTEA---GDIAPQDMFNPILYKAVSNDSFNNIVN----RIMVYQDN-SSTS---------N-SPSVVSVNSPNFGLS------------ATQTD------FDLYYSLLADKDGWKKSMPQSGLTMQGLYPMVFSVLNTLG--H----------------------------------QGIPFWKTTP----------EIADDPDTVNTTPEIG----------------KTSGVQGLGIGRFMRGPAMRMPRISTAALNT--------------------SAPGMDDTDGT-----------LQLQF--------FDVPPCYV…
>YP_009022026.1_capsid_protein_Turkey_associated_porprismacovirus_1
VAVRVSETYDLSTKIGKMGLVGIHTP--------TGDLISRMWPGLILQHEKFRFVKCD-VAMACASMLPADPLQIGVEA---GAIAPQDMFNPILYKAVSNESMNQFQAWLNIVNQTAG-LTG--A---------FNQGSVVDVNDPNFVGAN---------GT-HEYDQ-----FSMYYALLADSDGWRKSMPQAGLEMRGLYPLVFQVVSQ---------------------------------------FGSGPENSAG---------DADSNISVPGLSGEAADAS---------PTSRFGTVSSIQNR---TMRGPSMRMPAIDTTFFV---------------------NST--STDSALLP------GGINVDTSLD-------KVPPAYV…
>QCC72738.1_capsid_protein_CRESS_virus_sp.
VTAKYQEIYDLGTQAGKTTILGIHTPD--------DGNVYNMLSGFFDQFRKYKYKGCS-VSMVPAAQLPADPLQVSFEAGE-LTCDPRDLLNPILFHGCHGEELNEILDN---IYYK----------------GSNATGAVHEGVTDTALA-------------------------ESSYYAALSDPSFRKYGIQSGAKVN-LKPMVHPVALTNPMI--------------PSDS--------SWTYAYKMTMDGHQTTVTGSYNGLDVGNIRPD------GTIEDPSFMLPT----ELTGTGFPAVTVPLVQNNAMFTNGLRPLGWLPTWQFAPVDEKS-----------------TSQEQ-----------------LNISKLN-IRTARLPRLYM…
>YP_009551944.1_capsid_protein_Cattle_blood-associated_circovirus-like_virus
VKMRFQSFMDINTSDTSMQIITVSAG---------GKEILRRLGPQFQAYK-YYKIGSVSVKLVPASTLPVDPTGLSYESGEP-GVDPRDQLTPGLMRITNGE------DIFENISG--LSDAEQHG----------------------------------------------------IYNNMLLDPRWFKWMLQSGVKRY-ASPRFWQIGQLHQDKW----------------------------------PGAIQNVPVIDGSTNIVQGTETLV------NAWRAGAGQM--------FAYGAG----SAPYGFFQTGHSGRLGWMPTDALQKVATYTP--L--------------------------------------GDQDVPLVASPPEVEV…
>AJE25852.1_Cap_Human_smacovirus_1
MMQKFRWFVDLSTTPEKVTVLKITCG---------GTRCLRRLLPFFSAYK-YFKLGKTTVKFVPSSTLPVDPTGLSYEAGEN-TVDPRDMFNPGLVRITNGE------DLADVVLNDISTAEDQNN----------------------------------------------------IYYAMMLDPRWFKFRLQDGFRRD-AVPLYWRVGQLHQDNF----------------------------------PGSVNNYLTVQSDTSQ-PPAVSHEISFYTTGASGNRIMN--N------LIRSG-----SSPHAMFQFGHHDRVGWLPTDMFTNNYDNY------------------------------------------PGTSTMSPNTPPEVDL…
>APR73542.1_capsid_protein_Chicken_associated_smacovirus
NSQTYSYFLDLQTRSDRVSVVKVAAG---------GREAMRRLLPFFAAYK-YFKLGRVKLKFVPASTLPVDPTGLSLEAGEQ-TVDPRDQFNPGLVRITNGE------YWGNPQDDSQVTNMDRY-------------------------------------------------------YQLMLDNRWYKFNLQSGFERH-ATPLYWGIGQIRQDIF----------------------------------PGIAQNYPGRQAI-GESEVPQVISSKTYISKDAQGSVKTN--------LIWNSD----SSGWGIFQVGERKELGWLPTD-YTLNEQLG------------------------------------------NFPGDTGVNVPPEIEL…
>QCH00641.1_Cap_Genomoviridae_sp.
AKAKYTEIYDICTQPDSPTMIGVHTPV--------GNRPLGLLAGFFTQFKKFKYAGCK-ITLIPTSTLPLDPLQVGFEAG--QTVDPRDALNPILHKGYIGESLGYFVDRYLYSDVANG-------------SDSVTSKGEYPSIRTAIASKSTSRT-----------------AFEHWYYNNLLDPSWRKSDPQRGFQKSGLHPRMWALGSSQPINNG---------------------------VDGGFNLTTGSYGPTNGIDDISNMSVRGNVAQLGHPATNITGDATTL----TEPETMMFALRNGVGNPVFFESTKSVPIGWKDTITRTGWLAKD---------------QSGLDAS---------------WIASQNPPALYTYTALGKHFM…
>QCH00641.1_Cap_Genomoviridae_sp.(2)
AKAKYTEIYDICTQPDSPTMIGVHTPV--------GNRPLGLLAGFFTQFKKFKYAGCK-ITLIPTSTLPLDPLQVGFEAG--QTVDPRDALNPILHKGYIGESLGYFVDRYLYSDVANG-------------SDSVTSKGEYPSIRTAIASKSTSRT-----------------AFEHWYYNNLLDPSWRKSDPQRGFQKSGLHPRMWALGSSQPINNG---------------------------VDGGFNLTTGSYGPTNGIDDISNMSVRGNVAQLGHPATNITGDATTL----TEPETMMFALRNGVGNPVFFESTKSVPIGWKDTITRTGWLAKD---------------QSGLDAS---------------WIASQNPPALYTYTALGKHFM…
>AXQ03912.1_putative_capsid_protein_Human_feces_smacovirus_3
ANASYQEILDVNTVKGNVTIIGIHTPT--------GSTPVRRLSGFFSQFRKFRYKGCA-VQVVPAATLPADPLQVGFEAGE-NTIDMRDMLNPILFHGTHGESLQIAWNNIFYNHD-----RFDGGALYGHGSYEGGASFDADDVNFHNVTNSPL---------------------ETQYYQAITDKTWRKFGIQSTFKLPFMCPRVWKATTTYPIL--------------ANP----------HVDVGSMNTGPNYAG--GTIPL--GSIFDGGNGNGLTQKVGAD----------------------GEVLDQHWMSSGTTPLGWLPTVTMPVIDGN--------------------TTYP----------------------APA--TVLPKIFM…
>YP_009118273.1_cap_protein_Human_associated_porprismacovirus_2
ASASYQEILDVNTVKGNVTVIGIHTPT--------GSTPVRRLSGFFDQFRKFRYKGCS-VQVVPAATLPADPLQVGFEAGE-NTIDMRDMLNPILFHGTHGESLQIAWNNIFVNPN-----RYDG-GAD-TASYSSGAGVDASDLTFGNVTNSPV---------------------ETQYYQAITDRSWRKFGIQSTFKLPFMSPRVWKASTLYPII--------------PNS----------LQANGSMNTGNTTLP-EGFLPP--GTYFDNYDGRGLTMPIDAD----------------------QHVLDQKWMSSGTTPLGWLPTVTMPRVDPNN-----------------GTSVVM----------------------APR--TVLPKIFM…
>AMR73072.1_capsid_protein_Human_feces_smacovirus_3
ASASYQEILDVNTVKGNVTIIGIHTPT--------GNTPVRRLSGFFSQFRKFRYKGCS-VQVVPAATLPADPLQVGFEAGE-NTIDMRDMLNPILFHGTHGESLQIAWNNIFYNHD-----RFNSTDTGSTG-YIEGAGFDADDVNFANSTNSPV---------------------ETQYYQAITDRTWRKFGIQSTFKLPFMSPRVWKASTVYPIL--------------PNA----------YQDQGAMNT-DSFMGGESALPQ--GTFFEPS----LSRRVGAQP---------------------TEILSQHWMSSGTTPLGWLPTVTMPVNSG---------------------SVYP----------------------APP--TILPKIFM…
>QEJ80812.1_capsid_protein_Avian_associated_porprismacovirus
AHASYSEIYDFSTQSGKTTVMGIHTPQSKGALDADSVTPMSMLFGFFNQFRKFRYKGCR-VTLVPAAQLPADPLQVGVEAGQ-AVIDPRDMLNPILFHGCHGESLQKALDSIYNKE--------------------NDFSSNSVDAKIGSNDD-FT---------------------ALEYYSALTDNTWRKFGIQSPARLPFMSPRVWKTGTVNPFA--------------NDFGKLGGYDVFNAIDTQLKAAGQSGISSLGVVHD--GVLFSPPLEFQVNSTPDAGSD--------------------IAYGINQFVSAGTMPLGWLPTTTFLDESSTP-----------------TSGASL----------------------FPRRVLEIPKVFM…
>YP_009252313.1_putative_capsid_protein_Bovine_faeces_associated_smacovirus_3
VSVTLRETYDLSTKQGKMTLIGIHIP--------TSNIIQRLYPGFCEQYKMCRINYQN-VRIESASRLPLDPAGVGVNEE--GLVSPEDVFNPILYKAVSNQSLSNLEYRIRGL---RDQE-LS-----------VDGESATASNE-NVTFL--------------------DDEFNVYYSILSNTRGWKVAHPQAGLSMRKLRPLVFEKWFSEG---------------------------------------------------------VNGVNDFTIPVDSSHL-------------EGETPVNYIGQMPDEAMRGRPHAMPAFNTKYLTGVQDG-------------SGAGVGKFQQNG--MGDGLPG---NAQVSMPI--------LPTIYT…
>QDH43743.1_capsid_protein_Panthera_leo_smacovirus_1
VFVKVRETYDLHTLQNKMSVIGIHTP--------KADIIKRNYPGLLMQCKAYRPVSCD-VRMACASMQSLSPLEVGTGA---DDIAPEDVFNPILYKACSNMGMSQIEQYIN-----SNESNYT-----------SRGDSVDANTS-GLT----------------------SDDFNVYYGLLSNTHMWKHANPQSGFSMSGLRPLVYEKLYTSG---------------------------------------------------------DNSVSLDDGDVNVIPP-------------TGN---VPNAKVAVETFRGNAKPMPFLNCTVPEIFGDG-------------PNQGQIIRSPPGFPFASSNPN---NWQVGVP---------APKVFV…
>AXH74071.1_putative_capsid_protein_Macaque_stool_associated_virus_11
VFVKVSETYDLSTVPNKMGVIGVHTP--------DASLISANWPGLLMNCKKFRYVECN-VTLACASMLPADPLQIGTES---GDIAPQDMFNPILYRAVSNQTMDSIEHRLADMMYAG-EGSYN-----------VNGPSVLESQDGILPLT--------------------KNHWDVYYGLLSNRHGWRTAMPQQGLSMNGLAPLVHERLYAYG-------------------------------------VQNAIGTSN-----------NGAVVDVLS--NGTND-------------SGQ---TTIASFTNPPMVGRAHPMPSFPTVALAVRDNG------------VQQMNAWENLPGDTAVSSTFSKIQID-QTSMPY--------IPPVFV…
>AXQ03914.1_putative_capsid_protein_Human_feces_smacovirus_2
MEVTVSETYDLSTVVDHMGFVGVHTP--------QGSLIAKMWPGLIQNYKYMNFKSCD-IEIACASMLPADPLQVGVSA---GSIAPQDMFNPILYKAVSNDSMSTLVSQIYMAGASGAG------------------LSFADSENSGFIGNS----------STDSLDQ-----FKIYYSQLAS-DGWRKAMPQQGLSMKGLVPIVHTVVSN---------------------------------------YGMPMTAGYQDN---------VKVDNRPGVESP--------------FTVASNIEGKYSAITPGFMRGPAQRMPRFPTTVFGG------------------STGNSNQPDVSNFSDN--------VSVTAAYP------AIPKTFV…
>BBE29359.1_capsid_protein_Chlorocebus_cynosuros_associated_smacovirus
MFVKVSETYDLSTKVNKMGFLGIHTP--------DGPLVHDHYSGLFQNFKKFRYVSCD-VAMACASMLPADPLQIGVEA---GDIAPQDMFNPILYKACSNDSMSTLLNRLYAGQAGASS-NV------------IAKNSVVADNSPDFGYD-----------DDNFVDQ-----FAMYYGLLSDTSGWKKAMPQQGLTMTGLRPLTFGILAT---------------------------------------QGQPSIVGDFGDG-------ASRVY--YPSTGS----------------DGNSISTAGFNPIGRYMRGPTQPMPSMDTYVMV----RDQSVGSATGTDSVQVPSITATYPEKNS-TPHEGPAALQNVVMPNI-------STPDCFV…
>BBE29375.1_capsid_protein_Papio_kindae_associated_smacovirus
MFVKVSETYDLSTKVNKMGFLGIHTP--------DGPLVHDHYSGLFQNFKKFRYVSCD-VAMACASMLPADPLQIGVEA---GDIAPQDMFNPILYKACSNDSMSTLLNRLYAGQAGASS-SA------------IAKNSVVADNDVAFGYN-----------SDNDVDQ-----FAMYYGLLSDTSGWKKAMPQQGLTMTGLRPLTFGILAT---------------------------------------QGQPSIVGDFGDG-------ASRVY--YPSVGA----------------D-NAISTSGFNPIGRYMRGPTQPMPSMDTYVML----RNKETSTLGGSEEVDMPAYTGTYPEMNV-DIHEGPAVIPSVVVPNI-------STPDCFV…
>QBP37173.1_capsid_protein_Porcine_associated_smacovirus
VFVKISETFDLSTKVNKMGIVGIHTPG-------ASDLIARHWRGLYMNYKQFRFARCD-VAMACASMLPADPLQIGVDA---GDIAPQDMFNPILYKAVSNDSMNTFLQFLYGQDIDPN--SGVVA---------LDKGSIIDVHDTDFLT-----------NEGAKVDQ-----FNMYYGLLSNSSGWKKAMPQSGLSMKGLYPLVFQRLSN---------------------------------------VGY-----------------TGQQIGDSAFVPE-----INESG------VAGAINTYAH-----SLRGHAVRMPFVPTTRFV---------------------GAPA-DSN------IAGSSISHTMDS--G-------DLPPCYV…
>QBP37173.1_capsid_protein_Porcine_associated_smacovirus(2)
VFVKISETFDLSTKVNKMGIVGIHTPG-------ASDLIARHWRGLYMNYKQFRFARCD-VAMACASMLPADPLQIGVDA---GDIAPQDMFNPILYKAVSNDSMNTFLQFLYGQDIDPN--SGVVA---------LDKGSIIDVHDTDFLT-----------NEGAKVDQ-----FNMYYGLLSNSSGWKKAMPQSGLSMKGLYPLVFQRLSN---------------------------------------VGY-----------------TGQQIGDSAFVPE-----INESG------VAGAINTYAH-----SLRGHAVRMPFVPTTRFV---------------------GAPA-DSN------IAGSSISHTMDS--G-------DLPPCYV…
>BBE29365.1_capsid_protein_Papio_cynocephalus_associated_smacovirus
VMVRVSETYDLSTNKNKMGIVGIHTP--------RSDLITRMYAGLIQNFKYARFVSCD-VQMACASMLPADPLQIGVSA---GDIAPQDMFNPILYKAVSNDGMNNILSYLQN---ALNGAQA------------FSKNSVIDVNDPAFKNSD---------DE--LVDQ-----FSMYYALLSDSDGWRKAMPQAGLTMKGLYPIVYSVVSG---------------------------------------YGGGNTIN--------------IENPSTGHYGL----------------TAKDGEQLMV--SDMSMRGPSMRMPRMPTTVFTN-------------------TGGKDVFLTGDAT----------VASNLR--------NVPETYV…
>QCC72660.1_capsid_protein_CRESS_virus_sp.
VFVKVSETYDLSTKIGKMGIVGIHTP--------DSDLITRHYGGFIQNMKFAKFVKCD-VAMACASMLPADPLQIGMEA---GSIAPQDMFNPILYTAVSNDSMSNILGFIQG---QDDSIKS------------LVKNSIVDIQDGAFKNSD---------NA--AVDQ-----FNMYYALLSDADGWRKAMPQAGLEMRGLVPVVFGVSAN---------------------------------------TGMLPALN--------------SAQNSPAVPG------------------VKDGAPSAQ--TVEFIRGPSMRMPHFPTHRFAT-------------------TAQKDVFLANDVC----------IESQLR--------NPPTAYV…
>QDM14432.1_capsid_protein_Porcine_associated_porprismacovirus
MFVKVSETYDLSTVPDKMGLVGIHTP--------DMSLFARHWGGAMLNHKKFKFIGAD-VAMACASMLPADPLQIGVEA---GDIAPQDMFNPILYKACSNDSFNNILDFIASKFTLNDSSPTDSF---------LSKNSVTARNDYNFTDGLDG----------AAVSQ-----WDLYYGFLSNSDGWRKAMPQAGLEMKGLYPIVYTMVNTIGP------------------------------------RSMWYGAGGG----------SQSETQMDYLNN---NN-----------ALGTTVGGTELPSVGATLRGPSMRMPPLPTRVLRY-----PANNYDKQSKDKYAVPVHGVDADPNN-----------WNLDIA------VPKVVPCYV…
>QDM14458.1_capsid_protein_Porcine_associated_porprismacovirus
MMCKVSETYDLSTQVNKMGLVSIHTP--------DMKLFAKHWGGAMQNHKLFKFVSCD-VSMACASMLPADPLQIGMTA---GDIAPQDMFNPILYKAVSNDSYNNLVNYMMGKYTMLG-SNVAGT---------VKKNSVTADNSTTFLDVGD-----------KNIDQ-----FEMYYGLLSNTSGWKKAMPQAGLQMNGLYPIVYSLVANLGNGA----------------------------------AGLYSNGTAN----------GTPSSNVNYLLADEGEG-----------VYDSAVG--NGTSLGAWFRGPSMRMPAIPTKIVVDDRNVGTANQATGPAVQMMNEPFSDIGDDVNN-----------NINPVG------IPYIPPCYV…
>BBE29363.1_capsid_protein_Papio_cynocephalus_associated_smacovirus
VMVRVSETYDLSTNKNKMGIVGIHTP--------RSDLITRMYAGLIQNFKYARFVSCD-VQMACASMLPADPLQIGVSA---GDIAPQDMFNPILYKAVSNDGMNNILSYLQN---ALNGAQA------------FSKNSVIDVNDPAFKNSD---------DE--LVDQ-----FSMYYALLSDSDGWRKAMPQAGLTMKGLYPIVYSVVSG---------------------------------------YGGGNTIN--------------IENPSTGHYGL----------------TAKDGEQLMA--SDMSMRGPSMRMPRMPTTVFTN-------------------TEGKDVFLTGDAT----------IASNLR--------NVPETYV…
>QCC72670.1_capsid_protein_CRESS_virus_sp.
MQVRISETYDLSTQVGKLGLVAIHTP--------DVGAIARRWGGLAQNHKFVKLVGCD-VTMACASMLPADPLQIGLEA---GDIAPQDMFNPILYTAVSNDSFNNIID----RIMYLTRN----S---------ATGSSIDSVNDPTFGVG-ANT----EQGTITQADQ-----FELYYALLSQNGGWKKSMPQSGLQMKGLYPIVYSLVNTIG--N----------------------------------KTVG-----D----------ASSTLP-EIEEVPSMD------------VSALGGPQMVARPLGVTLRGNPMRMPPIPTYSISS--------------------IANLPKIDANG-----------TTLTS----VGKPVDIPKCYV…
>QCC72710.1_capsid_protein_CRESS_virus_sp.
-----------------MGLVAIHTP--------SYFAVARQWGGLCKNFKFFRFASCD-VTMACASMLPADPLQIGTEA---GDIAPQDMFNPILYKAVSNDSYNNIVN----RIMVYSSY-SDVA---------NNSESVVSVNAPDFGAL------------GSGPDEKPFTQFDLYYALLADKDGWKKSMPQSGLQMKGLYPIVFSVMNTVGN-A----------------------------------AGYPTWKQTP----------GQNEDPNTVWTQPALT----------------DGTGFQGTDIGRYIRGPSMRMPRLPTLLMNN--------------------QA--IDDPSDA-----------TLGAM--------PEVPPCYV…
>YP_009508861.1_putative_capsid_protein_Chimpanzee_associated_porprismacovirus_2
AQASYQEVIDLNTESDTVSVIGLHTPC--------SRTPVDMLQGFWNQFRKVRYDGCS-FALVPAARLPVDPLGVGYDAGE-SQIDPRDLLNPILFHGCHGNDMGVILNTLYHGPAT----RDASSGWNNSWLRVNGGNSDSTEQSLLNGQVEMM---------------------EALYYKAMTDNTWKKAHPMAGLKKSGLRPMVHDLAVNIPFGVGKHVSQQYYGNDYPVQSSDFQRG-PKHVDGDSSVKYTSVQSSDAGDYVNTDKGGLVSGNLEFGGLPDWDPGYKQL----ETTPYTYVPQLGSTTDGIRFMTNRLRSLGWLETQSTVARFAG--------YPSDTAA--KGTVIP------AMNQIPDFLINSENTN-NMVQQNTIPKIFM…
>ADB24806.1_putative_capsid_protein_Chimpanzee_stool_associated_circular_ssDNA_virus
AQASYQEVIDLNTESDTVSVIGLHTPC--------SRTPVDMLQGFWNQFRKVRYDGCS-FALVPAARLPVDPLGVGYDAGE-SQIDPRDLLNPILFHGCHGNDMGVILNTLYHGPAT----REASSGWNNSWLRVNGGNSDSTEQSPLNGQVEMM---------------------EALYYKAMTDNTWKKAHPMAGLKKSGLRPMVHDLAVNIPFGVGKHLSQQYYGNDYPAQSSNFLRG-PEHVDGDSNVKITSVQSSDAGDYVNTDKDGLVSGNLEFGGLPDWDPGYKQL----ETTPYTYVPQLGSTTDGIQFMTNRLRSLGWLETQSTVARFAG--------YPSDTAA--KGTVIP------AMNQIPDFLINSENTN-NMVQQNTIPKIFM…
>QDM14452.1_capsid_protein_Porcine_associated_porprismacovirus
VTVRVSETYDLSTKVGKMGIVGIHTP--------KSDLITRHYGGLCQNFKYARFVSCD-VALACASMLPADPLQIGQEA---GSIAPQDMFNPILYRAVSNESMNNILAYLEGKATLDAS---------------VEKGSIRDINNTEFKFG----------EA--NVDQ-----FQMYYGMLSNSDGWRKAMPQAGLEMRGLYPMVFQVTVN---------------------------------------TGMPGNLG------------VGDDGNPYGLPAT----------------EGATPFPGYP---VHMMRGPGMRMPRFPTIRFG---------------------TNEQYYLIGDVP----------GKTNFSD-------FGMDAYV…
>QDM14460.1_capsid_protein_Porcine_associated_porprismacovirus
VTVRVSETYDLSTKVGKMGIVGIHTP--------KSDLITRHYGGLCQNFKYAKFVSCD-VALACASMLPADPLQIGQDA---GSIAPQDMFNPILYRAVSNESMNNILAYLEGKATLDAS---------------LEKGSIRDINNTDFKFG----------EA--SVDQ-----FQMYYGMLSNSDGWRKAMPQAGLEMNGLYPMVFQVTVN---------------------------------------TGMPGNLG------------VGDDGNPYGLSAT----------------EGATPFPGVP---VRMMRGPGMRMPRFPTVRFG---------------------TNEQYYLIGDVP----------GKTNFSD-------FGMDAYV…
>QDM14450.1_capsid_protein_Porcine_associated_porprismacovirus
VMVRVSETYDLSTKVGKMGIVGIHTP--------KGNLITRHYGGLVQNFKYAKFVSCD-VALACASMLPADPLQIGVEA---GAIAPQDMFNPILYKAVSNESMNNFLAFLQAGAQNNSQVKA------------LDKNSIVDINDATFKFG----------EA--NVDQ-----FQLYYGLLSNSDGWKKAMPQAGLEMRGLYPMVFRVNAN---------------------------------------TAMPAVTSALAP-------SVGTDGKVPEYFGG----------------LGLTDPNIAN-GKIQYMRGEGARMPRFPTIAFG---------------------SNEQYYLIGDVP----------GQSTLS--------LAPLAYV…
>QBP37179.1_capsid_protein_Porcine_associated_smacovirus
VFVKVSETYDLSTKIGKMGIVGIHTP--------DSDLITRHYGGFIQNMKFAKFVKCD-VAMACASMLPADPLQIGMEA---GSIAPQDMFNPILYTAVSNDSMSNILGFIQG---QDDSIKS------------LVKNSIVDIQDGAFKNSD---------NA--AVDQ-----FNMYYALLSDADGWRKAMPQAGLEMRGLVPVVFGVSAN---------------------------------------TGMLPALN--------------SAQNSPAVPG------------------VKDGVPSAQ--TVEFIRGPSMRMPHFPTHRFAT-------------------TAQKDVFLANDVC----------IESQLR--------NPPTAYV…
>QCC72652.1_capsid_protein_CRESS_virus_sp.
VFVKVSETYDLSTKIGKMGIVGIHTP--------DSDLITRHYGGFIQNMKFAKFVKCD-VAMACASMLPADPLQIGMEA---GSIAPQDMFNPILYTAVSNDSMSNILGFIQG---QDDSIKS------------LVKNSIVDIQDGAFKNSD---------NA--AVDQ-----FNMYYALLSDADGWRKAMPQAGLEMRGLVPVVFGVSAN---------------------------------------TGMLPALN--------------SAQNSPAVPG------------------VKDGVPSAQ--TVEFIRGPSMRMPHFPTHRFAT-------------------TAQKDVFLANDVC----------IESQLR--------NPPTAYV…
>QCC72746.1_capsid_protein_CRESS_virus_sp.
VFVKVSETYDLSTKIGKMGIVGIHTP--------DSDLITRHYGGFIQNMKFAKFVKCD-VAMACASMLPADPLQIGMEA---GSIAPQDMFNPILYTAVSNDSMSNILGFIQG---QDDSIKS------------LVKNSIVDIQDGAFKNSD---------NA--AVDQ-----FNMYYALLSDADGWRKAMPQAGLEMRGLVPVVFGVSAN---------------------------------------TGMLPALN--------------SAQNSPAVPG------------------VRDGVPSAQ--TVEFIRGPSMRMPHFPTHRFAT-------------------TAQKDVFLANDVC----------IESQLR--------NPPTAYV…
>QBP37126.1_capsid_protein_Porcine_associated_porprismacovirus
MKFRFQSFVDVSTSATSMQVIQWSVG---------GADVINRCKHLFGAYK-YFKLGKISVKMVPASTLPVDPQGLSYASDDPQTVDPRDQMNPGLVRITNGE------DVYTNVSS--LNADAQMQ----------------------------------------------------IYNSMMLDPRWSKFMLQSGFRRS-AYPLYWQVGQLSQDKY----------------------------------PGATVNTPYLNTGGTGI-SVDGAT--VIARQVAQDG--NF--------FVQEGG----SSARGLFQVGHRGKLGWLPTDYFQQITPKAGNS---------------------------------------GRFDDFGVNNIPQVSV…
>QBP37169.1_capsid_protein_Porcine_associated_smacovirus
MQVRISETYDLSTKVGKMGFVAIHTP--------DMTAIARRWGGLIANHKFVKLTSCD-VTMACASMLPADPLQVGLEA---GSIAPQDMFNPILYTAVSNDSFNNIIN----RIMLLAGN-SDVA---------NQGSSVDSVNEAEFGDFTVQN----GNVVYKAMDD-----FQIYYSLLSQNGMWKKSMPQSGLQMKGLYPVVYSLVNTIG--N----------------------------------QAINKSSDPN----------YNTEFN-TISSQNVVD------------VNGTPTPRVEGTVLGVTLRGQSMRMPAIPTWTLYR--------------------TPDDMELNPGG-----------LYAQG------EMVEIPKCYV…
>QBP37140.1_capsid_protein_Porcine_associated_porprismacovirus
--------------------------------------------------------------MVPASTLPVDPTGLSYGAGEN-TVDPRDQLTPGLTRITNGE------DVYTKLDG--LTGDQQRE----------------------------------------------------LYESMMIDQRWFKWQLQSGLSRF-ARPMYWQIGQLHQVYL----------------------------------PGSVRNLADTSLTDDCQSISAVYDG---ANTSGPTAS-PI--------TVAGDA----SDPRGLFQVGHRGRLGWMPTDGVLLKGT-SGGSG--------------------------------------TVHAQAVEAAIPAVNV…
>QCC72732.1_capsid_protein_CRESS_virus_sp.
MKFRFQSFVDVSTSASSMQVIQWSVG---------GKQVLDRCRHLFPAYK-FFKLGKISVKMVPASTLPVDPQGLSYAEDDPQTVDPRDQMNPGLVRITNGE------DIFTDISQ--LSSDQQTR----------------------------------------------------VYNAMMLDPRWSKFMLQSGFRRT-AVPLYWQIGQLHQDLY----------------------------------PGATQNVPWLSDGTGATDIFNQYGHTQKVNQIVQNGN-LA--------DVVQVG----SSPRGLFQTGHRGRLGFLPTDAYQEFFRSDK-----------------------------------------TKKQTASVNNIPEVQV…
>QBP37098.1_capsid_protein_Porcine_associated_porprismacovirus
MKFRFQSFVDVSTSAQSMQVIQWSVG---------GADVINRCRHLFGAYK-YFKLGKISVKMVPASTLPVDPQGLSYAADDPQTVDPRDQMNPGLVRITNGE------DVFTNVSG--LNANTQMQ----------------------------------------------------MYNSMMLDPRWSKFMLQSGFRRS-AYPLYWQVGQLSQDKY----------------------------------PGATTNVPYFKDDGSGIPSTAGAT--VSERSVYQQG--IK--------ASTETG----SSARGLFQVGHRGKLGFLPTDYYQQIANATG-----------------------------------------VKKDAFGINNIPQVSV…
>QBP37076.1_capsid_protein_Porcine_associated_porprismacovirus
MKFRFQSFVDVSTSATSMQVIQWSVG---------GADVLNRCRHLFGAYK-YFKLGKISVKMVPASTLPVDPQGLSYASDDPQTVDPRDQMNPGLVRITNGE------DVYTNVSS--LSADAQMQ----------------------------------------------------IYNSMMLDPRWSKFMLQSGFRRS-AYPLYWQVGQLSQDKY----------------------------------PGATVNYPWLNTSGDAIAQNASQIRRVTYRNLSAGGTAWQ--------QASEGG----SSARGLFQVGHRGRIGWLPTDYFQEVVREGG-----------------------------------------TKVPMNGVNNIPEVSV…
>YP_009252323.1_putative_capsid_protein_Bovine_faeces_associated_smacovirus_4
VTVTVSETYDLSTKVNKMSLIGIHTP--------GKSLIQKSYPGLLMNSKYISIDKVD-VTLAAVSTLPISPDQVGLDV---DNIAPQDMMNPILYKAVSNDSMSNIEARLHGL---GFGSGTQ-----------VSGSMVDAIND-NVTGI--------------------SDEFNVYYSLLSNRDGFRIAHPQQGLSMRGLVPLVFDKYYNVGAFM----------------------------------TNSQEVTDVGDTG-------ADETPSGDLYPTLQYS-------------AGS---LSVVNRPVQAMRGRPHRMPRFPTLYVTAASSG-------------SSQSTNQRVANG--IADGQPL---NCEVLMPD--------ILPVYL…
>QCC72686.1_capsid_protein_CRESS_virus_sp.
MKFRFQSFVDVSTSASSMQVIQWSVG---------GKQVLDRCRHLFPAYK-FFKLGKISVKMVPASTLPVDPQGLSYAEDDPQTVDPRDQMNPGLVRITNGE------DIFTDISQ--LSADQQTR----------------------------------------------------VYNAMMLDPRWSKFMLQSGFRRT-AVPLYWQIGQLHQDLY----------------------------------PGATQNVPWLSDGTGATDIFNQYGHTQKVNQIVQNGN-LT--------DVVQVG----SSPRGLFQTGHRGRLGFLPTDAYQEFFRSDK-----------------------------------------TKKQTASVNNIPEVQV…
>YP_009508845.1_cap_protein_Human_associated_huchismacovirus_3
MMQKFRWFVDLSTTPERVSVLKITCG---------GTRCLRRLLPFFLVLISIFKLGKTSVKFVPSSTLPVDPTGLSYEAGEN-TVDPRDMFNPGLVRITNGE------DLADVVLNNISTAEDQNN----------------------------------------------------VYYAMMLDSRWYKFRLQDGFRRD-AVPLYWRIGQLHQDNF----------------------------------PGSVNNYLTVKSDVTK-SPTVSHEIGYYAYSSPGSASPDRKN------QILLG-----SSPHGTFQFGHHDKIGWLPTDMFTNNYVNT------------------------------------------SGTPTMSPRTPPEVDL…
>QCC72700.1_capsid_protein_CRESS_virus_sp.
MKFRFQSFVDVSTSAASMQVIQWSVG---------GKSVLDRCRHLFPAYK-YFKLGKISVKMVPASTLPVDPQGLSYASDDPQTVDPRDQMNPGLVRITNGE------DVFTDVSK--LSADQQMK----------------------------------------------------VYTAMMLDPRWSKFMLQSGFRRT-AFPLYWQVGQLHQDLY----------------------------------PGATVNVPWLNDSPNTVDIYNQYGHTHKVNQIVQNGK-LT--------DVVQVG----SSPRGLFQTGHRGRLGFLPTDAFQEYFRADK-----------------------------------------KVVGSAVFNNIPEVQV…
>QCC72694.1_capsid_protein_CRESS_virus_sp.
MQVRISETYDLSTQVGKMGLIAVHTP--------SFDAIKGAWGGLAKNHKFMRLVNCD-ITMACASMLPADPLQIGTEA---GDIAPQDMFNPILFKAVSNDSYNNMVN----RIMYLTEQSASTG---------VQPSSIGASNDDSFGID-----------ASTNADP-----YQIYYSLLSDKDGWKKAMPQSGLQMKGLYPIVFSVVNTIG--N----------------------------------QSQFN---------------HDTGLDNQVYNVGGPN-------------AQTPGVGLSAVNLGTNMRGPSIRMPKIPTFMLGP--------------------GGATLHDQYSN-----------TSHKG------VTPEIPKCYV…
>YP_009252305.1_putative_capsid_protein_Bovine_faeces_associated_smacovirus_2
PTITVRETYDLSTAPNRLGLIGIHTP--------GSAIIRKLYPGLWLNYNKVKVNSCN-VALACASLLPADPLQIGVEA---GDIAPQDLFNPILYRACSTDSFNTILNRMYGTDSMFNLQDGS-----------IAFAGGTNPGDPFPSASD-------------TVSE------DVYYGLLSES-GWKKAMPQSGLVMRNLVPLVYNVISN---------------------------------------YGNGAKLDGP-----------SEPNDYKQVVAVP----------------SGSGGSQSEFRLASIFRGHSFPMPALPTARGLVQDVVG--------------YQDTSSSAQSTVDN-------SWSFPYFPP------TLIPKTYV…
>QBA83724.1_capsid_protein_partial_Circovirus_sp.
---------DVSTSAQSMQVIQWSVG---------GADVINRCRHLFGAYK-YFKLGKISVKMVPASTLPVDPQGLSYAADDPQTVDPRDQMNPGLVRITNGE------DVFTNVSS--LNADSQMQ----------------------------------------------------IYNSMMLDPRWSKFMLQSGFRRS-AYPMYWQVGQLSQDKY----------------------------------PGATTNLPYLNDGGTGFNPNGTTI---ISREMGQGG--RQ--------VSTEPG----SSARGLFQTGRRGRLGFLPTDYYQQIVSKTGTP-----------------------------------------FDAYGINSVPEVKV…
>YP_009508836.1_putative_capsid_protein_Camel_associated_drosmacovirus_2
VTVRYTETYDLCTEVGKLGIIGIHTP--------TLSNLEYLYRGLMMNHRYVHLDGCD-VVIACASTLPADPLQVGTEA---GDVAPQDMFNPILYKAVSNDSFNTVINRVTVG--SSVLDDE------------ITGGSVRKVGDAFADLPQ------------LANAP-----ERVYYGLLADPDGWKKAMPQAGLEMRGLYPIVHTIYSTYG-------------------------------------QQTSPGSN-------------PDAQSLPYYSDAGQ--------------RGSANREYYLRGNS-------VRLPRLPLCAG---------------------------TQSSGASG---------DQLPVVT--------IPTTYV…
>YP_007974227.1_Cap_protein_Porcine_stool-associated_circular_virus_2
MKVKFTQFFDISSDSTKFSTFTVTAG---------GDYVKARCLPQFMCYK-YYKLGRVTVKLVPASTLPVDPTGLSYATGET-TVDPRDMFNPGLVRITNGE------YVGQI---------GKME----------------------------------------------------EYYATLLDPRWYKFQLQQGFQRS-AVPLVFNIGEIAQDTI----------------------------------PFNGSLNVGDLATNNP---INFFQRGSSPSDWTQKSTTDLSQ------EDITRM----IIQRSPIQTG-RIKLGWMPTSTTLIKND---QTD--------------------------------------YNPRPDNLTIVPEVDL…
>QCC72712.1_capsid_protein_CRESS_virus_sp.
MKFRFQSFVDVSTSAASMQVIQWSVG---------GKSVLDRCRHLFPAYK-YFKLGKISVKMVPASTLPVDPQGLSYASDDPQTVDPRDQMNPGLVRITNGE------DVFTDVSK--LSADQQMK----------------------------------------------------VYTAMMLDPRWSKFMLQSGFRRT-AFPLYWQVGQLHQDLY----------------------------------PGATVNVPWLNDSPNTVDIYNQYGHTHKVNQIVQNGN-LT--------DVVQVG----SSPRGLFQTGHRGRLGFLPTDAFQEYFRADK-----------------------------------------KVVGSAVFNNIPEVQV…
>YP_009508849.1_hypothetical_protein_Camel_associated_porprismacovirus_1
ITVSIVETYDLSTTENRMGLIAIKTP--------SMTAVNKRYPGFIRNFKFLHVNSCD-VVLSCASTLPTDPLQIGTTA---GKVAPQDMFNPLLYKAVSNDSWNGLLSRIYSPTG--ASVSLN--------------DDVRHFADAFPDATS--------------TES-----VRAYYAMLADP-SFKKAHIQAGLSMRGLRPLVYHLLSG---------------------------------------SGTNTELTGAGQ-------PTAVGQAYKNYVDDSG--------------DAYQRASNNLYSGTTLFKGRPVPMPSVQTTPAV--------------------VHPSDGTVTQIDY-----------NVVL--------GGIPSTYV…
>QCC72748.1_capsid_protein_CRESS_virus_sp.
MQVRISETYDLSTQVNKMGLVAIHTP--------DTTAITRRWGGLLANHKYMKMVSCD-VTMACASMLPADPLQVGLET---GEIAPQDMFNPILYTAVSNDSFNNIIN----RIMYLSNY-SDVA---------NQGSSVVAINNPDFSQENPKG----TAPKVIDVDN-----FDIYYSLLSQNGTWKKSMPQSGLSMKGLYPVVYSLVNTIG--N----------------------------------QGMHHDGGP-----------WPSDFN-MAYSENVTL------------QNNMPEVTRQGVGIGMTLRGNSMRMPAIPTWGMRL--------------------QGSSGTLNPGS-----------LDAAG------EPTEIPRCYV…
>AIK28881.1_Cap_protein_Porcine_stool-associated_circular_virus_2
MKVKFTQFFDICSDSTKFTKYTVTAG---------GDYAKARCLPQFICYH-YYKLGPVTVKCVPASTLPVDPTGLSYEAGET-TVDPRDMFNPGLVRITNGE------PVADL---------EKME----------------------------------------------------TYYATMLDPRWFKFQLQQGFSRT-ARPLVYNIGEIGNDVA----------------------------------PFNG---MRDVSTSG---IVKDFYREADRTTYTAS-----TS------SAGNEF----AEDFSPIQTG-RVKLGWMPTNVYAPSGAN-AAGA--------------------------------------YAVQPKFMPPVPEIDL…
>QBP37144.1_capsid_protein_Porcine_associated_porprismacovirus
MKFRFQSFVDVSTSASSMQVIQWSVG---------GADVINRCRHLFGAYK-YFKLGKISVKMVPASTLPVDPQGLSYAADDPQTVDPRDQMNPGLVRITNGE------DVYTNVSS--LSADAQVQ----------------------------------------------------IYNSMMLDPRWSKFMLQSGFRRS-AYPLYWQVGQLSQDKY----------------------------------PGATDNIPNVKNSGDGF-SLAGAT--YSARNISQDG--LK--------TMMDVG----SSPRGLFQVGHRGKLGWLPTDYFQTIKSNTAPN---------------------------------------YSFDAYGLNNVPQVSV…
>QCC72708.1_capsid_protein_CRESS_virus_sp.
VTVRVSETYDLSTKQNKMGIVGIHTP--------RGALISSLWGGLLQNHKMMRYVSCD-VSMACASMLPADPLQIGVDA---GDIAPQDMFNPILYKAVSNDSMSNLQAWLMSVGVANAAVD---------------KNSVIDVNDTQFKFDD---------GV--AINQ-----FEMYYALLSDSDAWKKAMPQAGLQMKGLFPIVHEVVYN---------------------------------------MNADDMKG-------------LGYVQNPTYPGS-------------------QDGTS-THVNLAGMRGRALRMPAFPTIAHEN-------------------NGNIKATPEQSKMD---------------------------CYV…
>QBP37118.1_capsid_protein_Porcine_associated_porprismacovirus
MKFRFQSFVDVSTSATSMQVIQWSVG---------GADVVNRCRHLFGAYK-YFKLGKISVKMVPASTLPVDPQGLSYAEDDPQTVDPRDQMNPGLVRITNGE------DVFTNVSS--LSADAQIQ----------------------------------------------------IYNAMMLDPRWSKFMLQSGFRRS-AYPLYWQIGQLSQDKY----------------------------------PGATVNIPQLAPAGGSLNSVNPVV---IRRDVRQDT--TG--------NSIEVG----SSARGLFQVGHRGRLGWLPTDYYQEINPKTGSTG--------------------------------------SRFGAYGINNVPQVNV…
>YP_009508840.1_capsid_protein_Chicken_associated_huchismacovirus_2
ISQTFQWYADFSTSPERMQVIKITCG---------GERTRRRLLPFFGAFK-YYKLGSVDVKFVPASTLPVDPTGLSLEAGEN-TVDPRDQFNPGLVRITNGE------DFWEDFPS-GDTNKADA-----------------------------------------------------LYYQMMLDQRWYKFNLQSGFRRS-ATPRYWTVGQFHQDVF----------------------------------PGFITNVPSFTKETGPPVSVHNFDTDHLKYQVENNDRLYN---------VSQG-----SSPYSLFQTGNKGTLGWLTTDNFLN-VDSN--------------------------------------------YDRMCIADVPEVEL…
>AOV86239.1_putative_capsid_uncultured_virus
MMQKFTWFVDMNTSATALQVVKITAG---------GNPVKNRLAPFFGAYK-Y?KLGPVSVRFVPASTLPVDPTGLSLEAGAN-TVDPRDQFNPGLIRITNGE------DMADNFMD--LTGANIDK----------------------------------------------------TYYSMMLDRRWFKFQLQSGCRRT-AKPLFWSVAQLHQDAF----------------------------------PGATRN--VPFTGTTG-GTSIDTRA---IHTARGGTTEANYD------WTTNG-----SSPRGFFQTGFKERMGWLPTDFFQELRLSTG-----------------------------------------TATYDYGVNNVPEVEL…
>YP_009508851.1_putative_capsid_protein_Camel_associated_porprismacovirus_2
MKFKFQSFFDVATSASSMQVIQWSVG---------GQEVLERCRHLFGAYK-YFKLGKISVKFVPASTLPVDPQGLSYDADDPQTVDPRDQMNPGLVRITNGE------DIFTNVSA--ISAANQEK----------------------------------------------------VYNAMMLDPRWSKFMLQSGFRRE-AYPLYWQIGQLSQDYW----------------------------------PGATVNTPVVGEAQATATRPLYIR---NVNGAFDTAY------------GTSGD----SSARGIFQTGHRGKLGFLPTDYYQTTVNTRG-----------------------------------------TASANYGANSVPTVSV…
>QCC72688.1_capsid_protein_CRESS_virus_sp.
MKFRFQSFVDVSTSAASMQVIQWSVG---------GKSVLDRCRHLFPAYK-YFKLGKISVKMVPASTLPVDPQGLSYASDDPQTVDPRDQMNPGLVRITNGE------DVFTDVSK--LSADQQMK----------------------------------------------------VYTAMMLDPRWSKFMLQSGFRRT-AFPLYWQVGQLHQDLY----------------------------------PGATVNVPWLNDSPNTVDIYNQYGHTQKVNQIVQNGN-LT--------DVVQVG----SSPRGLFQTGHRGRLGFLPTDAFQEYFRADK-----------------------------------------KVVGSAVFNNIPEVQV…
>APR73542.1_capsid_protein_Chicken_associated_smacovirus(2)
NSQTYSYFLDLQTRSDRVSVVKVAAG---------GREAMRRLLPFFAAYK-YFKLGRVKLKFVPASTLPVDPTGLSLEAGEQ-TVDPRDQFNPGLVRITNGE------YWGNPQDDSQVTNMDRY-------------------------------------------------------YQLMLDNRWYKFNLQSGFERH-ATPLYWGIGQIRQDIF----------------------------------PGIAQNYPGRQAI-GESEVPQVISSKTYISKDAQGSVKTN--------LIWNSD----SSGWGIFQVGERKELGWLPTD-YTLNEQLG------------------------------------------NFPGDTGVNVPPEIEL…
>QBA83878.1_capsid_protein_partial_Circovirus_sp.
MKFRFQSFVDVSTSAQSMQVIQWSVG---------GADVINRCRHLFGAYK-YFKLGKISVKMVPASTLPVDPQGLSYASDDPQTVDPRDQMNPGLVRITNGE------DVYTNVSS--LSSDAQMQ----------------------------------------------------IYNAMMLDPRWSKFMLQSGFRRS-AYPLYWQVGQLSQDKY----------------------------------PGSTTNTPYLQNTGAGIHPEGSTV---IARQVAQDG--NY--------FIQEAG----SSARGLFQTGHRGRLGWLPTDYFQQITPKAGNSG---------------------------------------RFDIYGVNNVPEVKV…
>YP_009551393.1_putative_capsid_protein_Fly_associated_circular_virus_4
MFVQVSETYDLSTQIGKMGFVAIHTP--------DLQLIKKMWKGLLMNHRYYKFQSCD-LAMACASMLPADPLQVGVES---GEIAPQDMFNSILYRAVSNDSYNTILN----RIQNKYQS-PVSG---------VDKNSVISDNSDSLAD----------------VDQ-----FDLYYGLLAEPSGWRKAMPQNGLQMSNLYPMVFQLVSNVG-------------------------------------NNTGANTGSA----------FSLSKLNSMFSSPGLGD---------------DQASAGGVVQYAMFRGPSMRMPRIPTFGISS--------------------TSSEIIGDDVT-----------AIGEFQ--------STPITYV…
>QCC72706.1_capsid_protein_CRESS_virus_sp.(2)
MQVRISETYDLSTQVGKMGLVAIHTP--------SMMSIIRLWGGLVKNFKFFRFVNCD-VTMACASMLPADPLQIGTEA---GDIAPQDMFNPILYKAVSNDSFNNIVN----RIMVYQDN-SATS---------N-SPSVVSVNSPNFGLT------------QTQTD------FDLYYSLLADKNGWKKSMPQTGLSLKGLYPMVFSVLNTLG--H----------------------------------QGIPFWKSTP----------AITDDPDTVNTAPEIG----------------KTGGVQGLGIGRFMRGPAMRMPRISTAVLNT--------------------SAPGLDTVDGT-----------MQLQY--------FDVPPCYV…
>YP_006331068.1_putative_capsid_protein_Pig_stool_associated_circular_ssDNA_virus_GER2011
MQVRISETYDLSTQVGKMGLVAIHTP--------SLYSINRLWGGLVKNFKFFRFVNCD-VTMACASMLPADPLQIGTEA---GDIAPQDMFNPILYKAVSNDSFNNIVN----RIMVYQDN-SSTA---------N-SPSVVSVNSPNFGLS------------QTQTD------FDLYYSLLADKNGWKKSMPQTGLSLKGLYPMVFSVLNTLG--H----------------------------------QGIPFWKTTP----------EISDDPDTVNTSPEIG----------------KTSGVQGLGIGRFMRGPAMRMPRISTAALNT--------------------SAPSMDDTDGT-----------LQLQF--------FDVPPCYV…
>YP_009252311.1_putative_capsid_protein_Sheep_faeces_associated_smacovirus_2
IAVSISETYDLSTTLNKMGLIAIRTP--------GMQSVEKRYPGFVRNFKFLRVKSCD-VVISCASSLPADPLQIGTAA---GSIAPQDMFNPLLYKAVSNDSWNGLLNRIYGSTG--AVNSLG--------------GTVRFFQDAFSAASS--------------ADS-----INSYYALLSDP-SFKKAHVQQGLEMRRLVPLVYHVLNA---------------------------------------GGTTPNMNGATL-------ANVDELDNVNAVGNNG--------------VSVSASNNMLFGGTAFFKGRPVPMPPVECTTSV--------------------VHPTDGTVTQTVF-----------NPII--------GNIPSTYV…
>QDM14430.1_capsid_protein_Porcine_associated_porprismacovirus
MFVKVSETYDLSTVPDKMGLVGIHTP--------DMSLFARHWGGAMLNHKKFKFIGAD-VAMACASMLPADPLQIGVEA---GDIAPQDMFNPILYKACSNDSFNNILDFIASKFTLNDSNETDSF---------LSKNSITARNDYNFTDGLDG----------AAISQ-----WDLYYGFLSNSDGWRKAMPQAGLEMKGLYPIVYTMVNTIGP------------------------------------RAMWNGAAGG----------SQSETQMDYLNS---NN-----------VLGTTVGGTDLPSVGATLRGPSMRMPPLPTRVLRY-----PANNYDKQSKDKYAVPVHGVDADPNN-----------WNLDIA------VPKVVPCYV…
>AXL64549.1_capsid_protein_Chicken_associated_smacovirus
ISQTFQWYADFSTSPEQMQVIKITCG---------GERTRRRLLPFFGAFK-YYKLGSVDVKFVPASTLPVDPTGLSLEAGEN-TVDPRDQFNPGLVRITNGE------DFWEDFPA-GDTNKADA-----------------------------------------------------LYYQMMLDQRWYKFNLQSGFRRS-ATPRYWTVGQFHQDVF----------------------------------PGFITNVPSYTKQTDP-VSVHDFETDHLKYQVENNDRLYN---------VSQG-----SSPYSLFQTGNKGTLGWLTTDNFLN-VDSN--------------------------------------------YDRMCIADVPEVEL…
>QDM14416.1_capsid_protein_Porcine_associated_porprismacovirus
MFVKVSETYDLSTVPDKMGLVGIHTP--------DMSLFARHWGGAMLNHKKFKFIGAD-VAMACASMLPADPLQIGVEA---GDIAPQDMFNPILYKACSNDSFNNILDFIASKFTLNDSSPTDSF---------LSKNSVTARNDYNFTDGLDG----------AAVSQ-----WDLYYGFLSNSDGWRKAMPQAGLEMKGLYPIVYTMVNTIGP------------------------------------RSMWYGAGGG----------SQSETQMDYLNN---NN-----------VLGTTVGGTELPSVGATLRGPSMRMPPLPTRVLRY-----PANNYDKQSKDKYAVPVHGVDADPNN-----------WNLDIA------VPKVVPCYV…
>QDH43741.1_capsid_protein_Lynx_rufus_smacovirus_2
MRVKVSETYDLCTTSEKMTLIGIHTP--------DVNIVSRHWSGLLQNFKKWRPSVCN-VTIACASMLPADPLQVGVEA---GDIAPEDMFNPILYKAVTNDSFETVVNNCYHPDESYSPSGE------------SVLGHAADVTYDTDVLDS------------SAYDD-----FDAYYGILSIPNGWRKALPQQGLRMTGLRPLVHEIVFMYGNVG----------------------------------GYTSTSVDRE----------FNTELSAPVVEVDGTYYG-----------QGVYENVSQLTGDSSSNYPSQVDFATRGIIKGRA--------------------KRFPFIPTKHVND---------GEVSTMP--------FPKTYV…
>AXL64551.1_capsid_protein_Chicken_associated_smacovirus
TKQSYTYFLDLATSPDKVQVIGVSAG---------GMECMRRLLPFFAAYK-YYKLGPVKLKVVPASTLPVDPTGLSYEAGES-TVDPRDQFNPGLIRITNGE------DIVVP------ENMDQY-------------------------------------------------------YSLMLDRRWYKFQLQSGFYRN-AVPRVWRIAQLHQDRF----------------------------------PGNVQNIPSVR-----DPAREVYSRQGLVTADDPPAVAYS--------PLDEG-----SDPRGFFQVGNNLRLDWLPTDSDTEWDPTP------------------------------------------NVPKYGRPAAVPEVPL…
>QDM14432.1_capsid_protein_Porcine_associated_porprismacovirus(2)
MFVKVSETYDLSTVPDKMGLVGIHTP--------DMSLFARHWGGAMLNHKKFKFIGAD-VAMACASMLPADPLQIGVEA---GDIAPQDMFNPILYKACSNDSFNNILDFIASKFTLNDSSPTDSF---------LSKNSVTARNDYNFTDGLDG----------AAVSQ-----WDLYYGFLSNSDGWRKAMPQAGLEMKGLYPIVYTMVNTIGP------------------------------------RSMWYGAGGG----------SQSETQMDYLNN---NN-----------ALGTTVGGTELPSVGATLRGPSMRMPPLPTRVLRY-----PANNYDKQSKDKYAVPVHGVDADPNN-----------WNLDIA------VPKVVPCYV…
>QBP37175.1_capsid_protein_Porcine_associated_smacovirus
VTISVSETYDLSSKPNKMSLIGVHTP--------PLSFVRKLWPGLFLNFKMVRFLSCD-VSLACASVLPADPSQIGVEA---GAIAPVDMLNPILYKAVSNESMSTLETRLAGMY--PNSTDAS-----------VKGQSIVATKD-NATNL--------------------EDEFPVYYGLLSNRDGWRVAMPQQGLSMTGLVPLVFEKLYNNG-----------------------------------------------------------TMSGAVENTSADVY-------------PGLRPNGSIVAYQSYAVKGNARPMPAINTTVFPTGDLN-------------TSRVAPGFTAANIPSTVDVGEVSMVGQTSTPL--------VPPTYV…
>ADB24814.1_ORF9_Chimpanzee_stool_associated_circular_ssDNA_virus
MFVKVSETYDLSTQTDKMGFVGIHTP--------EGKLVYNMWSGLFKNFRKFRYASCD-VTMACASMLPADPLQIGVEA---GDIAPQDMFNPILYKAVS---MTLCL------------------------------------------------------------------------------------------------------------------------------------------------------------------------------------------------------RCSI-----------------------------GSTSVR-----------------------------------------------------…
>BBE29369.1_capsid_protein_Chlorocebus_cynosuros_associated_smacovirus
PVIQISETYDLSTVKDKMTMIGVHTP--------DLKFLVRQWYGYFLNYSKFRFLKCD-LTCACASLLPADPLQIGTSE---SDIAPQDMFNPILYRAVSNDSFDAMNARLYSLGFFNNSTVPG--------------GSLSSNNDAVPGNTA----------------------FNVYYSLLSDRTGWKVANPQAGFSMRGLKPLVWHQLYSMQAPY----------------------------------TDTGDKAGYP------------VIVNNTNNTN-------------------TEVTVSNVY----GVRGNAALFPSLPTFVVSRTY-----------HTVLPDAGADRYPTPGNTG----------SMPSSGPDVFNNLPYVPRVFV…
>QCC72702.1_capsid_protein_CRESS_virus_sp.
MFCKVSETYDLSTQLNKMGLLAIHTP--------DLKLFAKHWGGAMMNHKKFRFVGCD-VTMACASMLPADPLQIGVEA---GDLAPQDMFNPILYKAVSNDSYNNLVNYLMLKYTTFGTTTPSGS---------VNKNSILADNSTTFDDALN-----------VSIDQ-----WDMYYGLLSNTSGWKKAMPQAGLEMRGLYPIVYSLVSNVGN-S----------------------------------SGVFGNKSDS----------SVVTHTIDAMAAKESD------------VVSSSMG--QNFTFSTFYRGSSMRMPALPTKILYD----GTNANVTGSVTMAYSEPTHPLSVDVND-----------MYLPLG------VPYIPPCYV…
>AFV77590.1_putative_capsid_protein_Pig_stool_associated_circular_ssDNA_virus
MQVRISETYDLSTQVGKMGLVAIHTP--------SLYSINRLWGGLVKNFKFFRFVNCD-VTMACASMLPADPLQIGTEA---GDIAPQDMFNPILYKAVSNDSFNNIVN----RIMVYQDN-SSTS---------N-SPSVVSVNSPNFGLT------------AQQTD------FDLYYSLLADKNGWKKAMPQSGLSLKGLYPMVFSVLNTLG--H----------------------------------QGIPFWKTTP----------EIADDPDTVNTTPEIG----------------KTSGVQGLGIGRFMRGPAMRMPRISTAALNT--------------------SAPGMDDTDGT-----------LQLQF--------FDVPPCYV…
>AJE25844.1_Cap_Human_smacovirus_1
TTQSYTYFLDLATSPDKIQVVGVSAG---------GMECMRRLLPFFAAYK-YYKLSHVKLKVVPASTLPVDPTGLSFEAGEN-TVDPRDQFNPGLVRITNGE------DIVVP------TTMDQY-------------------------------------------------------YSLMLDRRWYKFNLQSGFSRY-AVPRVWRIAQLHQDRF----------------------------------PGNTQNLPSVR-----DPLREVYNRQALVNSADPAAVEYA--------PLDEG-----SDPRGFFQVGNDMYLDWLPTDSDTAWDTTP------------------------------------------NIPKYGRPAAVPEVPL…
>YP_009252317.1_putative_capsid_protein_Bovine_faeces_associated_smacovirus_5
VTVRISELYDMKTEIGKIGLLGVHTP--------TGSSIAKRWHGLMINHKFMRIKSCD-IRVACAFVLPADPLQVGTDTTDEGLIAPQDIMNPILYRAVTNEGWNTVINRVYSSAG---MNYDV--------------NSVLYTTDAFPSFSE--------------GVN-----DLVYYGLLGQD-EWRKAMPQAGLSMSGLRPLVYPLLSS---------------------------------------YGNTEIMEPSKS-------TSAISYPPGQISGQDGS-------------SSNPGTN----QRVPVMRGHAVPMPRLP-------------------------CTTPGATTVDTVP-----------EPVFTP-----QY-IPKSYV…
>ANB82420.1_capsid_protein_Porcine_serum-associated_circular_virus
VFVKVSETYDLSTKIGKMGIVGIHTP--------DSDLITRHYGGFIQNMKFAKFVKCD-VAMACASMLPADPLQIGMEA---GSIAPQDMFNPILYTAVSNDSMSNILGFIQG---QDDSIKS------------LVKNSIVDIQDGAFKNSD---------NA--AVDQ-----FNMYYALLSDADGWRKAMPQAGLEMRGLVPVVFGVSAN---------------------------------------TGMLPALN--------------SAQNSPAVPG------------------VKDGVPSAQ--TVEFIRGPSMRMPHFPTHRFAT-------------------TAQKDVFLSNDVC----------IESQLR--------NPPTAYV…
>ADB24828.1_ORF9_Chimpanzee_stool_associated_circular_ssDNA_virus
ARASYQEVIDLNTESDTVSVIGLHTPC--------SRTPVDMLQGFWNQFKKLRNDGCS-FVLVPAARLPVDPLGVGYDAGE-SQIDPRDLLNPILFS------------------------------------RLP----------------------------------------------------WQ----------------------------------------------------------------------------------------------------------------------------------------------------------------------------------------------------------------…
>BBE29373.1_capsid_protein_Chlorocebus_cynosuros_associated_smacovirus
PVIQISETYDLSTVKDKMTMIGVHTP--------DPKFLVRQWYGYFINYSKFRFIKCD-LTCACASLLPADPLQIGTSE---SDIAPQDMFNPILYRAVSNDSFDTMNARLYSLGFFNSSTVPG--------------GSLSSNNDAVPGNTA----------------------FNVYYSLLSDRAGWKVASPQAGFSMRGLKPLVWQQLYSMQAPY----------------------------------VDVSDRAYYP------------VIVNDTNNTG-------------------TRVTNSALL----GMRGNASPYPKLPTFLVSNSY-----------HATMPDAGADRYPTPGNTG----------SMPSSGPDIFNNLPHVPRVFV…
>AJF23073.1_cap_protein_Human_smacovirus_1
TTQSYTYFLDLATPPDKVQVVGVSAG---------GMECMRRLLPFFAAYK-YYKLGHVKLKVVPASTLPVDPTGLSYEAGEN-TVDPRDQFNPGLVRITNGE------DIVVP------TTMDQY-------------------------------------------------------YSLMLDRRWFKFNLQSGFSRD-AVPRVWRIAQLHQDRF----------------------------------PGNTQNLPSVR-----NPNREVYNRQGLVNSADPPAVDYT--------PLDEG-----SDPRGFFQVGNDMYLDWLPTDSDTAWDTTP------------------------------------------NIPKYGKPAAVPEVPL…
>QBP37156.1_capsid_protein_Porcine_associated_porprismacovirus
LHQKFQWFFDLQTKADEMQIIEVSAG---------GYGVYKRLFPFFSAFK-YYKLGGVKMKFIPASTLPVDPTGLSYQAGEN-TVDPRDQLTPGLTRITNGE------DVYTKLDG--LTGDQQRE----------------------------------------------------LYESMMIDQRWFKWQLQSGLSRY-ARPMYWQIGQLHQDYL----------------------------------PGSVRNLADTSLTDDCQSISAVYDG---ANPSGPSAS-PI--------TVAGDA----SDPRGLFQVGHRGKLGWMPTDGVLLKGT-SGGSG--------------------------------------TVHAQAVEAAIPAVNV…
>AXV43465.1_putative_capsid_protein_Porcine_associated_porprismacovirus_3
MKVKFTQFFDISSDSTKFTTFKVVAG---------GDYVKQRCMPQFLCYK-YYKLGPVSVKLVPASTLPVDPTGLSYATGEN-TVDPRDMFNPGLVRITNGE------FVEDV---------SSMD----------------------------------------------------TYYATLLDPRWFKFQLQQGFSRY-AKPLVYNIGEIHQDPI----------------------------------GLSGQSIPDDNNINSG---FKYQDISNNTFKLDSY------S------TTNSGN----AIAYSPIQTG-RIKLGWLPTDTPGFTRG---------------------------------------------SPGGGKLSFVPEVDV…
>YP_009118275.1_cap_protein_Gorilla_associated_porprismacovirus_1(2)
LHQKFQWFFDLQTKADEMQIMEVQAG---------GYGVYKRLYPFFSAFK-YYKLGGVKMKMIPASTLPVDPTGLSYEAGEN-TVDPRDQLTPGLTRITNGE------DVYTDLTG--LTGDQQRE----------------------------------------------------LYESM?IDQRWFKWQLQSGLSRY-ARPMYWQIGQLHQDYL----------------------------------PGSVRNLADTSLTDDCTSITAVYDG---ANTSGPSAA-PI--------TVAADA----SDPRGLFQVGHRGRLGWMPTDGVLLKGTKSGQTG--------------------------------------TVHAQAVEAAIPAVNV…
>AGK45265.1_Cap_protein_Porcine_stool-associated_circular_virus_3
MKVKFTQFFDISSSSEGFTTFKVVAG---------GDYVKQRCMPQFLCYK-YYKLGPVSVKLVPASTLPVDPTGLSYATGEN-TVDPRDMFNPGLVRITTGE------FVDTV---------SSMD----------------------------------------------------TYYATLLDPRWFKFQLQQGFSRY-ARPLVYNIGEIHQDPV----------------------------------GLTGQSIPDDSGINSG---FDYYDVSGQKLKLDSY------S------TNNLGN----AISYSPIQTG-RIKLGWMPTDTPTFTNG---------------------------------------------TQAGGLLSFVPEVDV…
>QCC72652.1_capsid_protein_CRESS_virus_sp.(2)
VFVKVSETYDLSTKIGKMGIVGIHTP--------DSDLITRHYGGFIQNMKFAKFVKCD-VAMACASMLPADPLQIGMEA---GSIAPQDMFNPILYTAVSNDSMSNILGFIQG---QDDSIKS------------LVKNSIVDIQDGAFKNSD---------NA--AVDQ-----FNMYYALLSDADGWRKAMPQAGLEMRGLVPVVFGVSAN---------------------------------------TGMLPALN--------------SAQNSPAVPG------------------VKDGVPSAQ--TVEFIRGPSMRMPHFPTHRFAT-------------------TAQKDVFLANDVC----------IESQLR--------NPPTAYV…
>QCC72720.1_capsid_protein_CRESS_virus_sp.
VFVKVSETYDLSTKIGKMGIVGIHTP--------DSDLITRHYGGFIQNMKFAKFVKCD-VAMACASMLPADPLQIGMEA---GSIAPQDMFNPILYTAVSNDSMSNILGFIQG---QDDSIKS------------LVKNSIVDIQDGAFKNSD---------NA--AVDQ-----FNMYYALLSDADGWRKAMPQAGLEMRGLVPVVFGVSAN---------------------------------------TGMLPALN--------------SAQNSPAVPG------------------VKDGVPSAQ--TVEFIRGPSMRMPHFPTHRFAT-------------------TAQKDVFLANDVC----------IESQLR--------NPPTAYV…
>QCC72654.1_capsid_protein_CRESS_virus_sp.
VFVKVSETYDLSTKIGKMGIVGIHTP--------DSDLITRHYGGFIQNMKFAKFVKCD-VAMACASMLPADPLQIGMEA---GSIAPQDMFNPILYTAVSNDSMSNILGFIQG---QDDSIKS------------LVKNSIVDIQDGAFKNSD---------AQ--AVDQ-----FNMYYALLSDADGWRKAMPQAGLEMRGLVPVVFGVSAN---------------------------------------TGMLPALN--------------SAQNSPAVPG------------------VKDGVPSAQ--TVEFIRGPSMRMPHFPTHRFAT-------------------TAQKDVFLANDVC----------IESQLR--------NPPTAYV…
>AXH75860.1_cap_protein_Macaque_stool_associated_virus_12
MKVKFTQFFDICSDSTKFSTFTVTAG---------GDYVKARCLPQFMCYK-YFKLGRVSVKLVPASTLPVDPTGLSYEAGES-TVDPRDMFNPGLVRITNGE------FVGQI---------GKME----------------------------------------------------EYYATLLDPRWYKFQLQQGFQRS-AVPLVYNIGEIGQDTI----------------------------------PFNGQLCVNDLAGNQP---VNFFQRGSSPSDWTQKSLTDLSQ------DDITKM----IVQRSPIQTG-RIKLGWMPTSTVLIQNS---NAD--------------------------------------YNPRPDDMTIVPEVDL…
>AJF23061.1_cap_protein_Human_smacovirus_1
MMQKFRWFVDLSTTPERVSVLKITCG---------GTRCLRRLLPFFSAYK-YFKLGKTSVKFVPSSTLPVDPTGLSYEAGEN-TVDPRDMFNPGLVRITNGE------DLADVVLNNISTAEDQNN----------------------------------------------------VYYAMMLDSRWYKFRLQDGFRRD-AVPLYWRIGQLHQDNF----------------------------------PGSVNNYLTVNSDVTK-PPTVSHEIGYYAYSSPGSASPDRQN------QILLG-----SSPHGTFQFGHHDKIGWLPTDMFTNNYVNT------------------------------------------SGTSTMSPRTPPEVDL…
>YP_009508833.1_putative_capsid_protein_Camel_associated_drosmacovirus_1
VTVSIEEMYDMATSLNKIGIIGIHTP--------NLGQIARRWAGLMINHKFLRVKSCD-VHLACASMLPADPLQIGTTT---GTIAPQDMMNPLLYRAVSNESWNAFTSRLFATSG---ASVNQ--------------NSVKVFTEEFSTQSD--------------ENN-----EKIYYNALSEP-GWKKAFPQSGLDINGLKPLVYPILTQ---------------------------------------FGNGEAGINNFG-------LLGSSVQATTPAGNPTT-------------VTNPTTGTAQLDNARYFRGKAQPMPRFPTSYPY--------------------VSTDTGSTVGDTW-----------TLMFQD-----SYQIPRTYV…
>YP_007974229.1_Cap_protein_Porcine_associated_porprismacovirus_3
MKVKFTQFFDISSSSEGFTTFKVVAG---------GDYVKQRCMPQFLCYK-YYKLGPVSVKLVPASTLPVDPTGLSYATGEN-TVDPRDMFNPGLVRITNGE------FVDTV---------SSMD----------------------------------------------------TYYATLLDPRWFKFQLQQGFSRY-ARPLVYNIGEIHQDPV----------------------------------GLTGQSIPDDSGINSG---FNYYDVSGQKLKLDSY------S------TNNLGN----AISYSPIQTG-RIKLGWMPTDTPTFTNG---------------------------------------------TQAGGLLSFVPEVDV…
>AJF23079.1_cap_protein_Human_smacovirus_1
TAQSYTYFLDLATSPDKVQVVGVSAG---------GMECMRRLLPFFAAYK-YYKLGHVKLKVVPASTLPVDPTGLSYEAGEN-TVDPRDQFNPGLVRITNGE------DIVVP------TTMDQY-------------------------------------------------------YSLMLDRRWFKFNLQSGFSRD-AVPRVWRIAQLHQDRF----------------------------------PGNTQNFPSVR-----NPLREVYNRQGLVNSETTPAVDYT--------PLDEG-----SDPRGFFQVGNDMHLDWLPTDSDTAWDTTS------------------------------------------NVPKYGRPAAVPEVPL…
>YP_009508841.1_cap_protein_Human_associated_huchismacovirus_1
TTQSYTYFLDLATSPDNIQVIGVSAG---------GMECMRRLLPFFAAYK-YYKLGHVKLKVVPASTLPVDPTGLSYEAGEN-TVDPRDQFNPGLVRITNGE------DIVVP------TTMDQY-------------------------------------------------------YSLMLDRRWFKFNLQSGFSRD-AVPRVWRIAQLHQDRF----------------------------------PGNTQNLPSVR-----NPLREVYNRQGLVNSETTPGVDYT--------PLDEG-----SDPRGFFQVGNDMYLDWLPTDSDTAWDTTP------------------------------------------NVPKFGRPAAVPEVPL…
>QBP37068.1_capsid_protein_Porcine_associated_porprismacovirus
LHQKFQWFFDLQTKADEMQIIEVSAG---------GYGVYKRLFPFFSAFK-YYKLGGVKMKFVPASTLPVDPTGLSYGAGEN-TVDPRDQLTPGLTRITNGE------DVYTKLDG--LTGDQQRE----------------------------------------------------LYESMMIDQRWFKWQLQSGLSRY-ARPMYWQIGQLHQDYL----------------------------------PGSVRNLADTSLTEDCQSISAVYDG---ANPSGPTAA-PI--------TVAADA----SDPRGLFQTGHRGKLGWMPTDGVLLKGT-SGGSG--------------------------------------TVHAQAVEAAIPAVNV…
>QBP37124.1_capsid_protein_Porcine_associated_porprismacovirus
LHQKFQWFFDLQTKADEMQIIEVSAG---------GYGVYKRLFPFFSAFK-YYRLGGVKMKFIPASTLPVDPTGLSYQAGEN-TVDPRDQLTPGLTRITNGE------DVYTKLDG--LTGDQQRE----------------------------------------------------LYESMMIDQRWFKWQLQSGLSRY-ARPMYWQIGQLHQDYL----------------------------------PGSVRNLADTSLTEDCQSISAVYDG---ANPSGPSAA-PI--------TVAGDA----SDPRGLFQVGHRGKLGWMPTDGVLLKGT-SGGSG--------------------------------------TVHAQAVEAAIPAVNV…
>APG55822.1_cap_Macaca_mulatta_feces_associated_virus_9
LHQKFQWFFDLQTKADEMQIIEVSAG---------GYGVYKRLFPFFSAFK-YYKLGGVKMKMIPASTLPVDPTGLSYEAGEN-TVDPRDQLTPGLTRITNGE------DVYTKLDG--LTGNQQRE----------------------------------------------------LYESMMIDQRWFKWQLQSGLSRY-ARPMYWQIGQLHQDYL----------------------------------PGSVRNLADTNLTEDCQSISAVYDG---ANPSGPSAG-PI--------TVAADA----SDPRGLFQVGHRGRLGWMPTDGVLLKGT-SGGDG--------------------------------------TVHAQAVEAAIPAVNV…
>QBP37072.1_capsid_protein_Porcine_associated_porprismacovirus
LHQKFQWFFDLQTKADEMQIIEVSAG---------GYGVYKRLFPFFSAFK-YYKLGGVKMKFVPASTLPVDPTGLSYQAGEN-TVDPRDQLTPGLTRITNGE------DVYTKLDG--LTGDQQRE----------------------------------------------------LYESMMIDQRWFKWQLQSGLSRY-ARPMYWQIGQLHQDYL----------------------------------PGSVRNLADTSLTDDCQSISAVYDG---ANPSGPSAA-PI--------TVAADA----SDPRGLFQTGHRGKLGWMPTDGVLLKGT-SGGQG--------------------------------------TVHAQAVEAAIPAVNV…
>AJF23069.1_cap_protein_Human_smacovirus_1
TTQSYTYFLDLATSPDKVQVVGVSAG---------GMECMRRLLPFFAAYK-YYKLGHVKLKVVPASTLPVDPTGLSYEAGEN-TVDPRDQFNPGLVRITNGE------DIVVP------TTMDQY-------------------------------------------------------YSLMLDRRWFKFNLQSGFSRD-AVPRVWRIAQLHQDRF----------------------------------PGNTQNFPSVR-----NPLREVYNRQGLVNSLDPPAVDYT--------PLDEG-----SDPRGFFQVGNDMYLDWLPTDSDTAWDTTP------------------------------------------NVPKYGRPAAVPEVPL…
>QCC72752.1_capsid_protein_CRESS_virus_sp.
MKQTFSWFMDLSTSPDMMQVIQVTAG---------GVNVQKRLFPFFSAYK-YFKLGKVSLRFVPAATLPIDPTGLSYEAGEN-TVDPRDQFNPGLVRITNGE------NVAGDLEELFSASDRSEP----------------------------------------------------IYYNMMLDKRWYKFQLQSGMKRS-AFPKFWSVAQVKQSRL----------------------------------TGSVRPELATQNT-TNN--EKLVNPDGLGRQILDYGAG-SGL------QIYNM------DDEILMQTGRKEPMGWMPTDFFIKPANPNAISTAV---------------------------------SGENIPGTYGYNKVPEIDL…
>YP_009252319.1_putative_capsid_protein_Porcine_associated_porprismacovirus_10
ISVSVSETYDLSTTKDRLGLIAIRTP--------SMIAVNKRYPGFIRNFKFLKVKSAD-VVLSCASSLPADPLQIGTTA---GAIAPQDMFNPLLYKAVSNDSWNGLINRIYAGGLGLSSDSLG--------------GSVRYFQDAFPQSSN--------------SDC-----MAMYYSLLSDP-SFKKAHVQSGLEMRHLIPLVYHLLSS---------------------------------------GGVVPANNGAQI-------AGNASMNDQVYIGSNN--------------IAGTSS-ILAYNGAGSMKGRPVPMPPVECTPSV--------------------YHETQDNVVRGEW-----------TPTV--------GNIVPTYV…
>AJF23075.1_cap_protein_Human_smacovirus_1
TTQSYTYFLDLATSPDKVQVVGVSAG---------GMECMRRLLPFFAAYK-YYKLGHVKLKVVPASTLPVDPTGLSYEAGEN-TVDPRDQFNPGLVRITNGE------DIVVP------TTMDQY-------------------------------------------------------YSLMLDRRWFKFNLQSGFSRD-AVPRVWRIAQLHQDRF----------------------------------PGNTQNLPSVR-----NPLREVYNRQGLVNSADPPAVDYT--------PLDEG-----SDPRGFFQVGNDMHLDWLPTDSDTAWDTTP------------------------------------------NIPKYGRPAAVPEVPL…
>QBP37070.1_capsid_protein_Porcine_associated_porprismacovirus
LHQKFQWFFDLQTKADEMQIIEVSAG---------GYGVYKRLFPFFSAFK-YYKLGGVKMKFVPASTLPVDPTGLSYQAGEN-TVDPRDQLTPGLTRITNGE------DVYTKLDG--LTGDQQRE----------------------------------------------------LYESMMIDQRWFKWQLQSGLSRY-ARPMYWQIGQLHQDYL----------------------------------PGSVRNLADTSLTEDCQSISAVYDG---ANPSGPSAA-PI--------TVAADA----SDPRGLFQTGHRGKLGWMPTDGVLLKGT-SGGSG--------------------------------------TVHAQAVEAAIPAVNV…
>AXL65910.1_putative_capsid_protein_Fly_associated_circular_virus_3
LHQKFQWFFDLQTKADEMQIIEVSAG---------GYGVYKRLFPFFSAFK-YYKLGGVKMKMIPASTLPVDPTGLSYEAGEN-TVDPRDQLTPGLTRITNGE------DVYTKLDG--LTGDQQRE----------------------------------------------------LYESMMIDQRWFKWQLQSGLSRY-ARPMYWQIGQLHQDYL----------------------------------PGSVRNLADTNLTEDCDSISAVYDG---ANPSGPSAG-PI--------TVAADA----SDPRGLFQVGHRGKLGWMPTDGVLLKGT-SGGDG--------------------------------------TVHAQAVEAAIPAVNV…
>QBP37114.1_capsid_protein_Porcine_associated_porprismacovirus
MRVKFTQFFDICSDSTKFSTFTVTAG---------GDYVKARCLPQFMCYK-YFKLGRVSVKLVPASTLPVDPTGLSYEAGEA-TVDPRDMFNPGLVRITNGE------YVGQI---------GKME----------------------------------------------------EYYATLLDPRWFKFQLQQGFQRS-AVPLVYNIGEIGQDTI----------------------------------PFNGQLCVGDLATTNP---INFFQRGSSPSDWTQKSLTDLSQ------EDITRM----IVQRSPIQTG-RIKLGWMPTSTVLIQNN---QAD--------------------------------------YNPRPDNLTIVPEVDL…
>QBP37162.1_capsid_protein_Porcine_associated_porprismacovirus
LHQKFQWFFDLQTKADEMQIIEVSAG---------GYGVYKRLFPFFSAFK-YYKLGGVKMKMIPASTLPVDPTGLSYEAGEN-TVDPRDQLTPGLTRITNGE------DVYTKLDG--LTGDQQRE----------------------------------------------------LYESMMIDQRWFKWQLQSGLSRY-ARPMYWQIGQLHQDYL----------------------------------PGAVRNLADTSLTEDCQSISAVYDG---ANPSGPSAA-PI--------TVAGDA----SDPRGLFQVGHRGRLGWMPTDGVLLKGT-SGGSG--------------------------------------TVHAQAVEAAIPAVNV…
>QBP37158.1_capsid_protein_Porcine_associated_porprismacovirus
LHQKFQWFFDLQTKADEMQIIEVSAG---------GYGVYKRLFPFFSAFK-YYKLGGVKMKFIPASTLPVDPTGLSYQAGEN-TVDPRDQLTPGLTRITNGE------DVYTKLDG--LTGDQQRE----------------------------------------------------LYESMMIDQRWFKWQLQSGLSRF-ARPMYWQIGQLHQDYL----------------------------------PGSVRNLADTSLTEDCQSISAVYDG---ANPSGPSAA-PI--------TVAADA----SDPRGLFQVGHRGRLGWMPTDGVLLKGT-SGGSG--------------------------------------TVHAQAVEAAIPAVNV…
>YP_009116878.1_Cap_Human_smacovirus_1
TTQSYTYFLDLATSPDKVQVVGVSAG---------GMECMRRLLPFFAAYK-YYKLGHVKLKVVPASTLPVDPTGLSYEAGEN-TVDPRDQFNPGLVRITNGE------DIVVP------TTMDQY-------------------------------------------------------YSLMLDRRWFKFNLQSGFSRD-AVPRVWRIAQLHQDRF----------------------------------PGNTQNFPSVR-----NPLREVYNRQGLVSSADPPAVEYT--------PLDEG-----SDPRGFFQVGNDMYLDWLPTDSDTAWDTTP------------------------------------------NIPKYGRPAAVPEVPL…
>QCC72666.1_capsid_protein_CRESS_virus_sp.
MQVRISETYDLSTQVGKMGLVAIHTP--------DMSAITRRWGGLLQNHKFVKLNSCD-VTLACASMLPADPLQVGMEA---GDIAPQDMFNPILYTAVSNDSFNNIIN----RIMFLTNQVSDVS---------NQGSMVDANSAPTFGG---YD----NQGHDVAVDQ-----FNLYYALLSQNGQWKKSMPQSGLSMKGLYPVVYSLVNTIG--N----------------------------------QSILR-GDED----------YGAKFN-RIQTASIVDDP----------HSEFGALQADAFVLGTTLRGSPMRMPAIPTFEFST--------------------QG--QQIETAG-----------TGLTNKPSTFALQTEIPKCYV…
>QDM14460.1_capsid_protein_Porcine_associated_porprismacovirus
VTVRVSETYDLSTKVGKMGIVGIHTP--------KSDLITRHYGGLCQNFKYAKFVSCD-VALACASMLPADPLQIGQDA---GSIAPQDMFNPILYRAVSNESMNNILAYLEGKATLDAS---------------LEKGSIRDINNTDFKFG----------EA--SVDQ-----FQMYYGMLSNSDGWRKAMPQAGLEMNGLYPMVFQVTVN---------------------------------------TGMPGNLG------------VGDDGNPYGLSAT----------------EGATPFPGVP---VRMMRGPGMRMPRFPTVRFG---------------------TNEQYYLIGDVP----------GKTNFSD-------FGMDAYV…
>YP_009508856.1_putative_capsid_protein_Chimpanzee_associated_porprismacovirus_1
MFVKVSETYDLSTQTDKMGFVGIHTP--------EGKLVYNMWSGLFKNFRKFRYASCD-VTMACASMLPADPLQIGVEA---GDIAPQDMFNPILYKACSNDSMSVLLNRLYAGADASTS--A------------INKNSVVAQNDESFGYD-----------ADNDVDQ-----FAMYYGLLADSDGWRKAMPQAGLQMHGRKPLVFGITSN---------------------------------------FGQPSNVGLPNG----------KMV--YTGNGD----------------GSLTARNTIDSTLFQYMRGPTMGMPALDTFVQL----GGSTVVNGFADSVTVPEVSDRAYPISNGSITTPG-----NVCTPNL-------DTPDCFV…
>AJF23055.1_cap_protein_Human_smacovirus_1
VSQKFQWFVDLQTSSDSMQVVTITAG---------GQRVRRRLLPFFAAFK-YYKLGSVSVRFVPASTLPVDPTGLSYAAGEN-TVDPRDQFNPGLVRITNGE------DFNIDTALLADDTASQN-----------------------------------------------------MYYQLMLDPRWYKFNLQSGFRRK-AVPLYWSIGQLHQDVF----------------------------------PGAVQNLPSITKDATS-GLVNSRSTGTRIDHIEGGYASFN---------FYSG-----SSPHSIFQVGGKDRMGWMPTDAFYDPGNPD--------------------------------------------LALGSMAQVPEVEL…
>BAW15372.1_putative_capsid_protein_Porcine_stool-associated_circular_virus_3
MKVKFTQFFDISSDSTKFTTFKVVAG---------GDYVKQRCMPQFLCYK-HYKLGPVSVKLVPASTLPVDPTGLSYATGEN-TVDPRDMFNPGLVRITNGE------FVEPV---------SSMD----------------------------------------------------TYYATLLDPRWFKFQLQQGFSRY-AKPLVYNIGEIHQDPI----------------------------------GLSGQSIPDDAGINSG---FNYYDVSNGQYKLDSY------S------TNNSGN----AIAYSPIQTG-RIKLGWLPTDTPAFTRG---------------------------------------------TQSGGFLSFVPEVDV…
>AJE25854.1_Cap_Human_smacovirus_1
TTQSYTYFLDLATSPDKVQVVGVSAG---------GMECMRRLLPFFAAYK-YYKLGHVKLKVVPASTLPVDPTGLSYEAGEN-TVDPRDQFNPGLVRITNGE------DIVVP------TTMDQY-------------------------------------------------------YSLMLDRRWYKFNLQSGFSRD-AVPRVWRIAQLHQDRF----------------------------------PGNTQNLPSVR-----NPLREVYNRQGLVNSEDPPGVDYT--------PLDEG-----SDPRGFFQVGNDMYLDWLPTDSDTAWDTTP------------------------------------------NVPKFGRPAAVPEVPL…
>APG55811.1_cap_Macaca_mulatta_feces_associated_virus_7
MKVKFTQFFDISSDSTKFSKFTVTAG---------GDYVKMRCAPQFVCYK-YFKLGPVSVKLVPASTLPVDPTGLSYETGES-TVDPRDMFNPGLVRITNGE------PVGDFN-------ASDMN----------------------------------------------------QYYATLLDPRWFKFQLQQGFSRY-AKPLVYNIGEIAQEPF----------------------------------PFAG---THISVSNNV--SPEYYYQQSDGSFKSGG-----SA------ADTERY----IDTHTPLQTG-RVKLGWMPTDSVMKMATAAVNGV--------------------------------------NTFSPNAAAYVPEIDL…
>AJF23087.1_cap_protein_Gorilla_smacovirus
LHQKFQWFFDLQTKADEMQIMEVQAG---------GYGVYKRLYPFFSAFK-YYKLGGVKMKMIPASTLPVDPTGLSYEAGEN-TVDPRDQLTPGLTRITNGE------DVYTDLTG--LTGDQQRE----------------------------------------------------LYESMMIDQRWFKWQLQSGLSRY-ARPMYWQIGQLHQDYL----------------------------------PGSVRNLADTSLTDDCASITAVYDG---ANTSGPSAA-PI--------TVAADA----SDPRGLFQVGHRGRLGWMPTDGVLLKGT-SGGTG--------------------------------------TVHAQAVEAAIPAVNV…
>YP_009508864.1_capsid_protein_Human_feces_smacovirus_2
MFVKVSETYDLSTKVGKMGMLGIHTP--------DGRLVYNMWKGFYQNYRKMRFVSCD-VALACASMLPADPLQVGVEA---GDIAPQDMFNPILYKAVSNDSMTLLLNRIYAGAHKESNPDW------------VGKNSVTDDNETSFVYD-----------STREVDQ-----FAMYYGLLSDTSGWKKAMPQAGLSMSRLRPITWSLLAS---------------------------------------QGQPGVCGGFSNS-------VTYPS--DGSSAG----------------SSGNVVTSKTRELGRFLRGPACVMPAIDTMVMT----SDGSCVNSS-SEQTNLVVTQAELPYVNTSDIQLGPGVASTVVLPNL-------DVPDCFV…
>QBP37062.1_capsid_protein_Porcine_associated_porprismacovirus
MKVKFTQFFDISSDSTKFSKFTVTAG---------GDYVKMRCAPQFVCYK-YFKLGPVSVKLVPASTLPVDPTGLSYETGET-TVDPRDMFNPGLVRITNGE------PVGDFN-------ASDMN----------------------------------------------------QYYSTLLDPRWYKFQLQQGFSRY-ARPLVYNIGEIAQEPF----------------------------------PFAG---IHVNNSSGT--IPDYYYQQGDATFQSGG-----GS------VDTVRY----IDTHSPLQTG-RVKLGWMPTDAVMKMANAAVNGV--------------------------------------DTFSPNAAAYVPEIDL…
>AJF23065.1_cap_protein_Human_smacovirus_1
TTQSYTYFLDLATSPDKVQVVGVSAG---------GMECMRRLLPFFAAYK-YYKLGHVKLKVVPASTLPVDPTGLSYEAGEN-TVDPRDQFNPGLVRITNGE------DIVVP------TTMDQY-------------------------------------------------------YSLMLDRRWFKFNLQSGFSRD-AVPRVWRIAQLRQDRF----------------------------------PGNTQNVLSVR-----NPLREVYNRQGLVNSADPPAVDYT--------PLDEG-----SDPRGFFQVGNDMHLDWLPTDSDTAWDTTT------------------------------------------NVPKYGKPAAVPEVPL…
>BBE29377.1_capsid_protein_Papio_cynocephalus_associated_smacovirus
VIVKVSETYDLSTVPNKIGLIGIHTP--------DAPLISRNYPGLLMQCKKMRFVSCD-VKMACASILPADPLQVGVEA---GDIAPQDLFNPILYKAMGNVGMSQLELRLQGLDRTANDRPVS-----------LEGCSLIESQANALPDD--------------------VDNWQVYYALLSNRHGWKTAMPQQGLVMKNLYPIVHHKLYQFG-------------------------------------DNGYETDTNNEWR-------DESFINIPNGTDATAS-------------TGQR--TVVQEIRNRFMIGKSERMPAFNTTCIVPEMNED--------VEDTVQAVAVSGINRAPGISGYMPNDSFNGQTSMPL--------IPRIYV…
>QBP37092.1_capsid_protein_Porcine_associated_porprismacovirus
LHQKFQWFFDLQTKADEMQIIEVSAG---------GYGVYKRLFPFFSAFK-YYKLGGVKMKFVPASTLPVDPTGLSYQAGEN-TVDPRDQLTPGLTRITNGE------DVYTKLDG--LTGDQQRE----------------------------------------------------LYESMMIDQRWFKWQLQSGLSRF-ARPMYWQIGQLHQDYL----------------------------------PGAVRNLADTSLTDDCNSISAVYDG---ANPSGPSAS-PI--------TVAGDA----SDPRGLFQVGHRGRLGWMPTDGVLLKGT-SGGSG--------------------------------------TVHAQAVEAAIPAVNV…
>QCC72662.1_capsid_protein_CRESS_virus_sp.
MKQKFQWFMDLATSPDQMQVIQVTAG---------GDNVQKRLFPFFSAYK-YFKLGRVTLKFIPAATLPIDPTGLSYEAGEN-TVDPRDQFNPGLVRITNGE------NITGDLTQLFASSDRAEP----------------------------------------------------IYYNMMLDRRWYKFQLQTGMTRS-AFPKFWSVAQVKQSRL----------------------------------TGNVVPQLTKQVD-TENTSEMYYDPD-MGTQIVQFGRGNAAD------YAYNY------EDEILMQTGRKEPMGWMPTDFFIKPANTSEVAITG---------------------------------SGSAIEGTYGYNKVPEIDL…
>QBP37106.1_capsid_protein_Porcine_associated_porprismacovirus
MKVKFTQFFDISSSAQNFTKFTVTAG---------GEYVKARCTPQFMCYK-YYKLGPVKVKLVPASTLPVDPTGLSYETGET-TVDPRDMFNPGLVRITNGE------NVGEI---------GDMN----------------------------------------------------SYYATLLDPRWYKFQLQQGFSRY-AKPLVYNIGEISQDGN----------------------------------PFNG--MITDVANNDPQEAVTMYARVG--NTWPTKVTVEAQR------D----F----VSKHAPIQTG-RIKLGWLPTTTVLFNN----PVN--------------------------------------NEFRDKAFAIVPEIDL…
>QDM14452.1_capsid_protein_Porcine_associated_porprismacovirus(2)
VTVRVSETYDLSTKVGKMGIVGIHTP--------KSDLITRHYGGLCQNFKYARFVSCD-VALACASMLPADPLQIGQEA---GSIAPQDMFNPILYRAVSNESMNNILAYLEGKATLDAS---------------VEKGSIRDINNTEFKFG----------EA--NVDQ-----FQMYYGMLSNSDGWRKAMPQAGLEMRGLYPMVFQVTVN---------------------------------------TGMPGNLG------------VGDDGNPYGLPAT----------------EGATPFPGYP---VHMMRGPGMRMPRFPTIRFG---------------------TNEQYYLIGDVP----------GKTNFSD-------FGMDAYV…
>AIF34824.1_capsid_protein_Sewage-associated_circular_DNA_virus-9
VFVKVSETYDLSTNVGKMGIVGIHTP--------KGDLISRLWGGLAMQHKYVRFDSCD-VTMACASLLPADPLQIGQEA---GSIAPQDMFNPILYKAVSNDSMSNLQAFLSATATRDSQIGT-------------AKGSVVDLNDPNFQFND---------SV--PINQ-----FDIYYSLLGNPDGFKKAMPQAGLQMRGLYPLVYQVVSNYG-------------------------------------VNTAGMTDSD----------SIGNNSNPSNPIYG---------------PDFQDGVTPLDISNIQLRGPAMRMPRVNTTYLPY-------------------N-SIQNAPLSGKANL--------NFGDTTR-------GMPPCYV…
>BBE29371.1_capsid_protein_Papio_cynocephalus_associated_smacovirus
VFVKIRETYDLSTKKDKMTMLGVHTP--------SMTWLVRQYQGFFLNCKKFRIDKCD-IACACASTLPADPLQIGTSE---TDIAPQDMFNPILYRAVSNDSYDTLNSRLYSLGYFN-STTTG--------------GSVDQAQEAFTGVDN----------------------FALYYSILARPDGFRTASPQSGFEMRGLTPLVWEQLYSEQAPY----------------------------------STDLSVMSDPDN---------NVAINRPGAPG-------------------ITESGSAYTRVPTSVRGSARPYPALPTYMA---------------HGSVVTTGNTNIGANSNTL----------GASSAGS-RYVNLPDVPTVFV…
>AJF23057.1_cap_protein_Human_smacovirus_1
VSQKFQWFVDLQTSSASMQVVTITAG---------GQRVRRRLLPFFAAFK-YYKLGSVSVRFVPASTLPVDPTGLSYSAGEN-TVDPRDQFNPGLVRITNGE------DFNIDTALLADDTAAQN-----------------------------------------------------MYYQLMLDPRWYKFNLQSGFRRK-AIPLYWSIGQLHQDVF----------------------------------PGAVQNLPSVTKDPTT-GYVNHFDTASRIDHVENGAAAFN---------FYSG-----SNPHSIFQVGGKDRMGWMPTDAFYDPGNSE--------------------------------------------LTLGSMAQVPEVEL…
>QBP37128.1_capsid_protein_Porcine_associated_porprismacovirus
MKVKFTQFFDISSDSTKFSKFTVTAG---------GDYVKMRCAPQFVCYK-YFKLGPVSVKLVPASTLPVDPTGLSYETGEA-TVDPRDMFNPGLVRITNGE------PVGDFN-------ASDMN----------------------------------------------------QYYATLLDPRWYKFQLQQGFSRY-ARPLVYNIGEIAQEPF----------------------------------PFAG---IHVNNSSGT--IPDYYYQQGDATFQSGG-----GS------VDTARY----IDTHSPLQTG-RVKLGWMPTDAVMKMANAAVNGV--------------------------------------DTFSPNAAAYVPEIDL…
>QCC72696.1_capsid_protein_CRESS_virus_sp.
MKQKFQWFMDLATSPDQMQVIQVTAG---------GDNVQKRLFPFFSAYK-YFKLGRVTLKFIPAATLPIDPTGLSYEAGEN-TVDPRDQFNPGLVRITNGE------NITGDLTQLFASSDRAEP----------------------------------------------------IYYNMMLDRRWYKFQLQTGMTRS-AFPKFWSVAQVKQSRL----------------------------------TGNVVPQLTKQVD-TENTSEMYYDPD-MGTQIVQFGRGNAAD------YAYNY------EDEILMQTGRKEPMGWMPTDFFIKPANTSEVAIAG---------------------------------SGSAIEGTYGYNKVPEIDL…
>AJE25846.1_Cap_Human_smacovirus_1
VSQKFQWFVDLQTSSDSMQVVTITAG---------GQRVRRRLLPFFAAFK-YYKLGSVSVRFVPASTLPVDPTGLSYSAGEN-TVDPRDQFNPGLVRITNGE------DFNIDTALLADDTAAQN-----------------------------------------------------MYYQLMLDPRWYKFNLQSGFRRK-AIPLYWSIGQLHQDVF----------------------------------PGAVQNLPAITKN-SS-GSVNSYDTGTRIDHIENGSSAFN---------FYSG-----SNPHSIFQVGGKDRMGWMPTDAFYDPGNPD--------------------------------------------LTLGSMAQVPEVEL…
>AJF23053.1_cap_protein_Human_smacovirus_1
VSQKFQWFVDLQTSADSMQVVTITAG---------GQRVRRRLLPFFAAFK-YYKLGSVSVRFVPASTLPVDPTGLSYSAGEN-TVDPRDQFNPGLVRITNGE------DFNIDTALLADDTASQN-----------------------------------------------------MYYQLMLDPRWYKFNLQSGFRRK-AIPLYWSIGQLHQDVF----------------------------------PGAVQNLPSVTKN-SS-GSVNHYDTGTRIDHIENGSAAYN---------FYSG-----SNPHSIFQVGGKDRMGWMPTDAFYDPGNPD--------------------------------------------LTLGSMAQVPEVEL…
>YP_009508866.1_Cap_protein_Porcine_associated_porprismacovirus_4
VMVRVSETYDLSTKVGKMGIVGIHTP--------KGNLITRHYGGLIQNFKYAKFVSCD-VALACASMLPADPLQIGQEA---GAIAPQDMFNPILYRAVSNESMNNFLAFLQSGAILNG---A------------VDKNSVIDLNNTSFTFN----------EA--EVDQ-----FQLYYGLLSNSDGWKKAMPQAGLEMRGLYPLVFSVNVN---------------------------------------TAMPSAN--------------GIGKQFDSEFTG----------------LSNTEASPAKVGTVQWMRGGAVRMPRFPTIRFG---------------------TNEQYYLIGDVA----------GKSDLSD-------MSMNAYV…
>QBP37183.1_capsid_protein_Rat_associated_smacovirus
VMVRVSETYDLSTKVGKMGIVGIHTP--------QSDLVTRHYAGLVQNYKFARFVSCD-VSLACASMLPADPLQIGVEA---GSIAPQDMFNPILYRAVSNESMNALLGYLEGVGSLDAQ---------------VDKNSVVDINSTNFVDG----------ST--QIDQ-----FDMYYGLLSNTDGWKKAMPQAGLRMKGLFPMCFQVLAN---------------------------------------TAQPSRFG--------------VGNAVSDVSVP----------------TSSNDPTTIGTITSQMFRGHGMRMPRFPTLTWVN-------------------KANADVFLSGDIYN---------AESTLRM-------SRFAAYV…
>APG55813.1_cap_Macaca_mulatta_feces_associated_virus_6
MKVKFTQFFDICSDSTKFTTFTVTAG---------GDYVKARCLPQFACYK-YYKLGPISIKCVPASTLPVDPTGLSYEAGES-TVDPRDMFNPGLVRITNGE------QVGEL---------GDMN----------------------------------------------------NYYATLLDPRWFKFQLQQGFSRY-AKPLVYNIGEIGNEIA----------------------------------PFIG---AHSYGSSG----LNRLVRQPN-GSFSSV-----TD------VDKQIL----ADKFSPIQTG-RVRLGWLPTDCNIRDGT--SSGV--------------------------------------NVDWPDRLTFVPEIDV…
>BBE29361.1_capsid_protein_Chlorocebus_cynosuros_associated_smacovirus
MFVKVSETYDLSTKVNKMGFLGIHTP--------DGPLVHDHYSGLFQNFKKFRYVSCD-VAMACASMLPADPLQIGVEA---GDIAPQDMFNPILYKACSNDSMSTLLNRLYAGQAGASS-NV------------IAKNSVVADNSPDFGYD-----------DDNFVDQ-----FAMYYGLLSDTSGWKKAMPQQGLTMTGLRPLTFGILAT---------------------------------------QGQPSIVGD-----------------------------------------------------------------------------------------------------------------------------------------…
>QBP37052.1_capsid_protein_Porcine_associated_porprismacovirus
MKVKFTQFFDISSSSDTFTTFKVVAG---------GDYVKQRCMPQFLCYK-YYKLGPVSVKLVPASTLPVDPTGLSYQTGEN-TVDPRDMFNPGLVRITNGE------FIEPV---------SSMD----------------------------------------------------TYYATLLDPRWFKFQLQQGFSRY-AKPLVYNIGEIHQDPI----------------------------------GLTGQSIPSDSDIESG---FVDYDVSGQKLKLDSY------S------VNNLGN----AISYSPIQTG-RIKLGWMPTDTPMFNNG---------------------------------------------TQAGGVLSFVPEVDV…
>QBP37090.1_capsid_protein_Porcine_associated_porprismacovirus
FTYRIQKWSDIETSTTGITMLNIGVS---------GTEILHRCQPFLSAFK-RYRVLGVKVSLIPASTLPADPSQISFETGEN-SVNPSDMMNVGLIRYTNGEAFPYYKELTQTVSAGADFAETGMQ----------------------------------------------------TYFNMMMDRRWSKFGLQRGVSRF-FRPKIYDDGLPIQSIC----------------------------------PDENISFIKSDNNTYTVKNYQMYPWLDSTNNPNASVSFRNGDQ---PPLGTAGNGIFGTSNSWRVQSGRLKNLGWMTTDTAHVGSYITAANQPI---------------------------------GD-GDSRLVGFNTFPFINM…
>AJF23078.1_cap_protein_Human_smacovirus_1
VSQKFQWFVDLQTSADSMQVVTITAG---------GQRVRRRLLPFFAAYK-YYKLGSVSVRFVPASTLPVDPTGLSYSAGEN-TVDPRDQFNPGLVRITNGE------DFNVDTALLADDTASQN-----------------------------------------------------MYYQLMLDPRWYKFNLQSGFRRK-AIPLYWSIGQLHQDVF----------------------------------PGAVQNLPSITKS-SS-GSVNSYNTGNRVDHIEDSNSAFN---------YYSG-----SNPHSIFQVGGKERMGWMPTDAFYDPGNPD--------------------------------------------LVLGTMAQVPEVEL…
>AJF23071.1_cap_protein_Human_smacovirus_1
ISQKFQWFVDLQTSSDSMQVVTITAG---------GQRVRRRLLPFFAAFK-YYKLGPVSVRFVPASTLPVDPTGLSYSAGEN-TVDPRDQFNPGLVRITNGE------DFNIDTALLADDTASQN-----------------------------------------------------MYYQLMLDPRWYKFNLQSGFRRK-AIPLYWSIGQLHQDVF----------------------------------PGAVQNLPSITKT-SS-GSVNSYDTSNRIDHVENGSSAFN---------FYSG-----SNPHSIFQVGGKERMGWMPTDAFYDPGNPD--------------------------------------------LTLGTMAQVPEVEL…
>QBP37080.1_capsid_protein_Porcine_associated_porprismacovirus
FTYRIQKWSDIETSTTGITMLNIGVS---------GTEILHRCQPFLSAFK-RYRVVGVKVSLIPASTLPADPSQISFETGEN-SVNPSDMMNVGLIRYTNGEAFPYYKELTQTVNAGTDFAETGMQ----------------------------------------------------TYFNMMMDRRWSKFGLQRGVSRF-FRPKIYDDGLPIQSIC----------------------------------PDENISFIKSDNNTYTVKNYQMYPWLDSTNNPNASVSFRNGDQ---PPLGTAGNGIFGTSNSWRVQSGRLKNLGWMTTDTAHVGSYITSANQPT---------------------------------GD-GDSRLVGFNTFPFINM…
>QBP37086.1_capsid_protein_Porcine_associated_porprismacovirus
MRVKFTQFFDISSSSTAFTTFKVVAG---------GDYVKQRCMPQFLCYK-YYKLGPVKVKLVPASTLPVDPTGLSYEAGET-TVDPRDMFNPGLVRITNGE------FVDPV---------SSMD----------------------------------------------------TYYATLLDPRWYKFQLQQGFSRY-ARPLVYNIGEIHQDPV----------------------------------GLSGQSFTSNADIESG---YFDYDVSGQKLKLGNY------S------TNNLGN----PISYSPIQTG-RIKLGWLPTDTPMFQEG---------------------------------------------SQSGGVLSFVPEVDV…
>QBP37050.1_capsid_protein_Porcine_associated_porprismacovirus
FTYRIQKWSDIETSTTGITMLNIGVS---------GTEILHRCQPFLSAFK-RYRVVGVKVSLIPASTLPADPSQISFETGEN-SVNPSDMMNVGLIRYTNGEAFPYYKELTQTVSAGADFAETGMQ----------------------------------------------------TYFNMMMDRRWSKFGLQRGVSRF-FRPKIYDDGLPIQSIC----------------------------------PDENISFIKSDNNTYTVKNYQMYPWLDSTNNPNASVSFRNGDQ---PPLGTAGNGIFGTSNSWRVQSGRLKNLGWMATDTAHVGQYITGANQPI---------------------------------GD-GDSRLVGFNTFPFINM…
>QBP37112.1_capsid_protein_Porcine_associated_porprismacovirus
FTYRIQKWSDIETSTTGITMLNIGVS---------GTEILHRCQPFLSAFK-RYRVVGVKVSLIPASTLPADPSQISFETGEN-SVNPSDMMNVGLIRYTNGEAFPYYKELTQTVSAGADFAETGMQ----------------------------------------------------TYFNMMMDRRWSKFGLQRGVSRF-FRPKIYDDGLPIQSIC----------------------------------PDENISFIKSDNNTYTVKNYQMYPWLDSTNNPNASVSFRNGDQ---PPLGTAGNGIFGTSNSWRVQSGRLKNLGWMATDTAHVGQYITGANQPI---------------------------------GD-GDSRLVGFNTFPFINM…
>AJE25850.1_Cap_Human_smacovirus_1
VSQKFQWFVDLQTSSDSMQVVTITAG---------GQRVRRRLLPFFAAFK-YYKLGPVSVRFVPASTLPVDPTGLSYSAGEN-TVDPRDQFNPGLVRITNGE------DFNIDTALLADDTASQN-----------------------------------------------------MYYQLMLDPRWYKFNLQSGFRRK-AIPLYWSIGQLHQDVF----------------------------------PGAVQNLPSITKT-SS-GSVNSYDTSNRIDHVENGSSAFN---------FYSG-----SNPHSIFQVGGKERMGWMPTDAFYDPGNPD--------------------------------------------LTLGTMAQVPEVEL…
>YP_009508843.1_cap_protein_Human_associated_huchismacovirus_2
VSQKFQWFVDLQTSSDSMQVVTITAG---------GQRVRRRLLPFFAAFK-YYKLGSVSVRFVPASTLPVDPTGLSYSAGEN-TVDPRDQFNPGLVRITNGE------DFNIDTALLADDTASQN-----------------------------------------------------MYYQLMLDPRWYKFNLQSGFRRK-AIPLYWSIGQLHQDVF----------------------------------PGAVQNLPSVTKR-SS-GSVNSYDTGNRIDHIENGSAAFN---------FYSG-----SNPHSIFQVGGKDRMGWMPTDAFYDPGNPD--------------------------------------------LTLGSMAQVPEVEL…
>QBP37102.1_capsid_protein_Porcine_associated_porprismacovirus
MKVKFTQFFDICSDSTKFTTFTVTAG---------GDYVKARCLPQFACYK-YYKLGPVSVKLVPASTLPVDPTGLSYEAGET-TVDPRDMFNPGLVRITNGE------QIGEL---------GDMK----------------------------------------------------NYYATLLDPRWYKFQLQQGFSRY-ARPLVYNIGEIGNEIG----------------------------------PFMG---AHSYDSAKN--LFNRYVRGTN-GAMSSA-----ST------EATQIV----ADKYSPIQTG-RIKLGWLPTDTNLSEGT--SGGA--------------------------------------YSGWPDRLTYVPEIDV…
>QCC72724.1_capsid_protein_CRESS_virus_sp.
VMVRVSETYDLSTKVGKMGIVGIHTP--------KGNLITRHYGGLVQNFKYAKFVSCD-VALACASMLPADPLQIGVEA---GAIAPQDMFNPILYKAVSNESMNNFLAFLQAGAQNNSQVKA------------LDKNSIVDINDATFKFG----------EA--NVDQ-----FQLYYGLLSNSDGWKKAMPQAGLEMRGLYPMVFRVNAN---------------------------------------TAMPAVTSALAP-------SVGTDGKVPEYFGG----------------LGLTDPNIAN-GKIQYMRGEGARMPRFPTVAFG---------------------SNEQYYLIGDVP----------GQSTLS--------LAPLAYV…
>QDM14450.1_capsid_protein_Porcine_associated_porprismacovirus
VMVRVSETYDLSTKVGKMGIVGIHTP--------KGNLITRHYGGLVQNFKYAKFVSCD-VALACASMLPADPLQIGVEA---GAIAPQDMFNPILYKAVSNESMNNFLAFLQAGAQNNSQVKA------------LDKNSIVDINDATFKFG----------EA--NVDQ-----FQLYYGLLSNSDGWKKAMPQAGLEMRGLYPMVFRVNAN---------------------------------------TAMPAVTSALAP-------SVGTDGKVPEYFGG----------------LGLTDPNIAN-GKIQYMRGEGARMPRFPTIAFG---------------------SNEQYYLIGDVP----------GQSTLS--------LAPLAYV…
>ANB82422.1_capsid_protein_Porcine_serum-associated_circular_virus
VMVRVSETYDLSTKVGKMGIVGIHTP--------KGNLITRHYGGLVQNFKYARFVSCD-VALACASMLPADPLQIGQEA---GAIAPQDMFNPILYRAVSNESMNNFLAFLQAGAQNNSQVKA------------LDKNSVVDINDAVFKFS----------EA--NVDQ-----FQLYYGLLSNSDGWKKAMPQAGLEMRGLYPMVFRVNAN---------------------------------------TAMPAVTSALAP-------SVGTDGKVAEYFGG----------------LGLTDPNVAN-GKIQYMRGHGTRMPRFPTVAFG---------------------ANEQYYLIGDVP----------GQSSLS--------LAPLAYV…
>QDJ95282.1_capsid_protein_Capybara_associated_smacovirus_1_cap1_104
VKCTYEYFFDINTETDRITQIKVTAG---------GHMVWRRCTPYFGLFR-RFKLGSVKVRMVPASTLPVDPTGLSYEAGEA-TVDPRDQFNPGLFKITNGY------NVFDVKDW---DEFDSDR----------------------------------------------------IFYSTMLDRSWSKFMLQNGFSAV-GHPKYFTVGTTAQTQS----------------------------------FGDLAQLRQNDTDSPSPFFADIQGYTIVHEGITNPSFIAGNLS---NTNHYPPS----SFNGQVLIQGEHKRLGWLPCQAVNNVYYGQE-----------------------------------------NNNQFPMLPIIPEIEL…
>YP_009054990.1_Cap_protein_Porcine_associated_porprismacovirus_8
VMVRVSETYDLSTKTNKMGIVGIHTP--------RGNLIDQMWPGLVLQHKKFRFVQCD-VAMACASMLPADPLQIGVEA---GAIAPQDMFNPILYKAVSNDSMSQVLQYLAQAQQTGS-GTTNTG---------LLQGSVASVNDVAFKADA---------EDTVNIDQ-----FNIYYGLLADSDGWRKAMPQAGLEMRGLYPLVFSVMSQ---------------------------------------FGTN-GYTTG---------EGVSGGTMDAESLNHQYG-----------MSASSDLSTYRNS---LMRGPTMRMPALDTVCYN---------------------PND--VSSGDVVPN-----SNALVHSNVG-------EVPPAYV…
>QCC72668.1_capsid_protein_CRESS_virus_sp.
VMVRVSETYDLSTKVGKMGIVGIHTP--------KGNLITRHYGGLVQNFKYAKFVSCD-VALACASMLPADPLQIGVEA---GAIAPQDMFNPILYKAVSNESMNNFLAFLQAGAQNNSQVKA------------LDKNSIVDINDATFKFG----------EA--NVDQ-----FQLYYGLLSNSDGWKKAMPQAGLEMRGLYPMVFRVNAN---------------------------------------TAMPAVTSALAP-------SVGTDGKVAEYFGG----------------LGLTDPNIAN-GKIQYMRGEGARMPRFPTVAFG---------------------SNEQYYLIGDVP----------GQSTLS--------LAPLAYV…
>QBP37177.1_capsid_protein_Porcine_associated_smacovirus
VTVTVSETYDLSTKPNKMSLIGIHTP--------PLAFVRKLWPGLFLNFKQVKFESCD-ISLACASVLPADPSQIGVEA---GAIAPVDMLNPILYKAVSNEAMSTLEARLAGMY--PTSEEAT-----------VKGQSIVATRE-NATAL--------------------EDEFPVYYGLLSNRDGWRVAMPQQGLSMTGLRPLVFEQLYNNG-----------------------------------------------------------TMTGLNPATDGENY-------------PALRQAGTSFSLRAYSVRGNARPMPAINTTTIPTGTLP-------------TGVVAPGVDAGNIAPSENIGPMAWVAQTATPS--------VPPIYV…
>QBP37096.1_capsid_protein_Porcine_associated_porprismacovirus
MKVKFTQFFDISSSSTGFTKFTVTAG---------GDYVKARCLPQFACYK-YYKLGPVSVKLVPASTLPVDPTGLSYEAGES-TVDPRDMFNPGLVRITNGE------QIGEL---------GDMN----------------------------------------------------NYYATLLDPRWFKFQLQQGFSRY-AKPLVYNIGEIGNEVA----------------------------------PFIG---AHNYTSSG----LNRLVRQTN-GTFSAV-----TD------VEKQIL----ADKFSPIQTG-RVRLGWLPTDCNIRDGT--SSGT--------------------------------------NIDWPDRLTYVPEIDV…
>QCC72656.1_capsid_protein_CRESS_virus_sp.
VFVRVSETYDLSTKVGKMGIVGIHTP--------KGNLITRHYGGLVQNFKYAKFVSCD-VALACASMLPADPLQIGVEA---GAIAPQDMFNPILYRAVSNESMNNFLAFLQAGAQNNSQVKA------------LDKNSVVDINDATFKFG----------EA--NVDQ-----FQLYYGLLSNSDGWKKAMPQAGLEMRGLYPMVFRVNAN---------------------------------------TAMPAVTSALAP-------SVGTDGKVAEYFGG----------------LGLTDPNVAN-GKIQYMRGNGVRMPRFPTVAFG---------------------ANEQYYLIGDVP----------GQSTLS--------LAPLAYV…
>YP_009054992.1_Cap_protein_Porcine_associated_porprismacovirus_6
VTVRVSETYDLSTKVGKMGLVGIHTP--------TGDLIPRLWSGFVQQYKKFRFVKCD-VAMACASMLPADPLQIGVES---GSIAPQDMFNPILYKAVSNQSMNNFLGWLQLVGETED-MVG--A---------FNKGSVVDVNNPVFKSAA---------QDGVDIDQ-----FQMYYSLLADSDGWRKAMPQSGLTMRGLIPLVFQVLSN---------------------------------------YGAGPQNESD---------SADLRISVPALSLGPQGGP---------PTSAADSSSFVLPR---TMRGPAARMPAIDTAFFS---------------------SLA--AKDRNVFS------AFVQAQETLG-------NVPPAYV…
>QCC72744.1_capsid_protein_CRESS_virus_sp.
VMVRVSETYDLSTKVGKMGIVGIHTP--------KGNLITRHYGGLVQNFKYAKFVSCD-VALACASMLPADPLQIGQEA---GAIAPQDMFNPILYRAVSNESMNNFLAFLQAGAQNNSQVKA------------LDKNSVVDINDATFKFG----------EA--NVDQ-----FQLYYGLLSNSDGWKKAMPQAGLEMRGLYPMVFRVNAN---------------------------------------TAMPAVTSALAP-------SVGTDGKVAEYFGG----------------LGLTDPNVAN-GKIQYMRGNGVRMPRFPTVAFG---------------------ANEQYYLIGDVP----------GQSTLS--------LAPLAYV…
>QCC72680.1_capsid_protein_CRESS_virus_sp.
VMVRVSETYDLSTKVGKMGIVGIHTP--------KGNLITRHYGGLVQNFKYAKFVSCD-VALACASMLPADPLQIGQEA---GAIAPQDMFNPILYRAVSNESMNNFLAFLQAGAQNNSQVKA------------LDKNSVVDINDATFKFG----------EA--NVDQ-----FQLYYGLLSNSDGWKKAMPQAGLEMRGLYPMVFRVNAN---------------------------------------TAMPAVTSALAP-------SVGTDGKVAEYFGG----------------LGLTDPNVAN-GKIQYMRGNGVRMPRFPTVAFG---------------------ANEQYYLIGDVP----------GQSTLS--------LAPLAYV…
>YP_009118277.1_cap_protein_Lemur_associated_porprismacovirus_1
MRVQISETYDLSTKINKMGIVGIHTP--------VGPLLNRLYPGLVLNYKKFRFSKCD-ITLACASMLPADPLQVGVEA---GAIAPQDMFNPILFKAVSNDTMNQFVNYIQYYGASNK-TLA------------LDGSSVVAVNDAVFKAGS---------TQ--ATDQ-----FSLYYSLLADPKGWRKAMPQSGLQMRNLRPLVFQVVENGA-------------------------------------PLQGRVGVAD---------PATGDINSGAFIGDPASGQSYTGESWGVPSDASGTAVLSSNKGVNIYRGRAIRMPWISTKFFN---------------------NGTGVADSNTIMPSFAQIVEGTNVSTNTG-------RVPPTYV…
>QCC72714.1_capsid_protein_CRESS_virus_sp.
VFVRVSETYDLSTKVGKMGIVGIHTP--------KGNLVTRHYGGLVQNFKYAKFVSCD-VALACASMLPADPLQIGVEA---GAIAPQDMFNPILYRAVSNESMNNFLAFLQAGAQNNSQVKA------------LDKNSVVDINDATFKFG----------EA--NVDQ-----FQLYYGLLSNSDGWKKAMPQAGLEMRGLYPMVFRVNAN---------------------------------------TAMPAVTSALAP-------SVGTDGKVAEYFGG----------------LGLTDPNVSN-GKIQYMRGNGVRMPRFPTVAFG---------------------ANEQYYLIGDVP----------GQSTLS--------LAPLAYV…
>YP_009508828.1_putative_capsid_protein_Odonata-associated_circular_virus_21
VIVSVSETYDLSTKPNKMSLIALHTP--------SREIIKKTYPGLCMNCKYVRIVKQD-VTMACASMLPADPLQVGVSS---GDIAPQDMFNPILYKAISTESLSILEARIVGL---QAQPSQN-----------VFNGESVEKTD-DATNM--------------------ADDFAVYYALLSNRDGFRTASPQAGFSMKGLVPLVFEKYYPVG---------------------------------------------------------ANSSSDGNTAIIRENS-------------AGNG--LEVSTWSGRSMRGRAHPMPRFNTTYVTGVSKA-------------GETGVN-RQENG--MTNGHPY---NCQVEMPT--------IPIIYT…
>APG55836.1_Cap_partial_unidentified_circular_ssDNA_virus
ARARYDEVYDFGTKSGEVTVIGIHTPSVKSGV-VNRATPYQMLSGFFNQFRKFRYSGAR-VTIVPAAQLPADPLQVSFEAGQ-PTIDPRDLLNPILFHGCHGESLAQALDSVFGDS-------------------GHVFDTPSFDVDDKSIAQSLI---------------------SNEYYSALTDKTWRKFGVQSPAKLPNLYPLVWKAGTTFPMV--------------GEAGMMNSFDVMNTISTQLKAAGQEGLP-ADLIHS--GMMFNPPMEFRFN--TDGATG--------------------QNYGAQRFLSYGASRLGWLPTSVSNSVLTEG----------------------------------------------------------…
>YP_009508861.1_putative_capsid_protein_Chimpanzee_associated_porprismacovirus_2
AQASYQEVIDLNTESDTVSVIGLHTPC--------SRTPVDMLQGFWNQFRKVRYDGCS-FALVPAARLPVDPLGVGYDAGE-SQIDPRDLLNPILFHGCHGNDMGVILNTLYHGPAT----RDASSGWNNSWLRVNGGNSDSTEQSLLNGQVEMM---------------------EALYYKAMTDNTWKKAHPMAGLKKSGLRPMVHDLAVNIPFGVGKHVSQQYYGNDYPVQSSDFQRG-PKHVDGDSSVKYTSVQSSDAGDYVNTDKGGLVSGNLEFGGLPDWDPGYKQL----ETTPYTYVPQLGSTTDGIRFMTNRLRSLGWLETQSTVARFAG--------YPSDTAA--KGTVIP------AMNQIPDFLINSENTN-NMVQQNTIPKIFM…
>YP_009508853.1_putative_capsid_protein_Camel_associated_porprismacovirus_3
VTATYQEIYDLNTREGKLSIIGIHTPT--------NIRPIAQLQGFFAQYKKFRYNGISKIAIQPAAQLPADPLQVSMEAG--QTLDPRDLLNPILFHGAHGTSINAALNVAYRRTGHT----------FNTTSTNREDVAAIYDFSGD--ETPVA---------------------RNLYYSALSDPSFTKFSPQQFIQLTDLVPMVHRVNTSMYFG--------------PNQ----------ISEMAGSNNGSAGTAINTEIGRASQGTVWNGNQEVTGPEAIKNE---------------------WTLGFQQFFSNGMAPLDWMPTRTFNNMGDVI-----------------STNENRTN--------T-------------EMFTELPKLYM…
>ADB24806.1_putative_capsid_protein_Chimpanzee_stool_associated_circular_ssDNA_virus
AQASYQEVIDLNTESDTVSVIGLHTPC--------SRTPVDMLQGFWNQFRKVRYDGCS-FALVPAARLPVDPLGVGYDAGE-SQIDPRDLLNPILFHGCHGNDMGVILNTLYHGPAT----REASSGWNNSWLRVNGGNSDSTEQSPLNGQVEMM---------------------EALYYKAMTDNTWKKAHPMAGLKKSGLRPMVHDLAVNIPFGVGKHLSQQYYGNDYPAQSSNFLRG-PEHVDGDSNVKITSVQSSDAGDYVNTDKDGLVSGNLEFGGLPDWDPGYKQL----ETTPYTYVPQLGSTTDGIQFMTNRLRSLGWLETQSTVARFAG--------YPSDTAA--KGTVIP------AMNQIPDFLINSENTN-NMVQQNTIPKIFM…
>ADB24817.1_putative_capsid_protein_Chimpanzee_stool_associated_circular_ssDNA_virus
AQASYQEVIDLNTESDTVSVIGLHTPC--------SRTPVDMLQGFWNQFRKVRYDGCS-FALVPAARLPVDPLGVGYDAGE-SQIDPRDLLNPILFHGCHGNDMGVILNTLYHGPAT----REASSGWNNSWLRVNGGNSDSTEQSLLNGQVEMM---------------------EALYYKAMTDNTWKKAHPMAGLKKSGLRPMVHDLAVNIPFGVGKHLPQQYYDNDFPVQSSNFLRG-PEHVDGDSKVKYTSVQSSDAGDYVNTDNDGLVSGNLEFGGLPNWDPGYKQL----ATTPYTYVPQLGSTTDGIQFMTNRLRSLGWLETQSTVARFAG--------YPSDTAA--KGTVIP------AMNQIPDFLINSENTN-NMVQQNTIPKIFM…
>AXV43463.1_putative_capsid_protein_Porcine_serum_associated_circular_DNA_virus_5
ATANYQEVIDLHTESDTVSVIGIHSPC--------TDTPMKMLSGFWKQFRKMKYNGCS-ISLVPAARLPADPLQVSYAAGE-TTIDPRDMLNPIMFHGCHGDNMGSILNMLYS--------GQAGN---TDILRNFGDSIEQNVFDSKMVGNDFV---------------------DALYYKALTDNTWKKAHPQAGFRKSGLRPMVHSVVASAPF-------GMQATPSEGTG------------LYPAPDG---GTIRMGEMG----LD--NGGAVKVKGTPGLMNTTND--------TTVTTAVTPQY-NSISLMTSKLSPLGWQDTYSVHQNTEQT-----------------ATLTGN------AQGDAKALGDMFSTY-YLNEPLTVPKVFM…
>YP_009508855.1_putative_capsid_protein_Camel_associated_porprismacovirus_4
VHATYQEIYDLSTKPGTLSVIGVHTPT--------GRKPYDMLQGFFRQFKKYKYNGITRLVLQPAAQLPADPLQVSLEAG--ENLDPRDLLNPIMFHGAHGTDINAALNVIYKKQGFN----------FQTNSTDTIDLSMFANVEGEVMDSVVV---------------------ENMYYSALSDPSFRKYGVQEVIDIGPLVPLVFRVNTNMYFG--------------PQMS---------YPRDVFPNVGTSSPNGGFSVSDIPS-EVWNGSSNVS---AQTYG---------------------TDMTDMQIFTNGVTELSWMPTR--NAKPSSV-----------------GTDGSPTN----------------------TAFVTVPKLYM…
>QBP37138.1_capsid_protein_Porcine_associated_porprismacovirus
ATASYQEVVDLHTESKTVSVIGIHTPN--------TSTPVKMLGGFWKQFRKVKYLGCS-ISLVPAARLPADPLQVSYGAGE-PTIDPRDMLNPILFHGCHGDDMGAILDTLYS--------GEALG--TSDVVRKHSDSAVLDVFSENQLGNDYV---------------------DALYYRSLTDRTWAKAHPQVGFRKSGLRPLVHQIVANRPF-------SQFSP-DDRVGD-----------IPPVSFNSAGVPKSAGQFGPYSP-SS---GSFAAYPSPGLPDTNEV-------DTQTNFVIGNGGAGGYAFATSGLRPLGWQDTQTSLMTTS---------------QYVSEPLTG------NAEQDAQKIADVWTK---VVVPNTIPKFYM…
>QCC72718.1_capsid_protein_CRESS_virus_sp.
ATASYQEVVDLHTESKTVSVIGIHTPC--------TSTPVKMLQGFWKQFRKVRYLGCS-LSLVPAARLPADPLQVSIEAGE-PTIDPRDMLNPIQFHGCHGDDMGAILDTLYS--------GEAIG--TSDVVRKQSDSTTFDVFSESQFGNDYV---------------------DSLYYRALTDRTWAKAHPQIGFRKSGLHPLVHQIVANRPF-------SQFSP-DDRSGR-----------IGPIVIKGDGIPANAGQMGVFP---EGVNGSFAVYPSPALPDTNEV-------DTQTNFVIERGN-GGYSFATSGLRPLGWQDTQTSVMTTQ---------------QYVSEPLTGK-----NAQQDSSKIADVLKQ---VVVPNTIPKFYM…
>QBP37160.1_capsid_protein_Porcine_associated_porprismacovirus
ATASYQEVVDLHTESKTVSVIGIHTPN--------TSTPVKMLGGFWKQFRKVRYLGCS-LSLVPAARLPADPLQVSIGAGE-PTIDPRDMLNPILFHGCHGDDMGAILDTLYS--------GESSG--TSDVVRKQSDSAVLDVFSENQVGNDYV---------------------DALYYRALTDRTWAKAHPQVGFRKSGLRPLVHQVVANRPF-------SQFSP-DDRTSS-----------LGPTTFKSGGTPVTAGQIGANGGSGSDVTNWVAVLPSPGLPDTVEP-------EGPT-FEINANR-NGYAFATSGLRPLGWQDTQTSFMTTQ---------------AYVSQALTG------NAAQDAQKIADTWTK---VVVPNTIPKFYM…
>AXQ03911.1_putative_capsid_protein_Human_feces_smacovirus_3
ARASYQEVYDLGTRQGKVSVVGIHTPS--------NERPRIMLSGFFNQFRKFRYTGCK-VTLVPASTLPADPLQVSFEAGE-NTIDMRDMLNPILFHGTHGESMQGALNTIFKDQS-----HTYD-----------GPSANADELTFTDDPN--L---------------------VSTYYDALTDRTWRKYPIQQTAQLPNMRPLVWKAGTNYPIV--------------PTT----------SKDYGELGSDGQAIG-RQFVP-------------ELTVTEFGQD---------------------VAYHNMHFMSTGVTPLGWLPTRNFFPVGGSS------------------AQLTD----------------------GDP--VILPKIFM…
>AIK28871.1_Cap_protein_Porcine_stool-associated_circular_virus_7
ATASYQEVVDLHTESKTVSVIGIHTPN--------TSTPVKMLQGFWKQFRKVKYLGCS-LSLVPAARLPADPLQVSIGAGE-PTIDPRDMLNPIMFHGCHGDDMGAILDTLYS--------GEAVG--TSDVVRKQSDSAVLDVFSENQKGNDYV---------------------DALYYRSLTDRTWAKAHPQVGFRKSGLRPLVHQIVANRPF-------SQFSP-DERSGN-----------VGPVVVDHG-TSHASGQIGIN---IN--NGSPTVSAVPGLPDTNAV-------ETEVNFDIGNGGGVGFAFATSGLRPLGWQDTQSSVMTSS---------------EYVSEPLIG------NAEQDAQKVANVWKQ---VVVPNTIPKFYM…
>YP_009054986.1_Cap_protein_Porcine_associated_porprismacovirus_7
ATASYQEVVDLHTESKTVSVIGIHTPN--------TSAPVKMLQGFWKQFRKVKYLGCS-LSLVPAARLPADPLQVSIGAGE-PTIDPRDMLNPIMFHGCHGDDMGAILDTLYS--------GEAVG--TSDVVRKQSDSAVLDVFSENQKGNDYV---------------------DALYHRSLTDRTWAKAHPQVGFRKSGLRPLVHQIVANRPF-------SQFSP-DERSGN-----------VGPVVVDHG-TSHASGQIGIN---IN--NGSPTVSAVPGLPDTNAV-------ETEVNFDIGNGGGVGFAFATSGLRPLGWQDTQSSVMTSS---------------EYVSEPLIG------NAEQDAQKVANVWKQ---VVVPNTIPKFYM…
>AIK28875.1_Cap_protein_Porcine_stool-associated_circular_virus_7
ATASYQEVVDLHTESKTVSVIGIHTPN--------TSTPVKMLGGFWKQFRKVRYLGCS-LSLVPAARLPADPLQVSIGAGE-PTIDPRDMLNPIMFHGCHGDDMGAILDTLYS--------GEATG--TSDVVRKQSDSAVLDVFSENQIGNDYV---------------------DALYYRSLTDRTWAKAHPQVGFRKSGLRPLVHQLVANRPF-------SQFSP-DSRYGS-----------LGPLVSEDG--PKSVGQIGTHTV-SSSYEGSFGVLASPGLPDTVEP-------EGPT-FEINKDL-SGYAFATSGLRPLGRQDTQTSVMTTS---------------QYVSDPLIG------NAEQDAQKIANVLKQ---VVVPNTIPKFYM…
>APG55783.1_cap_Macaca_mulatta_feces_associated_virus_10
ASASYQEVIDLSTTGDTVSAIGIHTPC--------SATPVDMLSGFWRQFQKVRYDGCS-VTLVPAARLPVDPLGVSYEAGE-ATIDPRDLLNPILFHGCHGNDMGYILNQLYSGDAT----------ISEAWMQKVGASDSTEQLNMIADGAESINT-----------------VAEALYYKALTDNTWKKADPQRGFKKSGLRPLVHDLAVNVPFGVGKHLGAEVTGTSASIQNGRFATASPTHPAGSGND--DSIQTSDLG-FLNTGFNSLGFPDTTWTPIIGQNPG---------------KLVIGSNPNGIQFMTNRLRSLGWLDTRSPLARIQTGSSGVT--IPSGSRAGDIGPSTPSGPS-RSVTDVYAKVIAEDGNT-ARAVENTIPKIFM…
>QBP37048.1_capsid_protein_Human_associated_porprismacovirus
ATASYQEVIDLHTESKTVSVVGIHTPC--------TSTPVKMLGGFWKQFRKVKYLGCS-LSLVPAARLPADPLQVSYGAGE-PTIDPRDMLNPILFHGCHGDDMGAILDTLYS--------GEASG--TSDVVRKQSDSVNFDVFSENQVGNDYV---------------------DSLYYRALTDKTWAKAHPQIGFRKSGLRPLVHQLVANRPF-------SQFSP-DDRVAS-----------LGPTVLNSNGLPANVGQIGELAS-GTNTNNYIGTYSTPGLPDTVEP-------EGPT-FEINPNHNG-YAFATSGLRPLGWQDTQTSVMPSP---------------GYVSASLTG------NPQQDAQKIADVWKQ---VVVPNTIPKFYM…
>QBP37060.1_capsid_protein_Porcine_associated_porprismacovirus
ATASYQEVIDLHTESKTVSVVGIHTPC--------TSTPVKMLGGFWKQFKKVKYLGCS-LSLVPAARLPADPLQVSYGAGE-PTIDPRDMLNPILFHGCHGDDMGAILDTLYS--------GETQG--TSDVVRKQSDSVNFDVFSENQVGNDYV---------------------DALYYRALTDKTWAKANPQIGFRKSGMRPLVHQIVANRPF-------SQWSPGFNRSVN-----------LGPIVVDNDGSVTRGGQLGINP---ANRGGPLSVYPSPGLPDTNTV-------ENETNFVINNEGSGGYAFATSGLRPLGWQDTQSSYVPSSAAN-----------YGYTSESLTG------NATQDAQKIADVWKQ---VVVPNTIPKFYM…
>AIK28873.1_Cap_protein_Porcine_stool-associated_circular_virus_7
ATASYQEVVDLHTESKTVSVIGIHTPN--------TSTPVKMLGGFWKQFRKVRYLGCS-LSLVPAARLPADPLQVSIGAGE-PTIDPRDMLNPIMFHGCHGDDMGAILDTLYS--------GEATG--TSDVVRKQSDSAVLDVFSENQVGNDYV---------------------DALYYRSLTDRTWAKAHPQVGFRKSGLRPLVHQIVANRPF-------SQFSL-DDRSGN-----------LGPSVINSNGIPKSAGQIGVNPT-VT--DGRLGVYPTPGLPDTNAP-------ETQTNFVIEPDR-TGYAFATSGLRPLGWQDTQTSVMTTS---------------QYVSDPLIG------NAEQDAQKIANVLKQ---VVVPNTIPKFYM…
>APA32004.1_capsid_protein_Human_feces-associated_smacovirus
ASASYQEILDVNTVKGNVTIIGIHTPT--------GNTPVRRLSGFFSQFRKFRYKGCS-VQVVPAATLPADPLQVGFEAGE-NTIDMRDMLNPILFHGTHGESLQIAWNNIFYNHD-----RFNSETAAGSG-YITGAGMDADDVAFADATNSPV---------------------ETQYYQAITDRTWRKFGIQSTFKLPFMSPRVWKAATVYPIL--------------ADA----------YTDAGAMNA-ETTAG-DVYLPA--GSYFADAHDFGLSLKVGTN----------------------KEVLNQHWMSSGTTPLGWLPTVTFPNV?T---------------------TTKS----------------------APP--TVLPKIFM…
>QBP37108.1_capsid_protein_Porcine_associated_porprismacovirus
ATASYQEVIDLHTESKTVSVVGIHTPC--------TSTPVKMLGGFWKQFKKVKYLGCS-LSLVPAARLPADPLQVSYGAGE-PTIDPRDMLNPILFHGCHGDDMGAILDTLYS--------GETQG--TSDVVRKQSDSVNFDVFSEKQLGNDYV---------------------DALYYRALTDKTWAKAHPQIGFRKSGMRPLVHQLVANRPF-------SQFSP-DDRSGT-----------LGPAVLDSNGFGSNPGQIGLQTS-ATNVNNGIFAVSQPGLPDTNAP-------ETETNFVIDANHSG-FAFATSGLRPLGWQDTQTSLMTTS---------------EYVSEPLTG------NATQDAQKIADTWTK---VVVPNTIPKFYM…
>YP_009508829.1_putative_capsid_protein_Odonata-associated_circular_virus_5
AQASYQEIIDLNTVTDKVSVLGIHTPV--------TDTPYTFLKPFFDAFQKYHYDGCS-LTMVPAARLPADPSQVSYESGE-QPIDPRDLLNPILWHGAHGESLGAVLNQFYD----------ASG-STSDIGREFFDSGEVSRASLTQVGNDALY--------------------ESLYYRALTDNSWRKAHPQTGLRVKGLHPLVYSVGTDAQYLN--NPTGTTTPQVPRSAN------------SPLPPSDAGPMTSVGAAGTMG-KGTSSPYGLQSLNPQGLQDTSDS--------GDLTYVRSLPTPRTSQFFTERLHGLGWLDTRVRISSTSG----------------FQAEVSG------NQTLDRMAVENLYEQVEDSQTINYLPRLFM…
>QCC72678.1_capsid_protein_CRESS_virus_sp.
AKASYDEVYDFGTKSGQVTVIGIHTPSVEAGV-VNRATPYQMLSGFFNQFRKFRYKGAR-VTIVPAAQLPADPLQVSFEAGQ-PTIDPRDLLNPVLFHGCHGESLAQALDSILGDGSASS-G-------------AHSFDTPSLDVDEKAIAQSLI---------------------ANEYYSALTDKTWRKFGVQTPARLPDLYPLVWNAGTTFPMM--------------GKTGMMDSFSVIEKLSNQLKAAGQAGLD-ADEIHS--GMFFNPPMEWRAN--LDGGTG--------------------QNYHAQRFLSIGVKRLGWLPTYVSNVVTNEG-----------------TIDSPV----------------------VPS--PLLPKLYM…
>QBP37142.1_capsid_protein_Porcine_associated_porprismacovirus
ATASYQEVIDLHTESKTVSVVGIHTPC--------TSTPVKMLGGFWKQFKKVKYLGCS-LSLVPAARLPADPLQVSYGAGE-PTIDPRDMLNPILFHGCHGDDMGAILDTLYS--------GEVVG--TSDVVRKQSDSVNFDVFSENQVGNDYV---------------------DSLYYRALTDRTWAKANPQIGFRKSGMRPLVHQIVANRPF-------SQFAG-KFRSSN-----------ISPTVTEYDDTHNSIGQMGVNAG-GNNVFNYIGVESTPSLPDTQTL-------ETETNFVIEDNHSD-YSFATSGLRPLGWQDTQTSCMTTA---------------EYVSDKLTG------NATTDAQKIAQTWTQ---VVVPNTIPKFYM…
>QBP37046.1_capsid_protein_Human_associated_porprismacovirus
ASASYQEILDVNTVKGNVTIIGIHTPT--------GNTPVRRLSGFFSQFRKFRYKGCR-VQVVPAATLPADPLQVGFEAGE-NTIDMRDMLNPILFHGTHGESLQIAWNNIFYNHD-----RFNGDGTHGTG-YIVGAGLDADDVAFADATNSPV---------------------ETQYYQAITDRTWRKFGIQSTFKLPFMSPRVWRASTTVPIL--------------GNG----------VVDVGNMNTGPDYAG--GTFPL--GSLFDSGNGNGLTQKVGSN----------------------GEVLDQHWMSSGTTPLGWLPTVTLPCFNGN--------------------TLVT----------------------APA--TVLPKIFM…
>YP_009551449.1_capsid_protein_Alces_alces_faeces_associated_smacovirus_MP78(2)
AFASYHEIIDLHTESDKVGVIGIHTPT--------DYTPHRMFGGYFKQFKKFKYLGCS-ISLVPAARLPADPSQVSYGAGE-PPIDPRDLLNPIMFHGCHGNDLGNVLNRLYTLNSD----GVSGG--FATNIQESDSVLKFEEITNSYYDDNLL---------------------ENLYYKALTDNTWRKAHPQRGFRKGGLRPLIYSMATNVQI------------------------------MNPNEFSTERLAGSNGHLSITSPINTGMPEDFAFS-VSGSSGRFSR----------------GVIDDGVKVFTPHLTGLGWLDTRSVITQGVES----------------DWTTLS------DTDAIASAQDSIVNK----EVVTTLPKIFM…
>QAA77614.1_capsid_protein_partial_Smacovirus_sp.
ASASYQVILDVNTVKGNVTIIGIHTPT--------GSTPVRRLSGFFDQFRKFRYKGCS-VQVVPAATLPADPLQVGFEAGE-NTIDMRDMLNPILFHGTHGESLQIAWNNIFVNPN-----RYDG-SAN-TASYSEGAGVDASDLTFGNVTNSPV---------------------ETQYYQAITDRSWRKFGIQSTFKLPFMSPRVWKASTLYPII--------------PNS----------LQSNGSMNTGNTTLP-EGFLPP--GTYFDNYDGRGLTMPIDGD----------------------GHVLDQKWMSSGTTPLGWLPTVTMPRVNPDN-----------------GSSVTM----------------------APR--TVLPKIFM…
>APA32001.1_capsid_protein_Human_feces-associated_smacovirus
ASASYQEILDVNTVKGNVTVIGIHTPT--------GSTPVRRLSGFFAQFRKFRYKGCS-VQVVPAATLPADPLQVGFEAGE-NQIDMRDMLNPILFHGTHGESLQVAWNNIFVNPN-----RFDG-SASGNSSYKTGAGFDASDLTFADSTNNPV---------------------ETQYYQAITDRTWRKFGIQSTFKLPFMSPRVWKASTIYPIL--------------PNG----------YQQNGSMNTGDTPLP-EGFLPP--GTYFDNYDGRGLTMPIDGQ----------------------GHILDQKWMSSGTTPLGWLPTVTMPRVDPNN-----------------ATSVTL----------------------APR--TLLPKIFM…
>QCC72698.1_capsid_protein_CRESS_virus_sp.
ATANYQEVIDLHTESDTVSVIGIHSPC--------TETPLKMLGGFFDQFRKFKYNGCS-ISLVPAARLPADPLQVSYAAGE-PTIDPRDMLNPIMFHGCHGDDMGVILNSLYST--F----GNLSSEQYNDVKRNASDSIDQNVFNTRQIGSEYV---------------------EALYYKALTDNTWRKAHPQQGFRKSGLRPMVHRVVAGRPI-------SQHYMPTSPTDQG---------VAYDGSIGKNNSKSKYAEMGSTV-LSSLNPEPIEAGAVSSLPYTTVN-------GELVEFHIGEDN-SQNSLFTSRLEPLGWIDTRSRHVKGIN------------------GQLKGN-------MSDKGTVATAWSS---VESKNFIPKVFM…
>QCC72722.1_capsid_protein_CRESS_virus_sp.
VKAKFQEIYDMGTVSGRTTILGIHTPQ--------GDRVQKLLGGFFRQFRKFKYSGCS-ITMVPAAQLPADPLQVSFEAGE-LTCDPRDLLNPILFHGCHGESLNAILNQY--LSTT----------------QTN--GSVGETRPTLQEA-------------------------ESGYYSALSDPSFRKFGIQSGAKVN-LTPKVHPLVMTNPVV--------------PNDS--------SLRYYATVGSQKVYGSVAGSRVG-QVEDLDPD-KAGFAGGFDSLGYTVP------FINN--SGVSAMYGVAPVMFSNGLKTLGWLPTTSAPPMLKEG-----------------VNTYDPTE--------AAAGSVEPVVSSAPIGVTKLPKLFM…
>QCC72690.1_capsid_protein_CRESS_virus_sp.
VKAKFQEIYDMGTVSGRTTILGIHTPQ--------GVHVQNLLGGFFRQFRKFRYCGCS-VTMVPAAQLPADPLQVSFEAGE-LTVDPRDLLNPILFHGCHGESLNEILNNY--ISNA----------------DMTNTSSVIESRPTLAET-------------------------EAGYYSALSDPSFRKFGIQSGAKVN-LKPMVHPLVLTNPLV--------------PSES--------KTTLKRTISGQQGATAVLGELTG-NIRDMDNNTDQVFYGGIQNPVPLAP------LVNH--EGLEFAYGITPQMFSNGLRPLGWLPTTTFPPAPKVG-----------------ENKVG-----------TGTGSTYEVTEYT-IGPTILPKLFM…
>QBP37110.1_capsid_protein_Porcine_associated_porprismacovirus
VKAKFQEIYDMGTVSGRTTILGIHTPQ--------GVHVQNLLGGFFRQFRKFRYTGCS-VTMVPAAQLPADPLQVSFEAGA-LTVDPRDLLNPILFHGCHGESLNEILNNY--ISNA----------------DMTNTSSVVESRPTLAET-------------------------EAGYYSALSDPSFRKFGIQSGAKVN-LNPMVHPLVLTNPLV--------------PSES--------KTTLKRTVSGQQGATAVLGELTG-NIRDMDNNTDQVFYGGIQNPVPLAP------LVNH--EGLEFAYGITPQMFSNGLRPLGWLPTTTFPPAPKVG-----------------ENKVG-----------TGTGSTYEVTEYT-IGPTILPKLFM…
>YP_009252321.1_putative_capsid_protein_Porcine_stool-associated_circular_virus
VKARYQEIYDFGTQAGKTTILGVHSPT--------GNKVQEMLGGFFRQFRKYRYSGCT-VTMVPAAQLPADPLQVSFEAGA-LTIDPRDMLNPILFHGAHGESLNEALNLIYNTSTA----------------EMVDGASVKEIRDQFSISSWGS---------------------ENAYYSALCDPSFKKFGIQSGAKVN-LRPMVHPVVLNHAML--------------PSDS--------GVEYDNASNHYDMASDGVGQILG------DNRIGQGAIGNIAEVS-----------------GAEAVSVVPRQMFTSGLRPLGWLNTTQFAAPINVP-----------------NGSTN--------------------IDWF-LSYSYIPKIMM…
>QBP37066.1_capsid_protein_Porcine_associated_porprismacovirus
VKAKFQEIYDMGTVSGRTTILGIHTPQ--------GDHVQNLLGGFFRQFRKFRYCGCS-VTMVPAAQLPADPLQVSFEAGE-LTVDPRDLLNPILFHGCHGESLNEILNQY--LATT----------------DMTNTSSVDEVRPTLAET-------------------------EAGYYSALSDPSFRKFGIQSGAKVN-LKPMVHPLVLTNPMV--------------PSES--------KTTLKRTVSGQQGATAVLGELTG-NIRDMDNNTDQVFYGGIQNPVPLVP------LINN--SGLEYAQGVTPMMFSNGLRPLGWLPTTTFPPAPKVG-----------------ENKVG-----------TGTGSTYEVTEYT-IGPTILPKLFM…
>YP_009030024.1_putative_capsid_protein_PoSCV_Kor_J481
VKARYQEIYDFGTQAGKTTILGVHSPT--------GNKVQDMLGGFFGQFRKYRYSGCT-VTMVPAAQLPADPLQVSFEAGA-LTIDPRDMLNPILFHGAHGESLNEALNLIYNTSTA----------------EMIDGPSVKEIRDQFSISSWGS---------------------ENAYYSALCDPSFKKFGIQSGAKVN-LRPMVHPVVLNHAML--------------PSDS--------GVEYDNASNHYDMASDGVGQILG------DNRISQGAIGNIVEVG-----------------RADAVSGVPRHMFTRGLRPLGWLNTTQFAAPLNVP-----------------AGATN--------------------KDWF-LSYTYIQKIMM…
>ANC51541.1_putative_capsid_protein_Porcine_stool-associated_circular_virus
VKARYQEIYDFGTQAGKTTILGVHSPT--------GNKVQEMLGGFFRQFRKYRYSGCT-VTMVPAAQLPADPLQVSFEAGA-LTIDPRDMLNPILFHGAHGESLNEALNLIYNTSTA----------------EMVDGASVKEIRDQFSISSWGS---------------------ENAYYSALCDPSFKKFGIQSGAKVN-LRPMVHPVVLNHAML--------------PSDS--------GVEYDNSSNHYDMASDGVGQILG------DNRIGQGAIGNIAEVS-----------------GAEAVSVVTRQMFTSGLRPLGWLNTTQFAAPINVP-----------------NGSTN--------------------IDWF-LSYSYIPKIMM…
>YP_009054988.1_Cap_protein_Porcine_associated_porprismacovirus_9
-------------RKAFLLCWSFLLLM--------VFVLLGILLGFFAQFRKFRYAGAK-VTFIPAATLPADPLQVSYEAGE-PTIDPRDLLNPILHKGIHGDALGNLLEEYKQVLASGS----------------------------SLELTKTAAA-----------------NYMTLYYQCLTDPSFKKSGLRQGFVQN-LYPLVYSLGTNRQIMPS------------RIF--------------TAGASGLTVGDPSLMETGKIFSETDGQFEYNDETWGVSVRRSLG-------QAQQNLKDNAIEWKTYDEFTTKPTRLGWLDTLQIIRDNQSS---------------MPDSQVTG----VNIELSIRNPQDPLASRVTPCNFTTLPKIPM…
>QBP37100.1_capsid_protein_Porcine_associated_porprismacovirus
AKASYSEVYDMHTEEGVPTMLEFSTPH--------GIRPLRYLTGFFSQFRKFRYVGAK-VTFIPAATLPADPLQVSYEAGE-PTIDPRDLLNPILHKGIHGDALGNLLEEYKQVLASGE----------------------------SLELTKTATA-----------------NYMTLYYQCLTDPSFKKSGLRQGFVQK-LYPLVYSLGTNRQIMPS------------GIK--------------TAGAASQIVGSPDTLNPFGYFSETDGQFFFNDETDGVTARRNFG-------QGQQNLADNSITWETYDEFTTKPTRLGWLDTLQVLRDN------------------TPTPWNIN----YNVEISKEMS-EIKASKVTPCNFTTLPKIPM…
>QBP37152.1_capsid_protein_Porcine_associated_porprismacovirus
AKASYSEVYDMHTEEGVPTMLEFSTPH--------GFRPVRYLTGFFAQFRKFRYVGAK-VTFIPAATLPADPLQVSYEAGE-PTIDPRDLLNPILHKGIHGDALGNLLEEYKQVLASGS----------------------------SLELTKTATA-----------------NYMTLYYQCLTDPSFRKSGLRQGFVQK-LFPLVYSLGTNRQIMPS------------SLK--------------GSGAASQIVGDSNVLDPSGFFSETDGQFFFNDETDGATARRNFG-------QGQQNLKDNSITWETYDEFTTKPTRLGWLDTLQVMRDN------------------TATPWNVN----YSVELSTEMS-ELKASKVTPCNFTILPKIPM…
>QDM14412.1_capsid_protein_Human_associated_porprismacovirus_3
AKATIQEVYDLQTQDAYMSILKVHTPI--------GNNVPTRLQGFFAQFSKFRYVGAK-VTLVPASTLPADPLQLSYEAGE-ATIDPRDMVNPILWKHWHGEAMTDHMLVETDADPYG-------------VGLSG--VDGTSIG----VKKAA--------------------NSNNLYSACLCDPSFRKSSIQSGFSVF-VKPYAYNLVS--------------------------------------GFQSLAGPDGETLFHLTISGTN-----QYTSMVGPYEKGFT------GVNDA----TVKNEWPANAMFTNKMTRLGWMDTVSK-------------------------VS---------------------RENMNALVPALLPDLPM…
>QBP37146.1_capsid_protein_Porcine_associated_porprismacovirus
--ASVMEIYDLQTNVGKGTVLKVHTPT--------GNNVKRHLFGHFLQYKRYKYLGAK-VSLIPASTLPADPLQLSYEAGD-QNIDPRDMVNPILWKHYHGETMTTDVLHVQDQLPYDQ---------DGMVDPY---VAGYSIGEANYAQLGTSGV-----------------AIDKVYPRALMDTSFRKAGVQTGFSTY-VKPFVYNVTSNIQLAPG------------LRGG-------SSSALQSSKFMGLSNLDPTSQVTVPPIN--------GPDLYGPRESGYK-------SNAGAGQSSNTELKYRLDFQTSNLVPLGWQDTLSRDFSTTTG---------------SSGSTG--------------VSGSPYDSMGDFGVGPNLPDIPM…
>QDM14414.1_capsid_protein_Porcine_associated_porprismacovirus
--ASVMEIYDLQTSVGKGTVLKVHTPT--------GNNIKRHLLGHFLQYKKFKYLGAK-VTLVPASTLPADPLQLSYDAGE-ANIDPRDMVNPILWKHYHGETMLTDVLPTDELKDYDQ---------KTNLDTEG--VNGSALEQSLYGYRSA-SS-----------------ALDSVYPRTLMDTSFRKAGIQTGFTTF-CKPFVYNVVSNVQLLP-------------RSA--------TVNQAVPDKFMNSTVSATPNDAYPVFMKHTGTEADDGDMLKGPGTTHWI-------KDVNYTSQPKSQTGGNLVMTTNKLVPLGWMDTLSREG---SG---------------GTENSNN---------PLAANSPNSYNFAGDASIGANLQNVPM…
>QDM14424.1_capsid_protein_Porcine_associated_porprismacovirus
--ASVMEIYDLQTKVGQGTVLKIHTPT--------GTNVKRHLFGHFLQYKQFKYLGAK-LSLIPASTLPVDPTGLSYEAGD-ATVDPRDMVNPILWKHYHGETMLTDTLPGSEAEIYGNN-------PDGPSNSNS--YIGTSIDKFGYAQYSN-QS-----------------QFDYVYPNALMDTSFRKSGIQSGFSTF-VKPFVYNVVNTKQMLPY------------ASG-------SSN----AGLFSGVSSNG--DGQVN---PVR---AGTSGELEGDFESQYIEP----KPSGTGVNVVKYNSQFIPEMFTNRLTPLGWMDTLQRMHENING---------------GTAVGIL---------P--EGLSSSMAISGTPNIGPYLPKIPM…
>QBP37136.1_capsid_protein_Porcine_associated_porprismacovirus
--ASVMEIYDLQTQVGKGTVLKVHTPT--------GNNVKRHLLGHFLQYKQFKYLGAR-VTLIPASTLPADPLQLSYDAGD-ANIDPRDMVNPILWKHYHGETMLTDILKSNPEQSYDQ---------EQNIDV----LPGSALDSQIYNQIGEASN-----------------QMDRVYPKTLMDTSFRKAGIQQGFSTF-VKPYAYNVVSPVQLLP-------------REV-------PVTPGSTRYRMMGYNDVLGVGLEGS--YPVQ---TSSG-KLTGSAVMKYA-------NDNS----LVYGMEPNLTLCTNKLTPVGWMDTLSRESVAPGT---------------AITGTN----------AITANVPNGNPVSGDFALCPNLAAYPM…
>QBP37084.1_capsid_protein_Porcine_associated_porprismacovirus
--ASVMEIYDLQTNVGKGTVLKVHTPT--------GNNVKRHLFGHFLQYKRYKYLGAK-VSLIPASTLPADPLQLSYEAGD-QNIDPRDMVNPILWKHYHGETMTTDVLHVQDQLDYSQ---------KDMVDPY---VAGYSVGESNYAQFGTNGV-----------------PIDKVYPRALMDTSFRKAGVQTGFSTY-VKPFVYNVTSNIQLAPG------------LSG--------SDPKFDSSKFMGMPYPGATSQQTIEPITRS------GDYLTGPRESGYK-------SDAN-LINNGTEPKYRLAFQTSNLVPLGWQDTLSRDFNGSS----------------TVTGGS--------------AIGSSIQNMGDFGIGPNLPDIPM…
>QBP37120.1_capsid_protein_Porcine_associated_porprismacovirus
--ASVMEIYDLQTSVGKGTVLKVHTPT--------GNNIKRHLFGHFLQYKRYKYLGAK-VSLVPASTLPADPLQLSYEAGD-QNIDPRDMVNPILWKHYHGETMTTDVLHVQDQLDYSQ---------KDMVDPY---VAGYSVGEANYGQFGTSGV-----------------PIDKVYPRALMDTSFRKAGVQTGFSTY-VKPFVYNVTSNIQLAPG------------LTG--------TDKVFRADRFMGLNNPNPTSQQTINPISIN------GNYLTGPFESGYK-------SDAKNSLTDNVEKKYRLSFQTSNLVPLGWQDTLSRDINNTTG---------------GISTGA--------------VVGSDISAMGDFGIGPNLPDIPM…
>QBP37094.1_capsid_protein_Porcine_associated_porprismacovirus
--ASVMEIYDLQTSVGKGTVLKVHTPT--------GNNIKRHLLGHFLQYKKFKYLGAK-VTLVPASTLPADPLQLSYDAGE-ANIDPRDMVNPILWKHYHGETMLTDVLPSDELKDYNQ---------KTNLDTAG--TNGSALEQALYGYRS--SS-----------------QLDSVYPRTLMDTSFRKAGIQTGFTTF-CRPFVYNVVSNVQLLP-------------RSG--------KDGNANPSSFMNSSIYNNPEDAYPVFMKHSGTETEDGDMLKGPGTTHWV-------KGATTASNPKSQTGGNLVMTTNKLVPLGWMDTLSREG---SG---------------GTENANM---------ALAAMPPSGNSISGDAAIGANLQNVPM…
>QDM14428.1_capsid_protein_Porcine_associated_porprismacovirus
--ASVMEIYDLQTQVGKGTVLKVHTPT--------GNNIKRHLLGHFLQYKQFKYLGAK-LSLVPASTLPVDPTGLSYEAGD-TTVDPRDMVNPILWKHYHGESMLTDALYDEELKNYNSI-------NDNPYEFN-----GSAVGRELYN-VAG-SG-----------------TIDAVYPKALMDVSFKKAGIQTGFSTF-IKPFVYNVVNARQMLPY------------TDT-------TAS----AWAFSGVNPAA-SPSVAN---PVR---GNNNGDLAGSYENEYN-------ANGS----VNFDSNFVPEMFTNRLTPLGWMDTVQRIHKNVSG---------------GEASAIG---------P--DVLSS--TIYGQISLQPFLPNIPM…
>CRY97841.1_hypothetical_protein_uncultured_prokaryote
--ACISEVYDLNTEVGKGTVLKIHTPI--------GNNVKRHLFGHFLQYKKFRYLGAD-VQLVPASTLPADPLSLGYEAGE-PTIDPRDMVNPILYKWYHGESMLTDHLTIFNPRPYTGV-------PEDAYEKLDQGYMGDSIDKQQYQNQFL-ST-----------------ELDHVYPMALMDPSFKKAGVQQGFRTI-CRPYVYEVVTNKQILP------------------------------NQMFSVSSPNSEPVIESDNVYP----------QLFGKTNGVTG------YADG-------FAVTSDGTGFTNKLTPLGWLDTVTNHWSFLDD---------------NALNGIDPDFIPLSQPAEGNVNSKIAGTSGSFASQTYLPNIPM…
>QDM14426.1_capsid_protein_Porcine_associated_porprismacovirus
--ASVMEIYDLQTQVGKGTVLKVHTPT--------GNNIKRHLLGHFLQYKQFKYLGAK-LSLVPASTLPVDPTGLSYDAGD-TTVDPRDMVNPILWKHYHGESMLTDALYDEELNNYNSI-------NDNPYEFN-----GSAVGRELYN-VAG-SG-----------------TIDAVYPKALMDVSFKKAGIQSGFSTF-IKPFVYNVVNAKQMLPY------------TDT-------STS----AKYFSGANPIVKNPPVAN---PIR---GNNNGDLAGVYENEYD-------SNGT----VKYSTNFVPELFTNRLTPLGWMDTVQRIHKNVDG---------------GNSTAIS---------P--DVLSD--AKYGQMALQPFLPNIPM…
>QCC72736.1_capsid_protein_CRESS_virus_sp.
--SSVMEIYDLQTTVGKGTVLKVHTPT--------GNNVKRHLLGHFLQYKKFKYLGAR-VSLIPASTLPADPLQLSYDAGT-ADIDPRDMVNPILWKHYHGETMLTDVNPREALLNYSM---------TDGADLS---ITGSSIDEIDYNKP---SN-----------------SLDYVYPSTLMDTSFRKAGVQTGFSTF-VKPFIYNVVTSNQLLP-------------MGGAS-----SDTNVSHSPRFMGNAGFRTSTDAGPSFYPVR---EGPDGVLLGGAENMNV-------PGET----PKHNWSPNTTFTTNKLVPLGWMDTLSRTNQMRTT---------------LVNPVAG---------AVNSLVPSDSQLSGDFQIGPNLMNVPM…
>QBP37164.1_capsid_protein_Porcine_associated_porprismacovirus
--ASVMEIYDLQTQVGKGTVLKVHTPT--------GNNVKRHLLGHFLQYKQFKYLGAR-VTLIPASTLPADPLQLSYEAGD-ANIDPRDMVNPILWKHYHGETMLTDVLNTTHAKNYDL---------QQNVDP----VSGSAVDEQFYDQLGGTTS-----------------EIDVCYPRTLMDTSFKKAGIQQGFSTF-VKPFVYNVVSNTQLLP-------------RNY-------FYNSGSDVNKFMGAGVGNASQMTDH--YPVV---TSGN-YLSGSDVVKYT-------AEDS----LAHQFQANLNLTTNKLVGLGWLDTLSRDVNSFAD---------------VSQNTS----------TVGYNVPGIYPLSGDFAVSPNLPNIPM…
>QBP37078.1_capsid_protein_Porcine_associated_porprismacovirus
--ASVMEIYDLQTQVGKGTVLKVHTPT--------GNNVKRHLLGHFLQYKQFKYLGAR-VTLIPASTLPADPLQLSYEAGD-ANIDPRDMVNPILWKHYHGETMLTDVLNTTHAKNYDL---------QQNVDP----VSGSAVDEQFYDQLGGATS-----------------EIDVCYPRTLMDTSFKKAGIQQGFSTF-VKPFVYNVVSNTQLLP-------------RNY-------FYNSGSDVNKFMGAGVGNASQMTDH--YPVV---TSGN-YLSGSDVVKYT-------AEDS----LAHQFQANLNLTTNKLVGLGWLDTLSRDVNSFAD---------------VSQNTS----------TVGYNVPGIYPLSGDFAVSPNLPNIPM…
>QDM14446.1_capsid_protein_Porcine_associated_porprismacovirus
--ASVMEIYDLQTQVGKGTVLKVHTPT--------GNNIKRHLLGHFLQYKQFKYLGAK-LSLVPASTLPVDPTGLSYEAGD-TTVDPRDMVNPILWKHYHGESMLTDALYDEELKNYNAI-------NDNPYEFN-----GSAVGRELYN-VSG-SG-----------------TIDAVYPKALMDVSFKKAGIQAGFSTF-IKPFVYNVVNARQMLPY------------RDT-------NTSGERTSYYFSGLNPGP-NPIVSN---PVR---ANPSGDLAGSYESEYN-------PNGS----VDYNANYIPDMFTNRLTPLGWMDTVQRIHRNSNG---------------GTNTAIV---------P--DVLSS--AIYGQMALQPFLPNIPM…
>QBP37150.1_capsid_protein_Porcine_associated_porprismacovirus
--ASVMEIYDLQTTVGKGTVLKVHTPT--------GNNVKRHLLGHFLQYKKFKYLGAK-VSLIPASTLPADPLQLSYDAGE-ANIDPRDMVNPILWKHYHGETMLTDVNPRSELLGYAM---------GNGNDTS---VRGSSLSSQPYNKP---SD-----------------SLDYVYPSTLMDTSFRKSGVQSGFSTF-VKPFIYNVVTATQLLP-------------MNG-------PPANGSDTTPFVGNQFLRPTTEVGDNYYPVR---EDGNGNLLGGASNMNV-------PGAS----PQHEWSPDTTFTTNKLVPLGWMDTLSRTNQMSSA---------------LADPAAG---------YVAPEGLGQYQITGDFSIGPNLMNVPM…
>QCC72730.1_capsid_protein_CRESS_virus_sp.
--ASVMEIYDLQTSVGKGTVLKVHTPT--------GNNVKRHLLGHFLQYKKFKYLGAK-VTLIPASTLPADPLQLSYDAGD-QNIDPRDMVNPILWKHYHGETMLTDVNPSSELMNYSM---------SDGADTS---IIGSSVAEQPYNKP---AD-----------------NLDYVYPATLMDTSFKKAGVQTGFSTF-VKPYIYNVVTPNQLLP-------------MNGGS-----VDSTGENSPRFMGTTGLRGSTVVGDDVYPIR---EHSDATLLGGAVNMNV-------PGQT----PQHKWEPNTTLTTNKLVPLGWMDTLSRTNQFAPA---------------VLDPKAG---------YVNPLVPAGRQLSGDFQVGPNLMNVPM…
>QCC72672.1_capsid_protein_CRESS_virus_sp.
--ASVMEIYDLQTTVGKGTVLKVHTPT--------GNNVKRHLLGHFLQYKKFKYLGAK-VTLIPASTLPADPLQLSYDAGD-QNIDPRDMVNPILWKHYHGETMLTDVNPREALLDYSM---------TDGADLS---VFGSSIDEIDYNKP---SE-----------------NLDYVYPATLMDTSFKKAGVQTGFSTF-VKPFIYNVVTSKQLLP-------------MTGGS-----LDSTGKNSARFMGTTGRRTSGDAGPSFYPVR---EDVDGTLLGGAEDMNV-------PGQT----LQHQWEPNTTFTTNKLVPLGWMDTLSRTNQMNAT---------------VKDPAAG---------AVNPISPAGFQLSGDFQVGPNLMNVPM…
>QCC72742.1_capsid_protein_CRESS_virus_sp.
--ASVMEIYDLQTSVGKGTVLKVHTPT--------GNNVKRHLLGHFLQYKKFKYLGAK-VSLIPASTLPADPLQLSYDAGT-ADIDPRDMVNPILWKHYHGETMLTDVNPRSELLGYAM---------GNGNDTS---VRGSSLSSQPYNKP---SE-----------------NIDYVYPTTLMDTSFRKAGVQSGFSTF-VKPFIYNVVTATQLLP-------------MNG-------PPANGSDTTPFVGNQFLRPASEVGDNYYPVR---EDANGNLLGGAENMNV-------PGAS----PQHEWSPDTTFTTNKLVPLGWMDTLSRSNQMTAS---------------LKDPASG---------YVAPEGLGQYQITGDFSIGPNLMNVPM…
>YP_009163760.1_cap_protein_Rat_associated_porprismacovirus_1
--ASISEIYDLSTTVGQGTVLKIHTPT--------GNNVRRHLLGYFLQYKKFRYVGAK-VTLVPASTLPADPLQLSYAAGE-PTIDPRDMVNPILWRHYHGEAMLTDPLARTFPEPYGS---------EINPGTSE--IIGTSIDRQDYTSGAG--------------------DINQIYPMCLMDPSFRKAGVQSGFSTF-VKPYVYKLATNAQLLP------------------------------MRGFTTPSSGAAYTWNTNKIEPTI-----GGTQESYLVDPVLS------EDNSS----YVPDDLKGNVIFTNKLDRLGWMDTVTRTLLTGSK---------------PLAVSPIPG--PASSGTAIESGTGGNQTGGNFALQTYLPNIPM…

## Sheet: Supplementary Data 13
>AXH74563.1_putative_capsid_protein_CRESS_virus_sp.
-----MAVKTPTEKCIPIGALADT-G--------GAGGTLIVKASKFASQMNHRLYRQTRNYSLKFSLQALT---------------AADDHEIGYDFY----------TLPNN----------WFVHGAIKYAYRTYMQA---HQDELD--AGIKFSRWSDFTIDEQNPDG----------TWEQSQVFLYDGDGFA-A--------------ISGDQEHVDSSITLADGST------------------------SKSFRLLGT-------------------DSGAFNIFREYANMLKY-------RTSADTSVS--SSQP----------YDGLL-DLKD---ADKMAED---GDRPPYDSDFATIL----------DDGTDDQNILVYQDSIVY…
>AXF52657.1_putative_capsid_protein_CRESS_virus_sp.
-------KPHDTHRFLRFVLTHTGEN----------EDFHYLDLSKVLSQINRRLYRQGGTYHVANVTVHD------------------SQGDAYVKFA----------GLPDT----------WYTQAAWKMGFEAWKTQ--RAAAQSTG--TRLSGRYSDFKVFLNDDARSD--------VDQLAFKDIENDGIAS--------------------GDWDYSKFYIQDDDGDG--------------------VDEMLIHMMGANNGDPNTGDAN--------SISLLGNFSKVIATSAN-------EPNIPSQADGSIFTL----------LAGGPGGS------EVVKEIVQDMETE-NDYPPYNSE----------LGGAGSNCA-DPWQYREV…
>AXH73133.1_putative_capsid_protein_CRESS_virus_sp.
--------KMKTQRFLYYNIAHSGNG----------SDDTYIDLARDLSAVNRRLYRQGMEYSISNISVHD------------------SQGDAQVLIS----------TAPST----------WATHESWQLAFDGWKRQ--RAQLLEEAGGNMQTPRWSDFKVYLNKEHVYDG--------DWPSVVDDGNQAILGTG--------------ANNGAEWDYADMSFNKGGL---------------------RFDDHAIGLLGTHQFSSITNETTPHDTSYDGYVSCIEGLQEIRTQPVK-------EEGYDLVATQSPFSG----------FNLLSPAA-L---LDNLTEIVDENDNPPYS-LEFVGS----------NTNPADDTG--AFPVREC…
>AXH73300.1_putative_capsid_protein_CRESS_virus_sp.
--------IQPAVQTMTFVTPGSG------------AATAFIDLSQIASILNRRFYRQGINWAVAGFKVTSLQ-----------------PGN--ITIS----------KLPNT----------WVMSNSWEKSFRTWTKMNNEALAES--Q--SVRPKFLDFKIYADSAHHQLG-------FGANLLPYSVP----------ANG-----VAEVATAGEWESSKASIPLVSPAG------TFQPGE--------TVEREFIATGASYPGASA-ATG------FDALSLIEGYAASRGLPN--------IADPNTPSDAPDIGG-GTPENWMQAIFNEGTDQA----SDVLEDMITENNQAPYPFENGDDGT---GGAFTDTMYPGGANQLTGLEWHDF…
>AXH79377.1_hypothetical_protein_Circular_genetic_element_sp.
------KGHELTQRFLYFNLRNGATA--STG--GRYLDSHVIDLGLAMSTINRRLYRQGRLYHVANAQIID------------------TQGDTKIRLA----------TLPQV----------WTTTKAWTNMYNAWKDQ--RARTLENAPSNVTG-KWADFKVWMSQQHLIDG----------QVYPVNSDLQPVP------------------LPEDWDISDVSYVKAAGG-------------I------EYASQPLWMLGDHSTTNTQQDPS--------GVGVLKSLEEILAIPPE-------SPGLPTDFSESIILS----------MNPNTGADLQ---DDILENISTDNDLPPYDGTVVLGS----------TSTATDTNT---FVVREA…
>AXQ65370.1_hypothetical_protein_Circular_genetic_element_sp.
------KDLQMTQRFLYYNLTNTASS-ASAS--GRYEDSHYIDLAAGLSAINRRLYRQGRQYHIANISLID------------------TQGDTKVRFC----------TLPQV----------WTTSKAHKLMFDAWKDQ--RARALENSPSNVTG-RWADFKTYMSQQHAKEARDAIAGGKPGVTLPVFSDLDAIP------------------DGE-WEYSDVTYLKSGN---------------------ELSNQTLFMMGNHISGASAEED---------GVGVLTALQEMMAIPPE-------SPILPANLDKSIIMS----------MNPATGTD-N---VDTLANIMDDNDLSPYAGTRVLGA----------DSTSTNSES---LVIREL…
>AXF52005.1_hypothetical_protein_Circular_genetic_element_sp.
--NRMKMKGYPTHRFLRYRLEHTNASSSD-----RADDNHYIDLARDISAMNKRKYDQGRLWGVSSFTLHDNQ------------------SHLHAKIAG----------LRHN----------WPTYSAYKMARKAWRRQQLANTANVG--------AWAQFIVALSRDAVTDP---------DCPLPLDTEEFS-------------------CKRGEWMLSQISYRTGTQSEGNAGIVMTGDSNLNSATQFDGGATANNVVGANTSISGPMYVRN------TSTGSATGFSAPNFSGTVSAFHEWQKARPDVQESPANDSDAADSVFLNMNQAHEGSNQEYSYDDDIVARLEEEGDHPPYAQDLAG------------LDDSGTNDGLWQFREARF…
>AGA18359.1_hypothetical_protein_uncultured_marine_virus
-----MALN-PTEKCLAIKAAADT-S--------GASGYMIVKASRHLGEMNNRLYRQCRTYDLKFSTISNN---------------VSYTNTTLYDFY----------TLPNT----------WFVYGAIKYAYDTYLRA---HQDEID--AGIKFGRWHDFIINEQDPDG----------IWELSELVLYDGDGWA-T--------------VVSDEVAVDSTVTNEAG-T------------------------SISFNLLGA-------------------ESNMFNVFSEYANLLKG-------RGPADDSVD--SDQP----------YAGLISDLDD---ADKMVEV---GDQAPYDRDFSSFL----------HDGTDDQNILTYQASISV…
>AGA18358.1_hypothetical_protein_uncultured_marine_virus
-----TGLGTPVQKDINIGAVADS-S--------GAGGTLIVKASRELSMMNNRLYRQCRNYTVSFDILKTA---------------LGASSITKYEFF----------TLPDT----------WFVRNSVRYAFNTYMQA---HEDELR--AGVKFARWHDFTIDEQDPDG----------TWELSQQFLFNGDAWEGA--------------QTMDQAPLDSQVTQNDGST------------------------EMTFRLMGH-------------------NSAAYNVFSEYAKLRQY-------SFPDNPEVT--SDQP----------YDGLL-DLKD---ADNMAEV---GDRPPYDSDFAAFL----------HDGTDDQGILVLQDTLTW…
>AXH75858.1_putative_capsid_protein_CRESS_virus_sp.
--LRKTITVDDCQRSLELRSDKTDQP------------VMVIQVPDMLARSNRRLYEQCRAYDFRLKIGNVGS-----------------ATEQNYEIY----------TLSNA----------WWVKKSIEYAKAVYLNATKDERKMLG----SRIAKWNSFTIDTFQGGSTNVN-------FSNLYQYTPAFAG------------------DTDFEGMTAAEVATDETTQES---------------------TSGASEVEGDQDIADDT----------DYAFSIFAEDLSGSVRSYN-------IFDQYMLTRQHVTPA-----DSRAGPYQDLLDID----QVAMKNLKESGDNAPFDLDT----------------FPSPWVLADTVTIDHA…
>AGA18297.1_hypothetical_protein_uncultured_marine_virus
--------KVATQRKMNLRFVDG-------------TTDVVVEGSHMLSVANHRLYRQGRQYELKVDIDAGGAG----------------GSMSAIEVF----------ALVPT----------WWMHRAWKMAKANYMKA---TKLERDALKPIQRAKWDDFRVLPGLTS---------------TSNVAQRDATGVLF--------------NLNNGEYTYSRIEN-DQGV------------------------LKQFTLGTP-------------------SATAYNIIGEYSDSFN--------VSQSPTTVI--TDGP----------YDDLPNQVKS---DQEYQDLQEFGDIPPYD--AENLP----------QQVWVKVAELTQQ---LG…
>YP_007517185.1_putative_capsid_protein_Gastropod_associated_circular_ssDNA_virus
--------KTHAQRAFQIDTIG------------GSGQKQLIQLDACLSKLNHRLYRQGRMYRAKVNLPAS---QMPVVNSE---PFPQFPQTKGIEVW----------ALMDT----------WYVHAMWKQAKRAYDRA---LSDEKKALAQQNIARWRDFRVDSGQTG--LI----GPAGPEGLSPLGYKGT-TTFA--------------DFDKGMFAYSTVENLDNGN------------------------NMTFTFGDG-------------------TMTQFSMPEQLSLSRN--------ESASPETVI--TQMP----------YNQLNAEGE----DADYQELQANGSEPPYD--ADAFP----------KYIWTKVGTLGPFGTAIG…
>AXH75190.1_putative_capsid_protein_CRESS_virus_sp.
--------QTHVARKFQIQTFQDILP--------GANTVDVMDTGSCLSRINHRLYRQGRKYRLKVDVDTR---SMP--------------EGAVIDVY----------ALMPS----------WWVHESWRLAKKSYDDA---LADEMKTLSKGNLARWRDFRVASGISNPFES----GTVAPQQYQALSNAGVDMTPT--------------AYSNGEFNWSRVENLDTLQ------------------------SMAFSWPSA-------FVQ---------SASEFDMVQEYNDSRN--------ESSQPEVII--TDMP----------YHELQSDAN----ADDYIELQANGNEPPYD--ANQMS----------SAVWVRVGQLQAKNVLQA…
>AXQ65470.1_hypothetical_protein_Circular_genetic_element_sp.
--------LEPAVTELTFTGTNVPIAGQG-PGAVPGTVTVYVDLNQVNSLVNRRFYRQGLVNAVASIKVTTQSVLAGTSTP------VIDNPRGAVEVA----------KLPTT----------WVMSNAWEKGFRAWQRMNNEALQET--E--SIRPKFLDFKIYADAGHHAAG-------YGANLLPNSNF----------LGFLP------AATPGEWSPSKISHPLAAG---------ATEGA--------TIEEEIIAVGSSYPGVAP-S-G------FNAVSLIEGYAASRGLPN--------IADPNTPDDASDTDN-ATPENWLGAMFNDGTEQT----ADVLADMITENTIAPYPFENDGVN--------LDTMYPGGANQLGGLQIHDF…
>AXF52366.1_putative_capsid_protein_CRESS_virus_sp.
----KPLEYFPVQRKMYLAPISG------------ATQTGILDAGRLLSTSNHRLYRYGKKYEMKIDMDVS----------------ALNAATDTLDVY----------ALSDS----------WAVQKAYEEAKRVFDKA---YINERENLSKEARARWFDFRASAGVVG-------------DEMLAVVKVDPNDPSI--------------ILSGGEFDSSTVED-NAGA------------------------QRFFSWNPT---------T---------TASNYSIPAEYDLSGN--------TTRSPTTPT--GSGP----------YADLQADSS----PLEMEALQQRGNLPPYE--ADAF-----------PGVWVKVATLATSSGSTS…
>AXF52623.1_putative_capsid_protein_CRESS_virus_sp.
--------HYPVQRNIGLSATSP------------AAANLVVDGPKNLSQTNHRLYRQSRYYEMSVTLDTD----------------LAEGT--TVDVY----------ALADS----------WMVQKAYQMAKDAFDES---NAEEMKMLSGRV-ARWNDFRVAHGLVPT---------GGIDTALATNYLKRTLAAT--------------PFTVGEFQLSNVVD-QAGT------------------------TRDFSWG-G---------A---------DPTTYSIIEEYDASGN--------TNVDPTQP---ATGP----------YNGLLPNLE----AGAAEALQADGNNPPYD--ANDIG----------QALWIKVGTLHLGAG---…
>AXF52731.1_putative_capsid_protein_CRESS_virus_sp.
-------KIEPSVMTLSFELSPSS---------FQNAVTDYIDLSQVASLVNRRFYRQGINWAVAGIKVLNAGG-----------------FQGSMVIQ----------KLPNT----------WVMSNAWEKGFRAWQKMNREAMEEV--A--SIRPKFMDFKIFADSDHHAAG-------VGANLLPVNYA----------AGLASIN----TATPGEWDYSTFEIPL--SD--------ANPAN--------SVTRDVIAVGANYPGPG--ASG------NFAVSLIEGYAASRALPD--------IRDPNMPDDASDASG-SVAENWQSALFNEGTTQD----SEVIQDLETQNNQAPYPFEND-------GIHL-DTMYPNGANQLSGLEIHDV…
>AXH75634.1_hypothetical_protein_Circoviridae_sp.
------KKTIPAVRTLRYNVLNSSTANTE--------TSHYIDLARDLSAVNRRLMRQGRHYYVKRITVVSANTPNIGDVTNPTT-GAVVNQAGRISVS----------TIPTS----------WVSQMAWRRGKSTWTKMQAEAQA---MAAGDVRATWNDFKVSMTNDFAS----------ATKLLPLD-----------------NGNNAVDIG--EWIYSRLVSPDGTTGE---------------------DTFNLHMLGDHIGSVGA----------WGSVGLIKSYGESRATVNA-------GDPN----VPGDVSE-----DPLVNVFDYGTTI-----DEVLNDMEAHNDLPPYEISN----------------YPGDD-----------…
>AXH77087.1_hypothetical_protein_CRESS_virus_sp.
------NKLTKVQNVVRFK----NDAFVG------YHDNMYIDSGLALSTVNRKLFSQERQYFIKNITANFTPNPL--------------YDRIVFQCS----------TAGDT----------WSVQNAWTKAKALHTQMQDLVLDDMP----SIEGKWSEFKVFLDQSHTVAT------LFATKVIPIDPDGNYFLAG-------------------EWDYSTFVMPQHDVDPATG-------LPL------AASELTSHLVGDDT-------VAS--------RGLVKAYAESRATVQ--------PNAPAVPTTVEDS--------FYNLLSDSGSQEP-----ELAAVIIEENDQPPYHPT----------------DYPGGATNGPSGQMMVS…
>AXQ66157.1_hypothetical_protein_CRESS_virus_sp.
-----MARMEANQVTLDYDFEGSAGG-----------TVKVVDIAYGLSLLNRKSYRSGYVYSVDYVEYIG--------------------AEDDIVQT---------VVMPFS----------YPLLNAWKLGFDEWKKQRARAIDETG----IEPGKWSDFKPWYSVQHYEGPSGG---AGWEEITPSGITG------------DTLTFAPLSTAGSEWNRAELIATVASSAQ--------------------AQTINVGMLGLDDMG-------------VAYGSLINVYGETRVATL--------APDPLLPTAASTS--------WITRVGPEPADMQ----EDVINLIEAENDYPPYANEEDVTS---------PPICNGGAFSADNGFLMDK…
>AXQ65357.1_hypothetical_protein_Circular_genetic_element_sp.
----APAKIQKAIRQLQYS----IPSGVS-----------YVDIFKDLSMVNRKLFKQGHVLGIESVEFVYTADPA-------------QYPVTRLQAF----------TAGDS----------WSVHNAHVKSKALWDEMNQLVLEDNP----SIQAKWHDFKVYLDDAMATA----------TILNPKDGAGADVVAG-------------------EWSYSRFVLPEHEVDPVTG-------LPL------PADETFAHLVGPD----VLD-PVTG---EYISVGMVQAYADSRAQVF--------DNAPNVPGAFSES--------FFQQLTDTGSQEP-----ELGDVLEASNDDPPYPVF----------------RYVGGKDNAEMPMLTEF…
>AXH77520.1_hypothetical_protein_CRESS_virus_sp.
---NKKKQLVPAVRHLRYDVTNSGTPGTE--------TSHFIDIAKDLSALNRRLYRQGRSYHVRKVTVVSRDTLAGFTTD-----PPGKANAGRISIS----------TAPNS----------WVARGAWKRGLKTYNLMNSEATH---NLTNDVSGKWSDFKIYLSNDHYA----------GTKLDPID-----------------NGGNSPTGG--EWTYTDFISPDGTTSS---------------------DSFRINLLGDTNGAAGS----------VVYVGLIQSFGDTRATVDF-------DQPN----VPGDASD-----DPLLNVFDYGTTI-----DEVINQLEADNDNPPYDIDD----------------YAGGD-----------…
>AXH76665.1_putative_replicase_CRESS_virus_sp.
----KKKTMVPAVRHLRYDVTNSGTPGTE--------TSHFIDLAQDLSRVNRRLYRQGRSYHVKRITVVSRDTIAWGSGPTEVGLPDNQQNAGRISFS----------TAPNS----------WVARGAWKRGFKSWNLMNKEATH---NLTNDISGKWSDFKIYLSEDHYA----------GTKLVPID-----------------NGGNAATGG--EWSYSNYISPDGTTSS---------------------DSFRIHLMGPTNGGPGS----------VVSAGLIESYGATRATVDA-------DQPN----VPGTASD-----DPLLNLFDYGTTV-----DEVINKLEDDNDNPPYAKDD----------------YPGAD-----------…
>AXH78488.1_hypothetical_protein_Circular_genetic_element_sp.
----RSMKMQPAITDLQFT------IAAGGT---DGGDLSYIDTARELSKVNRRLYSQSRMYAYQGLTFIWRADTAS------------GLTSLELKVK----------TAGNS----------WTVQNAHTKGHALWNEMQDLVLDDNP----SVKGKWHDFKCKLVKNMATQ----------RIIKTTDGDGVEILPG-------------------EWDYATYVMPEHDVDPVT-------GLPL------DADEYTPTLIGPEVTL-PRTPPATG---FTGTRSLVNAYEQSRATVQ--------PEDPNVPPGLSTS--------FFNLLTDSGSQEP-----ELAEVIEDENNEPPYDSD----------------NYVGGLANAPDPLVVGY…
>AXQ66102.1_hypothetical_protein_CRESS_virus_sp.
--RSAKKTMTPAVRHLRYEMTNSATPGTE--------TSHYMDIARDLSVINRRLMRQGRVYHIKKVTVVSSNTPNG---------------DNRVSAS----------VIGPS----------WVARQAWKRGFETWKKMNSEAMH---ANLPSVQGTWADFKVYMSVGQTT----------HTLLIPKD-----------------NGNNNYAIG--EWTYSKYVSPDGTTSA---------------------DEFGAWMLGDHSGAAGA----------WSNIGLIKSYAESRATVQD-------GSPL----VPSTLSD-----DPLVNVFDYGTTV-----DEVLNNIEGDNDQAPYNIYT----------------YPGEA-----------…
>AXF52551.1_hypothetical_protein_Circular_genetic_element_sp.
--------IQPAITTLSLR-------TDPTG---SSSYLNYVDTARELSKVNRRLYSQSRMYGYQGLSFIWR-QNAS------------SLATIECTVR----------TAGNT----------WIVQNAHTKGEALWNEMQALVLEDNP----SIAGKWHDFKVQLDSNQIVS----------REMLARDGGGNPYAGG-------------------EWNISTYVMPQHEVHPSGPD----AGKPL------PAEEFSVTLIGADT---------------STKRSLVKAYEESRATLN--------PNTPNVPAGMALS--------FFNLLTDSGSQEP-----ELATVIEAEGNNPPYDLD----------------NYPGSGTNAPDPATVAY…
>AXQ65871.1_putative_capsid_protein_CRESS_virus_sp.
--MASKKSKTPAVRYLRYELTNSGTPGTE--------TSHYIDLAKDLSAVNRRLMRQGRRYHVKKVTIVSSNTLNQ---------------GNRVSVS----------TIPES----------WVSQMAWKRGFEVFKEMNKRAMVN--VAGSSIAGTWADFKVYMSNGHRT----------GTVLEPKD-----------------NGGNNVSPG--EWVYSQYITPDGTTTS---------------------DAFTAMMLGDHQGAAGS----------RSSVGLIKSYGESRATVQV-------GSPD----VPGDLSD-----DPLINVFDYGTEI-----DEVLERLELDNDVPPYDQAN----------------YPGDD-----------…
>AGA18277.1_hypothetical_protein_uncultured_marine_virus
----RSKSVTKAQRTLTYV----IPEGTAS--------YLYLDIMRDLSIVNRKLFRQGHVVGIESIEFAFLAPGDPASP-------ATLVDTVALTAF----------TAGDT----------WPVHNAFVKGKALWHQMQDLVLDDNP----SVRGKWADYKIYLDGGHTT----------ATNMRTVDGGAVEYDLG-------------------EWDYSKYVLPQHEVDPVTG-------APD------PADVTTAHLIGPDLG-------VLG---AWTSVGLVNAYQESRATV---------EIAPNVPTGFSSG--------FFNLLTDSGSQEP-----ELADVVEDENDYPPYYIE----------------RYPGADLNGVNPPVAEF…
>AGA18396.1_hypothetical_protein_uncultured_marine_virus
----TSKKLEKCVRDIWYA----LPSGTS-----------YVDIFKDLSVINRKLFRQGHVLGIQSIEFGYSANPA-------------TTDTVWLTAA----------TAGES----------WPVHNSWVKGKALWNQMNELVLEDNP----SVQGKWADFKVSLDAAHAAAG---------TSLEPLTSAGVAYNPG-------------------EWTMSTFVLPQHEVDPATG-------LPL------AADETKSHLLGDD----VLGVPPFG---HYQSIGLVKAYEESRATVN--------PDTPNVPAGMSSS--------FFNLLTDSGSQEP-----ELADVIEYSNDNPPYDLD----------------NYPGGDTQNPYPIQTEY…
>AXQ66394.1_putative_capsid_protein_CRESS_virus_sp.
--MARKKTNTPAQRMLRMNMTG-GAAGVQ--------TTKYIDLAKQLSKVNRRLYRQGRDYHVKKITVVASTADNPAGG----------IAGTSVSVS----------AAPNT----------WVTREAWKRGFRVWSEMQKHAMH---ASGNDLRSTWNDFKIYMNSDSVLA---------SAQLNDIYDV---------------TGINIYDVG--EWVISDFTSPDGTAAA---------------------DDFYATLMGDHSGAAGA----------RTSVSLIKSYGESRVTVNP-------DDPN----VQPDVAD-----DPLNNVFDYGTTV-----DEVLDNVLTENDNPPYSLDR----------------YPGDN-----------…
>AGA18266.1_hypothetical_protein_uncultured_marine_virus
--RSAKVKQEPTTRYLRYELTNSATPTTE--------TSHYIDLARDLSAVNRRLYRQGKDYHVKKITIVSSNTPNG---------------DSRVSVA----------TIPSG----------WSSQMAWKRAFRTWNEMNKTAAG---QLSGDITGTWSDFKVSMTRDFQN----------ATKAVPLD-----------------NGGNAYLLG--DWIYTKLVTPDGTTGA---------------------DEFDMHMLGGHFGAAGA----------WSSVGLIKSYGESRATVQA-------NDPS----VPNAASS-----DPLVNVFDYGTTV-----DEVIDLMEADNDSPPYSLAF----------------YPGSD-----------…
>AXH79359.1_hypothetical_protein_Circular_genetic_element_sp.
----MSHKLQTAQKTFVFNLNPAND-------TDVAENSKIIDIGQCASLVNRYSARQGYEYFVQSIEIGVKG-----------------GGAFEAAIF----------RLPEH----------WPCINAWEKVMRHWDHQQRDAAEEAG--VESTRAEYRDFKIFFDGEHANAG-------AGANLIPDGY---------------SVTAPATGG--YQWNPSQVVLPNGGGP-------------G------VTTELYLHMLGPDN-------AGAN-----PSAGMIQAYAESRSRPF--------EDDPNVVDVLMGGLL--------GQMENVGGDM-----GEIVNNLQDHNRQPPYLIDN----------DTADEYYPGGSNQGDQ-----G…
>AGA18254.1_hypothetical_protein_uncultured_marine_virus
-----KQTIQPAITSLYFQAYEGNAATPPVP---VTDSRFYVDTARELSKINRRLYQQGRCYAYQGLTFIWR-ATG-------------TVATMEVSVR----------TSGNT----------WITQNAWVKGKALWDEMQSLVLDDNP----SIAGKWHDYKIRLSDQQIAA----------RTLDVKDGAGTDVKGG-------------------EWDLSTYVMPQHVVDVVT-------GQPL------PAEEFYATLVGPDT---------------SASRALVKAYEESRSTVQ--------PLDPNVPAGLSAS--------FFNLLTDSGSQEP-----ELADVILAEGDAPPYDTD----------------EYPGGATNSPVPLTVQY…
>AXH78676.1_hypothetical_protein_Circular_genetic_element_sp.
----APAKVQKAIRTLSYQ----VPAGVS-----------YIDIMKDLSAMNRKLFRQGMAVGIESVEYFFTPTGT--------------VDIQRLQAY----------TAGDS----------WSVHNAHVKGHALWNEMNQLVLKDNP----SVQGKWADYKVTLESDMNATN------ILSPFVDGTP-----LLMG-------------------EWNYSDYVMPQHDVDPVTG-------LPL------PAEETKAHLLGDDLV-------VGT---DLQSVGLVNAYQESRATVF--------EDAPNVPAAFDQA--------FFNLLTDSGSQEP-----ELANVIRGENEDPPYDLD----------------NYPGGAGNAVRPIETDF…
>AXQ66261.1_putative_capsid_protein_CRESS_virus_sp.
-------KAHDTHRFLRFVLTHTGTS----------EDFHYLDLSKVLSQINRRLYRQGGTYHVANVTVHD------------------SNGDAYVKFA----------GLPDT----------WYTQAAWKMGFEAWKTQ--RAIAQSSG--TSLSGRYSDFKVFLNDDARTD--------VDQLTFKDIENDAILT--------------------GDWDYSKFYIQDDDGDG--------------------VDEMLIHMMGSNNGDPNTGNAT--------SVSLLGNFSKVIATSNQ-------EPNIPDNADGSIFTL----------LAGGPGGS------EVVKEIVNDLESE-NDLPPYNAE----------IGGAGDNCG-DPWEYREV…
>AXF52322.1_hypothetical_protein_CRESS_virus_sp.
--KSGKKTKTPAVRHLRYELTNSGTPGNE--------TSHYIDLAKDLSALNRRLYRQGRDYHVRKITVISSNTPSA---------------DNRISFS----------TAPDS----------WVTRNAWNRGFKTWMQMNKEAGS---QTSGIMAGTWADFKVYLSDDMRS----------GTILQPKD-----------------NGGNTPSATNAEWVYAKYVTSEGTTTH---------------------DEFLAHLMGNHNGSSGS----------RISVGLIKSYGESRATVNA-------ESPD----TPGDVSD-----DPLVNVFNFGETI-----DVVVENMENANDTPPYSAVN----------------YPGDD-----------…
>AGA18311.1_hypothetical_protein_uncultured_marine_virus
-----MAKIQRAELTLLYDLSG-LDAGDEG----------YIDLAESLSMLNRKLFEQGRLYHISSIETVLSTPNAQG---------VNQGDFCNIGVA----------RAPNT----------WVTANAWYKALKTWQAMRAEVLDKNP----SLQSKWDDFKVYLNNDHFDAG-------------QTNNLTPAFSKEG------------------EWNMATMTLPDWSVGDTAKE----FEVGL------CDDDVGSVPAGNLTYG-----------------GIIYNYQESRARVS--------GGQPDVPANASLS--------WGIRLLDMGGQES-----ELTDQIIGENDYPPYDLD----------------EYPGTSANEPLTLMGMV…
>AGA18356.1_hypothetical_protein_uncultured_marine_virus
-----MPKIEPAIRQLVYL----IPDGTS-----------YIDIAKDLSKVNRRLYRQGMSYVIQDIQIGMPVGMR-------------ATDVYQVVFA----------TAGTS----------WIVHNAWKKAFTTWQAQAR-SVERLV----DIPAKWRDFKVYLDDSMRGG----------TTLEPYAGDGAVYLAG-------------------EWNYSQFVWDDDGTERETY----------------------AHLIGSD-----------S---GTTDFGLVQNYADSRKRVQ--------ANDPAQEAEASTS--------MYAKMLTIGDDELI---ADLIDNIEAANDAPPYDID----------------DFPGGADNADAAVPVRF…
>AXQ65494.1_hypothetical_protein_Circular_genetic_element_sp.
-----MARLQTAEKTFIFDLNPTNE-------SDLSVESVHIDIAQCLSIVNRYFARQGMEYVVQNLEIGCQP-----------------GGQYAATIM----------RLPEH----------WPCVNAWEKGMRLWLQQQNEAAEDAG--LESTIARYRDFKIGFDSSHVFS----------QNLLPDGF---------------ATSDPLNPGDVYEWQQSRVVIPNDGTV-------------G------VTTEQDVHMIGVGGRV-----VGSD-----GSIGLIKAYAESRSRPH--------AIDPNTVDVATGGVF--------GEMFDVGMDD-----EDIVSNFQETNNEPPYLLFR----------DNEFQAYPGGSEQG--------…
>AXQ65546.1_hypothetical_protein_Circular_genetic_element_sp.
-------FMTDAHRFIRVDLRHTGTG----------EDFHYIDLAREMSAINHRLYRQGMTYHVANISVHD------------------TQS-SYLKFC----------TLPNT----------WPVKQAWKTGFRNWLEMNRRALEGTDGETASKASRFNDFRIYANDAHRNDT-------ADRPRFTDVEGNLVRQ--------------------DEYKYTRMHSIDGGTD----------------------DEFYLHMMGEHNG--AAGAYN--------SVCLLEAYEETLTTHTI-------VSEEPEFDTGVWANM----------YDVGGQVD------DIIDDLVNDYDQPPYDRLVFAGM----------KDGATNNCK-APWSVREV…
>AGA18318.1_hypothetical_protein_uncultured_marine_virus
-----MPKIEPAVTTLWYQ----VADGVS-----------YIDLAKDLSAINRRLYRQGYVYAVQDIQVGLPVGMR-------------TTDVWQAIFS----------VVPNS----------YMTHNAWSKAFRAWRRQQKEITDHLG----PISGKWADFKVYLDDSMEDG----------TILTPTTGDGGALSMG-------------------EWEHSKLVFDDDGTEREFK----------------------MHFIGSSNLA------DTN---EESGIALIEEYADSRAYPN--------E-EPAVLGAASNT--------IYAKLM--GTDEMS---DMLVDNAESDNDLPPYDVD----------------DYYGGATSGDAAHPVQI…
>AXH78298.1_hypothetical_protein_Circular_genetic_element_sp.
-------KVQPAPLKLNYTIPAGT-------------NTNYVDLARDISRLSRRFVRQGKLFAIGNIRVTTGTAS--------------AAAGTGVYIS----------AMQNT----------WSVSNAWMKSFSLWQKQTMEAIERSELE--SVVAAYRDFKVYLDEGHRAT----------GNLDPVNMGPF-----LPGPHPTAVVTSPSPLPAEEWQYSQIVIPND-------------GAPG------VTNEYYLHMHGDNIA---------------GNKAMIKGYEDSRRWPQ--------NPDPIAPVAEGS---------WMTQMFDVGDD-S----DSVVNNARTKNNELPYD----------------QDNYPGGDTNYKFPENKAW…
>AXH79311.1_hypothetical_protein_Circular_genetic_element_sp.
----SMPRIQPMELDIWIQP---------------AVGTQYVDVAQCASLINRKGLRQGYSYFIQDVTLFAGNSAIA------------GTGTNELIIE----------RLPNH----------WPSVNAWTKSLAIWQRSEDQVLDLQ----PSIAAKWRDFKIFMDADHANQSY-----QLLGNACPIGFGD------------WDITDPTVATLGYDWTASEIVIPNDPAST----------SPE------GDEAYFLHMVGGNS---------GT-----KSKGMILGYANSRSRPM--------SPDPNKP--ANTGWM--------VEAFDDGDNL-----AQIEGNIRAHNDEPPYYLNENA--------ASGTEYYPGGSSNMGG------…
>AGA18463.1_hypothetical_protein_uncultured_marine_virus
-------TIQPAITSLNYE----MPTSTVG-------VTRYIDLAADLSKLNRKLFRQGYQYAIAGITVTDDVGVL---------------SACEITVN----------TAGNS----------WITQNAWTKGYALWNQMNEEVLDDNP----SIQGKWADYKVYLNENMAGA----------NTIQALDGNMVAWPAGA------------------EWEYSRYVVPQHDVSLVDG-------SVL------PALEYVAALVGPDDLP-------------NFRFSLVKAYEESRATVQ--------DIAPNVPVALPNS--------FYLQLTDDGSQDP-----ELATVIQDANDQPPYPMAPG--------------EYPGSEAFGFAGASTRV…
>AXH79547.1_hypothetical_protein_Circular_genetic_element_sp.
----MAKKPQPAVTRLWFHIDPT-------------NITNFIDLSLAVSTANRRFVRQGTTFAVAGMTLHTA-----------------STVTGQFDVS----------KVPDT----------WVAEQAYKKSKMLWMKSQDQVLDDQ--P--TIAARYRDFKVYLDADMVGAP-------LQGPSSVPALDGDIMLPVDRQ------NFGAK---AGEWTYSAIQLPRDGGS--------LPP-----------LGYTMHFVGANTG---------------SSLSMISGYGLSRSRPQ--------EIDPNTP--TVGG--------WMNDVFDVADN-L----DEIRIDITDDNDVPPYRVGPDS------GVGSDLEYYPGGVNNQPSSA-LHS…
>AXH78813.1_hypothetical_protein_Circular_genetic_element_sp.
-----MAKIQPAVTRLWFHINPG-------------NNYNYLDISAAVSAANRRFYRQGMSWAVAGMSLHTA-----------------DGTTGDFDVS----------KVPDT----------WMAQQAYKKSKMLWMKSQDQVLEDQ--P--TVAARYRDFKVYLDNDMTSTF-------QAVDSENGATDTVNLLPVDRI------DQIAK---PGEWIYSELQIPVDGGS--------SDP-----------LQRNFMFVGNDTG---------------SLLGMIHGYGLSRTRPN--------SIDPNTP--AAGG--------WMNQVFDVADN-L----GEIRQDISDNNDVPPYRIG---------SEVDPEEYYPGGKNNQTEAA-LHA…
>AXH78713.1_hypothetical_protein_Circular_genetic_element_sp.
----RSRKLQPAPMTLTFEMGD--------------GGTSYIDVALAASILNRRAYKQGRCWAISGMTVYAQ------------------GTNKTVRVA----------TLQNN----------WVTFNAWKKGKALWDQMNDQILEVE--P--GVKGKYHDFKIFMDSSHLVNY-------VENGLQTETSVSAAKTLMPVVTNAATGGPILPEDDNLEWNYSEYVLPTDGGA--------VPP-----------RITNIVMNGGTNTTTVS-PDR-------YRVGLISGYGLSRSRPN--------VIDPNVPTTSGDS--------WMSQLFDLGAV-N----DDIRDIIVEENDQAPYPIVG---------DGSGQERYPGGETNLTGLQ-LVS…
>AXF52681.1_hypothetical_protein_Circular_genetic_element_sp.
-------KLQPAPMTMTFELDD--------------GGTSYIDLSWAASILNRRAYDQGLNWYVSSMSVYAQ------------------GTNKTVRIA----------TLQKN----------WCTFNAWKKGKALWDKMNDQVLDTE--P--GIEGRYHDYKIFMDKSHLDNY-------VSNGVQTN-VTSAGKTLLPVVTNPADGSSIWPSDTNREWNYSEYLIPVDGGA--------LPP-----------TSASIVMNGATNTAAAN-PV----------VGLISGYGLARPRPN--------VTDPNAPTTSADS--------WMNALFDLGGS-D----LEIRDALVEENDQAPYPIAG---------DTSAQERYPGGEVNLAGLQ-LVS…
>AXH76535.1_hypothetical_protein_CRESS_virus_sp.
-------ALQPAVMKLHFVANENL-------------QSAYVDISECVSRLNRRFYRQGLNWAVANVKLTTLPALS-------------TAAGSTSYVN----------TIPHT----------WSVANAWMKAFHAWKDQQDEAMASSGSE--SAIAVFRDFKVFADEDHFSG----------TKLSPVSVGPGN----AVGPFLSGLIDGLSVDAAENWEYSQVVFPND-------------GGSG------ITTEFFLKMVGPSDS---------------NAKGIINGYEFSRSFPH--------SPDPATPAINTS---------WFSAMHDVGQD-Q----DEIVLNAVDRNDNLPYD----------------QNEYPGGGSNFIQLECQGY…
>AXH79599.1_hypothetical_protein_Circular_genetic_element_sp.
----AQSPLASTVNKLYIDFN-------------NFTGEQYVDLAQCLSLVNRRFYRQGMNYAVENIKF-YANNGG------------------SINCY----------KVPTT----------WVADNATTKAFENWKEQRAEVLKES----PSLKARWSDFKIFLDAQHVALG-------MAGNLVP----------------------AGTSTLTADWEASEFVVPITGGSG----------GLG------NAQEVTMHVVGDHLPPGPF-NNSV------TSASLIKSYADSRSIIL--------APDPVQP-PGYNTNM--------YIRESSHDEMA----ADIIQNVTNFNDNPPYDLDD----------------YPGGDTLMPYP-----…
>AXH79275.1_putative_capsid_protein_Circular_genetic_element_sp.
-------KLDPSVMSLWFQIGDNTLED---------DKVTYIDLAQCKSVVNRRFYRQGMNYAIAGFRIGYAGSRT-------------TPID--IAIE----------TLPTT----------WPVGASWHKFFAAWQHQQNEALEAIGEGGIESKAKWNDFKIFFDSGHKVLG----------NTTPVTPGGFL----TDAGAG----RGQYPWTLGEWDYSQIVTPET---------------DG------DAHEWNLCMLGDDFDAQ-------------AVKAMIKHYSLSRNYPQ--------SPDPLTPELQGSVL-------SLMTMVPPAAQ-S----N-VVDNAHDTNDELPYN----------------QINYPGMITTTGMSGQLHR…
>AXH78780.1_hypothetical_protein_Circular_genetic_element_sp.
--------HTSSLLKLQFNFPTAANPNFP-------TNYGVIDVAQCLSLASRRFYRQGMCYNIVGFKVISDSD----------------TGTGRVDVS----------TVPTT----------WVASGAWQKSFSLWNRMNDQALDID--P--SIKPKFHDFKFYLDEEHLDLQTSEG--LSDGNTFPLESG--------------------YAATNAEWLYSKIQIPN-----------DVAPGN--------TVEHTLHMCGPELPAR--------------SMPMIGGYEESRAVPQ--------SPDPTLNNPSTG---------WMNQLFNDGDN-L----PEITNVLENDNDELPYD----------------QLNYPGGAVLAPYAQVASE…
>AXH73854.1_putative_capsid_protein_Circoviridae_sp.
-------ALQPAVMKLHFAADVN--------------TSNFISISNAVSRLNRRFYRQGLNWAVANVRVTVQPAAS-------------TAIGSSCYIN----------SIPHT----------WTVANAWVKAFHAWKNQQDQAIEAMGAE--SAVARYRDFKVSADIDHTVG----------TNLSPVSMGPGT----TAGPYPPGLITGQQIDAPEEWEASQIVIPND-------------GAPG------NTVEYNLHMVGATTA---------------TSKGIIAGYEFSRAFPQ--------SPDPATPSIETS---------WLNRMQDVGDN-S----DEIVTNAQNNNAELPYD----------------QNSYPGGVTNFVQLETQGY…
>AXH74415.1_hypothetical_protein_Circoviridae_sp.
-------NIEPAILTLNFEIGDTNVSY--------------IDLSQCASIVNRRFYRQGLNWAVAGFRFGFEG-----------------SGV-NLRVA----------TLPNA----------WTTSGSWEKTMRAWLKQQNDAIREMGGE--SAVARYRDFKVHADSIHEG-L------GFGSNKLPVNPGG-----------LGVA---SAAYLPGEWEASQIVIPN-------------NGAVG------VTTEYNLHMLG---ASN------------ATSKSIIAGYANSRATPF--------SPDPVTPG--PISNS------FLNSMFDVGFN-N----DDIVDNATDKNDDLPYD----------------RDDYPGELVNGPSMSTHRE…
>AXH79352.1_hypothetical_protein_Circular_genetic_element_sp.
-----------AVKTMEFTFSENETG--------------YVDLSQCASILNRRFYRQGLQWAVAGIKIQSNAP----------------GVAGTVTVS----------KLPET----------WVVGAAWEKSMSKWMQQQDRALADMGAE--ETKGRYNDYKIHMDDNHVT-A------GFSANKV-PQDLL-----------GAP-------FALGEWDASEVVVPN------------DAGTPG------NTVEYLVKMIG---NSN------------ATAKSIIGGYVGSRSRPQ--------SPDPSTP---SVHTS------WFNELHDDGDT-N----VDVVSNATKHNDELPYD----------------QVLYPGANGNGQTTEIVSR…
>AXQ65406.1_hypothetical_protein_Circular_genetic_element_sp.
----KGPRMDPATMRMSFDVD---------------SDVKYLDLSQCASILNRRFYKQGIQWAVARITFVDTTGL----------------ANGTVNVQ----------KIPTT----------WVAANSWKKSEAAWNRMNQHAMEFA--E--GVKPRYYDYKIHMDQSHVAG---G----FAQNLLPVGIA----------PG-----------TQGEWLASEFVIPD-------------EGTN------------TVQSFRVHMMGGDN-A---------NGKGLVQGYQLSRALPF--------SPDPVTFSTLS--------ENWISQVFNQGTLQT----SEVLDDLEEQNDAPPYTYPNY----------IGSSAFPQ-NEIVDEVVFRNT…
>AXH79172.1_hypothetical_protein_Circular_genetic_element_sp.
-------KMDPAPLTFNIPLPRV-----------TTDRTKYVDLSQIASILNRRFYRQGLQWAVQGFTLHT------------------IATAGVMDIS----------RIPQT----------WTVANGWMKAMSAWNKQQMDAIEDAGAE--SAVARFRDFKIFADEKHVDNGFAD-------NLLPG-----------VKDANAFSPGWTLASP-GEWEPSQIVVPN------------IDGVSI------TPAEYLLHMTGVN---NNG-GIS---------RGIIEGYADSRAFPQ--------SPDPVS-PAIGSGAN------WMRDMFDVGND-N----AEITGNATDRNDDLPYV----------------QVDYPGGQNQLFGMDFHD-…
>AXQ66538.1_putative_capsid_protein_Circoviridae_sp.
-------KIQPAAMTLTLSSRSVEA---------GTVNRSYIDLSQVASIVNRRFYRQGINWAVAGFKFQALGP-------------------GTIQVC----------KLPNT----------WVTSNSWEKAFRMWNKQQMEAVDDAGAQ--STVAKFRDFKVFMEVNHVEDFIANGEDLNATNLLPIA------------STAVAGTPVPVLSAGGEWQPSQIVIPNELPD--------ASGTEI------DPSEYVLHMVGTN---SHP-IFSPN---FEGSKGVLEGYADSRAYPQ--------SPDPVS-PSPASANN------WMRLMFDVGND-N----ADVLANVSDRNDELPYP----------------QVDYPGGQNQLKGLEIHD-…
>AXH75090.1_hypothetical_protein_CRESS_virus_sp.
---------DPSEMTLTFPIGLIGSSTGL---------KTTIDLSQCASMVNRRFYRQGLNWAVAGFTLHSQSP----------------AAG-SISIT----------RLPQT----------WVVSGAWEKTMRTWLRQQNEAITDAGME--SAVARFRDFKIHMDKTHVD-S------GFANNFIPSFKDY-----------AGL----WQYYTPGEWDNSLVVVPN------------ESGAPG------NTQEFSLHMVGDNDPAP------------AQSKAMIKAYAESRSTPF--------SPDPVNIP--GAEQG------LFVQMFDKGSD-Q----EEVVDNAIDRNDNLPYP----------------QLDYPGSATNANGLVFHDN…
>AGA18243.1_hypothetical_protein_uncultured_marine_virus
---------EPAEMTLTFPIGSIGPSNTM---------KT-IDLSQCASIVNRRFYRQGLNWAVSGFTLHAVA-----------------GSG-SVGIT----------RLPQG----------WVTAQSWEKAMRHWLKQQNEAIDEAGMQ--SAVARYRDFKVHMDKTHVDGL------GFDDNFIPYIRRN-----------DGLG---WEEYLKGEWDKSIVVVPN------------ANGVVG------NTQEYTVHMVGDDDAAP------------GQSKGIIKAYQGSRGVPQ--------SPDPSTPP--NVEDN------LYTQMFDVGAN-N----EEIVDNAVDRNDNLPYP----------------QMEYPGAEVNANGLVFHDN…
>AXH79213.1_hypothetical_protein_Circular_genetic_element_sp.
[truncated: 337 more rows]

## Sheet: Supplementary Data 14
>AXF52008.1_putative_capsid_protein_CRESS_virus_sp.
[truncated: 257 more rows]
