# Supplementary material for: Genetic Diversity and Characterization of Circular Replication (Rep)-Encoding Single-Stranded (CRESS) DNA Viruses
Source: Microbiol Spectr. 2022 Nov 8;10(6):e01057-22. doi: 10.1128/spectrum.01057-22 (PMC9769708; doi:10.1128/spectrum.01057-22)
Supplement: Supplemental file 5 — Data Sets S15 to S18. Download spectrum.01057-22-s0005.xlsx, XLSX file, 0.04 MB [file spectrum.01057-22-s0005.xlsx]

## Sheet: Supplementary Data 15
>AUF34965.1:40-422_putative_capsid_protein_Idotea_virus_IWaV278
----------QRYLRNAMRFKGKGKYSAKN-----FGRDALRYGGAALGGGIGYMTGGLAGAGAMAQRGYD----------------------------TGAD--LSRFVGFGE-----YKGANQLIAGPEQNMS-ITVNR-EHRSG------DIVFANTEFVQNVYAGVTSGP---STSKFQTQAFSLNPGLGETFPFLSQIAQN-FELFEFEGLMFEYKPTSGEFGTT--SSNSLGKVVMCTNYDPE--APEF
>AXH73059.1:1-518_viral_coat_protein_CRESS_virus_sp.
----------VKRLKKRFPTKEYGRMYVKRGEDYTVNRYGQTYAMATPDQRAMRKAEGWYGAGDYSKGGFRRAF-------------RTFGRNLVSRGLSAADSMITKFTGFGD-----YQG-NQLLDGVDSIKGPITVNASSDRTG------DVYFSHKEFLRNVSV-TFSGA---GTSTFQVLKFPINPGLDQTFPFLSQIAQN-FSLYEFQGLMFEYRPTSGEYGSS--GSNQLGKIIMATNYDPT--SPDF
>AXH74298.1_viral_coat_protein_CRESS_virus_sp.
-------------------------------------------MSYARRPPMRAPPSKCRCPSQSFGARAG------------------------DALQRYGTQAVKGWFGMGD-----YEISTNSLISGQSKSFGSNPVMSFGER-------SVRIKFKEYVGDVFTHP------TVAGEFFQQQYALNPALLDNFPWLAPIAVQ-YQQWKPLGLLFEFISTSGEITN----NQALGKVVMATDYNTTTLSTEF
>AXH74708.1_viral_coat_protein_CRESS_virus_sp.
---SYRPRRSYLAGKGAYRVRKPIRYRPKP---------------RYIKGRGAYYVQAGGYLKGHVGPIKGG------------------ATVAGGYSNHMDMPTMTGLGAYNI-----SNIKHNVLIKP------DLPQVKNAIY----AEGGTIIRHKEYLGAVTTSA-------TAGQFKIETYPLNPAQARTFSWLSTIAQN-YEEYKPNGLVFEFRSTASDAIAS-STNLALGQVMLCTQYDPT--DPNF
>AYP28951.1:1-463_coat_protein_CRESS_virus_sp.
----PYYDVDYGPPVKRKPRKKAAPKAVRKA---------KAPTGARPSTIGKNIRAGGASLGQFLGSGLA----------------GPAGGVAGSMLGKAGGAMISKLFGHGD-----YSVSNADALKENSIALSNAAQMPQFGT----GKVACNFTHREFLGDVISAS-------TASTFKIDSYPINPGLSTTFPWLSGVVGAKFQQYRINGCCFEFRSMSGDSLT--ASNTALGSVIMSTDYDSA--DATF
>AXH77953.1:1-450_viral_coat_protein_CRESS_virus_sp.
------YSGPRNFYQPRKYYRAPARYAPAQKQ-------QIVYVKPAPVKRAYTKPKKAASSG--ISRMIG----------------GLGGAAIGGYVGGPAGAALGRAVGSKAGDLFSSVTGMGDYTVSYNTVVN-PNQTPVFKN----RGRSVFISHREYIQDIVTSN-------APGSFKIDSFELNPALSGTYPWLATIAQN-FEQYRIHGMVFHFKSNSADALN--SVNTALGTVILATQYNVL--LSVF
>AXH77252.1:1-507_viral_coat_protein_CRESS_virus_sp.
------SRKGYYRNYGGSLAGMGPIVITGRGGYFTDKLKTGASAAYRALQRGVPAGTFSRLGTAAGGAMFG---------------------APGASVGSFLGQGVSNVLGFGD-----YAIRKNDLLQVHEGMPVPTFNDLN---------QGIVVCHREYIADISVAS---------TAFQNRAFALQPGDNTTFPWLSQIAAQ-FEQYELLGCLIQFRSTSSDFGTT--TNLAMGTVIMATEYDVV--DANY
>AXH74994.1_viral_coat_protein_CRESS_virus_sp.
---PYVPTRKYETPAIPYGVSQPNRFWRIKKDLPKDVYWKKRYWRRRITGRGDYRWSSAHSTGANIGGYLG--------------------AKAGQFIGGAAQTALTALTGMGD-----YKVKRNVFLGN------NLPQIVNGA-----GPGGTTIRFQEYLGDVITHS-------TPGEFKIDSYMINAANPVTFPWLSQIACN-YEQYDVQGMLFSFTSMSADALN--SVNTALGSVMMATQYDVL--DDIF
>AQU11786.1:5-474_capsid_protein_Cruciviridae_sp.
---TKSSRKTYRSGSKGARRAAPVRRYTPRISSSYIASKKSRAGVRAIG-KSGYGGKYATKYGGIAGGALG------TGIGAMFG-NPLLGGALGAGIGNVAGSLFHSITGLGE-----YKVAKNTLMMD-------PPPVVNPV-----GNGGTVVKHREYLGDIISFP-------TANTFQLQSFALNPAQDGTFPWLSQIAAN-YEQWCPEGIIFEFRSMSADALN--SVNTALGTVIMATSYNAT--SPVF
>AQU11784.1:5-474_capsid_protein_Cruciviridae_sp.
---TKSSRKTYRSGSKGARRAAPVRRYTPRISSSYIASKKSRAGVRAIG-KSGYGGKYATKYGGIAGGALG------TGIGAMFG-NPLLGGALGAGIGNVAGSLFHSITGLGE-----YKVAKNTLMMD-------PPPVVNPV-----GNGGTVVKHREYLGDIISSP-------TANTFQLQSFALNPAQDGTFPWLSQIAAN-YEQWCPEGIIFEFRSMSADALN--SVNTALGTVIMATSYNAT--SPVF
>AQU11778.1:5-474_capsid_protein_Cruciviridae_sp.
---TKSSRKTYRSGSKGARRAAPVRRYTPRISSSYIASKKSRAGVRAIG-KSGYGGKYATKYGGIAGGALG------TGIGAMFG-NPLLGGALGAGIGNVAGSLFHSITGLGE-----YKVAKNTLMMD-------PPPVVNPV-----GNGGTVVKHREYLGDIISSP-------TANTFQLQSFALNPAQDGTFPWLSQIAAN-YEQWCPEGIIFEFRSMSADALN--SVNTALGTVIMATSYNAT--SPVF
>AXH76175.1:1-469_viral_coat_protein_CRESS_virus_sp.
----MSRRVSKKANYTDAQKAAYYKKKLSSSKRTYSSRPKRDYRKRDAP-WLQPL---LATSGGVVGGLLGGTAGGMSTMGLAAGPAATAGTALGTMAGGALGAAITHFTGLGD-----YRVSKNAFLQRGA--FNPMPPIVNKN-----KHGGTVFRRSEYIGDVISAP-------TANTFKLDSYSINPGVENSFLWLSQIAGN-YEQYVIEGCYYEYRTMSADALN--STNTALGQVIMATSYNAA--NPLF
>AYP28681.1:1-467_coat_protein_CRESS_virus_sp.
----PSASRKVAARRVAAPARRAPARASRAAPV--RRVAVRRPASRGGSMFS----SAGSGLGGLAGGALG----------------GPAGAAIGTILGKLGGGMIGKIFGHGD-----YTVSNVDAIKKNN-LITNGAQIPQFGT----GKVAVNFTHREFLGDVISSA-------TPGAFRITDYAINPGIVSTFPWLSQVVGASFQQYRINGMTFEYRSMSADALN--STNTALGSVIMSTDYDSA--DLTF
>AYP28721.1_coat_protein_CRESS_virus_sp.
------MRLNHNHPFFQPPIFLRFQTCVSS---------QILLMSDCQCEGQSNVGRYFSKVGGQMGDRLDS---------------------WGRGQVDTLQKRFKNWTGFGD-----YTINSNSLING-------SGTIETRG-------RTTIISYREYLGDITTGS-------VVGAFNPRHYTVNPGNAAVFPWLAPIALQ-YDQYKPRGIIFEFKSTATDYSTS----AGVGSILMATEYDVN--DTTF
>AYP28907.1:1-467_coat_protein_CRESS_virus_sp.
---RPMVRAAGSTRRAAAQKAKSGTLRTVSQTVPAKRISPKVYSYSNPGPVG----RFGRLAGRALGSYLG----------------GPMGGALGDSLGGMA-HYIGKVFGSGD-----YVTN-ADRVKQN--VLVNDAQIPQFGS----GPNTVHIRHREFLGDIISSS-------TPGAFNVQQFPLNPGQNSTFPWLSNVVGTNFQQYRINGMLFEFRTMSADALN--STNTALGSVVMATDYDSA--DSAF
>AYP28859.1:1-457_coat_protein_CRESS_virus_sp.
----VKPARAP---RKRAPAKKPAAYAGRLRG-------HGDYTYDQPGPWGRIGRSLGEHAGGMIGGQYGL---------------GKAASKIGGKLGSYA-HYIGKLFGSGD-----YVTS-SDEIKAN--TVMNQAQIPSFGH----GKNVIKVRHREFLGDVYSSA-------TIGAFSVKEYPINPGIASSLPWLSQVCGSSFQQYRINGMVFEFRSMSADALN--STNTALGSVVMATDYDSK--DGSF
>AYP28894.1:1-459_coat_protein_CRESS_virus_sp.
----PKRRVVKDARAK-APARRAGPAAAKPR---------KQKSESG-NMFR----SGGAGLGTILGTALG----------------GPAGGALGGIIGKGAGSVLSKIFGHGD-----YDISNVGHIKQN--ALINASQAPAFGS----GRVAVNLKHREFLGDVISSA-------TAGQFTIKDYAINPGLVATFPWMSDVVGASFQQYRINGMTFEFRSMSSDALN--STNTALGSVVMCTDYDSK--DVPF
>AYP28898.1:1-437_coat_protein_CRESS_virus_sp.
----VVYVAAP---RKKAPKKKPG--IGRLRG-------HGDYTYDKPGPWGRIGSTTGAMIGSAMGSPYGL---------------GKAGSAIGKKIGSYA-HYIGKIFGSGD-----YVTS-SGQVKHN--TLVNDSQIPSFGG----TKSEIRVRHREFLGDVISSS-------TIGAFSLQSYPINPGLNRSFPWLSSVCGASFQQYRLNGMVFEYRSMSADALN--STNTALGSVVMATDYDSA--DASF
>AYP28902.1:1-488_coat_protein_CRESS_virus_sp.
----IRVPKKKKTMVTVTRARVAKPKARASY---------KTKSGSKRGLFG----TAGGTVGGMIGTALG----------------GPAGGMLGSTLGRLGGAALSSIFGHGD-----YEATNAGQIKNNNIVLSNSAQAPQFGS----GKVACKFVHREYLGDVFSSS-------TANSFKIDSYPINPGQGKTFPWLSGVVGAKFQQYRINGMAFEFRSMSSDALN--STNTALGSVIMSTDYDSA--DSTF
>AQU11775.1_capsid_protein_Cruciviridae_sp.
---ASTAPKVYQKGAIPYQVSAANRYWRIKKDLPADQYWKKRYWRRRITGKGDYVMNKKHSFGQRWGGYAG--------------------SRFGEWAGGALQ----RLVGLGD-----YKVRKNVLAG-------TLPEVFNMP-----TGGGTIIRFQEFLGDVITSA-------TPGLFNIQQYLINAGNANSFPFLSQIAAN-YEQYEFEGLVFEFRSTSADALN--SVNTALGSVMMATQYDTF--DTPF
>AQU11772.1_capsid_protein_Cruciviridae_sp.
---ASTAPKVYAKGPIPYQVSAANRYWRIKKDLPADQYWKKRYWRRRITGKGDYVMNPRKSFGQRWGGYAG--------------------SRVGEFLGGAAS----RLLGLGD-----YKVKRNVLAG-------RLPEVTNVS-----SGGGTVIRFQEYLGDVITSA-------TAGQFLINTYLINAANPNTFPFLSQIAAN-YEQYEFEGLVFEFRSTSADALN--SINTALGSVMMATQYDTF--DTPF
>YP_009551462.1_putative_capsid_protein_Fire_ant_associated_circular_virus_1
-----MSGR---KKTASAPAKKYYRYAARRPAVVTGSGDY--KVARRKQKSSMRYPGAGKTIGSAIGSVFG-----------------PAGSLVGGALGNLAHSALHAITGFGD-----YHVKHNVLT-----ETNGPPQVINQG-------KEFIIRHREYITDIYS---SAGTASTPSPFLNQIFPINPGQATTFPWLASLAGK-FEQYRVDGMVFEFKSLYSDAVVT--QNGSIGSIILATEYNAG--SAPF
>AQU11790.1_capsid_protein_Cruciviridae_sp.
#NAME?
>AQU11796.1_capsid_protein_Cruciviridae_sp.
#NAME?
>AQU11800.1_capsid_protein_Cruciviridae_sp.
#NAME?
>AYP28853.1_coat_protein_Circoviridae_sp.
---NKFSRLQSFGTHGAARLKRGSEFTLGTFGPTWADATNEQKMARELSGWRGKGLYHGRGFYKGFGGDVGQW---------------IGNKVGLGGLGRALGTAGAKFTGFGD-----YVGNDAVGG-----AGVEHTVPSFAPVN--DGMGNTVVTYREYMCDIYGP---------DTAFGIQTFALNPGIEATFPFLSQIACN-YEEYEMKQCMFTFKSNIAPIGSS--TSGQVGEVIMATNYNAA--APAF
>YP_009109631.1_putative_viral_capsid_Circoviridae_2_LDMD-2013
---MKLSKAQPWDTYGARRVQRGTPENLELFGPTWKEADEMQRSARKEFGYSGRGLYGPLAYAAGAGIDYAVK---------------NPRATRSF-FSKAFKGR-GMYTGRGM-----YTGRGEYTASNELMAGSTSSPPMFQSAG--DEAGALMVSHREYVGDIFAP-----AAADVSKFTVQSFPLNPGLEQTFPWLSQIAQN-YEEYELKQCVFEFVSTVQDI-NS--TNGQVGTIITATQYNPS--EGDF
>YP_009094499.1_putative_capsid_protein_Boiling_Springs_Lake_RNA-DNA_hybrid_virus
---IATSKKFPYKDFGTAHYQRGTADNIARFGATYKSADAEQKALRKAVGYSGKGLYMGHGGFFSGAKRLWRS---------------IPKPLRAIGVGAARQVA-SHYLGSGA-----YNNSNNLMVGGAIQDHLSNSIPQMESSG--DETGSVRIVHREYVSDVYAPG---TQGGSAVAFQNTTYPLNPGLQSTFLFLSQIAQN-FDEYEFDQLIWHFRSTTTDIGNS--TTGQCGTIIMSTNYNAA--SQPF
>ECU79312.1_hypothetical_protein_GOS_10665_partial_marine_metagenome
---MRNKAKYPYKDWGTAHIKRGSEYSLDSFGSSYKTANAEQRARRKKFGYVGRGMYGGQGMYGGQGMYGGQGGFFKDAWKWTKG-AVSDVGKFYKKNQDWILPAAGALAGMGAYTGNLGGDNANELMIDANTGSLAPKYGGTGHG----ESGSIRVTQCEYVKDIFAPIITSG---SVSGFASQTIKVNAGLPDFAPNLSQMAVN-FSEYEVHQLVFELRPVISENNVN---NGQSGIGMLVFDYDNS--LMGY
>AQU11748.1_capsid_protein_Cruciviridae_sp.
---------------ARKPYKKAKKVYAKAYP-------KSGYVARAPRPMS----------TSKIVKSLGH---------------RAVDFGIDKLS-----KFFGSVLGSGD-----YVQPSYSVKKNVLTNLSQQVPEVKSEQ----NSSSVKFRHREYLGDIISSS-------VAGNFKIQSFNINPGNRQTFPWLADSVQTNFQKWSPKGIVFEYRTMSADALN--STNTALGTVIMATNYSSV--DAAY
>ADK55582.1_coat_protein_Plasmopara_halstedii_virus_A
---------------------------------------------------------------------MPGAG---------------------SAYGNSLGAALSKWLGSGD-----YTVQSNSIVQRSL--RASDSVPLMHKE-----SQTVTVRHKEYLGEIKG---------SIVFTVQSTFTINPGDSQTFPWLSGIAGR-FQEYKIRGMVYHYIPTSGNAIAS--TNAALGTVMISTSYRST--DVSP
>YP_009142777.1_putative_capsid_protein_Chimeric_virus_14
----IVYVAAPPVAKRSYTRKSST--AGGLRG-------HGDYTYDKPGPWGNFGRSVGKQAGAMLGSNYGL---------------GKAGGAIGSKLGGYL-HYIGKIFGSGD-----YVTS-SSQVRNN--ILVNQSQVPQFQD----GKNTVRIAHREYLGDIITSS-------TPGAFSIESYPINPGVSGSFPWLANVVGASFQQYRINGMVFEFRSMSADALT--STNTALGTVAMATDYDSK--DTAF
>NP_995579.1_coat_protein_Sclerophthora_macrospora_virus_A
--------------MAKKRKTKPKRVRVAKTSPPAKQLTLLGQALRSLGGLG------GGAVGGLLG--NPLVG---------------------ANVGSSLGAAISRWLGSGD-----YKVSQNSLVS-----RASTSIPMMHKA-----DQKIMVRHREFVMEVRS---------AINFSVQRTFPLNPGMSQSFPWLAKLASS-FQQYSIKGMVFHYVPTSGSAISG--TNNALGSIMLQTSYRAN--DSTP
>AQU11708.1_capsid_protein_Cruciviridae_sp.
---VRRKRTSGRPQYGRVRGRGAYSLAGAKKFIQRYVRPYTKGYLGKLGGRVGAYIGRQVQGGR-AGGLAG------------------------GLAGKKVGDWLGKITGLGD-----YKLQRNSLVSNG-------QVPFMHSS-----RDGVRIRHREFIQDLS----------GSVAYTNTSFSINPGLTSSFPWLSAISQN-FEEYRVEGLVFDFVSTSADALNS--TNTALGTVIMAAEYNTA--QPSY
>AOV86254.1_putative_capsid_uncultured_virus
#NAME?
>AUM61905.1_capsid_uncultured_virus
------------MPRTKKSTKKTGRKIRGKGD-------YKVDKSSVNPLVNQIVRKIGSAIGGFGGSYLGN---------------PAAGAYAGDYVANKAHKLFKRVTGFGD-----YKVSENSLVLG-----DNVPEFANISN------REVRIVHKEYIGDLYCAP--------NGAFKIQNFKINPGSSIAFPWLSGMSQN-YQQYRINGMIFYFKSTSANALNS--TNTNLGQVLISTNYNVL--SKSF
>AQU11735.1_capsid_protein_Cruciviridae_sp.
------DAQNMLKKYGESVGTQKYRIKKRQGK-------FDSPEAYKSKRTAAKASGTYAPNGTGEAIGNAIG-------GGLGSMFGPLGTKIGSFLGGKLGHLGAAITGFGD-----YELNSNSIMTG-GLN--PAQVINTVNK------GGIVIRHREYLGDLNATT----------AFTIQSYPLNPGLPGTFPWLSQVAIA-YEQYKWRGILFEFKSMSSDSILSSSTSSALGTVMMATQYNAL--LPAF
>AQU11730.1_capsid_protein_Cruciviridae_sp.
---------PARRAPARRRATGIRGSGSYSVGNAFRAIAAGARKVRSWLPENGLVPGTGMAMGRALGGYLGPAG---------------------AIIGGDLGNKFGKWSGMGD-----YKLSGAGNLQ-------PSPPSFANTK-----GAGVRIRHREYIQDVAS---------SILFNNQFAMPINPALYESFPWLSGIASN-FTQYKFHGLIYEYKPTSGSAIAS--TNNALGVVIMATNYNAG--DTTF
>AQU11742.1_capsid_protein_Cruciviridae_sp.
#NAME?
>AQU11745.1_capsid_protein_Cruciviridae_sp.
#NAME?
>AQU11732.1_capsid_protein_Cruciviridae_sp.
-----------KVVIVKKPRKRTHRPVAPRRA-------AYTGYGDYKKRTPRRARAPRAAPASSSASIG-----------------STIGGHIGSFLGNGIQQVIKSLTGFGD-----YEISCNSFMPD-KLSGDPPVIMNSPHN------AGHIVRHREYIGDVYAST----------AFALTSYPINPGLIGTFPWLSQSADS-YEQYKMRGLVFEFKSMSSDAVLSTASSSALGTVIFSTQYNAL--DTPF
>AQU11713.1_capsid_protein_Cruciviridae_sp.
---RKRRKVAPRRAPARRIKRRRAPYRSSRGGWMSSIGRGIGHVAGSLAGGVARGIGYNYGIGKSVLPSSV------------------------TDIASSAYNYGSRILGMGD-----YKLARNSLMTSKG------QVPFMHSS-----KDGVRVRHREFLQDVS----------SSVTFVNTVYDVNPGLSSCFPWLSALAQN-FEEYRLEGMVFEFKSTAANLVSG--TNNALGTVIMAADYNSA--APNF
>AQU11754.1_capsid_protein_partial_Cruciviridae_sp.
----VGRKRKRVTRSRKRRVVRRRVGGVGRRRRVRRVAVGKTPQAQASSRSSGVLPAITASAGGLFGGPAG--------------------ALAGELLGQGGNALLKYISGHGD-----YKITSNSLMGASAIPMDSLPKFTTESVG-------VRIVHREYLNDIVSGN-------PGSTFKVQKFALQPAYS--FPWLSTVAQQ-FQQYRINGMVFEFKTTSSDSLNS--TNTALGEVIMATQYNVL--TPDP
>AOV86314.1_putative_capsid_uncultured_virus
---GYVAPSGRAYAKIPYEVSQAGRFWRIKKDLPADQYWKKRYFRRRITGRGDYKWSSKRNTGSNIGGYLG--------------------SKAGQFIGGAAHNLFSALTGLGD-----YSVKRNVLMGN------NLPQIVNNT-----GPGGTTIRFQEYLGDVYTGG-------T-DVFKIDSYLINAANPKTFPWLSQIAAN-YEQYDIEGMVFSFTSTSADALN--STNTALGTVMMATQYDVL--DEPF
>AQU11782.1_capsid_protein_Cruciviridae_sp.
---TKSSRKTYRSGSKGARRAAPVRRYTPRISSSYIASKKSRAGVRAIG-KSGYGGKYATKYGGIAGGALG------TGIGAMFG-NPLLGGALGAGIGNVAGSLFHSITGLGE-----YKVAKNTLMMD-------PPPVVNPV-----GNGGTVVKHREYLGDIISSP-------TANTFQLQSFALNPAQDGTFPWLSQIAAN-YEQWCPEGIIFEFRSMSADALN--SVNTALGTVIMATSYNAT--SPVF
>AOV86298.1_putative_capsid_uncultured_virus
---SYVKPTGRAYAKIPYEISQPKRFWRIKPGLSGEAYWRKRYFRRRITGRGDYKWSSKRNTGSNIGGYLG--------------------AKAGQFIGGAAHNLFTALTGLGD-----YSVKRNVLMGN------NLPQIVNNT-----GPGGTTIRFQEYLGDVYTGG-------T-DVFKIDSYLINAANPKTFPWLSQIAAN-YEQYDIEGMVFSFTSTSADALN--STNTALGTVMMATQYDVL--DDPF
>YP_009237532.1_coat_protein_Lake_Sarah-associated_circular_virus-38
------RKYIKNSDYDKTKARAIRSLVSRRPRRSYRRRRSNRRGSRRRG-YRGYG---AYSRRGSASGSIG----------------QRLGGYLGTMLGGAAQNLLKTYTGLGA-----YQVKGNALMP--------GAVISNPN-----PHGGQVFRGSDYLGDIFSSP-------VAGQFTNQSFPINAALEQTFPKLAQFLQN-FDQYVIEGLIFEFRSMSCDSLN--STNTALGSIIAACNYNVL--QAPF
>AQU11721.1_capsid_protein_Cruciviridae_sp.
-----KRRTYVRRAAPSSSRR--FANPATTAAMLRNLIQGAGAYKKRVYKRRAPVKPRASKMG--LGESMG------------------------RSIGAGLGKIFGKVTGLGD-----YQINRNSLLQHGSSSD---QVPFMHSS-----KDGVRIRHREYIQDVS----------SSILFTNNTFSLNPGVSATFPWLSAIAQN-FEQYRMEGFICEFKSTSADALNS--TNTALGTVVIAAEYNTT--APAY
>AQU11716.1_capsid_protein_Cruciviridae_sp.
-----KRRTYVRRAAPSSSRR--FANPATTAAMLRNLIQGAGAYKKRVYKRRAPVKPRASKMG--LGESMG------------------------RSIGAGLGKIFGKVTGLGD-----YQINRNSLLQHGSSSD---QVPFMHSS-----KDGVRIRHREYIQDVS----------SSILFTNNTFSLNPGVSATFPWLSAIAQN-FEQYRMEGFICEFKSTSADALNS--TNTALGTVVIAAEYNTT--APAY
>AUM61945.1_capsid_uncultured_virus
-----MSTI-ARKQAPSSAKRAKKPYTARR---------VYKSTKRTQRSAGMKYPGVGSKIGSAVGSAFG-----------------PAGSLLGGALGGLAQTLIHKVTGFGD-----YTLPGYGVTANKLLETGDPPIVMNDG-------KEFVIRHREYITDIYSGVAGSSGAPAPSPFKIQSFSLNPGMIETYPWLANVAGR-FEEYNIEGMLFEYKSMYSDAAVQ--TGGSLGSVIMATSYNAA--KPLF
>QCC62364.1_putative_capsid_protein_Crucivirus_sp.
#NAME?
>AQU11786.1_capsid_protein_Cruciviridae_sp.
---TKSSRKTYRSGSKGARRAAPVRRYTPRISSSYIASKKSRAGVRAIG-KSGYGGKYATKYGGIAGGALG------TGIGAMFG-NPLLGGALGAGIGNVAGSLFHSITGLGE-----YKVAKNTLMMD-------PPPVVNPV-----GNGGTVVKHREYLGDIISFP-------TANTFQLQSFALNPAQDGTFPWLSQIAAN-YEQWCPEGIIFEFRSMSADALN--SVNTALGTVIMATSYNAT--SPVF
>AQU11734.1_capsid_protein_Cruciviridae_sp.
-----------NKRAGTISGSGAYKKNVRKVV-------VRRRKAPLYRNMQSSAS---KPMITGRGKYN----------------FSNAGADVGRALGYGLDY----ILGRGD-----YEVRANSIMGG-VYD--PPELHNRSDK-------TVCMRHREYICDIFASS----------AFSLQSFEINPGLVTSFPWLSQVAEA-FEEYRFTGVVFEYKTLSADYTVAS--SAALGYVIMATQYNVL--NPDF
>AQU11784.1_capsid_protein_Cruciviridae_sp.
---TKSSRKTYRSGSKGARRAAPVRRYTPRISSSYIASKKSRAGVRAIG-KSGYGGKYATKYGGIAGGALG------TGIGAMFG-NPLLGGALGAGIGNVAGSLFHSITGLGE-----YKVAKNTLMMD-------PPPVVNPV-----GNGGTVVKHREYLGDIISSP-------TANTFQLQSFALNPAQDGTFPWLSQIAAN-YEQWCPEGIIFEFRSMSADALN--SVNTALGTVIMATSYNAT--SPVF
>AQU11725.1_capsid_protein_Cruciviridae_sp.
LARMRKALAAKKRGVGRIKGRGDYVTTGGKNI-------TWPVQDDFSGPVYGPPNRKGATGSYYAGPDQGRTDNL--FKGVGARIGGSLLGTPGKFLGAGAHYLFKKLTGFGD-----YKVRSNTLTSG-ASP-----PMFAGKG------RGTIIRHREFITDIQGS----------IAFTIQSYNINAGLPATFPWLAQVAGN-YEQYCIRGCVFEFKSTSSDSLNST--NTALGTVIMATEYNSL--NPNFTSKAQMENHEFCTAIKPSMSMIHPIECARGETPISCLYTRTG-SVPAN-ADQRMYDLGKFQIATVGMQAAAV--------IGELWVTYDIELLKPQLY-NALGSACACDHYQLN-------VTGISNAAWFGTTLV--SPTSGS…
>AOV86262.1_putative_capsid_uncultured_virus
-----YTDAQKAAYYRRKAAGSARRYPQRTIVG------RGDYKVINRFKSNYRKPYQYPGAGARIGKSVG----------------GFVGRRFP-RIGGKDGATIGKYLGQGAHSLVKTVTGFGDYSVRKNALVYNQDAVPEFAN----SERCTVITHREFIADIKSS----------TSFSLNSFRINPTVSDTFPWLSAIAQN-YEQYVVQGMIFEYKTTSAVAMG--STNTALGTVVLATQYNSL--SPLF
>AUM62001.1_capsid_uncultured_virus
-----MSTI-ARKQAPSSAKRAKKPYTARR---------LYKSTKRTQRSAGMKYPGVGSKIGSAVGSAFG-----------------PAGSLLGGALGGLAQTLIHKVTGFGD-----YTLPGYGVTANKLLETNDPPIVMNDG-------KEFVIRHREYITDIYSGVAGSPGAPAPSPFKIQSFSLNPGMIETYPWLANVAGR-FEEYNIEGMLFEYKSMYSDAAVQ--TGGSLGSVIMATSYNAA--KPLF
>AUM61786.1_capsid_uncultured_virus
-----MPRP-AKKTTTVAPRRRYSRTSTVR-RSVRGYGGYWDNVKKRWGERGGAYKSGFTNAGAALGSSLGG----------------KSGAVAGGLLGGLLNRALYALTGFGD-----YKIKSNALLD----ETNGPPKVINRG-------KEFVIRHREYIQDMYS---ASGAANSVSAFAIQGYPIQPGSFTTFPWLASISDK-FEQYRVEGMIFEFKSMYSDAVVT--ANGSIGSIILATEYNAG--APAF
>AQU11706.1_capsid_protein_Cruciviridae_sp.
-------MYPSAYGKGDYKVRSVVASKPRRPWNLGGIGAGLGTIAGAIFGGPG------GAALG-------------------------------GSIGSQAGSLLGKITGLGD-----YKIKYNTLAKNSTKLLSGDSVPAVQNT-----HTGVRICHREYITDIN----------SSVNFINSQYNINPGLSSTFPWLSGVAQN-FQQYKLHGMIFTFVSTSADALNS--TNTALGTVIMSTNYNAS--QAPF
>AQU11778.1_capsid_protein_Cruciviridae_sp.
---TKSSRKTYRSGSKGARRAAPVRRYTPRISSSYIASKKSRAGVRAIG-KSGYGGKYATKYGGIAGGALG------TGIGAMFG-NPLLGGALGAGIGNVAGSLFHSITGLGE-----YKVAKNTLMMD-------PPPVVNPV-----GNGGTVVKHREYLGDIISSP-------TANTFQLQSFALNPAQDGTFPWLSQIAAN-YEQWCPEGIIFEFRSMSADALN--SVNTALGTVIMATSYNAT--SPVF
>QCC62362.1_putative_capsid_protein_Crucivirus_sp.
---KMAAARAAKQGASYSGRGAYYRKDKATGQMVRQKKSAVRARVNRKA-GGGSG---YAGIGSALGGALG------TAIGGPAG--TALGSVLGGLGGNLLGEGVKYFTGKGD-----YEVINNAFLQ-GD--NNSMVPIHNPD-----RRTGDVFRRVEYLGDIISHG-------TANTFKIQSFPVNPGLESTFEWLSQIACN-YEEYEFEGLYFEFRSMSADALN--STNTALGQVIMAANYNAS--SANF
>AUM61959.1_capsid_uncultured_virus
-----MPRPKSISTATRSARPVKKRTFAPRQRVVRGRGDYWTDVKSRWGQGGGKYKRAFSNAGSALGAGIGG----------------APGAAVGSLVGGLVNRAIYALTGFGD-----YKIKSNALVH----ETNGPPVVQNRG-------KEFVIRHREYIQDMYS---ASGPANSTTSFALQEYPIQPGSFVTFPWLSNIADK-FEQYRIEGMLFEFKSMYSDAVVT--ANGSLGSIILATEYNAG--APPF
>QCC62360.1_putative_capsid_protein_Crucivirus_sp.
---YYKRKAAVMRRQPYSDLVIRRGRGAYTNPMKQAVYNAARQNPNAYKSPKSAAFGRKLASTVADMTPLAPISGL------------------IGKAGAWLGDKVGTLFGLGA-----YDVRRNSLLDMGQ------SPPAMHNR-----SGDTIIRHREFITDLVSHA-------TPNTFKIQSHYINPGLVGTFPWLADIASA-FEEYELLGCVFDYKTTSSDALNS--TNTALGSVIMATNYNAA--SAPF
>AQU11727.1_capsid_protein_Cruciviridae_sp.
YMKLSKKAKLRVKAALARTGYGSRVSPAKMFG-------KLGGKGDYWRLGGKSGAHKVKDSSRGAGSQIGR--------GIGSWIH-KDLGDLGSAAGGWAHSLFKQLTGFGD-----YKIKKNTIAMG-TDP-----PTFGGVG------RGTNVRHREFLGDVYTSST-------PGSFSEQSFPINPALPDSFPWLSQTACC-FEQYVINGMVYEFKSTSSDALNST--NTALGTVIMATQYNVL--LPLFTSKGQMENHEYATSAKPSVNLLHPLECDTSMTPTRCFYTRQG-SIAT--GDLRLYDMGTFQIATTGFQAPSVN-------IGELWCTYDVTFLKAQIKSNGSQGGPFADHFILP-------AATISPASPLSIGSV--LQP-GS…

## Sheet: Supplementary Data 16
>AXH77207.1_putative_capsid_protein_CRESS_virus_sp.
-RGSRYRGKRNLSKTRIYSKTSAKSQAKQIASLSTAVKKLRTQTRGLRQYGNWKYIINDSTGNK--P---------------------------FELPSATMNIFPLVQPNRWEGIFAGTTD---------MENSDKLQLTGFN-----MEMKFIMSNTAGPNPPMFVDVYLVSIKNECFNQFVSEIPNPVEERP---YNIQPGENEGINQWWTRNSVE--AGTVDNANSNIMLNKNMITVHQ-HRKFTIGN---VTNWTALPE---NYPVTNLGDSLKCARISHKFRRRLQAGY--------------SRWKTLEYDDINGEDQIFLMVHYD-----KPTVVEDGLTLSANCVFTGW------
>AXH73553.1_putative_capsid_protein_CRESS_virus_sp.
-RRGRYRGKRTLRKSNIYSKTGSKAQAKQIASLSTAVKRLKTASQGLRQYGNWKYIINDSTGNK--P---------------------------FELPSAEMNVFPLVQPNRWEGIFAGTAD---------MENSDKIQLTGFN-----MEMKFIMSNTAGPNPPMFVDVYLVSIKDECYNQFAAELPQPGTAIP---YGMS--TVLGINEWWTRNSVE--AGITDNANSNIMLNKNMVTIHQ-HRRFTIGN---VTNWTLIPEG--NYPVTNIGDSLKSCRISHKFRRRLQNGY--------------AKWKDLEYADINGEDQMYLLVHYD-----KPTVAEDGLTLSANCVFTGW------
>AXH73401.1_putative_capsid_protein_CRESS_virus_sp.
-MTQPYKKPKVLKRKNVKSKTGAKAQSKQILALTKTVNSMSKENYESIRTSWRMLRKNIGGTFSTTATSYVCPLPYSLCDPLGNA------PTSGDKYWADNNMNGPQTQYNKRMVFGYSNQ---------AVNTSKIYHTGGR-----LRYQIETNEV----SYSRLTLAVIKPKRKDADQLTVDRRLKDFVG-GGYIGSAGNLQTDLDFTAFQPPAPAGVPTTNETTFGAEINSKFWTIVS-KREIALCHPNSSSLQTTAQANNTN-PLNNALVATGTIRLPAAGVITNTEIQT-----STVDDK-SSPAMEATLKDERNENTCYLVIIHN---DGTADGQSIKLSAIVTDYYKAVV-----
>AXQ65335.1_hypothetical_protein_Circular_genetic_element_sp.
---MKFKRPRTLKRRNIRRKTGAKAQSKQILSLSKQVSSLVKTQFETVQTVWNRNNLSVDSLTSGTT-AYICPLPKSMCNAYSQSTLQTAALVDKRLSWSDNLGIAAQPTYKKMPIFGSSNA---------ARNSAEIHHLGGI-----LKWRMITEEP----TFSTYSIFVVSPKKRQADQLITDRALKGGG-A-TDPGRSGALTQGTDFITHP------------DVMGTVFNKKFWNVDY-QREINFSHPGGSSLAANINPANTN-PLNNSVIATGSVKLKPGGVLKCFNTQGPNSTVNPDEGWKPVNASQIGYIDEQNEKLQFLVIVNN---GVSADLETVNLSLLVKDYYKAVV-----
>AXH79273.1_hypothetical_protein_Circular_genetic_element_sp.
------RKPRTLKRKNIKRRTGARAQSKQILSLSKQVGKLTKQQYETIQTVWNRNDLSVDSLVSGTT-AYICPLPKSMCNVYGQTTLQTQGNPDQRTEFSDNLGIAAQPTYRKGQIFGSSEA---------ARVSGEIHHMGGT-----LRWRLTSGEP----SFSTYDIFVISPKARQADQLITDRSLKGGT----TPGANANLTEGLDYISHP------------DCHMTEFNKKMWNVHY-SRRVNFGHPGSSKLSDNVNPANTN-PRNNAIIAEGKVSLRAGGVIKSFNNAPLDVAGSPNRGFKPLNASQIGYVDEKNEKTQYLVIVNN---G---------------------------
>AXQ65522.1_hypothetical_protein_Circular_genetic_element_sp.
----KYRKGNNKRSRYIKRSRGSNAQSKQILTLHRQVKELR---KDTTTHAQWTMPLEGEGDNN------------------------------VELPDGQFYVSSLMRPFAWQPLFQTTIAGGIPTAPGVYFTAQRARVNSMN-----FSFVFSPQDSLLPLAPRMVNFYILKLKDETASDVLQKTDGMSTS------GLNTAAAANANLVLRDD-------VAGGLSTMIRWNPAAFEIRY-QKTLKIAN---IVNETIIPEG--DVPINNTSDALRRIHFNVKMGNVLKPAT--------------GVWKQMNESDIFPNDRYYIVVHVG--GFSGGAANANGVAMSA-------------
>AXH79262.1_hypothetical_protein_Circular_genetic_element_sp.
-KNRPRKTAAQKNKKDIKRSNKPKAQQKQLMSVQRQLTAVKNKVRDRAQYAQFRCPIEGGSGVSNDA---------------------------ITLTDGDFYVNNLMRPSSWGNIFQTNAA---------ATNGNKATIKNFD-----IQMVFSPQDSLIALAPRIIRTYVVSLKPETAADTLNQTANMSTA------GLNGVANG--TLYWNSF-------VNGGFATMVKLNPAAFRIHA-YREFTLAN---IIQETPQAEG--DVAITNTKDALKRVRMRVRRGNKIKPPV--------------GTWKQMTENDIMPRDRLYLITHVG--GWG-GIPDVNDVRLDTNITVSTR------
>AXQ65503.1_hypothetical_protein_Circular_genetic_element_sp.
--MPAFRKPRTLKRKNIRRKTGAKSQAKQILSLSKQLTSLTKSQFETVQTVWSRENLSVDSLVGGTT-AYICPLPKSMMNCFGQTTLQTAGMADQRLTWSDNLGIAAQPTYKKIPIFGSSQA---------ARNSQEIHHVGGV-----LKWRLISEEP----SFSTYSIFVISPKKRQADQLITDRDLKGATNN-TNPGIAGSLTGGTDYISHP------------NLFGTMINKKFWNVDY-HREVNFSHPGASAAVVNANPANTD-PRNNAIIATGSIKLKPGGVLKCFNNQAAASTVNPDAGFKPANASQIGYIDEQNEFLQMLVICNN---GVSADLETVNLSILCRDIYKAVV-----
>AXQ65350.1_hypothetical_protein_Circular_genetic_element_sp.
--MPYKKKPRVLKSKAIKRKTGAKAQSKQIMALSKQVSSLTKSQYETVQTVWNRQSISIDTVTGGIG-AYVCPIPKSMGNCFNQSTIDTAGLSDRRLKWTDNLVIAAQPFYQKTAIFGSSDA---------ARNSPEANHMGGV-----LKWRLTNFEP----SFSTYSVYLLSPKVRQADQLITDRKLKGTTGG-HNPGSGAILNEFQDFVTHP------------DVMGTQVNKKYWNIDY-HREVNFGHPGSTSLQTTAQANNTD-PLNNALIATGSIRLKPGGVLKCFNKQ---ENNTERVGRLPVNASQIGYVDEQNEKLQYLVVVNN---GVSADTQTVNLALLVRDYYKMVV-----
>AXH77010.1_putative_capsid_protein_CRESS_virus_sp.
--MGYTRKPRVLKRKNIKRRIGARAQSKQITALSKQVTNLTKSQYETVQTIWNRNNIAVDPLTGGVN-AYVCPIPKSMGNCFSQSTADTEGENDVRIPWSDNLGLAAQQTYRKAPIFGSSEA---------ARNSPEANHLGGV-----LKWRLISDEP----AFSTYTVALISPKSRQADQLITDRDLKGSKGGGLAAGSKALLVEGTDYMTHP------------DVMGSQINKKFWNIDY-YREVNFSHPGSTSQQTTAQANNTN-PKNNAIIAQGTIKLKPGGVIKCFNQQSFESTGSPILGVKPVNASQIGYVDEKNEKLQYLVIINN---GVSADLETVNLSLLVRDYYKMVV-----
>ALE29747.1_coat_protein_Lake_Sarah-associated_circular_virus-37
-FIPKRKYASKRYAKKSAIKRMASGPSSQIKTLAKAVRTLQKKDKTDAQYLNYTQQGFEQNVQAPVY----------------------------TVNLSDYSGMIS--------TFGTSAN---------DNVDNRIIHKSVG-----MDCRVTLENAI---NNEESTIGFTAFLVSLKDAVG--NVYNNLTG-----GLTLTLGATHEMIQGM----------------VLLNKQIFNIHK-VKRFTLTNYNQALISPAAQSQYGTDHRWYWRLPINKTIVNPRGDWKQLGCAL------------------------DPSKQYYLMIFND---NSTSDLESPAFSFV--------------
>ALE29749.1_coat_protein_Lake_Sarah-associated_circular_virus-37
-FIPKRKYASKRYAKKSAIKRLASGPSSQIKTLAKAVRTLQKKDKTDAQYLNFTQQVFEQNVQSPVY----------------------------TVNLSDYSGMIS--------TFGTSAN---------DNVDNRIIHKSVG-----MDCRVTLENAI---NNEESTIGFTAFLVSLKDAVG--NVYNNLTG-----GLTLTLGATHEMIQGM----------------VLLNKQIFNIHK-VKRFTLTNYNQALISPAAQSQYGTDHRWYWRLPINKTIVNPRGDWKQLGCAL------------------------DPSKQYYLMIFND---NSTSDLESPAFSFV--------------
>YP_009237525.1_coat_protein_Lake_Sarah-associated_circular_virus-37
-FIPKRKYASKRYAKKSAIKRMASGPSSQIKTLAKAVRTLQKKDKTDAQYLNFTQQVFEQNVQSPVY----------------------------TVNLSDYSGMIS--------TFGTSAN---------DNVDNRIIHKSVG-----MDCRVTLENAI---NNEESTIGFTAFLVSLKDAVG--NVYNNLTG-----GLTLTLGATHEMIQGM----------------VLLNKQIFNIHK-VKRFTLTNYNQALISPAAQSQYGTDHRWYWRLPINKTIVNPRGDWKQLGCAL------------------------DPSKQYYLMIFND---NSTSDLESPAFSFV--------------
>ALE29751.1_coat_protein_Lake_Sarah-associated_circular_virus-37
-FIPKRKYASKRYAKKSAIKRMASGPSSQIKTLAKAVRTLQKKDKTDAQYLNFTQQVFEQNVQSPVY----------------------------TVNLSDYSGMIS--------TFGTSAN---------DNVDNRIIHKSVG-----MDCRVTLENAI---NNEESTIGFTAFLVSLKDAVG--NVYNNLTG-----GLTLTLGATHEMIQGM----------------VLLNKQIFNVHK-IKRFTLTNYNQALISPAAQSQYGTDHRWYWRLPINKTIVNPRGDWKQLGCAL------------------------DPSKQYYLMIFND---NSTSDLESPAFSFV--------------
>AXH78419.1_hypothetical_protein_Circular_genetic_element_sp.
-MTRPISRPRALRRKNIRRRTGGKAQSKQIEALSTKVNKLTSVSYDNVRTRWQRNNLPIEKVGSTQP--LIIPIPYAMNDPLAQG------PMA-DRLWSDNNVNASQPTYTKQIVFGRSSA---------SVQSNCAHHTGGT-----IKYQLICTEPD---NLVKVSMFLISPKKKLADQLIKDRLMK-TTGLTSYPGAQSVLEPELDYTTHN-----GTGGTNNSYFGAEINPKYWTTHF-KKEFTFNIPGGATFSTTVSGANTS-PANNSRTATGTIRIPAGGRLMGAQIAN-----QTTTSNKSSKAMEVCYEDQSNEHGCYLVAISN---GSSADLETVDLGLLVLDYYKVEV-----
>AXH76002.1_putative_capsid_protein_CRESS_virus_sp.
-MGNPTKKPRATKANFIKRRTGARAQSKQILALSKTVNTLTKTTYDNVRTRWQRNNLPIEKAGSTLP--LIIPIPYAMCDPLATG------PMA-QRVWSDNNQNASQPTYSKQIVFGRSSA---------SVQSNQAHHTGGV-----IKYQCVCKEPD---NLVKISMFLISPKKKLADQLIKDRQFK-DTGLTSYPGANSRLEPELDFTTHN-----GTGGTNNSYWGAEINSKYWTTHF-KREITFNSPGSTAFSTTTTGANTN-PANNARTASGTIRIPAGGTLMGAQIAN-----QTTTSNKSSKAMEVSYPDQSNEHGCYLVCIGN---GSSADLETVDLGLLVLDYYKVEV-----
>AXQ66046.1_putative_capsid_protein_CRESS_virus_sp.
----------------IRRKNSAKDQANQLLRLNKQVSSLTIANRQKNIWQQFFMENEFPQVPDTPT---------------------------PLVLPYKFSTVPLVRPDKWSPCFQSSTGTTG-----TEDFGDKFMGQSMD-----LQLRFALTDNALSLPQTIIHMWLVKMRNDTGNQALRDTLQLQTTLAG-GGSFNNGSLCDRRYWIDTTIKG--DATSTTPSGLVKLNKTAFDVLY-HRKFQMGN------QLNNTALEDAQVTTSLASTVRNYRIRIPYRNHIKSALG-----EKTQPSDVQGWKALEREELEPKDQVFLICHVN--YPSVGVTDPTTIDLSYNVVFNG-------
>AXQ65401.1_hypothetical_protein_Circular_genetic_element_sp.
-MPNPSKKPRVLKRKNIKRRTGAKAQSKQIVALSKQVSSLTKSQFETVQTVWNRNDLSVDSLVAGTT-AYVCPLPKSMCNVYGQTTLQTQGAPDQRLPFADNLGIAAQPTYKKGAIFGSSTA---------SRNSPESHHTGGI-----LKWRLTSSEP----SFSTYSIFVISPKSRQADQLITDRSLKGGG----TPGANASLTEGIDYITHP------------DVMGTVWNRKMWNVDY-SRTVNFGHPGSTALVTNVNPANTD-PRNNALIAEGSVRLKAGGCIKCFNNQALEVAGANDRGFKAMNASQIGYIDEKNEKLQFLVIVNN---GVSADLETVNLSLLVKDYYKVVV-----
>AXH78300.1_hypothetical_protein_Circular_genetic_element_sp.
--MPYKRKPRVLKRNNIKRKTGATAQSKQIIALSKQVSNLTKSNYQTVQTIWNRNNLAVDSLVGGTY-AYVCPIPVSMGNCYKQKTIQTS----EQIRWSDNLGIAAQPQYFKQPLFGSSEA---------ARNSPEVTHMGGT-----LKWRLSSGEP----SFSTYSIFLIRAKSRQSDQLISDRALKTGA----TPGKGGVLSPGEDYITHP------------DVMGTQFNTKYWNVLY-KREVNFSHPGSSNLSVNVNPANTN-TKNNAVIATGSIRIPKGGVIRNFNQAGTVTPGDPTL-LDPLSASQIGFIDEDNSKTCYLIVVNN---GVSADLETVNLSLLVKDTYKATV-----
>AXQ65538.1_hypothetical_protein_Circular_genetic_element_sp.
-ARDPTSKPKRLRTRNIKRNTGAKAQSKQIQALSRQVSKMNKEQTARVRTCWQRNSLPIG-TGGAIPITYVCPIPYAPCDPLGAS------PVTGAQLWSDNRVIASQPTFTKRVVFGYPEA---------AANSNKMYHTGGK-----LRYQIFTEEP----SYTKLTIALIRPKKAQADQLSIDRGLKGTSGLSGSAGSASLLYDDIDFTVHN-----GVGGALNTFFGAEVNRKYWDVLY-KREIALGAVKDLSASNVTRITPVDSPKNNSLVATGTINLPAAGVVKAVGHET-----SEFDS--PATAMEQQYLDQRNEDSVYLIAINN---DLQIDTQNISMGFVVNDYYKSVV-----
>AXH74049.1_hypothetical_protein_CRESS_virus_sp.
---DRTYKGRKGMVFRGKKSKKVDSDHEKLRKLESRVAKLTRSTTMRAMFAITNSRNDVS---------------------------------------NLYAYQQLIQPNFMSPIFQSAND---------QKITLSYDIKEVT-----IEAMFQIFASGVLSSPVTCTYFVVSLKKEAAQQWIVDTNDGGQLR------------ENIDFTNTSMG-------STVAHGMTRLNPDIFHVHA-VRRFIVSD-----VAYETADPLVDVNVHNVKDANHRMYLKIPWKKTIKAHEAG----QAGVLGNQDGWGSMTGAQVEATDRLYCFLFNN-----CATVDVDFLSWHQSATIDGRVAQ---
>AXQ66209.1_putative_capsid_protein_CRESS_virus_sp.
---MAWKKPKTLKRKFIKRRTGAKAQSKQIMSLSNVVKKLTKTQFEPICTIWNRNDLSVDSLAGGTL-AYICPLPKSMCNVYGQTTLQTQGNPDQRLPFSDNLGIAAQPTYLKGSIFGASEA---------ARRSNEIHHMGGV-----LKWRLTSSEP----SFGTYSVFVISPKVKQADQLITDRGLKSGA----TPGLTASLTEGLDYITHP------------DVMGTVFNRKMWNVHY-TRSVNFGHPGSTALVTNVNPANTN-PRNNSIIAEGSVKLKAGGVIKCFNNQALDVAGANDRGFKPLNASQIGYIDEQNEKTQYLVIVNN---GVSADLETVNLSLLCKDFYKAVV-----
>AXH78538.1_hypothetical_protein_Circular_genetic_element_sp.
---HREPRTKVLSKTNIYTKTKPKSQAKQINKLANDLRVVKRKQNATRQYAQYTFSMDNVELGL--------------------------------TTNNGWSVEKLVQPSDWEGKFQASTE---------VANANKITVRNLR-----MELYFSPTDSILPLTPKIITVFLVRLRPETAMDLLNETAQMSSA------GFGSNDNEN-KYWHTQD-------IGLSYPTIASISPGAFDVIK-VKRFQVQN---IVQETAVTAET-DTAVTTPAGTYRRFVWYHRMGNLIKSSAS-------------NKWKDLDSDEIAIKDRLYLIIHQGGNGSVLPPEDDNGVSMGGVAMFSCR------
>AXQ66358.1_putative_capsid_protein_CRESS_virus_sp.
-AKDPTKKSKTLRRRNINRRTGAKAQSKQIMALSRTVSKMNREQLDRVRTCWQRNNLPIG-SGGAIATPYICPIPYAMCDPLGAS------PVPNATVWSDNRVIASQPTFSKRLVFGYAEA---------SAGSNKIYHTGGK-----LRYQIFTEEP----SYTKLTLCLIRAKKKQADQLITDRDLKASSG-GGQAGSASKLYDDVDYTVHN-----GNGGTLDTWYGAEINRKYWDVLY-TREVALGAIKDLSASNVTRVTPVTRPKNNSLVATGTIPLPAGGEIKAVGYAT-----TQNES--PATAMEQQYLDQRNEDSCYLVAINN---DLQIDLQNISMGFVVTDYYKAVV-----
>AXQ66515.1_putative_capsid_protein_CRESS_virus_sp.
--AKKYKSSAQKNKKRIKRSSGAKAQQKQISSNQNQIVAIQKHLSMTKQRMRWHCGFTGVAVTAYPLIIPLTSGP-------------------SSVAPASLNNLPALPIPWEVTMTPSPQNN--------TALRSKVVVNKQY-----IDLTMTSGTES---APLQFTAFIVQLQPKVATQTYTDTAAMTSLTR------NDDFSTPLNSLSQDS------------GYGAFMNNQKYRIIK---RLEFETLGGASGGAAGSTGNVGQGTRTGILHRCQAKLNYGSTQFKSSGSG-------------ESSASLNYADIDPKQKRFIVIFSD---NSLLDLQYPTVSMSCLTTGYAAE-----
>AXH74079.1_putative_capsid_protein_Circoviridae_sp.
LSKRKSTIKRKRPGTLSRAKYAPKTTRMNRSLITQNAYAIKAIRKLQPDPVFCDWQYTG--VESPFT---------------------------PLQTYNTLQTIDLMNPTIWGAVLRQDPN---------VLSSSSTCVKRMS-----INLRSSLGEAN----WCQTSIFIVSIRKDAADREIRNSGLTEGE----------------DYVFNSQG------------FNPTLNSRVFKVHY-VRHMSLMT---SAWQLEKAVAGNAEFIGNPQTTLKKGTVNMKLDFKLRQPNG-------------TTWKNMEIDQLPPYQRLHMLMFFK---GNSNDVDLLPPRVDWDAHFVTY------
>AXH74079.1_putative_capsid_protein_Circoviridae_sp.(2)
LSKRKSTIKRKRPGTLSRAKYAPKTTRMNRSLITQNAYAIKAIRKLQPDPVFCDWQYTG--VESPFT---------------------------PLQTYNTLQTIDLMNPTIWGAVLRQDPN---------VLSSSSTCVKRMS-----INLRSSLGEAN----WCQTSIFIVSIRKDAADREIRNSGLTEGE----------------DYVFNSQG------------FNPTLNSRVFKVHY-VRHMSLMT---SAWQLEKAVAGNAEFIGNPQTTLKKGTVNMKLDFKLRQPNG-------------TTWKNMEIDQLPPYQRLHMLMFFK---GNSNDVDLLPPRVDWDAHFVTY------
>AXQ66517.1_putative_capsid_protein_CRESS_virus_sp.
LSKKRASTRKRRTSVITRAKYAKKTVSTNRSLIKANAYALRAVKQMLPPPVYCDFQYSGVLLASNTD---------------------------APLAESSYSTAELMTPKFWASVLRQDPN---------VEEASSTLVKRMQ-----INFRHTLQTSN----YAQVTCFIVSLRKDAANRNLLS--LVAGQ----------------DYIYDQADN-----------FNVRLNSAVFKCHY-SRNITMTK---NTLFYQPPVVGGVALATSPGLTFAKGQVNLKLNYRLRQPLG-------------TTWREMECKQLIPQQRLYVLCFWT---HQADAAGTPPPELGYDALYTTF------
>AXQ66521.1_putative_capsid_protein_CRESS_virus_sp.
--MPMKRGNVSYGSVVKRNRKLASKKVTVAKQTKKNTKAIKQLKSVGFQYCPFYKAVGES--------------------------------------FSGIHANLLTQPNNWEQCFRTQDVP-------DADLPRQYHLKSVN-------VTWSVQAETTETGNLWVQIFAVSLKNKTAAQVIERTTRLSNFT----EGLDYIAAPAGSSLSAQG------------YWAHKLNPALYTVHY------------QTQRRVGQVTMDDVQTTNIRDSTTTGRFTVKFPRIFKNDQTD-----------DNGFKGLSFADMEPRQHLYLLAMTN----ASSTVTGGECWWSFRADYNGHMNLP--
>AYP28809.1_capsid_protein_CRESS_virus_sp.
-RRYYRRGSRTLSNRYIYGKKGASAQAKQIASLRNRVNALARASQPEIRIEYNEN----------------------------------------TVTFKNELVTNVYYGFLPAPSFETLRG---------NACNLKDITIGGC-----LEYTDSYTQTPGLDHQRTASVRLLLVQSKAPNNGVSLNNVLNTN----------VSGAAYELNAYRP-------------LLSGVSSNFRVLID--------------KTFTISDQHPIVPFKVRRSGLGEMVFELTDVSDVDEPTP---------------------LLIQPKGGLYGFWISSGLHWDASYTQQIKVNSYSKVAFT--------
>AYP28775.1_coat_protein_CRESS_virus_sp.
-VLTKFAASPRMTSSGVAVP-SKKSVASKVAKLTKKVDKLAKVSTERVDTFQGVTGLSMQTQFNTYN--------------------------------ISRLYTVAGGAQTTTPIFGTNQAD--------LADVGKAYLNSKD-----VYISLRQNNEP---NMIRYSMFIVSLKDQGTTTSVFDPATRQLV---------ALTSGGVHYVYNAA-------------DQVVLNPKTFTIHA-TRRFTMGYEG---SIGPTSDTYSEKRFKFTLKPRQKLITNATGNVFADATQT---------------------SPLDPSQNYFILIFND---NSSSDLENNKMDYTIIDHWEIPS-----
>AXH73781.1_putative_capsid_protein_CRESS_virus_sp.
--RNCYRKNKPYSKKRTFSKTGAKDQAKQIFKLQKDYAKLRKSTERNATYSLSGAYSSLTHGLLPNS-------------------------------SWHPHVKRAIQPNNWIEIFAGHGDS--------ASDASRKHPREFRGEYVFAEHHIMLGDAAIAATPVTFTLYTVSLKPETAKQTKEHSNDLDDLQP-------GYYFNQANMGAIEG------------TAMVHLNDEVFTIRAPTQRFTIGA------QTNFIPTPDETKTVSLEDNRKRIVVKVPWKNKIVESGT-----------THHTYKEMHQSDLNPADQLYFLLFHN---AYGDQTVSWHSSYTIRGKETS-------
>AXQ66294.1_putative_capsid_protein_CRESS_virus_sp.
-YKNKYGKNKNLSKVNIMTKKSAKSQAYQINSLVNKVKALEKKQKQTRQYCQFSKAIQNVDLPL--------------------------------LTNSGFQIENLVDPAGWDALFQSNNE---------VENSNKLTMRSCS-----MEFYFRIVNSLLPCTPKIITVFLVKLREETAIELLNDTGQLSTA------AFGVNANSG-VYWETIP-------VGLTEDALCKLSPSAFKILK-VKKFQLQN---IIEDTAIVDE--DTSVTSVKGTFKRFSWNIRCGNLLKSAAN-------------KKWKDMTPLDVSIKDRLYLIVHQGGAGALAPPETDNGVNMSVNCIFNCR------
>AXQ66041.1_putative_capsid_protein_CRESS_virus_sp.
-SYTRRRRPYTANKKRIMKSKSAGAQQKQLLSLQSQVKKLSQKDALETLYTQYALVQPTKYLNPPSG-------------------------------AVAFNIFPLTRPNDFTPIFSSDER---------TDEQMHATIKGYN-----LKFRFTPHDSLAPLPFTYIQVWLVKLKPETSRQLLQDTEDLNEG-------VFNAEFNGVYFYYTIN--------DAQNYDQIKLNPKYFDIKQ-YRRSSIQN---IMQETISDE---DVSTTNPNTVVKHMSIKHRCSTKLVNPYG---NNPANQQQRPQNWKNLTFDNIQPNDRYYIMTHLG---GYIAPIGSGGTDLRNSAQMDCNWTVTVQ
>AXQ65522.1_hypothetical_protein_Circular_genetic_element_sp.
----KYRKGNNKRSRYIKRSRGSNAQSKQILTLHRQVKELR---KDTTTHAQWTMPLEGEGDNN------------------------------VELPDGQFYVSSLMRPFAWQPLFQTTIAGGIPTAPGVYFTAQRARVNSMN-----FSFVFSPQDSLLPLAPRMVNFYILKLKDETASDVLQKTDGMSTS------GLNTAAAANANLVLRDD-------VAGGLSTMIRWNPAAFEIRY-QKTLKIAN---IVNETIIPEG--DVPINNTSDALRRIHFNVKMGNVLKPAT--------------GVWKQMNESDIFPNDRYYIVVHVG--GFSGGAANANGVAMSALQVVNTT------
>AXQ65435.1_hypothetical_protein_Circular_genetic_element_sp.
----KYK---NKQAKKIKKNTGAKSQSRQILRLDRQVKQLR---RDVTTHAQWTMPFEGQAGNS------------------------------IDLTDGEFYVSSLIRPFAYQPLFQSTILAGIPIG-AAYITSQKARINSMN-----FSMVFSPTVSVLPLTPRMINFYVLKLVNETASDVLQKTNGMSTA------GLNTAAAANSNIVLRDN-------VAGGLATMIRWNPAAFKVCY-QRTFKLAN---IVNETIVPEE--DVAITNTGDALKRFHFNIKMGNVLKPAV--------------GTWKEMNEPDIFPNDRYYIITHVG--GFEGGLENANGVTMSGLQVVNTT------
>AXH78483.1_hypothetical_protein_Circular_genetic_element_sp.
-TRRRYSSTAKKNSRYIKKAKSSYAQQKQLLSIQRQLTATKSKLKDRAQWTQWSLPLEPASQGS--S---------------------------IDLNDGEFYVVGLVRPAAMTGIFQSTLAGGTQPL--AALQSNIAYYKSFD-----IQMLFSPKNSLTALTPRIVRVFVVSLKKETAQDTLQGTGGMNTA------GLNGATAG--VYTYITN-------SDGGLPTLVKLNPAAFKIHA-YREFTVAN---IMQETADPTGDTDTALTNTFNQVKRVRIKMRTNTKVKPPQ--------------GTWREMTEPEIMPLDRKYLIVHVG--GWG-ADAD-NQIHMDTNIVCNLR------
>AXH79262.1_hypothetical_protein_Circular_genetic_element_sp.
-KNRPRKTAAQKNKKDIKRSNKPKAQQKQLMSVQRQLTAVKNKVRDRAQYAQFRCPIEGGSGVSNDA---------------------------ITLTDGDFYVNNLMRPSSWGNIFQTNAA---------ATNGNKATIKNFD-----IQMVFSPQDSLIALAPRIIRTYVVSLKPETAADTLNQTANMSTA------GLNGVANG--TLYWNSF-------VNGGFATMVKLNPAAFRIHA-YREFTLAN---IIQETPQAEG--DVAITNTKDALKRVRMRVRRGNKIKPPV--------------GTWKQMTENDIMPRDRLYLITHVG--GWG-GIPDVNDVRLDTNITVSTR------

## Sheet: Supplementary Data 17
>AXH72081.1_putative_capsid_protein_CRESS_virus_sp.
-------------QANRDALVEFASRGGRHVLKKAGKALFPSSSSSRSK---RGKRRRKSSRRS-------MTKSRSRVRTTLVSPSVG---NYTYSGFKRFQKGRPYPRLLKLLYPPRMDRDVAGSVLTN------------GGFHDTQAVTYYSWADKQA----FARPFDILDDAGVAT------------CRGYIKSVSGSLEIANLSNV----------------SVQLTLYDIVARRDLQG-----TDAAGDADTPTAAWLN----------VNDTGGSDIGGFVKSYTNINGTPFDS--PEFCQKFKILRVTKAAVST-------GTTHTHYVNLNFNWLLNKEYQQ-----------------AYNG--YRGKTHFTVVVAKGMPMGKVITA…
>AXH73659.1_capsid_protein_CRESS_virus_sp.
-----------------RAVGRVLGSLAGNMARTWLRSGRNRVPARQSTAIRQRNARSRTFTRTRTR--INRGSSGTGVTEQYDRKLIY---RKRSMPRFKRKRWKRFKNKVNAVAEKELGAQTVVFNRQASYSNQ---NPTFHVVSSFYLYGGKSTETFAN------DLAYISSLGNAGAPTVADGVTSYKATKYLFHSGVLDITIQNRSYVNTGTLISPVKTYGNECKMELDIYELAIPWFATTNAVNFATIEALLDDAKTQQET-----------IKDNNAGPSVDETSIFRRGCTPWDLSYSLSRYQIKILKKTKFMLNV-------NETVTYQSRDPKRHSMMKQHLNT-----------------IAGFTVPRMTRIILVMGKLVPGASPLGP…
>AXH74314.1_putative_capsid_protein_CRESS_virus_sp.
--------------------MAKRRYSGPQGGRYRKLIRTGLGVAGRMAGSYIKNRYFNKKSAP-----------ETGITAQYDKVTQY---SRKPMPKRKKRQWKKFVKKVTAVLDKSLGTRTVVFNTNEAVQAV----AGLQAWGCAALYGIHGTADGSG----RAGFRDVFRLCNKDDDVMTTNTSGTNPSKITFGSAVIDVTMRNGGST----------------AIEVDLYECIVRTDSTKTPDFINTLLDSVTETN------------------TIPGAPTGLAISARGTTLFDFPN--AISMDKIQVFKKRKYFLPV-------GNTATFQHRDSRNHHFNATTFDFG-------------PNQNSSYGQRGMTKLFLVCAKEIIGQEAVGI…
>AXH74412.1_capsid_protein_CRESS_virus_sp.
-----------------RRHYNNWRQSLIGAAATGASNLISSYQRTRGLGRSAGNLTSNKRQR----------VVTNSVTGQHDFQNLY---RRRPAPRRVRRRAKKSMRTFMYNMDKIQGMQVSVINNYSAVTTTPTGSDNAQAVTSFTMYGGYNLTSPVN--------THNDLVRIWTNHFGSTPGYAAAYGKLRFRSCVMDFQVLNADTDN---------------ACYVEVYNVQNRKK------DPNYNTVQRWASS----------------LASNMTPVGGSDLTQNFWKNTPFDA--AGFGEFWKITNRKKYLLQG-------GQQITFQVRDAKNYMIDPKVFAG------------------DITTIPGVTEDVLFVVYGAGIQSSGTP…
>AXH74756.1_putative_capsid_protein_CRESS_virus_sp.
-----------------QPGGGRQPFRMPKMPRVPWEKVAGITGRAASALYAAKELWDSGVKIYSDITKSEPGSSRRGPGGGRMLSVPATGGKSGLSTKTFFTSYIKGSRKPKALMAEKNYFKTTSNYRVTSISQQQATFDLQSSGTGLRYNDAIFAGKVNG-------DAANDTGFLALAFNTLKAPTFRPTSRVYYQGCDMVTTIANASNVT----------------AFVTLYECVAKHDLQQTSELTGTSVYSPRQFWINGTDDTSNIQG-AAPAATVSTTSPSAKFSDTLIEAKPTES--QLFNVYWKVLKSMKVAIPP-------LGTHVHKSKYRKGVTLSYNRVEN-------------------SAILQGITHNLMGSVYGVPGYNATDG…
>AXH77271.1_putative_capsid_protein_CRESS_virus_sp.
------------FNAANTRGAYKGAMFGWRVGKKRQGAAKKSGAPKRQRVTAGYGGTSRRRHSLSAKQKPISGRKQRKRHSNDRLQSDAGVSSWRSKGSRTQAKGFKRMKIAPQILNSVLQGRITSALSRQAVENFNLYSGVGGSVVPTLLSGPNDIADMNT---------VLFATETIPAQQGAAGNSTATTRRMMVESVRCKVTMKNHTNS----------------PIDVTLYDIVPKRDEPRSLDGVKPNFRWQSGLLN--------------ESVTIVGTANQNAQSVSFPGAKPFQS--QEFCQFFTVKKSTHFVLGA-------GTEHIHYITIKPKFLFNNAFTAS-------------------ENLIARLTHYLMGVIKGPIAHDSGTG…
>YP_009551673.1_putative_capsid_protein_Odonata-associated_circular_virus-15
-----------------QMGYSMVRRNARAIGRYSG-GAKMAWRLGQYAGRALRR--FRRGGGGGGSSSSAKAKAVGSLSEQRDVTNLY---RRKRAPRRVRRAARKFTKRFMYTLDKTQGMKTCVITNAAQFSGSPTGLANGQQTIGITMYGYNTNSYASN-----IDLGNGDMPWIFARENGAYPTAASGTRYLRFRSCTMNYSIQNTWEQ----------------GVYMDIYFVIARKS-----NGSTSDPAAEWNEQIAIQN------------AGNMPTAITTNQ---YYGLTPFDA--PGFGRYWLIKSRKRVFIQP-------AEIYSFQQRDAGNY-VLNMSDVL------------------DIKLKQNLTEGVILVFHNPVTDTVTTP…
>ALE29805.1_putative_capsid_protein_Lake_Sarah-associated_circular_virus-48
-----------------KR--GHFNTFGGAFGSIAKRAY-SSHIRQGLSNRVAGIFRGAGSSTRNGNQSRRTGRDTGSTTRYADSAMLY---KRRPAPRKLRNRVRKFANRVRSVIDGEVALQVAVIPYAYNTIAGYQTPVTVKTLTNNQNSNLIPGLYSCNGTHNSSKVNGNWYDLYEIFQTYKPEGQLNDDTILEFTSATWNCVMNNISGTGV--------------RAIVDVYECVARRDWKPSDNPYSVFSNFLPDNS------------------QFSNTSAAFRLTSLNLGVTPFDN--PTFCELWKILKVRRIKLED-------GATATLQFRDPKRRKIEYQSKVS------------------NKSSIKGVTRFWLPIVYGVPSLNGEAP…
>YP_009237582.1_putative_capsid_protein_Lake_Sarah-associated_circular_virus-48
-----------------KR--GHFNTFGGAFGSIAKRAY-SSHIRQGLSNRVAGIFRGAGSSTRNGNQSRRTGRDTGSTTRYADSAMLY---KRRPAPRKLRNRVRKFANRVRSVIDGEVALQVAVIPYAYNTIAGYQTPVTVKTLTNNQNSNLIPGLYSCNGTHNSSKVNGNWYDLYEIFQTYKPEGQLNDDTILEFTSATWNCVMNNISGTGV--------------RAIVDVYECVARRDWKPSDNPYSVFSNFLPDNS------------------QFSNTSAAFRLTSLNLGVTPFDN--PTFCELWKILKVRRIKLED-------GATATLQFRDPKRRKIEYQSKVS------------------NKSSIKGVTRFWLPIVYGVPSLNGEAP…
>AUM61931.1_capsid_uncultured_virus
-----------------MARRRTFRSKARGRSRRSRYRSRRRLTFRKTRKRFRKGRRMRRGGMS------------RALRFLLPKPLTW---VKTSSQTILGLQGICKWAMLEPCLDWQDMQDTAGKISQSNLTIAG---STYNNVGLDHMAKVSCHYEILN--------TSLAYAQIEAYYCVPRRDVPDDTFARGIHTEPGTISAINGN----------------------TLYHIFNRSMQTSWNLEASTTAVP--------------------------GGASSYETYFQHPQFQPFHS--PEFCRLFKIYKTQRFQLAA-------GKRVALTVKSGYRRIPNDVLQRG-------------TIDSQGYSYFRGTGRFILLKIHGQVVTKDDVT…
>AUM61847.1_capsid_uncultured_virus
-----------------RRSVQRPHSWSGLAGRIGAWAAGSQHARVALRHR----FRGAGAKTVQG----RRGRDTGFTSRYKDEALLY---RRKAAPPRVRRRVRKFVARVQSVLDGEVGLQVAIVPYG-APAAGYVNPVVATPAQNSQIMPTIPGLYSMNGNHPSTTTNANWYDIYEIFQQYYTSGTLSNDVIIEFTNAVWDCKMYADSSNSA--------------PAFVDMYECVARRDYGSASDPQTLLAASLPSTS------------------SFTGASGPIGLATTSPGVTPFDA--PAFCEQWKILKVRRYKLEP-------GTSASLQFRDPKHRKIEYQSKVA------------------SKSWNRGVTRCWIPIVYGVPTAAGT--…
>AUM61865.1_capsid_uncultured_virus
------------------MAYGVVRRTSRAIGRYRPRAYRAAWNAGQMVGKYLKKKYFNRGGG---SSRSAKAKTVGSLSEQRDVTTLY---RRKRAPRYVRRAAKKFNSKVLYSLDKTQGMKTCIIQASAQINASPSSFNDGQATVGVTMYGYATNNYVAN-----TDPWNGDASWIFARENGSYPTTADATRKLRFRSCTMNFSVQNTYDE----------------GVYMDLYFVLCRSN-----NGSTTDPVVEWNQAINAQS------------LGNMTSAVTSSN---YYQVTPFDS--GNFGRFWLVKSRKRVFMQP-------SEIYSFQVRDAGNY-VLGMNDMF------------------DLKAKKNVTEGVIMVFHNPKVDTVTTP…
>ARO38301.1_capsid_Circovirus_sp.
-----------------IMTRALVRQGARQS---RLGAYFGAAKAGYSAANKVAPYVKKMMQSRSIDKGPARVVPSAPITYQNDNRCTY---RRKRAPARVRRAGRKAAYRFKRQLGTLLGNRMSIFNGYGNATAS----AGNQCVSEFLLMDANAVSTLFN-----EYGNTS---LPTSTTGTAGVSSAGFAFEMMIKGMRQEIEYLNSDTSF---------------MIFVDLYYYYPRKD---TIQTGLAAAQSDSGTELYYD-------------QGPGTTPLVNPTGLGVMGWTPFHS--PAFVQNFVVYKTERVILQP-------GQSFTFLQKCSKVS-NHSVRDWE------------------GLRMRRKVSTGVIACAQGNVYTTGTTT…
>AXH77066.1_capsid_protein_CRESS_virus_sp.
-----------------SRRNQLVRSNFGQA---ASLASYAGRMAGKFTQRKITSYRNKRSVKS--DSTPSGVQTQNPVTFQRDSISTY---RRRTAPRRVRKRAARRQNQFESSLARTLGLKSLVTNAYNGINVN----ANSQGWVDIPFVDRNTVAKLFG-----AFQVDG---AIAAQTTFS---LNQPTVEIIIKSYRCEVELNNTSAN----------------LMYVDMYYYYPRKDYATGVQTSIGEIG---TTASLTGA------------TISNANVITNNAPFETLGMTPFNV--PSFTENFVVYRTRRVMLQA-------NQSFTFSQSARKMG-NQSNRDWI------------------GVQVRRNITTGVLIVASGAVATAGTST…
>YP_009116787.1_putative_capsid_protein_Bromus-associated_circular_DNA_virus_4
--------------ATRKHGGGFKKRYTPKTVLGKRKIASSAGGVSKRRKVYSSKRIKPYSKRGGKRRGGSFSNAIAKVDSSAFSLGPG---PRLFSGFRRTQQPTTVNCTISSRVSSTPSQQAVQLLPTYFFAG--DGSAGDPSRQSAFTIDSYILNRAER----WLANFQNSVPTQTPGGTNQGRDGMRNTQKFVVNKIHYDQQIRNMSNQ----------------DVDVILYDVVMRNNVQPNLTRATGTNLPVADPLKDWESGL-------LIEQIQGG--LYLGTRLGAIGTTPFMS--TAFCKLYRIAKVTKKTLSS-------GAVHHHHITVKPRQMFDTQVKRYADETAPDLDTTGLIGVSSRGPYLPGMSGFTILVASGSIGNNNVEK…
>YP_009116644.1_capsid_protein_Bromus-associated_circular_DNA_virus_1
-------------PARNAKSLGIGSRSKRTAAVSKFRRVKRVVVKPKRKSFTRTKRRTSY-KAG---RGG-FSSALAKTGGSSFSIGSG---AKLYRGFKWAQQPVTFTSTTTQRVTGAAGKQAVAVLPTYRINPGANDPTNDTALIGTNTLDSVLLDRAER----WLQAYQESTPATAAS--AQSSPGMYQTNKFVVNHLKYDQAIRNCEVQ----------------DVTLTIYDCVLRPGVAPNIRSPGSVNQSIS-PINDWHIGL-------QNEYNPAAPVAYLSQTFDSPATTPFHS--THFCKLYKIKKTTKVTLAP-------GAVHHHHVTVKPRNMFDTQTSG---------NVNSALYTADRGYLIPGISGFTLITVLGSIGDSAANH…
>AJC52520.1_capsid_protein_Bromus-associated_circular_DNA_virus_1
-------------PARNAKSLGIGSRSKRTAAVSKFRRVKRVVVKPKRKSFTRTKRRTSY-KAG---RGG-FSSALAKTGGSSFSIGSG---AKLYRGFKRAQQPVTFTSTTTQRVTGAAGKQAVAVLPTYRINPGANDPTNDTALIGTNTLDSVLLDRAER----WLQAYQESTPATAAS--AQSSPGMYQTNKFVVNHLKYDQAIRNCEVQ----------------DVTLTIYDCVLRPGVAPNIRSPGSVNQSIS-PINDWHIGL-------QNEYNPAAPVAYLSQTFDSPATTPFHS--THFCKLYKIKKTTKVTLAP-------GAVHHHHVTVKPRNMFDTQTSG---------NVNSALYTADRGYLIPGISGFTLITVLGSIGDSAANH…
>YP_009553244.1_putative_capsid_protein_Lolium_perenne-associated_virus
-----------------------MVRGTRKRKFKGGHIAIPRKKVKTGFRNIKKKVGGRRGSSS-----------GVVMQSGMTSKTKLLVAGHKLNTKVLKLLSNPIRVIVEGNKSVGANGMNYAKGEYLYMDASQFDIMAQLGFRQRAVSASGSLPAAIP----------------------------GRTFKAWIQSFYVEQKYINMSNM----------------AVKLIIYDVKVKRDTSSGPFTCVQNDVAILNQN------------------RDTTITNDAALATLTPGYSPMDS--LQFRTHWKIVRRVQVHLDA-------GGVHEHIIQANYNKIISRNVSVED-------------------NYLKGYSFGVYIEVQPYPIVDGVTH…
>AXH77104.1_capsid_protein_CRESS_virus_sp.
-----------------MPKRSYSQITPYRRATRTRSSAPGGGKRGGSTALANAARRAIRLAPR-------LKRYRSMTMTMTKKKSNVRKMPDGITTVSSFTKGYRLKPHLLPLLKTAAPQYQVIRFGRRLNSAVNSYGTDHQNFFDTGFFQQMYTDLIPN--------------------------PGSSNQRAFIENIRICVEFCNSGDQ----------------LMNIELYDIGCSKDTTQDPQTAMAAGFTTMNPS------------------IASGNTANQTIALTTLGFTPFNS--PQLQQYFTIDKVTMISLPP-------GHIHKHYISFSPRMILNETRRAAG------------------ANFFGGLSRHILYRTRGQPCTQVDNN…
>QDJ95228.1_capsid_protein_Capybara_virus_11_cap1_98
-----------------ASRRRRVPNWAPVAARFAGQLVRHNLGTMQGVLSGRRTFRTYGDRSR--------TTSGQYTTNQHDAKRQY---RYKRMSRWKRRRARKRVRATKSVLFKNLATKTLVRNQQITSTAA----AGAQQFVAPLLYGWNGLGSSLT------------TIGADDVFQVTAAQLASDGEKYTFTDAVLDFTVRNTTASNA--------------GIEVDVYEFYTRSHNRPFTDVNAIFVEAGTDTP-------------------TFPGGGVNPLSINVRGVTPFEL--PAALSYIKIIKKTKFLMSG-------NQAFTYQMKDRRYRTVYGDEVFG----------------AANSFARDRWTKGCIVVFKSLTGITDTAS…
>QCW23736.1_putative_capsid_protein_Geminiviridae_sp.
-----------------RPTNAGIYRAAAAAAAYGYKALTRRPTANSAAGRRMASRTGTRNQRNR------YSRGGTGTSYQRDSKVVY---TRKPAPRRIRKSYRKFAKRVNSVIDATAGTTQLVLSNGFSVLSG----DDSQNMFAVTLAGVNGTSTNWN----------GDLNRIMNVRADAQDTGLNVDRKIHMKTMVLDCTFKNDFVTPG---VIQGDSPEFRDPVELDIYEFYVKKDAPFTAPEVLLTTEQTADVG---------------------ASLSYGALTPVEVGATPFNFR--NVGSYVTITKKTKHFIAP-------GNSVTYQLRESRNKWVPTVKIEDFTS---------------AHFGIPGWTKGIFVVFKGTPWRDGNPA…
>AYP28861.1_capsid_protein_CRESS_virus_sp.
-----------------RSHAMVLRRGTYAG---GAIGAYRALKYAPTAAKRINQTVRNLFARS--KDTPSGASAGPLTTFQQDTKVTY---KRKRAPRRVRIAARKASRRFEKNLTLRTGLKTIITNRYLNIEAA----DGLQANYDLPFLPSSTINTVFN-----TVLDSG---DLPATTSVTGPAVNTSGSEIMFGRCHQEVEILNAGTG----------------LCFVDLYYYYPRKDLPFTTPTYLSDISAVANTSVYKDN------------QRIATGGDGLRTNLSMNGVTPFMF--PNFTENFVIYKTRRVMLQG-------GQSFSYIMKGGPIG-NQTNKDWL------------------GLQLRRKVSSGVLLIGQG-TLGTANDA…
>AUM61782.1_capsid_uncultured_virus
-----------------NRRRNYLSRYSGGPLAARVGGHLLGAAARRAIGSAVRRLTSRSGTSAQS---VQSATAGQPLTGHYDYKTDYSKRRLSKKVRRVVRRKRRWRNKVIRTVREGLVGSSHILRRSFVPAVVS---NVNQSASLSWMMYGLNGYNDPNLDTTNDVGQTMYEASGTAWTNWDSTTLSSVNHKFYAHHATMEITMVNTGEK----------------DALVEVYHIRARNRQVAAWASPNNVFNVGFVKQGP-------------AVEPDTDLQVGTQLTPTELGVTPFQN--GLFCRMFNIFKRRKFRIPV-------GGEVTFLVHDRRPRTYTLGGVKP--------------------FAWDRGTSGVFIQFQGVAENILGTG…
>QCX35052.1_capsid_protein_Blackfly_DNA_Virus_16
RRASTTLTGPYLKKARFGPSAPRPTTSSATSRRSSTASVRSRRSGGKRTGWSTRSRRSRRTRKGRSYSARRQSGTKSLNYGAGTSYGSYGSGPRAYPGFYKRGQYHSFVSTDVARISSGNASQGWGVLPGAAFAT----LGTPANLTTSRYLPSLDLMNYIG---QDLLRDTQTPGQAFADGVGTVSTPGYLTQKFVIPSISLKHELKNQTTT----------------MVHVSLYDLVLRETSIPVPSPIGDISTGLLQER------------------TGYASAQNGGSPESSLGVTPFQS--SLFCKRWKVVKTTTLAIPA-------GSTHVHTFTNKPKKMFSFDDDTG-----LSQATNTGMSGQGALKPFQGYTTTCTIARVWGSIADEGVN…
>QCX35038.1_capsid_protein_Blackfly_DNA_Virus_9
------------------MPRNQVTRHRRSVTRYAPYARAAGKLVSKAYRAYKGSKGSTRKTPKG------SDDYAPLYGSTFTSRVAYR--SRRPNKKRLRFAKKSFRQHVNNAMKLQNAQNTLSQNTFTSTAAT-----DNQQWFSLDMLNGFALSELIDG--------------QVPTSVTGTPFTDLRDFQLMLKTFSLKYYITNISGVS----------------VSLDIYHVRPRRNVTYQEMVNPALPTNGNVLSTNFVAN---TTAIPTHNDQLTNVVGDAIAGANVLGYTPFQY--SNFCRVWKITKMRTVVLAPGATFEARDTVLNRMLNIARMGLFNTQEYASSFP----------TATPRVNFYIRGISRTLLFRQRGMPDSTSASP…
>QDJ95210.1_capsid_protein_Capybara_virus_2_cap1_255
-------------------MPSRALTRGGYARRWLPLAARASGYAVRSAYNSFKSRSANSTNQSRRQ----LQSAPAPITGFEDARTTY---TYKRMPRRKKRAWRKFVKRSRAVTLGLSAPNFLVITRQYNLTS----TANKQGYTDIHTVLGCAGSTTCS---DIQQLASR---------VQAVTGAANIDQKFAITGWLAETQVINTSAT----------------PVYLDLYYWRCHKAVPNFVAGLPGSVNRLYQQG--------------LVDLAGNAPVGGSTLDGNDYGVTPYQC--PLFSGHLKIYRKTRVKLSAN------GGLTQIETRSGKNYFRNFDVDV-------------------NLAMDENTTQGIFMIVYGAP---SSMN…
>AXH76477.1_putative_capsid_protein_Geminiviridae_sp.
------------------RSGPATRYKRSNWPKYSAAANVIGAAYKAYRGRGRTQTTTKRKPQS---------GINGITTFQKDVKQVY---RYKRAPNRLRKKWGRSRRTFTSNLLKSEGSRKFHYHGSATWTTT----AGNQAFYGWSTYGINGTGGYDGTGDLGDLYTRMDIELRQQGTLSDQNNRGEQARKWYFDHMRARCVLTNTGTS----------------PIFWEIYECVARKDIQLIPEGTSIATFQAYSEQINKNGMLNNLAGGPGTADSAKQISPAVIPTNQVAGLTPFQFR--HFCQAFKILKVTRLQAAP-------GHTVSFDASNPRNYTCVWDSMED-------------------LLAKRGMTKFYMVRQWGAVTAEAPNN…
>AXH72081.1_putative_capsid_protein_CRESS_virus_sp.
-------------QANRDALVEFASRGGRHVLKKAGKALFPSSSSSRSK---RGKRRRKSSRRS-------MTKSRSRVRTTLVSPSVG---NYTYSGFKRFQKGRPYPRLLKLLYPPRMDRDVAGSVLTN------------GGFHDTQAVTYYSWADKQA----FARPFDILDDAGVAT------------CRGYIKSVSGSLEIANLSNV----------------SVQLTLYDIVARRDLQG-----TDAAGDADTPTAAWLN----------VNDTGGSDIGGFVKSYTNINGTPFDS--PEFCQKFKILRVTKAAVST-------GTTHTHYVNLNFNWLLNKEYQQ-----------------AYNG--YRGKTHFTVVVAKGMPMGKVITA…
>YP_009237562.1_putative_capsid_protein_Lake_Sarah-associated_circular_virus-26
-------------------RKYSATGYARNYGKNVLTAARTLMSLRNGFKSGSRGPNSTNNRRS--------FNSTGITTDHYDKKTKY---RYKRMPYRKRKRYVRRLKFVKHALSKDLATFKTTYATSTAVTALAGAQNVFATFSVMGVPVTGANLQTAG-----NFNQTINAWQNMSGTIDASTAGDHYGEKWKQLSSVVNVSITNYGTT----------------TVIMDVYRVVCRKTFSNSDFSSPETTNGSSETVLMK--------------KMSDNLSGTVSNDWETVGITPFAIN--AFTKHFKILQVKEVQIPA-------GNTTTLSFRDPKNYSFNMSQFLG-------------------KVFMKGLTKGYVYRFRAIAATAGGES…
>YP_009021230.1_capsid_Niminivirus
-----------------MKRPSFFSVAKAGFKRYGPTIARKVG--KHALKYGYRKLTQSGKSTRET----------APLTYDNDFKTDY---RYKRMPKRRRRRWKRFTKKVNAVINRSQGLKKVLYSDIVRLSS----NVSQCAYHSAMLYTPDARVTDLS--ADLGMIFRDILGAVAYNDIQNILVQGDVDKKIRFESANMDVSWRNVGAN----------------PVIIDLYYVRCRKTFGLTGADADNNTQGIFSLGFVKQGV--------IVDEEDGNTVGSNRQFALTVGSTPFQS--SLFCQTYRILSKKRITIAP-------GNTVSMTLKDSRNKVVNAMDTR-------------------ARICMRNLTHGYLFQLYGVPGLNGDVP…
>AXH77345.1_putative_capsid_protein_CRESS_virus_sp.
-------------------MPKRFRSLSRARGRPLNKYARIGGLAAGTAFRAYRSFTRSGTRTKRG-------AAPAPITGESDWRSTY---KRRRMPVGRRKRWVRFVRRVKAVVEKQVSPQFNVLLRQIQATT----VDQRQAAISIHTVLGANGQGSNQGTMDLSYLFDRAF---VLADTSGVTGPAKEQMRIHITGWMIETSIRNFGLN----------------TTYIDCYYWRTKRDVKTGE-----SSATLFEDS--------------VAQVAQND-TGGVDMTSALYGVTPFQG--VLFAKHCQIWKKTRVKIAP-------GGTLQLEQRSGRNYYRTWAYDQ-------------------DYSMLRGVTEGILFVQYGAPGNTPGVD…
>ARO38294.1_capsid_Niminivirus
-----------------MKRPSFFSVAKAGFKRYGPTIARKVG--KHALKYGYRKLTQSGKSTRET----------APLTYDNDFKTDY---RYKRMPKRRRRRWKRFTKKVNAVINRSQGLKKVLYSDIVRLSS----NVSQCAYHSAMLYTPDARVTDLS--ADLGMIFRDILGAVPYNDIQNILVQGDVDKKIRFESANMDVSWRNVGAN----------------PVIIDLYYVRCRKTFGLTGADADNNTQGIFSLGFVKQGV--------IVDEEDGNTVGSNRQFALTVGSTPFQS--SLFCQTYRILSKKRITIAP-------GNTVSMTLKDSRNKVVNAMDTR-------------------ARICMRNLTHGYLFQLYGVPGLNNDVP…

## Sheet: Supplementary Data 18
>AXH73098.1_putative_capsid_protein_CRESS_virus_sp.
MPAGKLQRQSTYVGKKK-SRPRMRKVTK-RGAYKPRQKKNFINKRAAVVETKRKTREELRSNLFWAGTSPTATTTFADRMAFLVT------------DNELVHINPQTFYW-------WSQGLDQAQHIGQSVTVKHLNQKVQIRFPQHGMTTNEATPRN----------LVVPETPQKYQLVWGWIP--------APRMLTGHTSPLITTETVTSLDSYVNN-------------RVKDYFNDRKD-KLRFIPKKDST-LRIIGRKTIRPDLRYQSTAPLR--DRD-AAGDKYIHG----TVPDWYGEISWKFGGGRKLWLEQAVNMNGSSGHM--------IGMFP-NF-SWLPFCVVINTNYSELTGT----NKILNCP------AVSSNDIVYFT…
>AXQ65485.1_hypothetical_protein_Circular_genetic_element_sp.
---MPLARTRTNVGKSKPKAKYMKKTTT-RGAYNKNRKKQMMIRNAPFKETKSKTSEDLR----------VDFPSLPDHLLLDTA------------HTEHRFLNPEVFTI-------FKQGLDEHQMIGNSVYAKYLKQKVHVRFPQAAFQTGGNGK-------------IVPLVPQDYRLIWGWVP--------SPLGYTGSTTPAVPDVTLNDINTHINN-------------RVSDYLDEQKD-RMRFIPKRAST-IRIIGNKRIRPNLSRMSTAPPQ--TIDSVTGADYVIG----SIPDVHTSISWKMM--RKVQYEKASKLVGGD-----------EGHFS-NY-SWLPFCVFVNYDYSNLPDSGNPTDRALYSP------AIATNSCLWYT…
>AXH78712.1_hypothetical_protein_Circular_genetic_element_sp.
-KTAAQRRAQAAVNK-----KFTKSRFRSKAAYKPRRKKNMMRSRQPFVETKSKTHEDLV----------VQFPGLVDRTEFRTQ------------DTALVHMNPETFIM-------WKRGMEENEVIGNSCYAKYLKMKIGIRFPQSAFTLNGQNK-------------QIPMTPQNYELIWGWVP--------NELGYTGQTNPKADEANINDIFAHINQ-------------RVTDYYDQQKD-RLRYIPKAAST-IRITGRRKIRPDMRHTSTAPPQ--TLSNVIAEDNVIG----TIPDVYTSISWRMM--KKLHLQPSSKLHSGQ-----------SGLYAGNFGTWLPFACLVLRDYDNLPEG---TQRELYCP------AIQYNDAIWYS…
>AXH74836.1_putative_capsid_protein_CRESS_virus_sp.
IVNMPLTRQSTKVGKPR-RSQYLKKTTR-RGAYRKGAKRNFMRRRAPFIETKSKTHEDLV----------VQFPGLVDRTEFRTQ------------DSEVHHMNPETFLM-------WKRGMEENEVIGNSCYAKYLKMKVGIRFPQSAFTVNGMTK-------------QIPMTPQNYTLYWGWVP--------NELGWTGQTTPKADEANINDIFAHINQ-------------RVTDYFNEQKDGKLRFIPKAAST-IRITGRKKIRPDMRHLSTAPPQ--TLSNTIAPDNVIG----TIPDVYTSISWKMG--KKLHLQPSSKLHSGQ-----------TGLYP-NFGTWLPWCCLVVHDFDNLPQD---TTRIAYCP------AVQYNDAIWYS…
>AXQ65511.1_hypothetical_protein_Circular_genetic_element_sp.
-ITSGAHRGKTVRFGGGKRTYGALRKTTKKGAYKKNAKKNFQVRRAPFVESKKRIQSRLEVGTPAAGIMNQTGNSLTTPFAEQAGTQLES-----GPGHPLYQLIPGPWSY-----LDMKQGLDDDQMIGSSVFSRYLTQKIRIKFPAGNSAWGVN------------------GAPLTWYLIHGFVT--------VPIKLNEYTTTKLGEATRPFINAHIAT-------------YLKPYFDMRSD--MLSFDNQRSSTIKVIRKLKLKTNRNTDMNIPASGTSMGIVGSGPED----------LYVNCRWKTN--RKTHYIKGIPSGDPADTEF-----R-------YPDGWIPFTCFYSPTLAQAGGNAGP--------------IYWQDNCHWFT…
>AXH79026.1_hypothetical_protein_Circular_genetic_element_sp.
RTSGRPANP----IKAMGGTRGALKKTTRKGAYNKRAKKNFRIRRAPFVETKSRTTEDAVA-------GTT---LPNPLTTDHA----------IPRDDAFYHLDVQPFLA-------MSQGLGESDMIGNSVYSRYIKMKIEFTFPKNEY---------------------SLLNPYRLYVVHGWVKNTTG---WTGSNQTLPYGMKANDATYQNVKEFIIG-------------NLKDYFNERED-KLRFIPKHNPN-LIIKGYSAVKANRNGALQMPQS--SSVTDAGSAVYLG----ATPKVSKSVTWQVN--RKVHYQAGT--VQSGQTS-----------FFYPNQSYLPFVVLFTPDWDGVQN---MNPAYLPT--------VRFNAIHYYS…
>AXQ66105.1_putative_capsid_protein_CRESS_virus_sp.
---MPRISRFKKTARQRAQEAVDRKFPKRRRNFKRKNVKNMARARAPMVECKKRTLGVQGGYIN--------------------------------PATYFSSFPCHSFIK-------NEQGLDEDQMIGTSIFSKYYSMKVKLNFPTEYP----------------------IVDNFRAQLIWGWVT--------SPLAYTNNVNDSATDPSRSTVKLEEIDRE--------IVYRTEDGFNQAAD--QMNFRDKEKRIYKVVGKKWVKPDRRNQIGQTQGAIGYIDPDDDKLKIEN---TGSLPPWTHQITFTPMRKIKMTHSSDMVPPTGAAP-----S---PFFYPNESWIPFVGLYTPNLGSYYEDGGVVPDSAKLS-------FQTNDCHWFT…
>AXQ66217.1_putative_capsid_protein_CRESS_virus_sp.
-PYVPYRRKRTYRGKPVRRSRPPYRKPAVRRSYAPSAKKAMVAARSPIVETKSFEAPLVASVN---------------------------------LTNGNNVVLPLAYLQ-------MEPGFLEKQMIGNTLFSKFITQKTALDLTASFN----------------------SPTNFQIWYYAGWCK--------APINSTINTIPMTSQVAITDIVTWVED-------------QLLEAFTDPMDFGERQQ--------------KIKFVKKKRVHYQPALAVNEDISDNPLPKV--------LYHTTTWKPN--RKIHYAQGTTNTALSQSS-----------TFFPNREWIPFVCYRCENLDTTSGSTFIPS-------------ITQISKHWFS…
>AXH78643.1_hypothetical_protein_Circular_genetic_element_sp.
RQVTYVAAPKMRNKKVMPSTR-KKSAYRKKGAYGKRAKKQFKNARRPFVEGKRRSLEDCVADFGQYATGTTPNGILNPMQLDTTPGFQSYGLQYIGLDDAFTGFHPVSFYQ-------QRQGLGDENMIGTSIYVKYIKQKIQFQFPLLPA---------------------QQL-PINLYLIHGWFK--------TPLNRTTRTTITAAETNQININDHINE-------------RLIDYFNEKVD-KLRFIPKSENNDIKILGYRKVKPNRNASIGVPNALITNSTADGEPVQVG----SVPNVNMSMTWSVN--RKIHYTEGVG-LSSTNSQ-----------RMFPNESWLPFTVVYNPDFESFSAN-ATNPERGNIR-------ILSNNMTWYS…
>AXH78457.1_hypothetical_protein_Circular_genetic_element_sp.
RGLHMTTHYGRGARKGFNRSQ-ALKVTSRKGAYAPARKANFQVRRAPFVETK-HQTDVLVSLKSGNQTGTPADTLRLTTEPLQITYGTSASGSTPADPKELTILPINSFMN-------MNQGFDQSDMIGTSIFSKYLKCKLEFQLPYGAN---------------------QIRHPCDMFLIHGWIT--------QPIGNTLHTTPDSVDFTRSNYTEHIEE-------------QLLQYFNQRSD-KLDYIPKITSN-VKFEGYQKLKVKRSTNLGPDPT---TLALAGLQQNTG----AHPPINMTVKWNMM--KKVHYEKGTAGTTVSPLE-----------FYYPNHSWIPFVALYNPTAVEFLSS-VTYPGSAPGSNSPPDMYVRYNSIHYFT…
>AXQ66399.1_putative_capsid_protein_CRESS_virus_sp.
--MPRTKQARPKRTPAMFRKTQVLHKTTKKGAYKPARKKAFQARRNPFIENKTREAKEFSASLDPMRDKTATSGPLAVPTAFPDP----TDFRYMPVDDAQTIILPSPFYS-------MNRGLTENEMIGSAIYGKYLKTKIQLLAPEGAN---------------------MIDYPSNLYVIHGWVT--------APLQATGLTVPSVTGTTYVDVFTHVYN-------------YIKEYYSVRKD-TLEFPEKRVQH-IQFLGSRKVLTDKNANIP-------VQGVSDVATSRG----ALAPINISCKWDIN--RKIHYSQGTSVAANGNPSN-----YPQAVFNYPNNSWLPFVVLFNPQFASTPGYDATAPDPTSGVSNNDLWRIAHNSKMWYS…
>YP_009163925.1_putative_capsid_protein_Mytilus_sp._clam_associated_circular_virus
------------------------QLVRSFARAQYPRFRNYAATRLQAAGRGWLSRRTRGAGQTFQRRRRMWSGRSRKRTGQMRKR----------MAVGTRIGSSLAKCD----------QVEDNFSATTKELYQYKLLDLAKNNNADDTQVRNR----------------DVVNFRGIKLCINTTNTTTTGTIYPNRHLHCHYAVVSPKALDATQAVPYGH-----------FFRSQGEVGKRGKDFGVDLNGMDFQCLPINTDLYTIHQHYRFKLNKAANSSTSPE------------------KLYEKYLNLNRQVRYENTGDKPEGKN------------VYLLIWFSFIDEAGGTAGIPCADTKLRITRFFKES-------------------…
>QCX35032.1_capsid_protein_Blackfly_DNA_Virus_6
-------------------------STGPYLPYVVATPISMAYKRRTRMRATMTRRVRRRVTRRARPTRRSNLARFKRRQRMAIG-----------VSPSDRNKTHTSLVS--------VKSANGRNTNPIATLALYGADATRIDKMSGTFNRSDR--------------FFQQVDYRGLRYEFAIRN-------ALPDPVIFNYAVISFKNATYTLEDTTYPAEPYQAPGLASDGFFRFNGDSRDENFDNSLAAIAINYAPISTDQYNIHMHKRVLLGPRPVGSDWNHQINT-------------FRHIKGYVPIKRTLRYNDDTDTKCENP-----------IWVVYWINPFHSDSGAAKILQACYVQQFHVAYFKQV-------------------…
>AXQ66453.1_putative_capsid_protein_Circoviridae_sp.
-------------------------PYVAARYGITPRFRRTAASFTGMAARYATKYAARRIQRSWRGRRKRKRSYRSSPAKRVRLH-----------GIGERVGTTTAKRT--------TVLNSAGAKIATRALHSLQLTQITHSTSNSIDDRQRN-----------------IANIRGFKLCLQIAN-------LLNTANTVNIAVIAPKNDDVSSIGTND--------------FFRGSAGDRAIDFAVGLTGNQFHCTPINADKYVIMTHKRMILPGIVGQGTITSDYSGHN-----------YRQLNMYVPFKRQVRWDQSADTTPDHGKVF--------LVYWCDKFMDTAGTTSITD--SLETSISAITYWKEP-------------------…
>YP_009389444.1_capsid_protein_Giant_panda_circovirus_2
-------------------------GRLAMRAGLSNPYARRAG--YAFAGRVAGMAARAGMKRGYRAVRRFARRPRAKRQRLNSRS-----------HVGEAIGTTNCKTK--------QCSLTDITAKNSRTLYRTGVTDIPGGSN--PDERLRN-----------------HVNLRGFKVCLEFRN-------NVTTPLYVNVAVLAPKNTSGNILSETD--------------FFRDSGTTRAKDFSTALTAMEFHCLPVNTDDYVVLKHKRFRLGPLPG-ATLYQNSVGNN-----------YKNVDWYIKLGRQVRYESS-SSQATDGHVS--------VAYWCDAWGAAAGTAAASG--SMSVSQRYITYWKEP-------------------…
>AXH73467.1_capsid_protein_CRESS_virus_sp.
---------------------TRKRSYSSKRSKTSTKRRRLTTATTTGKRKVNKSNLTTSSKPTKKGEATGDAITLLKLPKDTRR-------------TQFLNPHFSGVSP----------YLLKTKTLYGCNVTAIDKISTGAGGLSLDKRIVDK------------------IKLKGLAVYLHLQN-------EKTNHLFVNVAVVTTKRISTITGNLATGVDTLSN------FFSSPGTDRGTDFSNTGLAPLEYFTYPINPDEFQVHHHSRHMLGAAGAGAAKYRGSTGCAV----------FKKVELYVPINIDVAYLADSPNSVNKT------------YLLWWCSNSTEGTSGAVTTDSLAAQCRAVAYWTQK-------------------…
>YP_009163912.1_putative_capsid_protein_Farfantepenaeus_duorarum_pink_shrimp_associated_circular_virus
---------------------------------------------------------------------------QTKRRRMIRR------------TMGKRVGQGTAKVMK---------RDSALTNTNGKTLYSVPLIRILKNTAGEEDFTKRTR---------------DIVNFRGIKVCFWWRN-------ELTLKSFLHVAFVVPKNDPFLTASGELAIT---------DFFRGVDGSRRSQNFEPTLNWMEVNCLPINADIYRILSHKKYSIAPNTSTDGKDE------------------FLMEKYIPISRQIAFDNLLPTNQEYPRKN---------IYMCWWVTGEGNGTGNHG----KFQWRTVQYFKEP-------------------…
>QBX89317.1_capsid_protein_Apis_mellifera_virus-16
---------------------------SAWAA------ARTIG--RAWR------FYRKGRKRTTYSGRRYSRMGARKKARFSPR------------MIGMPNSASTSKTS--------QINLETAVNRSTRTLYQLDLTQLAQGPR--INDRLRQ-----------------HAKITGFKICMEVRN-------FSNLPTYFNVAVISPKQTTNDTVEATN--------------FFRNNTDARSMDFSINRTGLEFHCCPINSDDYTILRHKRYVLTTSSAPTSSYNRQYGTS-----------FVTLKMWIPLRRQARYLPGESSTATDGRVF--------HVFWFDQFQNPAGTAAAA---VATTSSRVITYFREP-------------------…
>QBX89315.1_capsid_protein_Apis_mellifera_virus-16
---------------------------SAWAA------ARTIG--RAWR------FYRKGRKRTTYSGRRYSRMGARKKARFSPR------------MIGMPNSASTSKTS--------QINLETAVNRSTRTLYQLDLTQLAQGPR--INDRLRQ-----------------HAKITGFKICMEVRN-------FSKLPTYFNVAVISPKQTTNDTVEATN--------------FFRNNTDARSMDFSINRTGLEFHCCPINSDDYTILRHKRYVLTTSSAPTSSYNRQYGTS-----------FVTLKMWIPLRRQARYLPGESSTATDGRVF--------HVFWFDQFQNPAGTAAAA---VATTSSRVITYFREP-------------------…
>AXH76638.1_capsid_protein_CRESS_virus_sp.
DYTKKNLTSGRRERHNVRNAWKRILAGTQTVDMRFSGIAPFDATGGFYQLANSVRTVAAPVGSITNNFPCHVYDISSFAVNKAPGGVGIGPSLVVAKPLYIMCAQNPALSTNRQIVFQNGTGIQMANPGSSTDTWQYVRTREGGQGGTAPLFPTNS--------------DAQRDILQFVNAKMLFYG-------RQNIATKFTVQLVQMSLPTYATPKFLADLSITS-----FVDSNSEDRAFVNTVWENFVSKELYSPIQTFGGGGLANKFFKVLKSHTFVIQGSSSVTQLH------------QHQLNLFHRFNRRQKYDWQPNAIGTGATSINTVHVDEPQTTQACPQETGTLHEYVHPRARIYLVIKAQSTCNTTDATLLNEPNYKKSQLNNPT…
>AXH73277.1_putative_capsid_protein_CRESS_virus_sp.
AAKAANTQRVNASKTKPGSGAIKKLVNSNAKAIASLKESKYGPLQKNYSKMPRISGTGGSVHVTENYPACLHLNQLYSGQTDEPPVKWIQANTQIIGDHAPVMDDYTLINHPFQPMYPLMKDLSEGMPKPNGSEVLWKSTTLKFHFTGWVPETYADIY------------IVQQKTAKSLPDPWRTTT-------AVNPHADTYLPYVLPQWRGIGSKPMTGN----------WIDKSQYNIIQHKKLFLDSVSEIPPAGFFQNTADNIIDSVYDGGLGHGRNPASTKVASTHADRFVS------MTITPNMLMKQLKYTHEDGVDNLNFNANAAES-------KTVGPWSYDNIDPKQNIWAIVTCSDPGHDQLDPTHKVQFTCHRINEWRDLNAQHA…
>AXQ66344.1_putative_capsid_protein_CRESS_virus_sp.
----MAYGRTRRKSTRPYRRASTKKAVPVPRVKRTVR----KSTRTNALAINRNARMLRQLKMSQYGSVQKNFQNSRGAVNPTNS------RPVLLDLSDFSKGDPSQLPP-----IMGAQWYQKTTAGVLQAVNMWESSSLGLNPYWLNVNKDIP------------------NSGKIFECWQKITF-------KIEGNLRLTDTRIRFDVFRAKPRAFTPN-----------AANVASLILPGSLNHFGGLAECT-------NKISSVYYHKILTKWVYLNSSRPDANQGTVQG----------TTGNSRFVSIYLKMNRVRTQSLTNPVA--V-----P-ISPEYQEGNWGPLNSALGSCVWCLISASDPLQGDVQDVQVTASRTVCWRDPSGQAA…
>AXH79056.1_hypothetical_protein_Circular_genetic_element_sp.
SSTSSNHNQSRQASTKIPSRNKKAPKAKVPKVARKAK----VDNKQ-SAIINKLSKQVYSLQMSKYGKVQQNYHTLRTRLIPTNT------APLCLDLTDFTCARPDGPQS-----GSGAQVFQHNGSGNP-PVSEWSIQPYVDNFYWSRQNKDQP------------------DTGSYLAMNCTYFV-------EVKGVNSLDNTRVRFDIVSQKPEGILPTG----------GPAFEANVLPQTLGYMKHLAEPMG---STSNRINPTYFKKYMSKTVFINSAP--ANISGVHP----------TTANIMRFSFKLKPNKLCTQNQTNPSVGNL-----D-AQPEVLLGNFGPNQVHPCQPLWLIVSCDD-QDALGDAVSVDISRRIVWRDTIGSGL…
>AXQ66337.1_putative_capsid_protein_Geminiviridae_sp.
----MAYGRTRRKSTRPYRRASTKKAVPVPRVKRTVR----KSTRTNALAINRNASMLRQLKMSQYGSIQKNFQNSRGAVNPTNS------RPVLLDLSDFSKGDPSQLPP-----IMGAQWYQKTTAGVLQAVNMWESSSLGLNPYWLNVNKDIP------------------NSGKIFECWQKITF-------KIEGNLRLTDTRIRFDVFRAKPRAFTPN-----------AANVASLILPGSLNHFGGLAECT-------NKISSVYYKKILTKWVYLNSSRPDANQGTVQG----------TTGNSRFVSIYLKMNRVRTQSLTNPVA--V-----P-ISPEYQEGNWGPLNSALGSCLWCLISASDPLQGDVQDVQVTASRTVCWRDPSGQAA…
>AXH75276.1_putative_capsid_protein_CRESS_virus_sp.
VFTATKARSKGTFRTKSRGPSASLQTRLNVPVTIERLQGLKTEEHNDDPELIVPGFVTMAHYDAGIGDDQFPVKLINLTVLNNNNFGEATN-------FELNTVDTSGVTN----MVVDVSTPSYAFDGTTITSGRFQLERQISGGRVNGDSQPYK---------------ATHVQIPWFDIRLQLWG-------CKKQAVTWDISLIKFKYEWMCPDSSGA---------------TADQILTRSSFWQSMARISTLNSIVPANINLSK-YYKVLKHKRLVQEPTVNDQNAISAN----------VVDLKWFVKDKTLRRYDRFESNAFVSGTEI-----K-NVNRWVRKFVGTTVENFPYWNSRMYLLIRCTDYTPTVVGLDTADYDSPSYSFCIRR…
>AXH73046.1_putative_capsid_protein_CRESS_virus_sp.
------MAYGRMRKRGRSYGGRRSASRTVRRKVPLPKKRRPQYSRTNALAVRKCVRDIAYLKRARHGEVQKNLQILNRTLAPTATQP------CFCVINDIRAENPVSGATG-------APWYQLNAGGTNTVVANFVKNQDTYYSEMNSDIVDTG-----------------SFYLSKLKLVFRLVC-------VATNNVQISNKRIRIDFFKQKSRALKTP------------TALTDIQQLPAVAAQQKLLNMANPAQNMWNSEFFTLIGSRFTYLNPSKTAGTDKGTGAAIK----------YVSMDVPAKHLGKFTQQLTDPSTPQDPN-----------TDEGWGINNFPISQRIWCMVSCDIPQTTPSVGIPDITVQVQRYVQFRDSIGSSS…
>AXQ66425.1_putative_capsid_protein_CRESS_virus_sp.
KQNYRKNYKSN----NAVKNAINKYKPPPKKPAKKY------QVYNNKNAIMTLAKQVKSLQLSKLGPYQKRIEFFELDKEDMGNNNFNHTRPICFQLNDFTS-DCKLHTL-----DPTSHVSQTMKG-WSIVPSKFTGNLAKYNQFWATNDCEVS------------------KLR-YLPIKCEYTL-------TISTNMAEQDSPRWIRVDFVKPNKILPQ------------TGSHALNLPEGIFSFSELLNGPAQPNKV-NDINPLYWKRCH-KPQWISLKANAGQTSATSV----------IRHKKFNIYFPNKVINVETD------------------TPYSYANDSILTNISRKDQMWAVFSFDR-QYSNTNNLKIGMTRTMHWRDEHGAAN…
>AXQ65668.1_putative_capsid_protein_Circoviridae_sp.
YSTAKRRGAASTIQAAARKRAFTKNRKGLRTVGRIQRKMFVPQRIKNTASISSLSTAVRRLQKSQIGPYQKRLEHVELDSADMGSDDFNFERPICFQMNDFTN-DCKLHTT-----NLTTHNSMQLKG-WTQMPSQFTGGLAKYDQFWATNDCEVS------------------KLR-YLPIKCDFKL-------TLSGRLSETDVPIWVRVDFLRPNRVLPS------------SGSHDLNLPSGLYSLAHQITTINDPVAV-NDINPLYWRKVR-KSKWLKLSPRAGNSSDRTI----------QAFSSFSIRFPSKVINVETD------------------TPYSYANDSMLTNVPRNKQMWMVFHFDR-VHIASEALKLGVQRTLHFRDEHGAAN…
>YP_009116907.1_putative_capsid_protein_Sewage-associated_circular_DNA_virus-21
KMNMSKPRIAKKSRGFGRKRFGGLPNYLNQGPGNELYQWKRTARIQRPTLKKFLYPTTISRQDRFQGLTNFDTNGGYARLSYHTSIGENDPRWLPMAIFDLTSFNNDGAVP---PYSNVGYKLGWQNSGFGADYARSSIRGQVPDGDATTNTWTITSGTDNG-----IYNNISKVYLKWIDIRLNLYG-------ARKRTTKFEAQLVQFSND--FGNLHMG--------------PLDNPAGKNN--ISYMERPLLFNNLQIS-THKPE-KMRVLKKWKWTVGPTTSIDLNTTTG---------KIQEAKIFLKMNKAINLDYSVGNNAVHVDVG-----D-GADYDVDTTTRHR-DPKPPS--RVYLLLKAFCPALTSLPS------AALWDKTLAE…
>AXQ66308.1_putative_capsid_protein_Circoviridae_sp.
N--------------NPVKRALKKYKKAPRKDPLQQ--------PNNKAAIMTLSRQVRKLQLAQIGPYQKRLEQVSMDAAHVGSPGFRRNRPVCWRINNFTD-QTFFHTV-----NDTTHETELLARRFLTAPNGFTGTDTKFNPFWGANDCEVS------------------KLR-YLPIKCEMVF-------NFTQKMKVTDMPRWIRIDFLTPRKVIPQ------------SDAHSLNLPEGLYSMGQLIGYPEFSTAIPNKINYTYWRPVM-KTQWVKFTPQLS-TSDVVI----------NRRFNKTIKFPNEVINVETD------------------TPYSYANDSINTNTPRRTGVWCVINFDH-DYDVEDALKFTIQRTIHWRDEHGAAN…
>YP_009109678.1_hypothetical_protein_Circoviridae_16_LDMD-2013
?ATSRRVSAVKTIQAAARKRAFTKNRGGLKSVSKIQRQPYVPRLLKNTASISQLSRAVKGLQRAKLGEFQTGKEYLGFQPSTYFN----AQKPMCFCVNDFVQYVTGVGVP----------TWTTDMNDGANKVSNFAKAEKNDTNVSSNEKNYYN-----------------FKIQDNTASKVVYQPLSSTMTFQAHANLSVGADPLYVRIDIVRQKKTLVN----------------GTRVLRLPESIGGLGNMALKDPKYRNNFNSEYIHVLQTKYLYLNNKDAGAKSVR--------------SSCKIHVPLQGYLRPDGDATDNAGN------------------YTDWYNNISDSKKIWCIMSFSDTSAMSGVDIN--IMKVNRWRDQHGTD-…
>AMH87754.1_putative_capsid_protein_Pacific_flying_fox_faeces_associated_circular_DNA_molecule-2(2)
ASTSENGTKKRVEYRDIPGAELSTKKVVGGRLARKNLRGAWKAIDANKNANVYFYEKVNRYMTPQPDATYPPGATVIASTWDNPSGTYNGQFTAPVHLYSLTAAPQGSDAA---SRPTARYTLVRPSESASYITFQKSTEVWKPINTAQGETLSMS-------------YPGQMDVLKAVSLKFVLFG-------ALTRPVRYRIDMVQILDQTLQPDWLYN-----------YGSQQGPEQAAALAFWTELHREYLFSPCSFANGNATKGKIKYIKSWTHLFQPRDTTETGAGTGYDTSLTPIAHSHIFNIYHRFNRIQRYNYSDTGFTTEPTAG--------VDTPITNFGVNRQDVHPRA--RIYLMVRALSCTPNVKSQNVP-AISPSYDLSMRT…
>QGF19377.1_capsid_protein_Antarctic_circular_DNA_molecule
TARKLVSKGRTVHNGSRTYTLTKKKKNVFEDFSNENHHTWLSQKARKPTAMKLIQSMMEPQWYRVQGLTAYDTTAGFYSCSNRSQTDGAHILPAHVWDLTASINIDGSGTQIR---PNVGFGLYKYTTAGNSPVANYILQSQDATGSVITTSQLQLENVSGGG----NDIPRRKSFHLWSHIKMNLYG-------VRRRSTKFSVQLVQVNDVGADFLNAPDT------------------NIEKQKLFDYLLRPYIFSNLN-TGDPQSKADIKILKSYEVVVAPNSLDQFGGTDAVP-------HMQTVNWFVNHNAIRHYDWRRNIPQASTQLP-----N------FDEENGNGIDQRTDPKYRIYLLIRALSPDKRAVTGSTQLTAPDPLTEPSYD…
>YP_009551438.1_capsid_protein_Sewage-associated_circular_DNA_virus-10
MRRSVAKSANPTMMDVQAVAIETSKRSSARLKSRGNFINKVVTANLQSSILRFQAINRYMNRTELQRNTAFTYGGAYSLQNVGVPTQTFCPLHLYDITCSPNIVNTTVTQPVVAQVLTLRTGAVPFSTPTSTNFEYLYGDSLAGSDGVSTGWQQEQLPSG-----------FGTVVYPNRRTLLEWVSLDMFCYGAILMPVTYTVSVVKFSKDYLHPGMGGIDFN-----------AIDDVRLDRLNFWLRQIKSDISHPLALEGQTGNARLKVLKTQSFTLQPSSNAVGEGGITNP------APRTKRFTMKIAINDVMKYDWNDRVNTDNNILD-----P-----GSTIENKGEMSTYVDYKKRIYIMVQATNRAPTENDSSDWRFSPSYDIVIRKK…
>YP_009259694.1_hypothetical_protein_Circovirus-like_genome_DCCV-10
SLSPSRPPKEFFSKGPGKGTWSETVNQRDQSSSKTTLGRKTTA---AQTALKLTRSQLETVLLRWNGVRPFDTRGYYWMTNRVVTAGRRD---LPLYMFDLTALSQNGGTS---ISP--LVQLTQITASGVMAFDIKSCDNAIGSG-ALTNTLEVERAPS----VVVPFIAASKTMLKSANIKLNCWG-------AKSKATQYTIQLVKFLDDELVPN-HDG------------AAAVTGQTTKRTDFYQDLVKPLVFNPISKTGGVFRN-RMKVLRTESFIIQPNSADDGDTDP----------QVKTVSMFVAMNKIITYTEKAVIVDTDVKLA-----D-DSDYAVNGATQYLPQPRPKN--RVYLMVRASNYKVDAAETNT---DTPSFDLSIRL…
>AYP28779.1_capsid_protein_CRESS_virus_sp.
SRSVARLPKPARKAAKPKTQG----SQMGYKSATLSLAKPMSR---GAMTSALTQSMLESMIYRWNGVKAFTGNGTFWMQNRVEVAGYRS---LPFYAMDLTAVIQQQTSASAVAEPNVMVQLGQASIGGNMVFRRVIGSDAAGNA-GSTATWIVEKAPVPPGTNTYALGPFGKTMIHHASISANLWG-------ATAKATKYMVQVVRFLDDDLCPTGHEGLGT--------FALDVPNATARRNDFYQNLIKSWTFNPIATTGGLQAS-KYKVLKTQTITIEPNPTTDGDADP----------QCVVYKAFLKLNKICKYEETSQFIGTDVDLN-----D-QADFALNVGSQVTTQCNKKQ--RIYLIIRATNYGSDAGDTNV---NTPSFDLSVRV…
>AYP28772.1_putative_capsid_protein_CRESS_virus_sp.
TGPFSVTGSRSAYGGAGSAPATRRKRSAPVNAMQELTKSKRRLTLGKYKMSRVVSSLVNHRIERFENISNFDTNVGSFYIDNQQTTAGAVN--LPMYIIDLGSLTQPVMAT----ASPALYRAGWTSLTKTADLQLTSCAGTTADGTSTSANWQVELSDKATAS------SFDSAIINWVQLKLNLYG-------QRKRTTKFQITAFQVTQEEVDPVSGLVS------------------NLDRKALFQYLERPYIFSNLQQDLGRKKT-GIKILKEWTYNVAAMTSIDLNTTTGN---------IHEACIDFKINKKMNYNQNSAANILDHAQG-----DGIDFTVSDATAVGGLTQQPRPKQNVYVAIRAFAPVRCVGDATSNSGDSPSMDIIIRR…
>AMH87754.1_putative_capsid_protein_Pacific_flying_fox_faeces_associated_circular_DNA_molecule-2
ASTSENGTKKRVEYRDIPGAELSTKKVVGGRLARKNLRGAWKAIDANKNANVYFYEKVNRYMTPQPDATYPPGATVIASTWDNPSGTYNGQFTAPVHLYSLTAAPQGSDAA---SRPTARYTLVRPSESASYITFQKSTEVWKPINTAQGETLSMS-------------YPGQMDVLKAVSLKFVLFG-------ALTRPVRYRIDMVQILDQTLQPDWLYN-----------YGSQQGPEQAAALAFWTELHREYLFSPCSFANGNATKGKIKYIKSWTHLFQPRDTTETGAGTGYDTSLTPIAHSHIFNIYHRFNRIQRYNYSDTGFTTEPTAG--------VDTPITNFGVNRQDVHPRA--RIYLMVRALSCTPNVKSQNVP-AISPSYDLSMRT…
>AXH75276.1_putative_capsid_protein_CRESS_virus_sp.
VFTATKARSKGTFRTKSRGPSASLQTRLNVPVTIERLQGLKTEEHNDDPELIVPGFVTMAHYDAGIGDDQFPVKLINLTVLNNNNFGEATN-------FELNTVDTSGVTN----MVVDVSTPSYAFDGTTITSGRFQLERQISGGRVNGDSQPYK---------------ATHVQIPWFDIRLQLWG-------CKKQAVTWDISLIKFKYEWMCPDSSGA---------------TADQILTRSSFWQSMARISTLNSIVPANINLSK-YYKVLKHKRLVQEPTVNDQNAISAN----------VVDLKWFVKDKTLRRYDRFESNAFVSGTEI-----K-NVNRWVRKFVGTTVENFPYWNSRMYLLIRCTDYTPTVVGLDTADYDSPS-------…
>YP_009116907.1_putative_capsid_protein_Sewage-associated_circular_DNA_virus-21
-----------------------------------------------------------SRQDRFQGLTNFDTNGGYARLSYHTSIGENDPRWLPMAIFDLTSFNNDGAVP---PYSNVGYKLGWQNSGFGADYARSSIRGQVPDGDATTNTWTITSGTDNG-----IYNNISKVYLKWIDIRLNLYG-------ARKRTTKFEAQLVQFSND--FGNLHMG--------------PLDNPAGKNN--ISYMERPLLFNNLQIS-THKPE-KMRVLKKWKWTVGPTTSIDLNTTTG---------KIQEAKIFLKMNKAINLDYSVGNNAVHVDVG-----D-GADYDVDTTTRHR-DPKPPS--RVYLLLKAFCPALTSLPS------AALWDKTLAE…
