# Supplementary material for: Genetic Diversity and Characterization of Circular Replication (Rep)-Encoding Single-Stranded (CRESS) DNA Viruses
Source: Microbiol Spectr. 2022 Nov 8;10(6):e01057-22. doi: 10.1128/spectrum.01057-22 (PMC9769708; doi:10.1128/spectrum.01057-22)
Supplement: Supplemental file 6 — Data Set S19. Download spectrum.01057-22-s0006.xlsx, XLSX file, 0.02 MB [file spectrum.01057-22-s0006.xlsx]

## Sheet: Sheet1
Nucleotide AC No	Host	Cap Ac No	Cap Cluster	Rep Ac no	Rep classification
NC_030456.1	Freshwater lake	YP_009259680.1 hypothetical protein [Circovirus-like genome DHCV-5]	1	YP_009259679.1	CRESSV2
MH617145.1	seabass tissue	AXH75401.1 capsid protein [CRESS virus sp.]	1	AXH75400.1	Outgroup 4
MH617226.1	abalone tissue	AXH75770.1 capsid protein [CRESS virus sp.]	1	AXH75769.1	Circoviridae
MH616789.1	haddock tissue	AXH73703.1 capsid protein [CRESS virus sp.]	1	AXH73704.1	Outgroup 4
MH649025.1	cow tissue	AXQ65987.1 capsid protein [CRESS virus sp.]	1	AXQ65985.1	Outgroup 4
MH649090.1	seabass tissue	AXQ66154.1 capsid protein [CRESS virus sp.]	1	AXQ66155.1	CRESSV3
MN582074.1	Rainbow Spring	QGH72667.1 capsid protein [CRESS virus sp. ctwD22]	1	QGH72666.1	CRESSV4
MK583728.1	wastewater effluent	QBL97865.1 putative capsid protein [Wastewater CRESS DNA virus 3]	1	QBL97864.1	CRESSV2
MH552520.1	abalone tissue	AXF52348.1 putative viral capsid protein [CRESS virus sp.]	2	AXF52349.1	Circoviridae-related
MH617390.1	haddock tissue	AXH76474.1 putative viral capsid protein [CRESS virus sp.]	2	AXH76475.1	Circoviridae-related
MH616828.1	red snapper tissue	AXH73900.1 capsid protein [CRESS virus sp.]	2	AXH73901.1	CRESSV4
MH616771.1	abalone tissue	AXH73609.1 coat protein [CRESS virus sp.]	2	AXH73611.1	CRESSV4
MH616955.1	minnow tissue	AXH74452.1 capsid protein [CRESS virus sp.]	2	AXH74456.1	Circoviridae-related
MH616942.1	haddock tissue	AXH74407.1 capsid protein [CRESS virus sp.]	2	AXH74408.1	CRESSV4
MH617431.1	red snapper tissue	AXH76652.1 capsid protein [CRESS virus sp.]	2	AXH76653.1	CRESSV4
MH649211.1	seabass tissue	AXQ66470. putative capsid protein [CRESS virus sp.]	2	AXQ66471.1	CRESSV4
MH648931.1	seabass tissue	AXQ65670.1 putative capsid protein [CRESS virus sp.]	2	AXQ65671.1	CRESSV4
MH616693.1	abalone tissue	AXH73258.1 putative capsid protein [CRESS virus sp.]	2	AXH73259.1	CRESSV4
MH617048.1	abalone tissue	AXH74913.1 putative capsid protein [CRESS virus sp.]	2	AXH74914.1	CRESSV4
MH617021.1	abalone tissue	AXH74783.1 putative viral capsid protein [CRESS virus sp.]	2	AXH74784.1	CRESSV4
MH617542.1	red snapper tissue	AXH77194.1 coat protein [CRESS virus sp.]	2	AXH77197.1	Outgroup 4
MH616747.1	haddock tissue	AXH73507.1 capsid protein [CRESS virus sp.]	2	AXH73508.1	Circoviridae-related
MH617523.1	haddock tissue	AXH77106.1 putative viral capsid [CRESS virus sp.]	2	AXH77107.1	CRESSV3
MH649238.1	seabass tissu	AXQ66534.1 putative capsid protein [CRESS virus sp.]	2	AXQ66535.1	CRESSV4
MN582067.1	Volusia Spring	QGH72491.1 capsid protein [CRESS virus sp. ctBNR11]	2	QGH72490.1	CRESSV4
MN582068.1	Volusia Spring	QGH72492.1 capsid protein [CRESS virus sp. ctmn412]	2	QGH72493.1	CRESSV4
MN582095.1	Volusia Spring	QGH73225.1 capsid protein [CRESS virus sp. ctrF513]	2	QGH73224.1	CRESSV4
MH649191.1	seabass tissue	AXQ66416.1 coat protein [CRESS virus sp.]	2	AXQ66417.1	CRESSV2
MH617368.1	red snapper tissue	AXH76388.1 coat protein [CRESS virus sp.]	2	AXH76389.1	pCRESS related
MH616691.1	red snapper tissue	AXH73249.1 coat protein [CRESS virus sp.]	2	AXH73250.1	pCRESS related
MH617151.1	abalone tissue	AXH75420.1 hypothetical protein [CRESS virus sp.]	2	AXH75421.1	pCRESS related
MH617714.1	minnow tissue	AXH77932.1 coat protein [CRESS virus sp.]	2	AXH77931.1	Circoviridae
MH649166.1	seabass tissue	AXQ66356.1 coat protein [CRESS virus sp.]	2	AXQ66357.1	CRESSV2
MH616847.1	abalone tissue	AXH73980.1 coat protein [CRESS virus sp.]	2	AXH73981.1	CRESSV4
MH617095.1	haddock tissue	AXH75105.1 coat protein/nuclear export [CRESS virus sp.]	2	AXH75104.1	CRESSV1
MH617148.1	minnow tissue	AXH75408.1 capsid protein [CRESS virus sp.]	2	AXH75409.1	Circoviridae-related
MH648949.1	seabass tissue	AXQ65716.1 putative capsid protein [CRESS virus sp.]	2	AXQ65715.1	Smacoviridae
MN582055.1	Jackson Spring	QGH72136.1 capsid protein [CRESS virus sp. ctbTJ1]	2	QGH72137.1	Smacoviridae
MH617748.1	minnow tissue	AXH78099.1 capsid protein [CRESS virus sp.]	2	AXH78100.1	CRESSV3
MN582055.1	Jackson Spring	QGH72136.1 capsid protein [CRESS virus sp. ctbTJ1]	2	QGH72137.1	CRESSV1
MH111117.1	Sus scrofa domesticus	QCC72738.1 capsid protein [CRESS virus sp.]	3	QCC72737.1	Smacoviridae
MH111078.1	Sus scrofa domesticus	QCC72660.1 capsid protein [CRESS virus sp.]	3	QCC72659.1	Smacoviridae
MH111083.1	Sus scrofa domesticus	QCC72670.1 capsid protein [CRESS virus sp.]	3	QCC72669.1	Smacoviridae
MH111103.1	Sus scrofa domesticus	QCC72710.1 capsid protein [CRESS virus sp.]	3	QCC72709.1	Smacoviridae
MH111074.1	Sus scrofa domesticus	QCC72652.1 capsid protein [CRESS virus sp.]	3	QCC72651.1	Smacoviridae
MH111121.1	Sus scrofa domesticus	QCC72746.1 capsid protein [CRESS virus sp.]	3	QCC72745.1	Smacoviridae
MH111091.1	Sus scrofa domesticus	QCC72686.1 capsid protein [CRESS virus sp.]	3	QCC72685.1	Smacoviridae
MH111098.1	Sus scrofa domesticus	QCC72700.1 capsid protein [CRESS virus sp.]	3	QCC72699.1	Smacoviridae
MH111095.1	Sus scrofa domesticus	QCC72694.1 capsid protein [CRESS virus sp.]	3	QCC72693.1	Smacoviridae
MH111122.1	Sus scrofa domesticus	QCC72748.1 capsid protein [CRESS virus sp.]	3	QCC72747.1	Smacoviridae
MH111102.1	Sus scrofa domesticus	QCC72708.1 capsid protein [CRESS virus sp.]	3	QCC72707.1	Smacoviridae
MH111092.1	Sus scrofa domesticus	QCC72688.1 capsid protein [CRESS virus sp.]	3	QCC72687.1	Smacoviridae
MH111099.1	Sus scrofa domesticus	QCC72702.1 capsid protein [CRESS virus sp.]	3	QCC72701.1	Smacoviridae
MH111074.1	Sus scrofa domesticus	QCC72652.1 capsid protein [CRESS virus sp.]	3	QCC72651.1	Smacoviridae
MH111075.1	Sus scrofa domesticus	QCC72654.1 capsid protein [CRESS virus sp.]	3	QCC72653.1	Smacoviridae
MH111124.1	Sus scrofa domesticus	QCC72752.1 capsid protein [CRESS virus sp.]	3	QCC72751.1	Smacoviridae
MH111096.1	Sus scrofa domesticus	QCC72696.1 capsid protein [CRESS virus sp.]	3	QCC72695.1	Smacoviridae
MH111120.1	Sus scrofa domesticus	QCC72744.1 capsid protein [CRESS virus sp.]	3	QCC72743.1	Smacoviridae
MH111088.1	Sus scrofa domesticus	QCC72680.1 capsid protein [CRESS virus sp.]	3	QCC72679.1	Smacoviridae
MH111097.1	Sus scrofa domesticus	QCC72698.1 capsid protein [CRESS virus sp.]	3	QCC72697.1	Smacoviridae
MH111117.1	Sus scrofa domesticus	QCC72738.1 capsid protein [CRESS virus sp.]	3	QCC72737.1	Smacoviridae
MH111094.1	Sus scrofa domesticus	QCC72692.1 capsid protein [CRESS virus sp.]	3	QCC72691.1	Smacoviridae
MH111093.1	Sus scrofa domesticus	QCC72690.1 capsid protein [CRESS virus sp.]	3	QCC72689.1	Smacoviridae
MH649091.1	seabass tissue	AXQ66157.1 hypothetical protein [CRESS virus sp.]	4	AXQ66159.1	CRESSV2
MH617434.1	red snapper tissue	AXH76665.1 putative replicase [CRESS virus sp.]	4	AXH76664.1	CRESSV2
MH648991.1	seabass tissue	AXQ65871.1 putative capsid protein [CRESS virus sp.]	4	AXQ65870.1	Out group 4
MH649181.1	seabass tissue	AXQ66394.1 putative capsid protein [CRESS virus sp.]	4	AXQ66393.1	Out group 4
MH617649.1	red snapper tissue	AXH77638.1 putative capsid protein [CRESS virus sp.]	4	AXH77641.1	CRESSV2
MH617701.1	red snapper tissue	AXH77883.1 putative capsid protein [CRESS virus sp.]	4	AXH77884.1	CRESSV2
MH617694.1	haddock tissue	AXH77847.1 putative capsid protein [CRESS virus sp.]	4	AXH77849.1	CRESSV2
MH648898.1	seabass tissue	AXQ65582.1 hypothetical protein [CRESS virus sp.]	4	AXQ65583.1	CRESSV2
MH552563.1	abalone tissue	AXF52750.1 putative capsid protein [CRESS virus sp.]	4	AXF52749.1	Out group 4
MH616996.1	abalone tissue	AXH74682.1 putative capsid protein [CRESS virus sp.]	6	AXH74683.1	Smacoviridae-related
MH617228.1	minnow tissue	AXH75778.1 putative capsid protein [CRESS virus sp.]	6	AXH75779.1	pCRESS related
MH617268.1	abalone tissue	AXH75925.1 putative capsid protein [CRESS virus sp.]	6	AXH75926.1	CRESSV4
MN582100.1	Volusia Spring	QGH73295.1 capsid protein [CRESS virus sp. ctYls24]	6	QGH73294.1	CRESSV2
MH617716.1	minnow tissue	AXH77941.1 putative capsid protein [CRESS virus sp.]	6	AXH77942.1	CRESSV2
MH616996.1	abalone tissue	AXH74682.1 putative capsid protein [CRESS virus sp.]	6	AXH74683.1	Smacoviridae
MH616869.1	red snapper tissue	AXH74082.1 capsid protein [CRESS virus sp.]	6	AXH74083.1	CRESSV3
MH617508.1	abalone tissue	AXH77055.1 putative capsid protein [CRESS virus sp.]	6	AXH77057.1	Smacoviridae
MN582100.1	Volusia Spring	QGH73295.1 capsid protein [CRESS virus sp. ctYls24]	6	QGH73294.1	CRESSV2
MH616988.1	red snapper tissue	AXH74652.1 putative capsid protein [CRESS virus sp.]	6	AXH74653.1	CRESSV1
MH616881.1	minnow tissue	AXH74142.1 putative capsid protein [CRESS virus sp.]	6	AXH74143.1	pCRESS related
MH617661.1	seabass tissue	AXH77724.1 putative capsid protein [CRESS virus sp.]	6	AXH77725.1	CRESSV2
MH617557.1	minnow tissue	AXH77252.1 viral coat protein [CRESS virus sp.]	7	AXH77251.1	CRESSV2
MH617070.1	rainbow trout tissue	AXH74994.1 viral coat protein [CRESS virus sp.]	7	AXH74995.1	CRESSV2
MK012433.1	crucian tissue	AYP28681.1coat protein [CRESS virus sp.]	7	AYP28682.1	pCRESS related
MK012508.1	crucian tissu	AYP28907.1 coat protein [CRESS virus sp.]	7	AYP28908.1	CRESSV3
MK012503.1	crucian tissue	AYP28894.1 coat protein [CRESS virus sp.]	7	AYP28895.1	CRESSV4
MK012505.1	crucian tissue	AYP28898.1 coat protein [CRESS virus sp.]	7	AYP28899.1	CRESSV4
MK012506.1	crucian tissue	AYP28902.1 coat protein [CRESS virus sp.]	7	AYP28901.1	CRESSV4
MH649233.1	seabass tissue	AXQ66523.1 putative capsid protein [CRESS virus sp.]	8	AXQ66524.1	CRESSV4
MH552555.1	abalone tissue	AXF52711.1 putative capsid protein [CRESS virus sp.]	8	AXF52710.1	Out group 1
MK012524.1	crucian tissue	AYP28944.1 putative capsid protein [CRESS virus sp.]	8	AYP28945.1	Smacoviridae
MH617686.1	seabass tissue	AXH77824.1 putative capsid protein [CRESS virus sp.]	8	AXH77825.1	Out group 4
MH617192.1	seabass tissue	AXH75602.1 putative capsid protein [CRESS virus sp.]	9	AXH75603.1	CRESSV4
MH616709.1	haddock tissue	AXH73308.1 putative capsid protein [Circoviridae sp.]	9	AXH73309.1	CRESSV4
MH616967.1	red snapper tissue	AXH74568.1 capsid protein [CRESS virus sp.]	9	AXH74567.1	Out group 4
MH617598.1	red snapper tissue	AXH77418.1 putative capsid protein [CRESS virus sp.]	9	AXH77419.1	CRESSV4
MH649093.1	crab tissue	AXQ66162.1 putative capsid protein [CRESS virus sp.]	9	AXQ66163.1	Smacoviridae-related
MH616839.1	haddock tissue	AXH73944.1 coat protein [CRESS virus sp.]	9	AXH73943.1	Out group 3
MH617604.1	haddock tissue	AXH77444.1 coat protein [CRESS virus sp.]	9	AXH77445.1	pCRESS related
MH617324.1	red snapper tissue	AXH76166.1 putative capsid protein [CRESS virus sp.]	9	AXH76167.1	CRESSV4
MH649188.1	seabass tissue	AXQ66408.1 coat protein [CRESS virus sp.]	9	AXQ66409.1	CRESSV3
MH649044.1	seabass tissue	AXQ66035.1 coat protein [CRESS virus sp.]	9	AXQ66037.1	CRESSV4
MH649066.1	seabass tissue	AXQ66089.1 hypothetical protein [CRESS virus sp.]	9	AXQ66090.1	Circoviridae
MH649235.1	seabass tissue	AXQ66527.1 coat protein [CRESS virus sp.]	9	AXQ66528.1	Out group 4
MH617726.1	red snapper tissue	AXH77985.1 coat protein [CRESS virus sp.]	9	AXH77984.1	Out group 4
MH648938.1	seabass tissue	AXQ65688.1 putative capsid protein [CRESS virus sp.]	9	AXQ65687.1	Out group 4
MH649177.1	seabass tissue	AXQ66382.1 coat protein [CRESS virus sp.]	9	AXQ66381.1	Out group 4
MH617636.1	haddock tissue	AXH77579.1 hypothetical protein [CRESS virus sp.]	9	AXH77580.1	Smacoviridae
MH617566.1	seabass tissue	AXH77288.1 coat protein [CRESS virus sp.]	9	AXH77289.1	Out group 4
MH649066.1	seabass tissue	AXQ66089.1 hypothetical protein [CRESS virus sp.]	9	AXQ66090.1	Circoviridae
MH649235.1	seabass tissue	AXQ66527.1 coat protein [CRESS virus sp.]	9	AXQ66528.1	Out group 4
MH616816.1	red snapper tissue	AXH73839.1 coat protein [CRESS virus sp.]	9	AXH73840.1	CRESSV4
MH617545.1	red snapper tissue	AXH77207.1 putative capsid protein [CRESS virus sp.]	10	AXH77209.1	CRESSV4
MH616727.1	abalone tissue	AXH73401.1 putative capsid protein [CRESS virus sp.]	10	AXH73402.1	CRESSV4
MH617499.1	abalone tissue	AXH77010.1 putative capsid protein [CRESS virus sp.]	10	AXH77011.1	Smacoviridae
MH617290.1	abalone tissue	AXH76002.1 putative capsid protein [CRESS virus sp.]	10	AXH76003.1	CRESSV4
MH649049.1	seabass tissue	AXQ66046.1 putative capsid protein [CRESS virus sp.]	10	AXQ66048.1	Smacoviridae-related
MH617528.1	red snapper tissue	AXH77120.1 putative capsid protein [CRESS virus sp.]	10	AXH77121.1	pCRESS related
MH649031.1	seabass tissue	AXQ66001.1 putative capsid protein [CRESS virus sp.]	10	AXQ66002.1	pCRESS related
MH649112.1	seabass tissue	AXQ66209.1 putative capsid protein [CRESS virus sp.]	10	AXQ66210.1	CRESSV4
MH649167.1	seabass tissue	AXQ66358.1 putative capsid protein [CRESS virus sp.]	10	AXQ66359.1	Smacoviridae
MH649232.1	seabass tissue	AXQ66521.1 putative capsid protein [CRESS virus sp.]	10	AXQ66522.1	CRESSV4
MH649146.1	seabass tissue	AXQ66294.1 putative capsid protein [CRESS virus sp.]	10	AXQ66295.1	CRESSV4
MH616781.1	minnow tissue	AXH73659.1 capsid protein [CRESS virus sp.]	11	AXH73660.1	CRESSV2
MH616921.1	red snapper tissue	AXH74314.1 putative capsid protein [CRESS virus sp.]	11	AXH74315.1	CRESSV2-related
MH617562.1	minnow tissue	AXH77271.1 putative capsid protein [CRESS virus sp.]	11	AXH77272.1	CRESSV6
MH617511.1	mouse tissue	AXH77066.1 capsid protein [CRESS virus sp.]	11	AXH77067.1	Circoviridae-related
MH617522.1	minnow tissue	AXH77104.1 capsid protein [CRESS virus sp.]	11	AXH77105.1	CRESSV4
MH616745.1	abalone tissue	AXH73498.1 putative capsid protein [CRESS virus sp.]	12	AXH73499.1	CRESSV4
MH648943.1	seabass tissue	AXQ65699.1 putative capsid protein [CRESS virus sp.]	12	AXQ65696.1	Out group 4
MH649117.1	seabass tissue	AXQ66221.1 putative capsid protein [CRESS virus sp.]	12	AXQ66220.1	Out group 2
MH617659.1	haddock tissue	AXH77716.1 putative capsid protein [CRESS virus sp.]	13	AXH77715.1	Circoviridae
MH648954.1	seabass tissue	AXQ65728.1 putative capsid protein [CRESS virus sp.]	13	AXQ65729.1	Smacoviridae
MH649050.1	seabass tissue	AXQ66051.1 putative capsid protein [CRESS virus sp.]	13	AXQ66050.1	Smacoviridae
MH649120.1	seabass tissue	AXQ66226.1 putative capsid protein [CRESS virus sp.]	13	AXQ66225.1	Smacoviridae
MH649176.1	seabass tissue	AXQ66380.1 putative capsid protein [CRESS virus sp.]	13	AXQ66379.1	Out group 4
MH617033.1	seabass tissue	AXH74836.1 putative capsid protein [CRESS virus sp.]	14	AXH74837.1	pCRESS related
MH649072.1	seabass tissue	AXQ66105.1 putative capsid protein [CRESS virus sp.]	14	AXQ66106.1	pCRESS related
MH649116.1	seabass tissue	AXQ66217.1 putative capsid protein [CRESS virus sp.]	14	AXQ66218.1	Smacoviridae
MH649184.1	seabass tissue	AXQ66399.1 putative capsid protein [CRESS virus sp.]	14	AXQ66400.1	Smacoviridae
MH552484.1	abalone tissue	AXF52002.1 putative capsid protein [CRESS virus sp.]	14	AXF52003.1	Smacoviridae
MH616733.1	red snapper tissue	AXH73455.1 capsid protein [CRESS virus sp.]	15	AXH73456.1	CRESSV4
MH648973.1	seabass tissue	AXQ65783.1 capsid jelly roll protein [CRESS virus sp.]	15	AXQ65784.1	Smacoviridae
MH616741.1	seabass tissue	AXH73487.1 hypothetical protein [CRESS virus sp.]	15	AXH73486.1	CRESSV4
MH617028.1	abalone tissue	AXH74816.1 hypothetical protein [CRESS virus sp.]	15	AXH74817.1	CRESSV4
MH616636.1	abalone tissue	AXH73025.1 putative capsid protein [CRESS virus sp.]	16	AXH73026.1	Out group 4
MH616772.1	abalone tissue	AXH73612.1 putative capsid protein [CRESS virus sp.]	16	AXH73613.1	pCRESS related
MH510272.1	seabass tissue	AWW06072.1 putative capsid protein [CRESS virus sp.]	16	AWW06071.1	Out group 4
MN582106.1	Volusia Spring	QGH73509.1 capsid protein [CRESS virus sp. ct6pe1]	16	QGH73510.1	CRESSV5
MH616636.1	abalone tissue	AXH73025.1 putative capsid protein [CRESS virus sp.]	16	AXH73026.1	Out group 4
MH510272.1	seabass tissue	AWW06072.1 putative capsid protein [CRESS virus sp.]	16	AWW06071.1	Out group 4
MH617221.1	abalone tissue	AXH75744.1 putative capsid protein [CRESS virus sp.]	16	AXH75743.1	Out group 4
MH616684.1	haddock tissue	AXH73215.1 putative capsid protein [CRESS virus sp.]	17	AXH73216.1	CRESSV5
MH617169.1	minnow tissue	AXH75499.1 putative capsid protein [CRESS virus sp.]	17	AXH75500.1	CRESSV5
MK012455.1	lamb tissue	AYP28738.1 capsid protein [CRESS virus sp.]	18	AYP28739.1	pCRESS related
MH616897.1	minnow tissue	AXH74220.1 capsid protein [CRESS virus sp.]	19	AXH74221.1	CRESSV4
MK012468.1	crucian tissue	AYP28779.1 capsid protein [CRESS virus sp.]	20	AYP28780.1	Smacoviridae
MH649195.1	seabass tissue	AXQ66425.1 putative capsid protein [CRESS virus sp.]	21	AXQ66426.1	CRESSV4
MH616699.1	red snapper tissue	AXH73277.1 putative capsid protein [CRESS virus sp.]	21	AXH73278.1	CRESSV4
