# Supplementary material for: Genetic Diversity and Characterization of Circular Replication (Rep)-Encoding Single-Stranded (CRESS) DNA Viruses
Source: Microbiol Spectr. 2022 Nov 8;10(6):e01057-22. doi: 10.1128/spectrum.01057-22 (PMC9769708; doi:10.1128/spectrum.01057-22)
Supplement: Supplemental file 7 — Data Sets S20 and S22. Download spectrum.01057-22-s0007.xlsx, XLSX file, 1.0 MB [file spectrum.01057-22-s0007.xlsx]

## Sheet: Supplementary Data 20
	>MH617229.1:c1647-796 CRESS virus sp. isolate ctch186, complete genome
	ATGTCACGACCACACAAAACTTGGAAATGGACATTGAACAATTACGATGAAAATGATATTAAATTACATC
	ACCTTTGGTCAGAAGATTGTAAACGCATGCGCGCAGCAAAGGAAGTGGGCAAAAATGGGACGCCACACAT
	TCAAGCATGCGCAACATTTAATCGAGCAATGAGACTATCAGCTCTCAAGAAAATGAACCCAAGAATCCAT
	TGGGAACCAGCTAAAGTAATTGATTGCCTATATGAGGCCAAACATGACGGAGACGTCTTTATAAACTTAG
	ACAATCGTCGCCAGGGAGAACGTAGTGACTTAACAGAACTTACTAACGATATCAAAGATCCGACCATGGA
	TAAAAAAAAGTTATGGCTAAAACATCCAGAAGCCATGATGAAATTCCACCGCGGAGCTTATGAAATGATG
	AACGTCGTACGCACACAGAGTGTTTCAGCTAAGTATAAACTTAACGACTTCCCTAAATGGACCCCCATTA
	CCGATTGGAGTAGATCTCATATTATATGGGGTCCGGCCGGAGTGGGCAAAACTCAGTTCGCATTAGCACA
	CTTTAGTAACCCACTTTTTGTATCTCACGTTGACGATTTGAAAACATTCAATAATGATTACGATGGTATA
	GTCTTCGACGACATGTGTTTCGCACATATACCTAGAACCGCACAAATTCACCTCGTCGATATTGATACTC
	CTCGTTCTATACATATTCGTTACGGATGTGCCAGAATACCTGCCAACACGAAAAAAATCTTTACTACCAA
	TGAAGAACATGGTGAGATTTTCGACTTATTAGATGGGGCCATCGCCCGTCGCGTAACCGTAACCGAAGTG
	AGTGAAAGGTAA
	>MK012495.1:832-1296 CRESS virus sp. isolate ctga42, complete genome
	ATGAATACCAGCTTAGCCATCACTATATCGCCCCCTTCACGGGTCATTAACAACAAATTAAAGGAACCTT
	TTAAGCATCTGTATGCGGATGACAAAAATTATATTGAACAAACCTTAAAATACAATCGTATCGGACGGTA
	TATAATATATCCAGAATTAGATCCTAAAGGACGTCTACATTACCATGGCGTCATCAATCTTGACTCAAAC
	GAACTCGTCCGATTTTACAAACATGCCTTCCACAAACTGAAGACTATAGGATTCGTTGATATAAAACCAT
	TAAAAACATTTACTGATAAATTCAGGTGGACAATCTACATGTCAAAAGACTGGGGCATTACCCGTGATAT
	ACTAGACTTAAACAGTCCCATCCTCAAAGTCACACGCAATAAACTTAACAAAACTTCTGCGACAGTTGCG
	GGGGAAAGCCTTTCAAATTTAACACTTTTTGATTATTTCTTTTAG
	>MH649250.1:153-1187 CRESS virus sp. isolate ctce004, complete genome
	ATGGCTCAGTCTAGACGCTTCTGCTTTACTCTCAATCACCCTGCTCTGTGTGTGGATTACCTTAAAGTCT
	TCTCTGCTCCTGGTATTCGCCGTGTCATATTTGGATACGAGAAAGGTGCCTCTGGGACTCCTCATCTCCA
	AGGGTACGCTGAGTTCGTCTCTCCTAAACGTGTCGCCGCCTGTCAACGCATCCTGTCAGCCCATTGGGAA
	CCTGCCAAAGGTTCTGCTCTGCAAAACAAAGAGTATGTCTCTAAAGATGGGTCCGTTCAAGAAATCGGAG
	ATTGGTCGGATGTTGTTAGGAAAAGTGGGAAAAGGAAGGGTGTCTCTACCGAAGATGTCCTCCGTGGTTT
	ACTTGGCCCTGACAGAGAGTCAATTAAGAATACTTCAGCATACCTGCACAAGAAAAAAGCCTTCGATGAA
	CGAGTTAATGAAATCCTTAACCTTGACATAGAACACGAGTTGCATGATCAGTACAAGACCGCTCTAGTGA
	AAAAATGGCAGCTTGATATTATGACGTCACTCTTCGCTCAAGGTTCTCGCAAGGTCCTCTGGGTGGTCGA
	CGCCGTTGGCAACAGTGGAAAATCATACTTGGCGCGCATTCTCTCCTTTGTGTATGGCTATGACCTCTTC
	GATGGAGTATCTGCGTCTAATCACATTACGTATCTTATCAGCCCCCGCCCCAAAGGCTTTATCTTTGATG
	TTACAAGAAGTGATGCAAGACTCTTCTCTTATCAGACACTTGAACAAGTTAAGAACGGTTTCATCATGAG
	TGGGAAGTACGCCGGTATAAAGCGGTTATTCAAGCCGGTTCCTGTCATAGTCTTTGCAAACTTTGAACCT
	GAAAGATCTATCTCCACTCTCTCCGAGGATAGGTGGGATATTCATCATCTAGAAAATGTACAGATACAAC
	CGGCCATCTTTCCGCTCCCGCCGTGCGACTGGACGCCCCCGAAGAAGGGCTACCTACCGCCCCCGTCGCC
	GCCCCCGGCGAATGACCCGCCGCAGGAGGAGAACAACCGACTACTTCGCGACTAA
	>MH649234.1:1-729 CRESS virus sp. isolate ctca784, complete genome
	ATGCCATACTTCCAACTTAGAATCACATTCAACGAACTCCGGAATAAAGAGCGTTGCCTCCGTGCAGTAA
	AAGCCCTTATCCGCCATTATGAACTTGTAACATACTCAACAGGTATAGAAGAATTAAATGGATATGGTGA
	ACCGTGTGACCAACACCTTCACTTCAACTTTACCGCAGATATTGATAGGGTTAATCCCAAGCGTTGTATT
	CAAGATTGGCTCCGCCGATACTTTAGCAAGTTAGATATAGAATTAAAAGGTAATAAACAATGGTCGCTCC
	AGATGGTAGACGAACCTAAAGATTTCGATAGATGGTTTAGATATCCGCTGAAAGAAGGTCCTATTTATAT
	GCAGATTAGTAAGAACATGCCTCCGTTTCAGTTCACAAAAAAAGAAGGGTGGACGAAAGAAGATAAAAGT
	AGTTTTGATGAACTCTGTCATTTAGCAAGAATAGAAAAGAATGATGCCGTAGCAGCAAACATCTTGCGTA
	GAGAAAAGTTGAGAAATAAAGACCAATTTAAAATTAAATTATACGATTTCATTAAAGAACAAGATTTACA
	AAATCCCACAAAAGAAGCAATATGGTGCTGGATATTTGAATATTATCGAAAGATAGAAAAGCCAATAAAT
	TTTACCACAGTAGAAGGTTACACAAACCTCTGGTTAGCAGACCACGGTTATTTAGCAGCAAGAGATGCGT
	TTAAAATATCACATAATAATGACAACTAA
	>MH649220.1:867-1334 CRESS virus sp. isolate ctca003, complete genome
	ATGTATCACTATGGGATTACAATTACGCCAATTGCTAGATCTGCTATTGCAACTACTCAGAAACAAACTC
	TGGAGCTGCTCCTCAAGGAGATTGAAACGCTTGGATATGGGTCATTTGAGTGGACCTCGGTCGGAATCGA
	GGTAAAGCAACAAAATGGTGCGCTACACTGCCATGCAATTCTTCACTGTCATAAAAAACCTTGGTTTCCA
	AAAATATATAAACTTGGAAAAGGGTATCAGATTCACATACAAATTCTTGTAAATGAAATCGATCAAATAA
	CCTTTCGCAATTATTGCATTAAAGAACATTCACCTTTCGAATGGGATGACTATCCACCTGATTGCACTAA
	AATGCCAGGATGGGGACTCAAAGACTGTCCCTTCCCTTTACAAAAACACTATATACAATCCAAACACCTA
	TTCATAAAAGAGCCCTCTAATGATGGCACCACCTCCACCCCTGTTTAG
	>MH649103.1:902-1615 CRESS virus sp. isolate ctfc890, complete genome
	ATGGAGAGATACCTAGGAATTCGATGTGATGTAGTAAAAGAAGACGCAGATTCTCTCCATAGCCTAGTTT
	TGAAGTGTTTACAAAATCATGGAACCCTAGTTAAAGGGACCTATGGTCACGAAATATCACTGAAAGCAAA
	GAAAGAACATTTTCATTTTCATGTCCTTATGAAGTTTGACAAAGTCAACAAGTACTTAAGTAAGTTTATT
	AAGCGTAAATTTGATGAGGAGAATCCGACCAACCCGTTGGTAAAATATGCTATAAAAGTCGAAGACAAAG
	TAAACGAGAATCGGTTCTTTCGCTATCCGTTTAAGGATTTAGATACCTGTGACCGTTCCAAACAAATTGG
	TTTTACTGAAAGTGAGTTGACTGAGATGGAGATCCAGTCCAAGACCGAGAGGGAAATATCCAAGAAACAA
	TTCGAGAAACACGAGAATAAGTTAAATAACGACAAAACTAGCCGTAAACTTCTTTGGGAATACTTAGATG
	AACAAAAAATTGATTGTGAGATAAGGATGGAACATCCATATCAGGACGCCGTAGGTGATCGGTCATATCG
	ACAGGTGTTTTACGAGATTTGCGAAGCAATCGTCGAATACAACGTTAAATTTAATGATTTCAAGATTCCA
	ATGGACTTAAAGAGAAGAGCCATAAGTTACATGGCGTACAAAGAAGTTGGTATATATTTTTTGACGCAAT
	TAGTCATAAGATAA
	>MH649007.1:1-729 CRESS virus sp. isolate ctgf001, complete genome
	ATGGGCAAGAAGTCTCGCACTTGGTCGATTCGAATAGATGAAATCCCCGGTGTTACCCGTGAAGCGGTGT
	TCGATTGGTGCATAAAACACAAGGCGGTGCTGTGTGTCCGTGAGGAAACTGACGAGGAAACTCCCAATCC
	CCATTATCACATCGCACTCGATGCTGAGGAAGTCTCACAGGAAACTGTCCGGAATTGGACCAAGAAGGTG
	TTTGGGGATTCGCCATTCTCCCGGTCTGATTTCGCAACAGCAATCTGGGATGGCGATGATAAACTTCTAA
	AATACTTCTGCAAAGGCTCTGGTTGGAAGGCCAAGTCCCCCGGCCCTCCCCCGGATGTAGTTTACACCTC
	CCTCCTCCCGATGACCCTCGAGTCCCTCCACTCCGGATTCTGGGAAGAAAACTCCCGGAAAGGCTCCCGC
	GTAAAATCCGCCAAGGGAAAATCCCCGGAGATGTTGGATGAATGTTATAACCATGTGAAGGCCATGAAAT
	TGACCAACTGGTATGACGCAGTCCACGCTGTAACTTGCTATCTGCTAGACCAATATGGTGCAAAGATTAA
	CGACCACGTCCTATTTCCAATGGTGCAAGCCGTAATGTATAGACTGGATAAACCAGGAATCGCACAAGAT
	GTCACAGATAGAATAATCAAGAAATTCGGCCCACGGCTGACTATGTGCTTGAGTCAAACCAATGCCATCC
	GTCCCGAAGAATTAATTTCTCATGAATAG
	>MH648973.1:1-885 CRESS virus sp. isolate ctbb773, complete genome
	ATGACCGGGAAAATGCCAACCTCTCAAATCACAATGTTTGACATAACATTTCCGCTCGAGCGGTACGAGA
	ATGAGTTGGAACTGGGAAAAGGCCTGAACGGGTGGTGCAGCAAGTATGTTTTCCAGAAAGAGAAATCTGA
	CTCAGGGTACGAACATTGGCAATGTCGCGTACAACTGGTCAAGAAGCGCCGCGTATCAGAGGTATTGAAC
	ATGATATCACCTGTTATCGGCGGCCACTGGAGCCCTACGTGCAACAAAACCCACCATTCGAATTCTTTCA
	ATTACGTAATGAAGGAGGACACGAAAGTCGCGGGGCCATGGACAGAGAAGTCGTTCATGGATCCACCAGT
	GCTAACGCGCCAACTGAAGGCCTTCATGGAGAAGGAAAAGCGGGGCTGGCAGGAAGATGTCGAGGAAATC
	GTTCGTCAAGTAGACGACAGGAAGATCACACTGATCTACGACACAATCGGAAACTCGGGCAAAAGTATAT
	TCGCTGAATACTTGGAGTACCACAGACTAGCTCTGGAGTTACCTCCATTGAGGCAGTTCGAGGATCTGTT
	GCAGTTTGCCTACGGCTTTGAGAACCAGAAGGCATATCTCGTCGACATGCCACGGGCAATGAAGAAAGAC
	AAACTCTCTGAGTTTTACTCTGGTCTTGAATGTCTGAAGAATGGCGTTGTCTGGGACAAGCGCTATGCAG
	CTAAGAAGCGCCGAATGGATCGTCCACAGATTATCGTGTTCACTAATACTCTGCCGGAATGGACATTCAT
	GAGCAAAGACCGATGGGCTTGTTATGAAATGGATGATGACTATACACTCTCCCCATTTCAAATAGACTCC
	GGGGATTTTAATGTGGAGTCTGGGGGGACCGGCGCTGCGCTGTAA
	>MH648923.1:c1639-851 CRESS virus sp. isolate ctcj858, complete genome
	ATGGAAATAGTTCCAGGCAGTTCCAGCGAAGGGGTAATACTAGACCCTTCGCGTAAACAAATATCACCAG
	CAATTAGATGGACTTTTACTTTAAATAATTACAATTTGGAAGAAGAAGGTGACATTAGATCCATAGTTCC
	ACGAGTTTGCCGATATGCGATTATTGGACAGGAGGTGGGCGAGTCGAATACACCACACTTACAAGGTTAC
	GTAGAATTTAAAAATAAGCTTAGACCGATGAGCGTATTTCACAACAAAAGGTTCCACTGGGAGAAAGCTA
	AAGGCAATAAGAAACAGAACATTGACTATTGTAGCAAGGAAAAGGTTTGGTTAATACATCCTGAGCCCGT
	CCAGGTTATAACAAAGGATCAATTATACGATTGGCAAAAACAAGTTATTGAAGAAATAAAAGAAGAGGCG
	GACGACAGAAAGATTATATGGATTTGTTCGGAGCTTGGTGGTGTCGGAAAGACGACATTTCAGAAGTACC
	TAGTGGTTAAAGAAGACTTCATTATCTTAGGAGGCAAATCGGCAGATATAAAACACGCGATATCAGAGTA
	TCACAAGATAAATGGCAAGACTCCGGAAAGAATCTGCATAAATATTCCTAGATGTCATGATTCACATAAT
	TACGACGGGTTCGAGCAAATAAAAGACATGCTTTTCTACAGCGGCAAGTACGAAGGTGGGATGGTGTGTG
	GTAAGAGTCCACATTTATATATTTTTGCGAATGCAGAACCTGAAATATATAAAATGAGTGAGGATAGATG
	GATTATTAGAAGAATATAG
	>MH212286.1:c2117-1272 CRESS virus sp. isolate 956, complete genome
	ATGTCAGCCAGGCGTTGGTGTTTTACTTTAAACAACCCAACAAGAGAACTTGACTTCAGTTTACTTGAAC
	ATGTACGTTACGCAAGTTGGCAGCGAGAACAGGCTTCAACTGGAACTACCCACTTCCAGGGCTACATTGA
	ACTACGAAAGCCTCAACGGTTCTCATACTTTAATAGTGTGTTGGCAGGAGCCCATTTCGAGCAAAGTCGA
	GGAACACGCGAGCAAGCACGAGCGTACACAAGAAAGGAAGAAACGAGGACGGAAGGACCATTCGAATATG
	GAAACTGGGAAGAAGGAGGACAAGGAACTAGAACAGACATTGACGAACTTCAAGCAAGAATGGAAGCAGG
	AGCAAGCGAAAAAGAAATCTCAAGAGAATTCTGTGGATTATACTTACGATACAAATCAGGAATCAAATCT
	TACCTTCAACTGGGATGGGATGTGGAGCCAAGACATTTTAAGTCCGAGGTTACAGTGCTTTGGGGACCTC
	CTGGAACAGGGAAATCACGATACGCTGAGGATAGAGGAATCAGTTTTATTCTAACTTCAACAAACTATCC
	ATGGTTTGACGGATATAGAGGAGGAGATGTACTAATAGATGACTTTTATGGGTGGATGCCTTTCCATAAG
	TTACTTATACTACTAGATAGATACCCTTGCAAAGTGCAAATCAAAGGAGGAATGATAGAATGGGCCCCGA
	AAAAGATATACATAACGAGCAATAGACTTCCAGAAGCTTGGTATAGTGATCCAAACTTAGATATTAGAGC
	TTTAAATAGAAGGATAGAAACTACAATTCACATGGAAGATAAAATTGATGAAAATGGGTGTATAATAATT
	GAATAA
	>MH617748.1:c2472-1261 CRESS virus sp. isolate ctbg059, complete genome
	ATGTCAGTACAACGTCGTGATACTACTGCTGATCGCCAACCTGGAGCTACTCGTCGTACACAACAACGAC
	TGCGCCGTTTTGTGTTCACTTTGAACAACTGGACAGACGAGGAGTACGAGCAGATTAAAACGCAGTGTGC
	TCCTGTGTACTTCAAGTGGATGGTTATGGGAAGAGAGAAGGGGGATGCTGGTACTCCCCATCTGCAAGGT
	GCTGCTATATTATTGAAGCAGACGGCGTTTACGTCTGTAAAAAATTTACCTGGATTGAAGAGAGCCCACA
	TTGCAGAAATGAAGGGCACGCCAGAGCAGAGTCTAGCTTATTGTACAAAGGAGGATACGAATGCTTTTCA
	GTTTGGTGCCCTGCCACAGCCAGGTAAACGTAATGACGTTCACAACGCGGCTGAAAGAATAATTGGTGGT
	GAATCTTTGAGGAGCCTGGCGAAAGATACCGAGGGGGCTGTTGCTGTGGTCAAATTTTTTAAGGGTCTTA
	CTGTTCTTAGATCGCTTACCAGACCTGAACGTACAGCACCCCCCCAGGTATTCTGGATTTATGGACAGAC
	CGGTACTGGAAAGACAAGGTGCGCTTTTGAATCTGCAAGAGACCTGTCTGAATCCGAGAGCGACATATGG
	ATATCTTCAGGAGGGCTCAAGTGGTTTGATGGATATGATGGGCAGTCAGTCGCTATCTTCGATGACTTTA
	GGGCAAAGCATGTGCCCAACTTCCCATTTCTGCTGCGATTGTTGGATAGGTATCCAATGTCCGTGGAGAT
	TAAGGGAGCCTCCGTACAATGGCTTCCCAAGTATATTTTCATTACCTGCCCTTATGAACCTGACGTTTGT
	TTCTCCAAACGAAAGGAACATGTCCCAGAAGACATTGCCCAACTCCATCGACGACTTACGAAAGTCTATC
	ACTTCGCAAATAAGCTCAAAAAAGATGCCAGAAGAAAGTTCGTTGAATCCGTTAGATCTTTCGTGCCCAG
	AGGAGATGGAACAGTTGATATTGGAGGAACTAGAATTGACGGAGTTCTTCCAGGAAACGGAGAGATGGTG
	AATGACGATGAGCCATCTACCACGCCGACTCAAGTAATTAATTTGGATCTGAGTAGACTGGTGAACTCTC
	CCAACGAAACAAAGGAAAAGTTAGTGGTAGATTTAACTCTAGATGAAGATTCTGACTTAGAATTGTTGGG
	ATCGTTAGAAGATGAGATTTAA
	>MH617726.1:1-702 CRESS virus sp. isolate ctbh577, complete genome
	ATGACTGAGAATGTTAAAAAACACTTCGAAGTGAAAGAGCCTGTTAAGGCGATAGTTGGGTTGAACAAAG
	ACAACTCAACGAAAATGTGGAAATCCTTCTTTTGTGCCGTAGAACATAAATGGGAAGAATACCTGATGAT
	GATTCTACAAGAATATGATATTGGAGGATATATAGTGGGTTTAGAGAAAACTGAGAATGCCCACCAGGAG
	ACAAATGGAGAGCACTTCCATTTCTGTGTCGAGATGACAGAATTAGACTACAATAAATATAGAAAACGGG
	TCTTTATAGATAAGTTTGGTTTGAGAGGTCAAGCAAAGCTCGGGCAACCAAGACAATACGGAAAAGTAAA
	ACAAATTGAAAATGTTGTACGTATGAAAGCTTATACTATAAAAGATGGAAATTTTAGAACAAATTTAACA
	GAAACCGAAATAGCCGGACTTGGTGAAATAGCATTTAAGAAAGGCGATGAAGAAACAACGTATAGGGAAC
	AGTTGCTCGCCAAGGTTCGATACATGGTACCCTTCCATGAAGCGACAAAGCGAACCGTAGGAGTAGCGAT
	AATTAAAATATTTCAAGAAGACGAAACAAAAAAGTATCCACTAAGCGCAACTCGCTTAGAAAGTTATATC
	AGGCACTTCTTCATGTACTACCAAAAGATCAGTCCTGATGAACTGTTCGATTTATTTTATCCAAGGGGTT
	AA
	>MH617626.1:927-1529 CRESS virus sp. isolate ctda666, complete genome
	ATGGACTGCTTAGATGACCTCATAGAAGGACTTGACCCATTTTATGATTGTATAACGGACTTAATATATA
	AGTTATCACATCATTATTGTAGATCACGGCAGGAACTAAATGCAACAACAGATAGTTTCGAAAGATTACC
	TACATTTAAGGAACTCAAGGAGGAGAAACAACAGGCGTTAACACTGGAACAAGCAGGTTATACGTCCGAT
	TTCTCCTTCACAATAACTCTACCAAGATTTATGCATACTTTAACACCAAAGACGCAGTATCTTAAGACAC
	ATGATATTATAGTACAAGAATTAAAGTCTCATAAATTAACGTTAGTGTATGAGTTCACGCAAAACTACAA
	TATACATTATCATGGCATTATTTCATTTAATAAAGCTCTTCTTAAGGACAAGATTCCAGGGTATTATTGG
	GCGAACTTATGGCGTAAATACAAACAACTTGGATTTAATAGCATAAAACAAATAGACAACTTCGAAGGAT
	GGTCTAATTATATAAGAGAGGATTTTGATATAATGAAACAAGCTTTTCCTAATATCTATCCAATAATAAT
	CAATCAGCATAATATCCCTGATGAAGCTTACATTAAACCGTAA
	>MH617593.1:c1631-771 CRESS virus sp. isolate ctch189, complete genome
	ATGGAATCTGGAATTGATACTAAAAGTACGAATTCCCAAAATGTTGCTGTCGCTATTACCCTGAGTAAAG
	CCACTGACATCGAGGCTGATGAATTTTCAAAAATCTGCGATTTTATGAATTCGAAAAAGTGGGTGTGGCT
	TGGGTGTCAGGAGGCTGGTGAGAAAAATGGCAAACTTCATTGCCACTTCGGGGTGGTTGCTCCGTTCTCT
	AACGTCGGAAACTTTGGTAAAGCTTTCAAACCCTTTCTTCTCAAAAATTTTGATGGTTATAATACAGCCT
	ATGCCGTTAAGCTCTGTCAGTGGTATGTGGGAGGACCTGATTTTGAGGTTAAACACCCTGTTAAAGGTCG
	CGCGTGTACGCACTCCACTTGGGAGGATTACCTCGAGAAGGATGGCGCTCCTCGTAAGTCACCTTCGTTC
	CCTGAGAATTGGGATGATATAAGGGAGGACTTTCTCGCTCCTAACGTCGCGCCCAAAGATCAAAAGGATC
	CTCCTCCTGTCTGGGGGTCTATGGTCCGATTTGTAAAACTTTTTGAAGAACATGAACTACCTTCGGCGAC
	CATCGATGACATTGAGACGGGTCTCTGTGATTTGGCTTTTAACAAAAAGGTTATTGTTATGCCTGAACGG
	CGTAAGGTTTCTGATCTGGTTTACTATATGCACATGTTTGTAAATGGGTGTGAGGGTAATGGTCTCGCAC
	AAATGCGTGAACTGGATATGCAGAATATGTTGGTTAAGCGCCGACGTGTCGCGCAGATGGATTGGGATAT
	GAAAAGGGAGAAAATGCATGAGGTCAATGCTCTGCCTGACCCTGATTGCTTTAAAATTTCTCTTCGGGGC
	AAAAAAAGATGCCTTGAGTAG
	>MH617582.1:1-654 CRESS virus sp. isolate ctbc152, complete genome
	ATGGCTCAGACAGACAGACAGACAGACAAGTCTACGGCATGGATAGCTACGGCGTATAATGATGAAATCG
	AACTATTAGAAGATGCATCACGTTATCCTGCAATTGTCAAGGAGGTTCATGGTGGTCGCGAGGTGTGTCC
	ACAAACAGGTAAGCTGCATTTTCAGGGTGCAATCATCCTGCATTCGCAACAGCGCCTCAGTGCACTCAAA
	CGATGGCTCCCAACTGCCCATCTCGAACCAGCTAAATCAAAAGAAGCAATCAAGCGTTATTGTATGAAGC
	AGGCTACTGCAGCTGGTGATAAAACAGTAAGGACTAATGCGCATCCATACTTTCGTATGGATGAGTTGCT
	AACACTCTTAGGAAATGTAATTTCGGATCTAAGAGAGCGTGCGATGGAAGAATATATCGATTTGATTACA
	GATGATGATGACCGCACTAAAGAATACTGGTATGCAGTCAACAAGGTTCTTCAAACCTATCCACGAACGA
	TTTCGTCGTTCTCGCAGTCAGCGATTAAAACTGCGTGGCGGTATACATCCGCGTACTGGATATCCCAGCC
	GACTCTTAGTATTACAGAGTCGGCAGACAAATCGGATTCGAATTCTCCGGCATGCCAGGAGGAGGACGAT
	TTAATTTCTCCGGCACAAGTATAA
	>MH617395.1:c1972-1037 CRESS virus sp. isolate ctic46, complete genome
	ATGTCAGCAAAACCGACAAAATTGAGGGGGCGCAGTTGGTGCTTTACGACAAACAACCCTGTTGGAGTGG
	ATAATCCTAGGTGTAGTGAGATTGTCAAATATATTGTGTGGCAATTAGAGAAAGGTGAAAATGGTACAGA
	GCATCTCCAAGGCTATCTTCAGCTCGATCAAGTGAGGACGTTCTCAGTTGTCAAGAACATTAGCTGGCTA
	ATGCGCTCACACTTGGAAAAGGCGAAGGGTTCATTGTTGCAAAACAAAACTTACTGCTCAAAGGAAGCAG
	GTAGATTGGCTGGACCGTGGGAACTAGGCGAACCTACGCAACAGGGAGCTCGATCGGACGTCGCCTCTTA
	CGCCGAGCAAATCAGAGACCTTAAAAGACCATTTGGAGAGATTCTACTAGAAAATCCAGAATTATCACTT
	AAATATCCTACTGGAAGTACTATGTTACGCTCAGCCTGCTACGCAAACATACGTGGAACCGGTTGGGTTA
	GGCCCCAGATTCTAGTATATATTGGACCTACTGGGTGTGGAAAAAGTGCAAGGGCCCGGCTCGTTGACCC
	GAACTTGTATACCTTACCGGTCCATGATACTGGAACACCGTGGTGCAACGGCTACGATGGCCAAAAAACC
	ATCCTTTTGGACGATTTTTATGGTGGGATCAAGCACTCTTTAGCGCTGCGATTGCTCGATGGTTATCCTT
	TGCAAATGCAAACGAAAGGTGGGTTTGTAACGTTGAACCACGAGATGATAATCATTACTTCGAACGCTCC
	TCCGGAACAATGGTACAAATACTCTACTCAAGCACCTGCCTTCGCCTTATTACGAAGGCTGTACGAGTTT
	GGTAACGTACTAGAGTATGTTGGAGGAGAGCTTGAATGGAAGTCCTATCCGTACACGCTTCCGGTCGAGC
	CAGAAGCTATTTTTTCTTCTAATTAA
	>MH617294.1:1-822 CRESS virus sp. isolate ctbf312, complete genome
	ATGATTACACCAGAATTACAGGAGGAGGGTAATACTATTCCTCCTCTCAATACACGAGAACAGTCCAGAA
	AATGGTGCTTCACATTGAACAATTGGACAGAAGATGAATATTTGAGTATCAAAAATTACATAATTACAAA
	AGGTTTGGACTACGTCGTGGGTAAAGAGGTGGGCGAGAACGGCACACCCCATTTACAAGGATATCTTTCT
	TCAAAGAATCCTATGATGTTCTCAAGACTAAAGAAGGTCATGCCAAGAGCTCATTTGGAAAAGGCAAGGG
	GAAGTAACGCTGAGAACCTAAAATACTGCTCGAAATCGGATGATTTCATTACGAATATCGCAGATGAAGA
	GGGTACCCCACAAGAAAGGATCAAAAAGAGAATCCTGAAGAAGTACGAGAATGTAATCTGGAGAGAGTGG
	CAACAAGAAGTCATCAACATAATTGAAGAACCTAAAGATGACAGAAGGATCGTATGGGTATATGACCCCG
	ATGGAAATAGTGGCAAAAGCTACCTAGTAAAATACCTAGCACTAACGAAAAACGTTGTTATTGCGGATGG
	TAAAAAGGATAACGTGTTTAATCAACTACTCAAGAAATCAGAAGACCTAGAAATCGATATCATCCTAATG
	GATCTGCCAAGGCATAACCAGGAATACTTAAATTACGGAATGTTAGAACAATTGAAAGATGGATACGTAT
	ACTCAGGAAAATACGAGGGCGGAGAAATCTTCCTAGAAGAACCGCACGTAATTGTATTCTCGAATAGCGA
	GCCCGACTATTCTAAATTTACTATGGATAGGTGGTTGATCATCAGACCCTAG
	>MH617255.1:1-726 CRESS virus sp. isolate ctcg155, complete genome
	ATGTTTGATTGGAAAGATAAAGTGTTACCTCAAAAATGTGGATGTACTGCGGATTGGATGGATGGGAGGT
	TACATATTGATGAATGTCTATACTGTAAGAATGATAGATTTATGACTGTTGGTTGTGATTATGGAAAAGT
	CTGTGAAAAAACTTGCGAGTGCTATTTATGCTATTTTAAAAGGAATAGGCGACAGGCAAACGCGACAGGC
	GCTTTTTGGTATTCTGTAAGGCCTCCTCATACTATGAAGCCTTTAGAGTTCAAATCCAAAATCGAGAAAT
	TTTTACAAGGGGGGACCATTGCAAAAGCGATTTATAACTTCGAATTTAAATATGATGAAAAAAAACAACC
	GTATGGTGTTCACTGTCATATGCTTGTCTGGGCAAGGGAAACTAAAAAGTTTAATCAGCATATTAAGCGG
	CAGAAAGATTCTTTCTGGTCTCTATGTCTTGATAAGCAGTTGTTCAGCATCTTAAATAAAGATATGAATG
	AGAGAATACCTGATAAAATAAAATATATGACTGGCATAACTTGGAGTGAGATAAAAAATGATGAGAAACT
	CTGGGATTTTAAAACTAGAGTAGAAAAATTAGGGGTAAGGGATCAATTGATATTCTATAAATGTGACCCT
	TGTGACTTCGGCGTTACCGTCAAGAAACTAACGCCAAAGTTCGAAGATCCTGGAGAAAACCTCTATGAAT
	ATTTAGGATATTACCTAGATAAATGA
	>MH617242.1:1-771 CRESS virus sp. isolate ctcd187, complete genome
	ATGGGAAAACCTGAAATCAAACGCCGTTCTATAGGAGTAACTATACGACCTACTGATGGTATTACTGATG
	AAATGCTTGACGTTTTACTTGTAAAACTCAAATCCTCTTATCAATGTGGTGCGAAATGTGCTATAGAAAA
	GAAAGGTCATGAACGTCATGTCCATTTTCAGCTCTGGTTCGATAAACCTAAACGTCCTAGTGATGTTAAG
	AGCACTTATTTAGATAAGATATTGAAACCTTACCTCATGTCACATCCTAAATGGAATTATATAAAATCAC
	ACGGCATAGAAGTTAGAATAGCTTATAGTTGTGATTGGATAAATACTTATTGTTCAGAAAATGAGTTAAA
	GAATGATGAAGTAAATATATTGTATGAGAATCTCCCAGATGATTATCAAGAGAATCAATACTACCCTTCG
	CAAGAAGAGCAAGACGCTGTCCAAGCTAAAGCCAACGCAGTTGACCAAATGATGCACGATTATGAAGTTA
	TGTTTTATAACTGGTTTGAAGAGACACAGCCACCGTGTCAGGAAATTACATGCACCCTCGTTGCGACTTT
	CCTCTCTACTATGGCTTATTCTGAAAGAAAAATAAAAACGATGCACCGTAAGTTAGATAGACAAAATCTA
	ACAACAACCCTTACAGCTTATATAAACAGGAGTTGCGACCCCTCACATTATTATACCCCCCCAGAGACTA
	AAGAAACCAAACATTTGCGTTCTTGTGGTCTTAATGAAAATGAAATATTAAAATGTATGCCTAATGTATA
	A
	>MH617050.1:1-768 CRESS virus sp. isolate ctce202, complete genome
	ATGGAGTCCTCCAACCAACCAACTCTCCAACTGTCTCGTGAACCCCCATGGACAGCGTTAAATCCACCAA
	ATTGGTATGAACCTAGTAAGGAACACGTTACGTGGCATTTGATTGTTAGAAAGCCCTTTCAAGAACTCAG
	AGAGTTCTCTGATTGGGTACAGGTTCACACACGAAGGTTTGTGATCGGTCAGCATGATGCTGACGAAGAC
	ATGCCCACAACACATTGTCATTTTATGATAAATGGGTGTGATGTCACGAAAGAAGGATTACGCAAAGAAT
	TGAAAAAGTATATCACAAATGGACGCAAAGAATACGCTCTGATGGAAAAAACAGAAAAAGCACGTTTACC
	ATACGATGAATGGCATTTAGCCGTATATGTGCTAAAAGGTGACATGAATAATCATAAACTCGGTAAATAT
	TCTTATGAAAAGGTTCAGGATATCGTAAGTGCCTGGCAAATATACGAGGAAAGTGAAACTAAGACCTCGG
	AGCCAAAAATTACATCACAGTATGATATTATAGAATCGGTAATACCGAAAATGAAGACCAGAGACCAGTT
	GTACCAAGGAGAGTTCGGAGAGGCTTTAGCCGAACACGCAGTCATCCCATGTGCGGAAAATTTCCGTATA
	TTGTGTGATGCGTTAAATGCTCATAAAATTCGCACTTCGCGAAATGAGCTAGAAAGAATCTGGGTGACGG
	TATTACGTCAGCACAGAAATAATCAAGATACATTGTATGAAGCTATATCACGAAATGTATTTCGTTAA
	>MH617028.1:1-849 CRESS virus sp. isolate ctci193, complete genome
	ATGAGTAGTTCCAATAGTTCCAGTACTAAGAGGGAGGGTAATACTAAACCTCCCTCTAAAAAACAAATAA
	GTTGTGCTAAAAACTGGTGTTTTACCTTAAATAACTATACTGAAGAGCAAAAAAAGTACATTAGTTCCAT
	AGTTCCATGGATCTGTGATTCTGCGATAGTTGGCTTGGAACTGGGTGAAGGCGGGACCCCGCATCTTCAA
	GGCTTTATGGAGTTCAAGAAAAAGTGCCGGCCGAAGACCCATTTTGAAGTAATTCCTGAGATTCATTGGG
	AAAAATGTAAAGGCAATAAAAGGTCTAATGTAGAGTATTGTGAGAAGGAAGGCGATGTGTTCATACGGCA
	CAATGTGCCGGAGTATACAGTTCGTGTTCACGAATGCGAGAGAGAGTGGCAAACCACTATTCTCACACAA
	ATTCAAGAGCGTGCAGACGACCGGACGATCCACTGGATATGGTCCGAGGCTGGTGGTACACGCAAGACGT
	CCATGTGCAAGTACCTTGCTGTTAGGCATAATGCAATCATTACCGGGGGTAAGGCAGCAGACGTTCGCAA
	TTGCATCTGCGACTACAAAAAGACTAATGGGGTGACTCCTGAGCTATTGGTGATTAATATACCGAGGTCT
	TTCGACCCGGCGTATGTCAGCTATGAGGCTTTCGAAAATATAAAGGATATGTGTTTCTATTCAGGCAAGT
	ATGAAGGTGGCATGGTGGTTGGCAATTCGCCACACTTGTACATCTTCGCGAACTTCGCTCCGTCGACATC
	CAAGATGTCAGAAGACAGATGGGACATTGTGAATATAGATGAGGCTACGGACATTAATAAGCGTCCTAGA
	TTGTTCTAA
	>MH616968.1:153-1187 CRESS virus sp. isolate ctbd27, complete genome
	ATGGCTCAGTCTAGACGCTTCTGCTTTACTCTCAATCACCCTGCTCTGTGTGTGGATTACCTTAAAGTCT
	TCTCTGCTCCTGGTATTCGCCGTGTCATATTTGGATACGAGAAAGGTGCCTCTGGGACTCCTCATCTCCA
	AGGGTACGCTGAGTTCGTCTCTCCTAAACGTGTCGCCGCCTGTCAACGCATCCTGTCAGCCCATTGGGAA
	CCTGCCAAAGGTTCTGCTCTGCAAAACAAAGAGTATGTCTCTAAAGATGGGTCCGTTCAAGAAATCGGAG
	ATTGGTCGGATGTTGTTAGGAAAAGTGGGAAAAGGAAGGGTGTCTCTACCGAAGATGTCCTCCGTGGTTT
	ACTTGGCCCTGACAGAGAGTCAATTAAGAATACTTCAGCATACCTGCACAAGAAAAAAGCCTTCGATGAA
	CGAGTTAATGAAATCCTTAACCTTGACATAGAACACGAGTTGCATGATCAGTACAAGACCGCTCTAGTGA
	AAAAATGGCAGCTTGATATTATGACGTCACTCTTCGCTCAAGGTTCTCGCAAGGTCCTCTGGGTGGTCGA
	CGCCGTTGGCAACAGTGGAAAATCATACTTGGCGCGCATTCTCTCCTTTGTGTATGGCTATGACCTCTTC
	GATGGAGTATCTGCGTCTAATCACATTACGTATCTTATCAGCCCCCGCCCCAAAGGCTTTATCTTTGATG
	TTACAAGAAGTGATGCAAGACTCTTCTCTTATCAGACACTTGAACAAGTTAAGAACGGTTTCATCATGAG
	TGGGAAGTACGCCGGTATAAAGCGGTTATTCAAGCCGGTTCCTGTCATAGTCTTTGCAAACTTTGAACCT
	GAAAGATCTATCTCCACTCTCTCCGAGGATAGGTGGGATATTCATCATCTAGAAAATGTACAGATACAAC
	CGGCCATCTTTCCGCTCCCGCCGTGCGACTGGACGCCCCCGAAGAAGGGCTACCTACCGCCCCCGTCGCC
	GCCCCCGGCGAATGACCCGCCGCAGGAGGAGAACAACCGACTACTTCGCGACTAA
	>MH616936.1:937-1623 CRESS virus sp. isolate ctdb133, complete genome
	ATGGTCGATTACGATTCAACAGAGTTGAAAATAAAAGCTGAGAAAAACGCTCAGCATCTCTTTTACGATC
	CCAAAACCACTCAGTTTAACGTCGGGTATCGTTATAATGATCTTTATGGTGATTTCTTTCAGAGAATAAC
	AAAGAAAGTTTTGAATACTTTTCAGACCAAATATACTTACGCAATTTGCGTGTCCCCGAGGGAAACAACT
	GATGATTCTGTTATTCAGGAAATTCTGATCAATCTAAAGGATGCTTTACTCATTTTTGATAAAGCCCAAT
	GGATGTTAATTCCGGAGTTTACCGACGAGGGCAGACTTCATTTCCATGGATGGTTTAGATGTCCCTATAG
	TGATATGAACGATTATCTTATTAAACAGGCAACGAAGCAAATGGCTAAATTTGCCCGTATTGAGATGAAG
	TTAATACGAAATCGTCATAAGTATTATGAATACGTATTTAAGAACTTTAAGAAGACTTTCGACATAGTTC
	CTATGTTAGCCTGCATGTCTATTCAAGACAATGTTAAAATTCCTCAGAAGTGGTTTCCAGAGAAGGTATT
	ACCGGAGTCAAAACCTCCGAAGGATCCTGAGCCGCCAATGCCTTCTAAAATGAGTGATCGGATCACATCT
	GCAGAAAAAGCTATGCGTGATTCTTGGAAAGCAAAATTGGAACAATCGATGCTTTAA
	>MH616847.1:c1508-672 CRESS virus sp. isolate ctci237, complete genome
	ATGAGTTCCAATAGTTCCGTGAAAGTCGATGGGGTCGGTAACACTAAGACCCCATCTAGAAGGCAGATTT
	CACCCTCTAAGCACTGGATTTTCACTTTGAAATTTTCGAGTTCCAATAGTAGTGCCATTATCAAGGTGCT
	TGGACCTATTTGTGAAAAGTATATTTTTCAACGGGAAGTTGGTGATTCGGAGACTGAATACGAGCATTGG
	CAAGGATATTTGATGTTTAAGAAGAAGAGTCGTCCTATGGGCATTGGATTGCCTAAAGATTGCCATTGGG
	AGAAGTGTCGCTCTCCTAAGCATGCAATGGCGTATTGCGCTAAGGAGGAGACGGCTTACAAACCGATTGA
	GCGATTTGCGAAAGGAGTGCGTATACCGAGAGCGTTGGCTAAAGTGACGTATGAGATGCTACGGCCTTGG
	CAGAAGAAGATTGCTGACGCGCATGACAAGCCCTGTGACATGTTTGATCGTAAGATAAATTGGTATTGGG
	AGCCTACCGGTAACATTGGTAAGAGTGTGCTCTGTAAGTACTTTGTTGATCAGAAGGGAGCTATAATTAT
	CAGTGGGAAGGGAACTGACTGTTTGTATGCTATACAGCAGTTTGTAGAGAAGATGGGGGAGGGTCCTGAC
	ATTGTTATTATGGACATTCCGAGGTGTATTGAGCATGTCTCGTGGAATGCGATTGAGAGTGCCAAGAATG
	GCTGTTTCTTCTCTGGGAAGTATGAGGGGGGCATGGTGCGATATAACACTCCGCACATTATTGTATTCAG
	TAATGAAGTGCCTGACATGACGAAGTTGAGCGAGGACAGGTGGAATGTTGTTGAGCTAGTGGTGTGA
	>MH616741.1:1-627 CRESS virus sp. isolate ctjf142, complete genome
	ATGTATAAAAAGTTAAGAGAGGAATTAATCAACGAAAATATTTTACTGCTTGAAAGATGCAAAGCAATGG
	GTATAAATATATGGCCCGGCACAGACAGGACAGTTGAAGATGTAATGGTTGAAGTAGATAAAAATAGCCA
	AGAAATTTTAAAACAAAAATTTGGATATGGAGAGTCTGGGAAACAACTAAAAGAAAAAGACTTAAAAAGT
	TATTATTTCATAACCATCAACTTAGAAGGTAATAAAGAGCAAGTAAAAGAACTTTATGATAAGATGGGAG
	AAGCGATACATCGATATAAATGGTTGAGAAAATCAATATTTAATATAGAATATTATACAAAAAAAGGGGG
	ACATCCTCATACACATATATATGTTGATACAGATAAACGAAGAGACACAATTATACATTTATTATCTAAA
	TTCTTTAAAATTAAAGAAAACTATTTAGACATAAAGAGATATTATGGTAATCCAATCAATCATATAAATT
	ATATAAAAGGTATAAAGAAAGAAGAAAGTAAAGAAGAATACATTGATAAAGATGATAAATTAAGAGATGA
	ATACAATATACCTAAGTTCATAGACAATATGGGTGGGAACGAGCTTATAGTGAACGGCAGTGAATAA
	>MH552570.1:c1761-1207 CRESS virus sp. isolate cthi67, complete genome
	ATGAGGAGATTCTGGTTCCTTACCATACATCACAATCCCGATGGCTCCCAGATTGGAAATCTGAAAGATG
	GTGAAGATTTTGATATCCAAGATATCATCGATGCTATCGATTTGGCCTTTACGGGAAATCTAAGATTCCG
	CCGTGCGACATTAGAAGTCGGCAATAAAAAAGGCCAGTTCCATGTGCACGCATATGTTGAGACCTGGAGA
	AGTGTTCGATGGTCGACGGTCTGCCGCCGAACTGAAAATATGTTCGCCAAAGTGAAAGTGGTCGAACATT
	CAAAACTCAAAGTTGCCGAATACTGCAACAAGAGTGACGACCCAACTTGGGTCGCTGGCCCGTACGACAT
	GGGCCAAATATCCAGAGATAGAAAAGATGAGGATTTGAAGTCTCCTTTGGATGAAGTAATTGAACTCCTT
	CTAATCGGTACTCCGATTCAAGAAGTTGCACGCTCGTACCCAAAAACTTGGGTCATTTTTGGGAAGCGTC
	TCAAAGATTGGCTAACAGACCTCAGCCAACCGATACCGTTGGTATATACTGAGAAACTCCCATGA
	>MH552566.1:1-1035 CRESS virus sp. isolate ctch18, complete genome
	ATGTCGCATACAAACGCTGGCCCTCAGTCGGACCATCACATCTTCGTGGTTAACAACCCAAGGAACTCCC
	TCCTTGAAAAACTTGTCAATGAGTGGGGTATGGACATACTTGCTGAAAACAGCTCGTGGCCCATAAACAA
	CAGAGTCCGCATTACTTGTTTAGCCTTCCAAGTGGAAGTCGGTGAAGATGGTAATACCCCTCATATTCAG
	GGGTATTTACAAACGAACTTGAAGACGAGTACGTACAAGCTTACGGATAAGCTGCAAGAGTACTTCGGCG
	TTCGTCCGCATGTGGAACGATGTGTCGGTTCGTCCGAGTCCAACCTGGCTTATGTCTCTAAAGAGGCAAC
	CAGAAAGGAGGGGACACTTACCCATTTATTTGGTACTCCGCGCGTGATTCACGCTTCAGGCGGGCAGGGT
	CACAGAAATGACCTGCTGGCAGTGCAAACAGCCATAAATGAGGGTGCGCTTTCCATCGACGAACTGCGCG
	AAAAATTCTTCAACGAATTCTGCAAATTCGATAGATTTCTCACCAACTATTTTGTTAACCGCCAACAGAG
	ACTCCAGAGAGATTCTCTGCGTTTATCAATGAATGGGAGCAACTGGCGCTTCCCGTGGCAGCAGGACTTG
	GCGAATGCTGTAATGCTTACACCTCAACCCCGTCGCATCTCGTGGTGGTGGGAGGCCCAGGGCAATGTAG
	GGAAGTCCTACATGGCCCGGTACCTCTCGCTCCACTGCGACGGGGTTGTCGTCACCGCCATGAAGAAGGC
	GGATATGCTCCATTTACTTACGAAGACGCTTTCGGGAGCCCGGTGCGTAATCTTCGATTTGACTAGGACA
	ACCGAGGACGGTTCTGTGTCCGTCGTCTATGAGGTATTAGAGCAGCTGTCCAATGGGTTCATCTGTTCCG
	GTAAGTATGATTCCACGAGTCTCTTCCTGCAGCCTCTGCACCTCATCGTGTTCTCAAATTTTGCCCCTGA
	CAGGAGCACAATGTCGGCGGACCGGTGGGACGTCCACCATATTGCGTCGCAATAA
	>MH552563.1:894-1658 CRESS virus sp. isolate ctch33, complete genome
	ATGCAATTGCATGAAATCGGTCACGTACAATTGAGGCATGATTGGTCCAATATGAAGGGTGACTCCTTCA
	GAAGGATGCAGAGTTCATCTCATCCGTTTGCCAAGCTGACACAATCAGGTTTGCCGGCCTACGAAACAAC
	ACCGTGCCGTAGTCGGGGATGCTGGGCTTGCCAGTACAAAGCAAGGCGCAAGTTGCGCAACAAGGTTCAG
	CGATTTGTCGATGACGTTGTGCTAAAGGCGAAACGTTCCTGGCGTTTTGTCACATTAACCCTACCAGGGG
	AATGGTACGAAGTACGTTCAAATACAGTTGCAGAACAACTGCATACTGTTCGTCGTGCGTTTGCAAGTTG
	GAGACTTAAGATGCAAAGACGTGGCCGCCGGCTGCATGGGTTCTACACAATTGAGTTTGAGGGATCCGAA
	AAGGAAAATTGGCATACCCATGTCCACATGCTGATGAAATGGAAGCATGCTGACTACAACGAGTTGAAGA
	AACTCTGGACCGAATCTGTAGATCGTAAGATGAGGAAACAGTTGGAAAATTGGACAGAGGGAACTATGAC
	CAATGATCAACGTGTAGTTCAAGTAGACAAAATTACTTCCCAAGGAATTGCGGATTACTGTACTAAAGTG
	ACGAATTATGTCACGAAAGGGCCGAAGTCCGTCCTGAATAAGGCGGAAATCGGGAAGTTGCTATATAGGA
	AGCGCACCACCGGATGGTTGGGCGAGTACCATGGCAACAAAAAAGAAACTGGATCCGGCAGTTAG
	>KY487780.1:1-1023 Uncultured virus clone CG109, complete genome
	ATGCCTGCAATCCAATTTCGTAACGCTTGTATAACCTGGAACAATCCGCCCATCGAGAAGCTAGGACCAT
	TTGGCGAGGATCTCCCAGAGTGTATCACGTACCTAGTCTGGAGCTTAGAGATGGGTGAGGCAGAGAGGAC
	CCCGCATTGGCAGATGTATGTCGAGTTCAACAAGCAGCAGACGATGTCTGGAATCAAGAAGCTATTCGGC
	TGTGATAGCATCCACATCGAGAAGCGTAGAGGTACCGCCAAGGAGGCTGCTGACTATTGTAAGAAGCTAG
	ACGCTACTCATGTCCTGGGGCCATTCGAGCTAGGTGAGATTAGCCACCAAGGTGTTGACATGGAAGCTAG
	ACTGGAGAGAGAAGAGCAAATCCAGGCTATTGGCCAGCTACGTAGAGGAGAAGTCCATCTACGCGACATT
	GGAAGCGACATGATCAGATCATGCCCAGCTGGAATCAAGATGGCTCTTACTCTTGCCCCGACTGTTAGGC
	GTAAGAACGTAGACATCTACTACATTGAGGGATCTACTGGAATCGGCAAGACCTACGGTATCTTCAAGCT
	GTTCCCAGACGCTTACAGGCCCATCATTGCTGGTGACAAGATCTGGTTCGACGGCTACAACGGAGAGAAG
	ACTCTCCTCCTGGACGAGCTGCGTGGGAACATCAAGCTCAGCTTTCTCCTGCAGATCCTGGATCCTTATC
	CGCTGAAGGTAGAGGTCAAAGGAGGCACTGTCAACGCTGAGTGGGAGAGAGTGTTCATCACCACGAACAC
	ACCTCCTGAGAAATGGTACTCTAGGATCGCCCAGGACGATCCAGTCACCTTCGAGGCGCTCCTTCGTCGC
	ATTGGCTTCCGCCCTCTCAGTCCACGCTACACTGTTGTCCACAACAGGCAAGAGCTTAGCGACTACTTTA
	AGCTGTGCTTCCCTGCCCAATGGGTCGAGGACCCTGCTCCGATGCCTCCGGCTATCGACTCCAATGGTTC
	CCCTATTTACCCCCTTGACGAAGACTATGAAGACTTGAGCTAA
	>KX259401.1:c2949-1519 Uncultured virus isolate Wastewater_Circular_Virus_FL8 putative capsid and putative rep protein genes, complete cds
	ATGAACACTGAAAATACTACTGTTGCTCCTACTGTTGCTCCTACTGTTGCTCCTACTGTTGCTAAATCTC
	CTGTTGCTAAATCACCACAAGCAAAGCGATGGTGTTATACTCTTAACAATCCTACTCAACCAATTCCTTA
	CAATGAATTGACTCAAGCTTACCATGTCTATGGTGAAGAAGTTGGTGAAAGTGGTACACCACATTATCAA
	GGCTTTATAGTTTTCAAAAATTTAAAAAGACTAACTCAATTAAAAGAAATTAATTGTCACGCTCATTGGG
	AGGCTGCAAAAGGTACCAATTTGGAAGCTAGCGATTACTGTAAAAAAGACGGCGTCTTTCATGAATTTGG
	TGAATTGCCTCCCGAAAAGCATGTCAGAGGTTCTAAAGCTGGAAATAAAGCTAATGCGGATAAATGGCGA
	AGTATTAGTGATCATGCGAAAGAGGGTGACCTCGCTTGGATAGATGCTAATTATCCAAAACCATTCGTCA
	CTGGCTATAGAAATTTAGTTGCTATTAAAAAGGATTTTACCAAGCGCATTCCTGATCTTCCAGATACGTG
	TGGAATTTGGTACTATGGTCAACCTGGTGTAGGCAAAACTAGGTTAATAACTAAACTTTACCCAGACGCC
	TACTTAAAGCGGATGAACAAGTGGTTTGACGGCTATAATAACGAAGAAGTAGTTGTAATAGATGATCTAG
	ATACTACTCACTCATTTATGAGTTACGAGCTAAAAAAATTAGCAGATCGCTACTGTTATATGGTAGAAGT
	TAAAAACGCTTCTATGTATATTAGACCAAAGCGAGTAGTTGTTACTTCTCAGTATACAATAGAACAAATA
	TGGAAAGATGATCCAGAAACTGTAAAAGCTCTTAAAAGACGTTTTAGAATAGTTGAAGTAACTCCTTCTA
	ACATTAACATGCTGCTTAATGTTCAAGATAATTATAATGAAGAAAGCTCCTCTGATGAAGAAGAAACAAG
	TTCGTGTGAAATTATCGAACAAAATAATATCATCCACTCTGATGAATTCGAAGATTTTAATTCAGATGAC
	TTAGCTATTATTGACGATCTAGAAGAAGAATATAATGCAAAAAAACTCAAAACTGTTGCTCAAGCTATAG
	AGCTTGATAAGAAGCTTGCTGCTACAAAGCCTAACTATGAAAAGTTACCTAATCGTTTAAAACCTCGTAA
	TGAATACTTCCCTGATAAACCTATAAGGTTCTCTCCTCTTGCTAATAGAAAAAGAAAAATATTCAAAAGT
	AAGTTACAACGAAAGAATGCCTTTAGGGTAGATGAAAGGTTATCTGAATCTCCAACTGAAGGTCAAGGTT
	ATAATACTCCTACTCTTAATGAGCTTTATGACTTAGCTAATTCTCCTGTTGATCCAGATGCTGGTGGTCT
	TTCAGACTCTGATTTTTCTGAAGAATATTAA
	>KY487789.1:c2223-877 Uncultured virus clone CG118, complete genome
	ATGAAAGAGAAAGAAACCCCGAAAAGTACCAAACGCAGTGCAAATTTGATGAGCTCTTGGCTAAACGATT
	GCTTGACAACGACGACTACTTTTGTACAATCGGCCAGGGATACATTGGCTTCTTCTTCACTTACCTCGAT
	TCCACTGGACGCTATTACTACTACGACAGAGACAACAACAACAACATCAGATTCAACTACTCATACCCAC
	AAGGAAAAGGACCACTGTTTGACCTTAGTTGATGGCACAGAGGAACTCCCTAAGACGAAGAACTTTCGGT
	TCCAGGGTCGCGCTGTCTTCCTCACTTTTCCGCAATGCAACACTTCCTTGCAGGTTGCAGCTGAGAATAT
	ACGTAAACAAAACAAGATCAACATTGAGGAGTTTGTTATCTCATGTGAAAAACACGAAGATGGAAATCCA
	CACTTGCATGCTTATATTAGATTTGGAAAAAAGCTTAGTATCAGACGGTCCGACTTCTTCAATTACATCG
	GAGGAAAACAACCCAACATACAAAAAGTTAAAAATAAAGACTATTGTATTGCGTATGTGGCAAAGAATGG
	TGAATTTATATCGCATCAGGTTGACGTTCCTGCTATCGTTGCTGCCGTCGAGAAGAAGAAGGAACTTAAG
	AAGAGAAAGATAGAGAAGAAAAACGTCCTTGTATTTAACGCAGTAAAAAGCGGAAAATCATATGACGATT
	TATTATGTGATGAATTATTAGGCCCCTACTTGGTGACTCATAGTAATTCTGTCAAAACTTTCTTAGTGGA
	TTACGAGGATATGTTGCAGAAAAGACGTAAACCCAACGAGATTCCCAACATAGTTATAATGGAGATTCAC
	GGGATTAGATATAATCTACGGAAGAATTGGGAATTCAAGGAGAAACAATTTTATATCTTCGGTCCTCCCG
	ACTGTGGGAAAACTACGTTAATAATGACTCTTGAAAAGGTTGGACTTCGAGGATTCGAAATACCGAAGAA
	TAACGACTTTGCCAGGTACGATGACCAATTGTATGATTTCGCCTACTTAGACGAATTTAAAGGACAAGTG
	ACAGTTCAGTTTCTCAATGAGTTTCTCCAGGGTTCTAAGATGACTTTACCAGGTAAATACGTTCAAGGTG
	GACGTATAAAGAAAAAAAATATGCCCATATTCATACTTTCAAATTATTCTCCGACTGAGGCATATGTCAA
	CAAGACGATATTTGATTTACAGCCCTTATTATCGAGACTTCACGTTATTGAGCTTAAAGATAAGGGACAG
	TATTCGATCTTTACTGAGGAAACTATATCGGATCTTTCGCCGATAGCCATCTCAGATCTTTATTCTGATG
	AGATTCTTCCCGATTAG
	>KY487794.1:291-1409 Uncultured virus clone CG123, complete genome
	ATGAGTGACAACGGCTTAACTGGGTCTGCTATTAGACGAAATGCTCAGCAACGGCTAAGGAGGTTCGTCT
	TTACTGTAAACAATTATACTCAAGAAGAATATCAAGCCTTGAAAGACTTTGCCAAAACGACAACTTGGTT
	TATAATGGGACGCGAAGTCGGAGAACAGGGCACGCCACATATCCAAGGTGCGTGTGTACTTGCCAAACAA
	GTTGCGTTCTCCACAATCAAAGCAACTCCTGGTCTTACGAGAGCCCATATAGAAACAATGAGAGGCCAGC
	CACTAGCATCAAAAGAATATTGTTCGAAAGAAGACCTGAGCCCATTCGAACACGGGACTTTACCTCAGCC
	AGGTAAGCGCACCGACATACATGATGCTGCAGATGCAATTAGGGAAGGCTCTTCTCTTAGAGAATTAGCT
	GATACTAATCCTGTTGCAATTGTAAAGTTTTCTAAAGGTCTAATGACACTTAGATCTCTCCTTGCTAAGC
	CAAGAGATCCTAGCAATCCTCCAACAATTTATTGGATCCATGGACCGACTGGCACAGGAAAATCCAAATT
	CACATATGAATATTCTATGGCCTATGGAAAGAATGAAGATGATACATGGCCTGCGTCAGCCGATCTCAAA
	TGGTTTGATGGATATGATGGACAACAAGTGGTCTTATTTGATGACTTCAGACCTAAAGAAGTTAGTTTCA
	GCTTCTTCCTCCGAATCTTGGATAGATACCCGATCAAGGTCCCGATCAAAGGTGGATTCGTCAACTGGAA
	TCCCAAGCTCATCCTTATCACCACCCCCTACGACATTGATAAAACCTTTGAGTTCCGAGCTCAGCACAGA
	GCAGAAGATATTAACCAGCTCAAGCGACGAATCACTAGAGTGTTCAACATTTCAGACCCAGCTGACAAGC
	TCTGCTTGGAGAGATTATTATCAACAGCCAGGGGTATTGCTCCAACCTCCAGGGATGTTATTATCGACGA
	CGATAGGAGCGATAAACAACAATCAAGTTCCTGTTCCACTACTGAACCCTTGGAATGTGAATGTTCCCAG
	CCCTCAGAATCAAATCCCAGAAGCTTGCTTAGTACCTCCAGAAGCTTCTATGACCTTGGAGAATCTTAA
	>KJ547625.1:1137-2192 Sewage-associated circular DNA virus-14 isolate SaCV-14_NZ-BS4064-2012, complete genome
	ATGGAAGTGCCTCCCCCTGCTTACTCTCCTCCCCCTGCAGCCGTGTCTGCTGAGGTGGTGCCCCGCCCCT
	TCCGCCTTGCTGGCAAGGCCATCTTCCTGACATGGCCTCAGAATGATGTGTCTAAGGAAGATCTCATGGC
	TAAAATAGTAGCCCTCTGGGAGGCTAAGCTCTCCTGGGCTGTGGTTGCTGAAGAGTCGCACAAGTCTGGC
	GAGCCCCATGTGCATGCTATCGTTCAGTTTGCCGAGCGTCTTGACCTGAAGAATGCGAATCCTGTCTTGG
	ATGCGCTTACTGGCAAACACGGTAACTATCAGTCCGTGAAGAGTGCCAAGAAGGTCTTGCGTTATGTGTG
	CAAGGACGGTCAGTATATAACCCATGGTGAGGTTCCTGACTTCTCTGAGAAGCCTAAGCTGCAAGATTGG
	GCTGCCAAGTTGATCATTGAGGAGCAGAAGACGTACCGTGACTTGGTGCGTGAGCAACCTGGCTTCTCTA
	TGATGCAGAAGCGAAAGCTTGAAGAGTTCATTGGTTGGAATAAGCGTCAAAAGCTTGCCGACTCTCTTCT
	ACCCTGGCGTGTGCTTACGCCGAAGCCTTCAGCTTCCCCAGTCCACGTTGCCCTCTGGACCTTTCTGCGT
	GAGAATGTGCTTGTGCCTAGGACCCCACGACAAGCACAGCTGTGGCTTTGTGGCCTGCCAGGCGTCGGAA
	AGACCCGTTTTCTCGCGTATCTACGCGCCCGCCTGCGTGTGTATGATATGCCTCGGTCTGAGGACTTCTA
	CGACGAGTATGAGGACGGATGTTTCGACCTGGTGGTCTTGGATGAGTACAAGGCCCACAAGAAGATCCAG
	TTCCTTAACGCCTGGGCTGATGGACAGCCCTTGCCTTTGAGACAGAAAGGTTCTCAGTTGACGAAGACTG
	ATAATCTCCCTCTCATTATTGTCTCTAACTACTCTATTGAGGAGGTCTATAGACCTGGTGTTGGTCGCGA
	TGCGCTTGTTGATCGTTTTACTCAAGTCTTTGTTGATACTGCGTTTGTGATTGATGATCCTGAACATGTT
	GAATGA
	>MK570197.1:14-1147 Capybara virus 35_cap1_1079, complete genome
	ATGGATACCTTCCCCCATGTTTATCAAGAGACTGAAGAGCCTGCCCTGTGTGCTTCTGATGTGGACGATG
	AGCTTCTATGCCGTGAAGAGCCGCTATCGCCTATTGAGGTCTTGCCTGCTCCAAAGGAGAAGAAAAAGAC
	CTTTCGCCAACAGGGAAAGAGTTTCATTTTGACTTTCCCTCAGTGTGCTGAGAAGAAGGAGGTAGCCGCG
	GAGAGGATTGAACAGAAGTTTGGATCCTCTCTCAAAGGCTATGTCGTTTGTGAAGAGGCCCATAAGGATG
	GGACTCCACACCTTCATGTTTTTCTTCAGTTTACGGAAAAACTGAGACATTCTGACAAGAATTATTTTGA
	CTTCATTGGTGGAAAGCATGGTAGTTATGAGGTAGCTAGGAACGTTCGTAAGAGTGTAGAGTATGTCACT
	AAAAGTGGTAATTACGTAGCAAAAGGAGTGGATGTGGAGTCAATTAGAAAGAAGAAATCACCCATGTCCG
	CACAAGTTGCGGAGAGTATCATGTCGGGAAAGAGTTTATCTGACATCAACAAAGAAAACCCTGGATATGT
	GATGATGAACAAGAGAAAGATCGAGGAGTATGAGAGTTGGGTCAAGTGTGAACAAAGTAAGAAACAGAAA
	GTTGATTGGGTTCCTCCTAGTGTTGAAGGCCTTACTGATTCAAATTTGCAGATAGCAAAGTGGATCTGCT
	CGAATATTCGTCAGAATCGAGCATTCAAGGCCCCTCAACTCTATATACACGGACCGAGGAATCTTGGGAA
	GACTTCACTCGTAGAGTGGTTGGAGAGATCGCTGTCTGTGTACCATATGCCAACAACGGAAGAGTTCTAC
	GACCATTATTCGGACGATTACGACCTTGTGGTTATCGACGAGTTCAAAGGACAAAAAACCTTACAATTTA
	TGAACCAATTTTTGCAAGGGAGCCCTATGACTATACGGAAAAAGGGCTCTCAGAGTATGAAGTACAAGAA
	TCTACCGGTAGTAATTTTGAGCAATTACTCCCTAAATGAATGCTATCCTAAAGCAGCAAATGATGGTAGA
	TTAGATACACTCATGTGTAGATTGGATTTTGTTGAAGTGGATAGTTTTATAGACTTTTATCATGATAGAT
	CTGCTTTATTATAA
	>KX259443.1:1407-2654 Uncultured virus isolate Wastewater_Circular_Virus_FL50 putative capsid and putative rep protein genes, complete cds
	ATGTCTCAAGGAAGAAACTGGATGGTAACAATTAACAACCCTCACAAAGCTGATGCTTTCGAAAAGTGGG
	CCACTGAAAAGGCTAAGTATTTCATTTATCAATATGAAAAGGGAGAAAAGGGAACACTTCATATTCAAGG
	TTACATAATATTCAAGGGTAATCAACGTATTTCAACTTTGAAAAAGCTCCATGCTACTGCCCATTGGGAA
	CTTCGAATGGGCACTCATGAGCAAGCTCGGAAATATTGCACTAAAGCTGAATCACGCGTTAAACCTGGTT
	TGGAATGGGGTGAACCACCTGCTCAAGGAAAACGTTCCGACTTGTTGAAAATGAAGGAAACTATTGACGC
	TAATCCTTCCATTAAAATGGAAGAAGTATTTGATAAGCATTTTTCTGTAGCTCTTCGATATAGCGCTCAT
	ATTAAAGAGTATATTGCTCTTAAAGCAATTAAAAGAAATTGGAAAACCGAAGTAACTGTTATTTGGGGCC
	CTCCTGGTGTTGGCAAAACTTCGTTGTGCCATCAAGTTTCACCTGACGCTTACGTTAAAGATTGCACTAC
	TAAATGGTGGGATAATTATGATGGAGTTAGTGATGTGATATTTGATGACTTTTACGGAGGAATTCAATAT
	ACGACTATGTTGGCTCTCCTCGATAGATATCATTGTCAGGTGGAATGCAAAGGTGGTGTAATTAACTTTG
	CACCCAAGAGAATATTTATAACTTCAAACAAAAAATATTCTGAATGGTATGGAGCTCCCGAAGGAACTGA
	TATGAACTTTCAAGCTACTCGAGTTGCTGCGATTGAGCGTAGAATTGACAACTTGTTGACTATGGAGCAA
	CTTGGATCTACTTTTGTTGTTAAAGGTGTTATACCAACATTACCTGTTGCTGAACCTGTTCCAGAACCTC
	CTAAACTTGATGAAGAGGCTGTTGTTCCAAAGTTCGATAATATAATTATTGAATCCGAAAGCGAAGAAGA
	AGGAAAGGATGAATCCGAAGAATCAGATCCTGATGAGCCTTCTGGTGAAAGTTTAGGTAGTCGAGATACT
	GAAGAATTCTCTGAAGACTCGTTTGAATCAGATGAAGAACCTAGAAGGAAGAAAAGGGGTTCTCTTAAAC
	GTGCTTTTAGAATCCCGGAGAATATGGGAAGAAAATTCCGTGTTGGCCTTTCCAAGAAAGCTGTAGTCAA
	GAAAAGGCAAAAGATACGTACTCCTCCCACAAGTGAAGAAGATTTTTTGTCAGATTAA
	>KY487821.1:1172-2065 Uncultured virus clone CG152, complete genome
	ATGGCGCACGCGCGAGTTGGCTATTGCTTTACTTATAATAATTACACAGAAGATGGTATCATTGCTCTTA
	AGGGATGGATTAGTTCACAAAGTAAGTATGCCTGTTTCCAGAAGGAGGTGGCTCCTACTACTGGAACACA
	GCATATACAAGGATACATTAACCTTAAGAAAAAAGCTAGAATGACTACGATACAAAAAAAGCTCGGTACG
	CTTGGAATCCAATTGACGTTGATAAACGCGAATGGGACCCCTGCACAGAACCGAACATATTGCTCAAAAG
	AAGGAGGAAGTGATTTTTGGGAATTTGGAGAAGTAAATAATATTGGTCAGGGGAAATCAGAATTAAGTGA
	GGTATGTCGGGAAATTATAAACAAGCGTCCGTTGGCAGAGGTGGCATATGAACATCCAGAAGCTTGGGTA
	CGTAACAATAGAGGCTTTACGAGCCTATATAATATCTTGGATGAACAACCAGATGAACGAGAAATGGATG
	TTGTTCTCTTATTTGGAGATGCAGGCACTGGAAAGTCTACAAAAGCTAGAATGTATGCTAAACTCTATGG
	AGAACATTATGTCCTGGGCGTACCAAGTGGAGGAAATATCTGGTTTAACGGTTATAACGGTGAGGCTTCG
	ATACTCATAGATGAATTTAAAGGATGGATGACCCCTACATATTTAAACCAGCTGTTGGATGGATTCAAAA
	TGAAATTACCAATCAAAGGAGACTTTGTGAATGCAAAACACACACATGTGTTTATAACATCCAACTTTCC
	TCCAGAAGAATGGTGGAGTGAAAAAGTAATTTGGAATAGGGAATCTCTATTAAGAAGAATTAATCATATT
	TATGAATTTAGAGGAACAAATCACGTGGATGCAATTATAAAAAAATTAAAATAA
	>KY487962.1:11-1480 Uncultured virus clone CG68, complete genome
	ATGGCTCCTAAGCAATCCCGTGCATTCTGCTTCACCCTCAACAACCCGCCACGCTTCGACCTTCCGATGG
	ACTGGTTCGCCCAGAAAGACATCGTCTTTGCCGTCTGGCAAGTCGAAGCTGGCGCCAATGGCACCGAACA
	TCTGCAAGGATACGTCGTGACCAAGGCCAACGACAAGTCGAAGGCCGGCTTCAGCATCAAATGGTGCAAG
	GAGAATCTCAACGGCAAGGCGCATTGGGAGGTGCGCATGGGTACGCACCAGCAAGCAGTGGACTACTGCA
	AGAAGGTCGACACGCGCAAGAAGGACGTGGATCCGCGCAACGATCTCGCCTTTGGTCCGTGGACTGTGGG
	CGAGTGGAAGGATCAGGAGACGACGCGTGCCGAAGTCGGAGAGCGTGCAAAGAAGGTCTCTCTGCTCGAC
	GTCAAGGAATCGATCGACAAGGGCGCAACCGAGAAGATGTTGTGGGACAAACACTTCTCTGCGATGACGC
	GTTACTCGAACGCGTTCAAGCAATATCAACTCCTCGCTCAACTGGGAGAACGACGCCAGCCGTACGTTCT
	CTGCTTCTGGGGCGAGCCGGGCTGCGGCAAGTCGCAGCGCGCCAAGAACATCGCAATCAACAATGGCGGC
	AACTTCTGGTACTCATCCATCTCCAACTGTTGGTGGGATGGCTACAACCCGGCCGAGCACAACACGGTCG
	TGCTCGACGACTTCAAAGGCAACATCCCGTACACGATGCTGCTCCGCATGCTCGACTGCTATCCGTTGCA
	GTGTGAAGTCAAGGGCTCGACGTTGGTGTTCAATCCGGCGATCATTATCATCACGTCCAACACGCCTCCG
	AACCAATGGTATTTCCAAGACAACGTGAACTTCGACCATAGCGCAATCCTGCGCCGCCTCCAACCGCCTT
	ATGGAAAGACGTTCGAGATGAAGAAGACGCCGGGCTTTATCAAGCCCGACGACGGCCTTCCGAACATCGA
	CAACATCCTCGACGACCTCGAGAAAGGGACATTCTACGAACAACTCAAGCAAGACGTCGGCATGCCAGCT
	CCGCTAGTGATCGACCTTACAGAAGGCGATTTCATTGACGATGACGAAGAGGCAATTGCTCGCGCAGAGC
	AGGCAAGCCTGGCGGTGGGCGACTACGAAGAAGACTCATACGAGCACGTCGACGCGGCGTCGCCGACACC
	GAATCAAGGGCGCCCAACGCGCGCGGTCTCGATCACGCGTGATCTCGATCGCGACTTCAACGCATCTCCG
	CAATTCATCTCCGCGCGCGAACATCTCAAGCGCACAGACGAGGCGTCGTTGACTTTCAACACGCCTCAGC
	ACCGGGCTGGCAGCTTCAAGAAGCTTGGCCCCGAGAAGGTGCAGTCGAAGCTGGCGTGGGCGCCAGTCGA
	CCGTGAGAAACGTCGCAAGATCATGGTCTCGATGAAATCCAACAACGACGATGATGACGGAGAACAATAA
	>KY487900.1:42-887 Uncultured virus clone CG231, complete genome
	ATGGCAAAAAACTGGACCTTTACATTTAACAACTATACTGAATTCGTAGAAAGACATATAAAAGAGAGCG
	AATTATTTACCTATTTAATCTACGGACATGAAGAAGCACCGACAACAGGAACTATACATTTACAGGGATA
	TTTTCAATTAGCGGAAAAGAAGAGATTAAACTTTTTATTAAAAAGATTACCGAAAGGTATACACTTAGAA
	ATAGCAAGGACATCACAGGCAATAAATAAAGCATACTGTTCAAAAGGAACAGATATAGTAGAGATTGGAA
	CGCCTACAATAGCAGGTAGTAATTTAGCAGAATTATACAACAGTATTATAGCGTGTGAAACATGGAATGA
	TGTTTTACAGATAGATAAAATACATCATCATATGACATATGCAAAAGAAGTATGGGCAAATAAACCAATA
	CAAGAAATGGAAGAAATAAAACCACGAAAATGGCAACAAAAAATATTAGATATTATACAAACTGAACCAA
	ACAGTAGAACAATAAATATAGTATATGATCCGGAAGGTGGAAAAGGAAAAACATACTTATGTAAATATTT
	AACAGCAAACCATGGAGCATTTTACACATCACCGGCAAAGGGGGCAGATATTATGCATTCATATAACAAT
	CAAAAAATCATACTATACGATATACCGAGATGTATAGACGAACAATATGTAAACTGGGGATGTATAGAGA
	AATTAAAAGATGGAATATATTTTAGCGGTAAATACAACAGTGGAACAAAATATAGAAAGGAAGATGCACA
	TGTATTTATATTTACTAACTCACCTATACCGGAAGACATATTTAGCAAAGACAGAATACACTATATAACT
	ATCTGA
	>KX259429.1:214-1446 Uncultured virus isolate Wastewater_Circular_Virus_FL36 putative rep protein and putative capsid genes, complete cds
	ATGGAGAATGACGATGATTTGCGTATGGTGGAGAGCCCACATAGTCTCGGTGCTCAGGATATCGATGATA
	TTAATTATGGAATCGATGGCGACGAAAATCGAAACGGATTCGACGAAGACATTCAGTTCGAACAAGCCGA
	GCAAGCAGCACAACAGCCACCGCGAGCGTTGGCCCAGGAACAGCAGATCCCAGTGCCACAGCAAAACAGC
	AGATTCCGACTGAACTGCATCAACATTTTCTGCACATGGCCTCAGTGCGACGCAGACAAGAACCAAGTGA
	TGGCAAAAATCATGGCGTGGAAGCTGGTCGAATGGACGGTGGTCGCGAAAGAGCAACACCACGAGACGGA
	AGGCGCGCATCTACACGCCGTGATCCATTTGAAACGACGCTGCGATCTTCACTCCACCAACCTACTCGAC
	AGCTTCGCAGGCAAACACGGCGACTACAAAACCTGCAGAAGCCTGAAGATGTCCGTCATCTACGTGACGA
	AAGACAACGATTACGTTGCGAACGGAATCGACGTCAACAGCTTCTGTGAAGAAAAGAAGTCGGCAAAGAG
	TGCGATCATTGCAGAAATGATCAAAAAAGACACGCCGATCGAAGAGATAATGGAGAAAGAGTCGGGTTTC
	TGGATGCTCCACTCGAAACAGATCCGACTGTTCAAGGCCGAGTGGGAAGCAATCCAACAATCCAAGACCT
	TGACAGGATTTACCCCAGTCCAGATGCGAAACACGATGAAGAGTTGGGAGACACTTATTGGAATCTGGTT
	GAATGGGAATATCAACAACAAGAACCGGCGATTGGGACAACAACAACTCTATGTGTGGGGCAAGACTGGA
	GTTGGCAAGACGCATTTCTGCGTCCAATTGTCGAAGATGGTGAAGACATTCTGGGCAACAAGCTGTGAAC
	ATTTCTTCGACGGGCTTGACGACACCTACGAACTGTTGATTATGGACGAATTTCATGCTCAACAGACAAT
	TACGTTCATGAATCAACTGCTGGATGGCCAACCTATGGTGCTACCACAGAAGGGAACGCAATTTCACAAG
	AAGAAGAATATCCCCATCATCATTCTGTCGAATTATGATCTGAAGGATTGCTACCGCAAGCAATACGACG
	AAAATCGCGAACACTTCGACGCTTTGCATCGTCGCTTAGCGATTGTTCATGTCGATGGACCAATGGACCT
	ATGGCCACCTCAACTCCAACACCAAAACGCATTTCGCTTGTAA
	>NC_040354.1:301-1416 Sewage-associated circular DNA virus-11 isolate SaCV-11_NZ-BS3997-2012, complete genome
	ATGGCAACAACTACATCATCAGAGCAATCGAACAAATCGAATCGTACGAAGAGGCTTTCGCGGTTTGTCT
	TTACCTTAAACAATTATACGGCAGAAGAGGAGCAGGTTATTCAATTGCTTGGGACGACTTTGAAGATGAA
	ATGGTTGATATATGGACGAGAAGTTGGCGAGAAGGGCACTCCGCACTTACAGGGAGCAGCTGTAATTGGG
	CGTCAGCTAGCTTGGAAGACGATAAAGAATTCTTTTCCACCGAGGACCCATTTGGAGGAGATGAAGGGCA
	CTCCCAGGGAATCTTTTATCTATTGTACTAAGGAAGATAAGGAATATTATCAATTTGGTGAGGAACCTAA
	ACCTGGTAAGCGTAATGATTTATTAGATGCTGTAGCTAGTTTGCGTAAGACGTCATCGTTTCGTGATTTC
	GTGAAGGATGATCAGAATGCTTCTGTTTATGTGAAATATACAAGAGGACTTACTGCTTTTAGATCGCTCC
	TTAGAGAACCTCGCTCCCCTTCACGACCTCCGACCGTTTACTGGTTACACGGCCCTACTGGAGCGGGTAA
	GACAAAACATGCATGGGAATTCCTTGAAGGGTACTTTGGAACAGATCAAGAAACATGGATCTCTAATGGA
	TCACTTAGATGGTTTGACGGATATGACGGACACAGAGGTGTCATCCTCGATGATATACGAGCCGACAGCG
	TCCCCTATAATGAGCTCCTTAGATTACTTGACAGATACCCCTACAGAGTTGAGTACAAAGGAGGAACTAC
	AGAGTGGATCCCAGAAATCATTATCATTACAGCACCAATGGGACCTTACCAGTTCTTCAGAGTTGGAGAT
	GATATCGAGCAACTCCTCAGACGAGTCAACGGAGGAATCTTCGAGTTCACAATCGACGGACCTAACCCAA
	GATTACAAACTGTGGCTCCCACAGTACCAAACACACCAGCACATTCAGAAGTGGAATCCCAAGATGATGT
	GCAAGAATTGCAAGAATCCTCAGAGGGATTGTCTTTGTTGGAGTCAATCGGAAGAGGAAGTGGTATTGAA
	CAAGACCAGTCAAATTCGCAAGAAGAGGAAACTCAATTAAGAAAGAAAAGAAAGTTTATTGATTAA
	>NC_026273.1:1162-2220 Sewage-associated circular DNA virus-28 isolate SaCV-28_NZ-BS4064a-2012, complete genome
	ATGGAAGCCCCTCCTCCTGCCTACTCTCCTCCTCCCCCATCTGTTACCCCCCCTATCGAGTCCTCTCGTC
	CTTTTCGGCTTGCTGGGAAGGCCATCTTCTTGACCTGGCCCCAGAATGACATCACCAAAGAGGACCTCAT
	GGCCAAGCTAGTCTCTCTCTGGGAGGCTAAGCTCTCCTGGGCTGTTGTTGCCGAGGAGTCTCACAAGTCA
	GGCGAGCCCCATGTACATGCTATTGCTCAGTTTACTGAGCGTATTGACCTTAAGAATGCAAATCCTGTGC
	TGGATGCGCTGACTGGCAAACACGGTAACTATCAGTCCGTGAAAAGTGCCAAGAAGGTCTTACGTTACGT
	CTGTAAAGACGGACAGTACATTACACATGGTGAGGTTCCGGACTTCGCTGAGAAGGCCAAGCTGCAAGAC
	TGGGCAGCCAAGCTCATTATGGAGGAGCAAGCAACATACCGTGACCTGGTGCGTCAGCAGCCTGGTTACT
	GCATGCTCCAGAAGCCCAAGCTGGAGGAGTTCATTGGATGGTCGAAGAGGCAGCGACTAGCAGACTCTTT
	GTTGCCCTGGCGTGTGCTTACTGTTAAGCCCAATGCCCCCTATGTCCATCAAGCCCTCTGGACCTTTCTG
	CGTGAGAATGTGCTCGTGCCTAGGACCCCACGACAGGCACAGCTGTGGCTTTCAGGCCTGCCAGGCGTCG
	GAAAGACCCGTTTTCTCTCGTATCTACGCGCCCGTCTGCGTGTGTATGATATGCCTCGGGATGAGGACTT
	CTACGACGACTTTGAAGACGGATGTTTCGACTTGGTGGTCCTGGATGAGTTCAAGGCCCATAAAAAGATT
	CAGTTCCTCAATGCCTGGGCCGATGGACAGCCTTTGCCTCTGAGGAAGAAGGGTTCTCAGTCTGTTAAGA
	CTGATAATCTGCCTCTCATAATTGTCTCTAACTATACTATTGAGGAGTGTTATAAGAGTGGTGTTGGTCG
	CGATGCGCTTGTTGATCGTTTTACTCAAGTCTTTGTTGATTCTCTCTTCTCTATTGATGATCCCTTGTAC
	ACTGAATAA
	>KX259449.1:1-1179 Uncultured virus isolate Wastewater_Circular_Virus_FL56 putative rep protein and putative capsid genes, complete cds
	ATGAATAAACTTTTTAAGAAATATTTTATTTATGAATGTTCCATTTTAAATATTTTCTATTCCTGGAATT
	ATTCAACGAAAATTCTATTCGAAATGTCATGCCAGAGATCCTCTCCTATCACAAGAAGTCCACAAGACGA
	AAGTTCATCCTCACCGACTCATTTGAGACGCTTCGTTTTCACATTGAACAATTATACTCAAGAAGAGTAC
	AATTGGCTCACGACTACTTGGCCTCAGCAGGTGTCGTGGCTAGTCATCGGCAAAGAAATAAGTTCTACTG
	GTACACCACATTTACAAGGAGCTTGCACGCTAGGTCGACAAATGCGGTTCTCAACAATAAAGAAATTATA
	TGGATTCAAGAGATGTCACATAGAACAGATGTATGGCACGCCACAATGCTCCTTAACCTATTGTACAAAA
	GAAGACAAGAATGCTTTCGTCTACGGGACAATGCCGAATCAAGGTAAGAGAAATGATCTTTTACCCACCA
	TTTCCCGTTTACAAAAAGGCGATTCTTTGCGAGACATTGCCAGTGACGGTGATGGTGCTCTTGCTTTATT
	AAAATTTCCTCGTGGAATGACTATTCTTAGATCATTATATCTCAGAGACAGAACCAGACCACCCTTCGTA
	CTCTGGCTTTCCGGAAAAACAGGAATTGGAAAAACGAGATTGGCCTTTGAATTATCCACTATTTTCTGTA
	AAGATGTTTGCGACGATATTTGGATCTCTAGTGGTGGACTCCAATGGTTTGACGGATACGATGGACAATC
	AATCGCTATATTTGACGACTTCCGAGCCAAACATGCTAAGGACTTCTCTTTTTTGCTCAGAATCACTGAC
	AGATATCCTATCAGAGTCCCCTTTAAAGGAGGATTTACGCAATGGATCCCAAAGCTCATTATTTTCACGT
	GCCCCTCATCTCCTGAAGTCACTTTCTCAACTAGAGCAGAGCACAGACCAGAAGATGTCAATCAATTTCT
	CAGAAGATTATCCCACTCATGCAACTTCGATGAAGATAACAGAGGATTGGATGATGGATCTAGATGCAGG
	GAGCTTTACGATCTCATCGTCGAATCTGATGTCTTTGAAAGACCTACCGTTTCATCCGATCAGCAAACGC
	AACAGGAAACGGAAGTTAATCAATCAAGGGTTGATTCGGATAACCAAACCCAAGATTGA
	>MK433215.1:1-804 Blackfly DNA Virus 1 isolate SF02_666, complete genome
	ATGACTAGACGAGCCTGGACTCCTGAAGAATTGCAAGATTTCGAGACTAGCACTAAATTGCAAAAGAGAT
	CACAGTCTAAAACTAAAAAGAAGCCCACTAAAAAGACTACTAAGAAAACCAATAAGAGGGTTCGTGGTTG
	GTGCTTTACCGTACATTCATGGGATGAGGAAGACTGTGCTAATGTATTATCCCTTTATAAAGAAGACACC
	AATTGTACATATTTGTGTGTCGGTTGGGAGCGTTGTTCGCGGACTAAGAAGAAACATCTCCAATGTTATG
	CTTATTATACAAACCCTTTACGCTGGTCTGAAATGAAGAACCGCTTATTAAATGTCCATATTGAACCACA
	AAAAAGTAAGCTCAATGTTAAAGCTTACGCCTATTGCCAGGAAGATGGCGATTACTGTGAATTTGGACAT
	AGACCTAGACAAGGGAACCGCACTGATCTAGAGATAATCCGTAACGATATGCTTCATAAAAAAAAACCTA
	TGTCTGAAATATCTAAAGAATACTTTGCTCAATATTGTCAGTATAGTCGACAATTTAATGCTTTCCGTGA
	GATGCATGGTTTACGAGATAAATATGAAACCACTACATATGTTTATGATGAGAGTACTATAGAGAAGATA
	TTCGATATACCTCACGATAATTCCCTTATAATGCGAAAGGATTGTTTCCAATGGGAAGATTTCTTATTCA
	ATTATCATTCTGGTAAATATAAGAGATTATTTATTCCTCTTTATGATTTTTACCTTGGATTTCCACCTGA
	AAAATATAATTTTAATTATCTAATGGAACTATAG
	>KX259411.1:c2636-1233 Uncultured virus isolate Wastewater_Circular_Virus_FL18 putative capsid and putative rep protein genes, complete cds
	ATGGCTGGTTACTTCGTCGAATCTCAGTGTGAAGCGTCGGACATGTCCGACGAGGACGGTTTCTCTGAAC
	TCTCGCAGGCTGAATGGGATGAAGCCATGCGGCAGAGCGAAGCATGTCGGGCACATGCTCCAGCTGCGGC
	TGCAGTGGCACCGGCAGCACCTGATTCTGCAGAATCCCAGGGCTCCGCAACTCAGGAGGAACGTGTAGAG
	CGGCGGCATTCCGGGCTCGGTCGACTCGCTCGGGCCGCCGCTGCTGCGTCTCCTGCGGAGGCGCTTTCTC
	TCGGGGAGGTCCCCGAGTTCCCTGCAGGACTCGTCGACCTGTCCGAGAACCTGGAAAGACAAACGACTCG
	AGTCGTCTTCACGATCAACAACCCGGGCATCTTCGTGCCCGTGTTCGACGCCTCTAAGATGTCTTACATG
	GTCTGGCAGCGGGAGAGGGGAAAGCAGGGAACGGAGCACATCCAGGGCTACGTGCGCTTCACGAACAAGT
	GCCGTTTGCGCACTGCGCTCGCTCTTCTAGGCGGTCACGCTCATGTCCTCTTGGCTCGTGGTAACGAGAA
	GCAGTGCAGAGATTACTGCACCAAGGAGGACACCCGCGTCGCAGCAGGCGAGGAGCACGGTACCTTCGAC
	CCAGAGGCCGGGATCAAAGGTAGGCGCACTGATCTTCTCCAGATCGCTGCTAAGTGTGCAGCTCGTGTCC
	CTCTTCGCCAGATAGCTGCGGACCATCCGATGGACTGGGTCCGCTACCATCAAGGGATCGAGTCGCTGCA
	CCTTGTGCTTGCCCCAGAAGCCCCTATCCAGAGAGACGTTACGGTCCAAGTGTTATGGGGGCCTTCTGGG
	ACTGGCAAGACACACCGTGTGCGGACCAACAGTGCTTTTCTCCGCACGGGTGGTATCTACGTCGTAAAGC
	CTGGCCGGGATCCGTGGGGTCGCTACCAAGGCCAGGCAACGATCCTCTTCGACGAGTTCGATTGGACCAA
	GTGGGAGATCTTCGACATGAACCAGTACCTGGACAAGTGGGAGACGGGCCTGGATTGTCGCTTCCACGAC
	AAATCCGCCGCGTGGACGCGTGTGGTGATCTGCGCGAACTCATCACCCACTACTTGGTGGCCCAACGCGA
	CGTTGGAAGTCCTACTTGCGATTCGTCGGAGACTCGGACACGGGTGCCGGCACTGCGTGACGAGGTTGCA
	GGACACCGACTACAATTCGTGGTTCGAAGGGGAGCTGCCGCTCCCGGACTTCTCACCAGAAGACGGAAGG
	GACGTCCTGCACCTGCACCCAAGGGTACAGGCCCTATCTACGCGTACCTCTGATGCCCCTCAAGCTGCCG
	CTGCTGCTGCAGATGCAGTAGACTACGTGCTCTGCCCCGATTCTCAGCCCCCCTCTCCCACTGCCCCCCA
	GTAA
	>KY487969.1:264-1430 Uncultured virus clone CG75, complete genome
	ATGGCGCAACCTCCTTCTTCATGGGCAACTACTTCGTTCTGCGAGACAGCTAAAGGAACACGGTTCGTGT
	TCACTGTTAACAATCCCGGTACATTCGAGCCTACTTGGAATCCCGATCGAATGGAGTATCTAATCTATGG
	ACGCGAGGTTGGAGCGTCTGGCACTCCTCATCTACAAGGATACGTGGTCCTGAAGAAGGTAGCACGTTAC
	GCGGCAGTCCAGGACCTTCTAGGGACTACTCATATGTGGATCAAAGTTGCGCGTGGATCAGAGAAGCAAG
	CAGCAGAGTACTGCAAGAAGGACGGAGTCTTCGTGGAGAAGGGCGTCTTCGTTCCTGATCGTGGTGCGTC
	TCAAGGCAAGCGCACTGACCTCATCGCTGCGGCTGACGCTATTAAGGCGGGAGCGAACATCAAGGCGATA
	GCCCTAGAGCACCCTTCAGTCCTCATCAAGTATGCTGCGGGCGTCAGGGAGATGATCACGGCTCTGAAGC
	CTCAACCTCCGTTGGAGCGGGATATCCACACTACGGTGCTGTGGGGTCCTACTGGTGTGGGAAAATCACA
	CCGGATTCTCCATGCGTACCCTGGGGCCTATGTATGCAGCCTAAAGGATCGCAACCCGTGGGATTTCTAC
	GAGGATCAGACAGTTCTCTTCTTGGACGAGTTCGAACCGACTTCGACATCAATCCAGGACCTCAATCGTT
	TACTGGACAAGTGGCCATGCAAACTTCAAGCCCGGTACTCCAACAAGGTGGCCTATTGGACACAGGTGTT
	CATTGCAGCCAACAGTCCACCGACGGAGTGGTTCCAGGGATTCTACGCCCAAGCGCTCGTCGACTCTTTC
	CATCGGCGGATCAGCGAACCGATGGGGAGGAGCATCGAGATAGTCAGCAGGGAGCAGGAAGTCAATTTAG
	TCTGGTGGCAGCCCCCGAGTCTCTCTCCAGCTGCGAGTATTCAGGATCTAGCTCTAGCTGCAGCACAAGC
	CGCAGCACAAGCAGCTTCATCGACGGCTCCTGCAGTCCAGACTCCTGTTCTAGGTTCTCCTGGTCATCGG
	GCGAGGGAGGAGCAGCAAGATCCAAATCCCGCTCCCCTAAAGCGCCACAACGCCCGTAATCCTATTGTCA
	TAGACGAGGACATGGATGAATCTCCCTCTCTTCACTTCACAAAGTGA
	>NC_029623.1:222-1184 Lake Sarah-associated circular virus-42 isolate LSaCV-42-LSCO-2013, complete sequence
	ATGTCTCGTGGGAAATCCTGGTGCTTTACTATCCATTCGCGTGGTGAGGGTGATGACTGTGACTGGTTAC
	TGCATCCTATTGGTACTGCTGAACCTCCAAGTGCTTTTTGGGATGATGATCCTTTTGAGTGGGGTTGCCA
	GTTTATGATCTTTCAGATGGAGCGGTGCCCTGAGACTGGTAAACTGCATTTACAGGGTGCTCTGCAGTTG
	GACAAGCAACAGAGACTTAGCTTTATGAAAAAACTGCACAAGACCGCTCACTGGGAGGTTATGAAGGGAA
	ATTGGACCCAGAGTATTGAGTATTGTTCTAAGAGTGAGACCAAGGTGAACGGACCCTGGGAAGCAGGTGA
	TCGCCCGAAAATGGGACAGAGGACTGACTTAGAGACTATTGGGAAAATGGTTAAGGAAAACAAAACTAAC
	TTAGAACTTGTTGATACCCTTGGTGCTGGCGTATCAAAGTTCCAGAAGCATATATCTTTTCTTCGCTTTA
	CTTACTCTGAGAAAGACTCAGACCGTCAAGCCACTGGAGTGAAAGTGATAGTGCTTTACGGCCCAACTGG
	AACTGGAAAGACTTACGCTGCTGTTAACTCTCTTACTGGTGGACGTGCTTATCACATCCTTAATGCTCCC
	TCTCAGAAAGCAACTAAGCTGTGGTTTGATGGTTATGAAAACCAGAAAGTGTTGGTTATTGATGACTTTG
	ATGGTTCTGTTGAATTCCGCTACCTACTGAGGATGATTGATGTTTACAAGTTCCCAGCCGAAGTTAAGGG
	GGGCATGGTCTGGGGAGTGTGGGACACTGTTATCATTACATCTAACGTCCACCCTGCCTCTTGGTATACT
	GGCGTTGACACCTCTCCTTTGAAACGCCGCATTGCTGAGATCAGGTTGTGTGAGAACCAGGGGACTTACA
	AGATGATCAGCTGGGAGGAGACTGTTCTGTCAAATGACTTTGAAAACTTTTAA
	>NC_040839.1:42-1121 Holcus lanatus-associated virus isolate NZG22_52, complete genome
	ATGCCCAGACAAAAGAGCCCTGCTCATGACTGGTGTTTTACAATTAATAACCCCCGACGGAGGGATCACC
	AACGTGTCCAGGATTGGCAGTATAACTACCTCATCTACCAACTGGAAGTTGGAGACCAGGGCACGCCCCA
	CTTGCAAGGGTTTGTGCAATTTACAACAAAACAAAGGCTAACAGCCCTAAAGAAGCTCCACAAGAGCGCT
	CACTGGGAGCCCCGACGTGGTTCAGCCTACCAGGCTTCACACTACTGCGAAAAGCCCGTTCCTGACTGTG
	ATTGTCACCACTGCGTGGACACACCTCGAGTGTACCCACAGTTTATCTTTAAGAACGGTAACATCTCCGC
	CCCAGCCGGAGAAAAGTTGACGTCCATCGCCAGAGTAATCAAAACAAAAGGTTTGAGTGCCGCGATAGAC
	AACTATCCCACCCACTACATGGGTATGAACCGTGGAATGGTAAATCGACCACCAATTAATTACAAGGAGG
	CCCTTGCTAATTTTTATTCTCCTCAACGAGACTGGCAGACTGTCGTTTCAATTTGTTACGGGAAGCCAGA
	GACTGGAAAAACTCGTTACGCCATGCTGGCCCCTTCCCCTTACAAGCTCGCTGCTTTCGGAGCGGAAGGT
	TCGACCGACTTCTTTGGGGACTATCGTCCCGATCAGCATGAGACCCTCGTCGTTGACGACTTCTATTCTA
	ATTGGAAGTATACAACCTTTCTTCAAGTTTGCGACCGATATCCCACTGAGGTCCATACCAAAGGCGGGTT
	CCGTCAACTCCTTGTACGTCACATCGTGTTTACCTCGAATCACAGCCCCGGTGTATGGTACCCAAATGTT
	CTTGCCGACGCTGACAGACGGGAGAGCTTCAACCGGCGCATCCACAATATCATCTGGTTCACTCCTGATG
	GATATTGGGTAAAGAAGGGTACCCTTCCATGGCCATGTCCATTTCTTCAGCCTCTTGCGTGGAACCATGT
	TCTTCGGAACGAAATGCTGCCAATTGCTCTGCTGCCTCAGAATCAGAATCTGACGATTCATGAGAGAGGT
	ATTCTGGATCCCAGTCAGCTTTTTGTCTAA
	>NC_027777.1:c2530-1682 Rat associated porprismacovirus 1 isolate KS/11/0577, complete genome
	TTGCGGCATCCCGTATCCATGACCAAATGCTACATGATAACAGCGCCCAGAGACGAGGAGATGTACGCCC
	TTAGGATCTGGAGATACATCAACAGCCATGACGTCCACAAGTGGATAATAGCATCAGAAATAGGACGGAA
	CGGATACAAGCACTGGCAGATACGCATCAAGACATCGGACCCCGATTTCTTCAGCTTCGAGGAAAGGGAA
	GAACCGTACCTGACAGCAAACTGGAAAATAGAGTACAGGAAAGTCAAGATAGGCACAGGATGGGCCAACA
	TCAACATACCGAGATCTCACGTCGAAGAATGCTCCGACGATTGGGACTATGAGACCAAGGAGGGCAGGTA
	CCTAGCATCGTGGGATACCCCCGAGGTCAGAAAGCTAAGGTTCGGCCAACCGAGATGGCATCAGGAAGCC
	ATCATAAACCGCCTAGAATCGACAAACGACCGTGAGGTAATGGTTTGGTATGACCCGACAGGCAACAGTG
	GCAAATCGTGGCTCGTAGGCCACTTATACGAGACAGGGCAAGCATACTACCTACCACCGACAATGACGAG
	CGTACAGTCCATGCTACAGATGATGGCAAGCCTAGCCATACAGGATCGCGAGGACGGGAGACCACCAAGG
	AGGTATGTGGTCATCGACATCCCGAGGACGTGGAAATGGAGCAAGGATCTATACTGCGCCATCGAGACAA
	TCAAGGACGGTCTGATAGTAGACCCGAGGTACTCGGCACGCCCCATCAACATCAGAGGAGTCAAGGTACT
	AGTCCTATCCAACGATCGTCCATCACTGGACAAACTATCCGTAGACAGGTGGGTGGTAGAGAATACACCA
	ATGCTCTAA
	>MH500336.1:c758-6 Porcine associated porprismacovirus isolate 17668x85_1335, complete genome
	ATGGTAAAAAACTACATGATCACATGGCCAAGAACGAACACCTACAAACAATTCAACGACCTGATGAGAT
	TGATCAGGAAAAACGACATTCACAAATGGGTGATCGGACTGGAAACAGGCACAAATGGCTACGATCATTT
	TCAAATCAGGATGGCAACCCGTTGGACATTCGAAGAAATGACACAGATCTTCCAAGGAAAAGCACACATC
	GAAGAATGTTCGGACACATGGGAGTATGAAAGGAAATCTGGAATCTTTTTCTCATCCGAGGACACCCCCG
	AAATAAGAAGGGTTAGATTCGGACGTCCAAATCAGGCTCAGGAGCATATCATAGAGACCGCTAGAAGCCA
	AAACGACAGGCAAGTAGATGTTTGGTACGACCCAAAGGGAAACCACGGTAAAACGTGGCTTACGGTACAC
	TTATGGGAACGTGGCGAAGCATTGGTTGTTCCGAGATCTAGCACAACACCCGAGAAGCTATCCGCATTCA
	TTTGCTCAGCATACAAGGGAGAGGAATTCATCATCATAGACATCCCCCGTGCCGGTAAAATCCCCCCTTC
	TTTGTATGAGGTCATCGAAGAGGTGAAAGACGGACTGGTGTTCGACCACCGCTATGCCGGAAAAACAAGG
	AACATCAGAGGAGCGAAGGTGATCATATTCACCAACACCAAGTTGGACGAAAAGAAACTATCCTACGATC
	GCTGGCGTTTACACGGCATGGAGAAGGGGGGAGTGGGAGAGCCCTTATCGTAA
	>MH111142.1:c762-31 Porcine associated porprismacovirus isolate 17499x85_503, complete genome
	ATGCAAGCGTACATCATGACGGTACCGAGGACGGTTCACAGACGCGCCCTCATGATTATGATCGCGACGA
	ACGACTGCAAGAAATGGGTAATCGGAAAGGAGACAGGCAAAAATGGATACGAACACTGGCAAATCAGACT
	TGAAACAAGCAACCCCGACTTCTTCGAGTGGGTCAAAGACCATATCCCAAACGCCCACGTCGAAAAAGCC
	GAAAAAGGAGTGGATGAGTGCGGATACGAAACCAAGGAAGGACAATTCGTACGTAGTTCAGACCGTACTG
	AAAATCTGATACAGAGGTACGGAGAATTCAGACCCAACCAGAAACGCGCCTTACAAGCCCTACAAGCGAC
	GAACGACCGTCAGGTGGTGGTTTGGTACGACGAGACGGGAAACGTCGGTAAATCGTGGTTGACGGGGGCA
	TTATGGGAACGCGGTCTAGCGTACGTCACACCTCCGACAATCGACACTGTGAAAGGTCTAATCCAATGGG
	TCGCCTCGTGCTACATAGACAGCGGATGGAGACCATACGTCATCATCGACATACCGCGCAGTTGGAAGTG
	GAGCGAGCAGTTGTACTCCGCGATCGAGAGCATAAAGGACGGACTCATCTACGACACGCGCTACCATTCG
	AGGATGATTAACATACGCGGAGTGAAGGTCTTGTGCATGACGAACACCATGCCGAAACTAGACAAACTCT
	CGAAAGACCGTTGGGCAATCTGTGAGTTCTAA
	>MH500298.1:c915-31 Porcine associated porprismacovirus isolate 17489x75_2609, complete genome
	ATGAGAGCCTTAGTAGTAGCGCCTCCTCCTGCGAAATCCACCATATCCACGCCTTCTGTAATATCTACGT
	CCATAATAAGCCATAAATACACCTCTTTTCAATTTTTAACTGCAATAAGCAGCGTGTACAATAATGTACA
	TGAGGGATATAAAATGGTATCTATTGTATTGATTACAGCACCACGGAAGAATGTACACAAACGTACATTG
	AAAATAATGTTAGAAAATTTTGACGCGAAACGTTGGATTATCGCAAAGGAGTGTGGAAAAAGTGGATACG
	AGCATTGGCAAATCAGAGCAGAAATCAGCGGAGACGCCGAGGATCTATTTTCGTGGAGTCAAAAACACGG
	GCTCAACTTCCACATGGAGCGCTCAACCTCCGAGTGGTCGGATAAGTACGAAAGGAAAGAAGGCAGGTTC
	TGGACATGGGCAGATTCAAACGAGGTTTTGATCCAGAGATTCGGCGAATTATTGCCATGGCAGAAAAGGT
	GCCTAGAACGCGCTAGGACGCAAAACGACAGGCAAATAGATGTTTGGTACGACCCGAAGGGCAATCGTGG
	CAAGTCGTGGCTGGCAGGGGCATTCTTCGAACGGAATCTAGCGTGCATAGTACCGAGAGATTGGAAGAAC
	CCATCCGAGGCATTGAACTACATTTGCAGGAATTACGAAAATCAGGGGTTGATCATGATAGACATTCCGA
	GGGCAACCAAGATTGGAAACGATCTATACGAAATCATCGAAATGATAAAGGACGGGTTGATTTCCTCGAC
	CAAATGGGAAGGACAAATGCGCAACATCAGAGGTGTAAAAGTCGTGGTCTTCACGAACACCAAATTGGAC
	CAAGAGAAATTATCCAAAGATAGATGGCGGTGGAACTACATTTAA
	>MH500343.1:c915-31 Porcine associated porprismacovirus isolate 17489x77_1806, complete genome
	ATGAGAGCCTTAGTAGTAGCGCCTCCTCCTGCGAAATCCACCATATCCACGCCTTCTGTAATATCTACGT
	CCATAATAAGCCATAAATACACCTCTTTTCAATTTTTAACTGCAATAAGCAGCGTGTACAATAATGTACA
	TGAGGGATATAAAATGGTATCTATTGTATTGATTACAGCACCACGGAAGAATGTACACAAACGTACATTG
	AAAATAATGTTAGAAAATTTTGACGCGAAACGTTGGATTATCGCAAAGGAGTGTGGAAAAAGTGGATACG
	AGCATTGGCAAATCAGAGCAGAAATCAGCGGAGACGCCGAGGATCTATTTTCGTGGAGTCAAAAACACGG
	GCTCAACTTCCACATGGAGCGCTCAACCTCCGAGTGGTCGGATAAGTACGAAAGGAAAGAAGGCAGGTTC
	TGGACATGGGCAGATTCAAACGAGGTTTTGATCCAGAGATTCGGCGAATTATTGCCATGGCAGAAAAGGT
	GCCTAGAACGCGCTAGGACGCAAAACGACAGGCAAATAGATGTTTGGTACGACCCGAAGGGCAATCGTGG
	CAAGTCGTGGCTGGCAGGGGCATTCTTCGAACGGAATCTAGCGTGCATAGTACCGAGAGATTGGAAGAAC
	CCATCCGAGGCATTGAACTACATTTGCAGGAATTACGAAAATCAGGGGTTGATCATGATAGACATTCCGA
	GGGCAACCAAGATTGGAAACGATCTATACGAAATCATCGAAATGATAAAGGACGGGTTGATTTCCTCGAC
	CAAATGGGAAGGACAAATGCGCAACATCAGAGGTGTAAAAGTCGTGGTCTTCACGAACACCAAATTGGAC
	CAAGAGAAATTATCCAAAGATAGATGGCGGTGGAACTACATTTAA
	>MH500343.1:1089-2261 Porcine associated porprismacovirus isolate 17489x77_1806, complete genome
	ATGGTAAAGGCTTCGGTTATGGAAATCTACGATCTCCAGACACAGGTTGGAAAAGGTACCGTTTTGAAGG
	TACACACACCCACAGGAAACAATGTCAAGAGGCATCTTCTCGGACATTTCCTTCAGTACAAGCAGTTTAA
	GTATCTCGGTGCTAGGGTTACCCTTATTCCTGCATCGACTCTTCCCGCTGATCCTCTCCAGCTCTCTTAT
	GAAGCTGGGGATGCGAACATAGATCCTCGTGACATGGTGAACCCTATTCTTTGGAAACACTATCACGGGG
	AGACAATGCTTACAGATGTTTTGAATACTACTCACGCTAAGAATTATGACCTTCAGCAGAATGTAGATCC
	TGTTTCTGGTTCTGCTGTCGATGAACAGTTTTATGATCAGCTCGGAGGTACTACTTCGGAGATTGACGTT
	TGTTACCCTCGTACTCTTATGGACACTTCTTTTAAGAAGGCTGGTATTCAGCAGGGATTTAGCACATTTG
	TTAAGCCTTTTGTTTACAATGTGGTTAGTAATACTCAGCTTCTTCCTAGAAATTATTTTTATAATTCTGG
	AAGTGATGTTAATAAGTTCATGGGTGCCGGTGTTGGTAATGCTTCCCAGATGACAGATCATTATCCTGTT
	GTTACTTCCGGTAATTATCTTTCCGGAAGTGATGTTGTGAAATATACTGCTGAAGATTCACTTGCTCACC
	AGTTTCAGGCTAATCTTAATCTTACAACCAATAAACTTGTTGGTCTTGGTTGGCTCGATACTCTTAGTCG
	TGATGTTAATTCCTTTGCTGATGTTTCGCAGAATACATCCACTGTTGGATATAATGTCCCTGGTATTTAT
	CCTCTTTCTGGAGATTTTGCAGTTAGTCCTAATCTTCCTAACATTCCTATGCTTTATGTGTTGATGCCGC
	CTGCTTACAAGACTGAATTCTATTTCCGTCTGATCATCAAGCATTTCTATGCTTTCCGTGGATTTAGATC
	CTGTTTCAGTGTGCAGAGTTTTGGATCCGCAGGAATTTGGGGTAATGCTCCTGCTCCTGCTGATTATTCT
	CCTGCTTCTACATCTTCTATAGCTTCCATGGTTGAATCTCTTTCCGAAGATGGTACGGATACGGTTACTG
	TTGAAAATGGAACACTTCTTACAATGGCTGATGGTGCCGAGGGTGAATCATGA
	>MH111132.1:c764-33 Porcine associated porprismacovirus isolate 17499x1_842, complete genome
	ATGCAAGCGTACATAATGACAGTACCGAGAACAGTTCACAGGCGCGCCCTAATGATTATGATCGAGACGA
	ACGACTGCAAAAAATGGATAATCGGGAAGGAGACTGGAAAAAATGGATACGAACACTGGCAAATCAGACT
	TGAAACAAGCAACCCCGACTTCTTCGAATGGGTCAAAGACCACATACCAAACGCCCACATCGAAAAAGCC
	GAAAAAGGAGTGGATGAGTGCGGATACGAAACCAAGGAGGGACAATTCGTCCGTAGTTCAGACCGTACTG
	AAAATCTGATACAGAGGTACGGAGAATTCAGACCCAACCAAAAACGCGCCCTACAAGCCCTACAAGCGAC
	AAACGACCGTCAGGTAGTGGTTTGGTACGACGACACGGGAAACGTCGGTAAATCGTGGTTTACGGGGGCA
	TTATGGGAACGTGGTCTTGCATACGTCACACCTCCGACAATAGACACCGTGAAAGGACTAATCCAATGGG
	TCGCCTCTTGCTACATAGACGGTGGATGGAGACCATACGTCATAATCGACATACCGCGCAGTTGGAAATG
	GAGCGAGCAACTATACTCAGCGATCGAGAGCATAAAGGACGGACTGATCTACGACACGCGCTATCATTCG
	AGGATGATAAACATCCGCGGAGTGAAGGTATTGTGCATGACAAACACCATGCCGAAACTAGACAAACTCT
	CAAAAGACCGTTGGGAAATCTGTGAGTTCTGA
	>MH111133.1:c762-31 Porcine associated porprismacovirus isolate 17499x3_690, complete genome
	ATGCAAGCGTACATAATGACGGTACCGAGGACGGTTCACAGACGCGCCCTCATGATTATGATCGCGACGA
	ACGACTGCAAGAAATGGGTAATCGGAAAGGAGACAGGCAAAAATGGATACGAACACTGGCAAATCAGACT
	TGAAACAAGCAACCCCGACTTCTTCGAGTGGGTCAAAGACCACATCCCAAACGCCCACGTCGAAAAAGCC
	GAAAAGGGAGTGGATGAGTGCGGATACGAAACCAAGGAGGGACAATTCGTCCGTAGTTCAGACCGTACTG
	AAAATCTGATACAGAGGTACGGGGAATTCAGACCCAACCAGAAACGCGCCTTACAAGCCCTACAAGCGAC
	AAACGACCGTCAGGTGGTGGTTTGGTACGACGAGACGGGAAACGTCGGTAAATCGTGGTTTACGGGGGCA
	TTATGGGAACGCGGTCTAGCGTACGTCACACCTCCGACAATCGACACCGTGAAAGGTCTAATCCAATGGG
	TCGCCTCGTGCTACATAGACGGCGGATGGAGACCATATGTCATCATCGACATACCGCGCAGTTGGAAGTG
	GAGCGAGCAATTATACTCCGCGATCGAGAGCATAAAGGACGGACTGATCTACGACACGCGCTACCATTCG
	AGGATGATCAACATCCGGGGAGTGAAGGTATTGTGCATGACAAACACCATGCCGAAACTAGACAAGCTCT
	CGAAAGACCGTTGGGCAATCTGTGAGTTCTAA
	>MH500308.1:c837-31 Porcine associated porprismacovirus isolate 17668x16_1620, complete genome
	ATGCCATATATACACCTACTCAAATTTTTAGTTGCAATAAGCAACGTGTACAATAATGTACATAGAAGGT
	ATAAAATGGTATCTATAGTATTGATTACGGCACCAAGGAAAAATGTACACAAACGTACATTGAAAATAAT
	GTTAGAAAATTTTGACGCAAAGCGGTGGATTATTGCAAAGGAGTGTGGAAAAGGTGGATACGAGCACTGG
	CAAATCAGAGCAGAAATCAGCGGAAATCCAGACGAATTATTTGAATGGAGCCAAAAACACGGGCTCAACT
	TCCACATGGAGCGCTCAACCTCCGAGTGGTCGGATAAGTACGAAAGGAAAGAGGGCAAATTCTGGACGTG
	GGCAGATTCAAACGAGGTTTTGATACAAAGATTCGGAGAATTATTGCCATGGCAAAAAAGGTGCCTAGAA
	CGCGCTAGGACGCAAAACGACAGGCAAATAGATGTCTGGTACGACCCGAAAGGCAATCGTGGCAAATCGT
	GGCTTGCAGGAGCCTTCTTCGAGCGGAATCTAGCGTGCATAGTACCAAGAGATTGGAAGAACCCATCTGA
	GGCACTGAACTATATATGCCGGAATTACGAGAATCAAGGATTGATTATGATAGACATACCGAGAGCTACC
	AAAATCGGCAACGATCTATACGAGATTATCGAGATGATCAAGGACGGCCTGATATCCTCGACAAAATGGG
	AAGGCCAAATGCGCAACATCCGGGGTGTAAAAGTGGTAGTATTCACGAACACCAAATTAGATCAGGAAAA
	ATTATCCAAAGATAGGTGGAGATGGAACTACATATAA
	>MH933796.1:c2048-1311 Smacovirus sp. isolate HuSCV-CMRHP10 capsid protein gene, partial cds; and replication associated protein gene, complete cds
	ATGGTCCAGGCATGGATGATTACAGCACCTCGCGCACATGTAAGTAAACGCGCGATACGTATTATGATAG
	ACGCGAACGACTGTAAGAAGTGGATAGTAGCGAAGGAGAAAGGAAAAAATGGATACGAACATTGGCAAAT
	CAGAGTCGAGAGCAGCAACACAGGATTCTTCGAATGGTGTAAGCTGTACATCCCAACAGCACACGTCGAA
	AAAGCCGAAAAAGGAGTGGATGAGTGCAAATACGAAATCAAGGAGGGACAATACACGCTGTATACAGACA
	GAGTTGAAATTTTGAAGCAGCGCTTCGGGAAGATGAGACCCAATCAGATTAGGGCCTTAGAGGCTCTAGA
	ATCGACGAACGACCGTGAGGTGCTAGTTTGGTACGACGAAGGCGGCAACGTCGGTAAATCGTGGCTTACG
	GGGGCTCTGTGGGAACGCGGCTTAGCGTACTACGTACCTCCGACCGTAGACACGGTCAAAGCGATGGTGC
	AATGGGTCGCATCATGTTACCAATCGGGAGGATGGAGACCATACATAATAATCGACATCCCGAGGAGCTG
	GAAGTGGTCCGAACAGCTGTACGTAGCAATAGAGAGCATCAAGGACGGCCTAGTGTACGACACTCGGTAC
	CATGCACAGTGCATCAACATACGGGGGGTGAAGGTATTGGTCCTTACGAACACACAACCGAAGCTCGACA
	AGCTCTCAAAGGACAGGTGGCGCGTATGCGTATTCTGA
	>MH500307.1:c1125-82 Goat associated porprismacovirus isolate 16915x9_1969, complete genome
	ATGCCCAGTATTTTTCTGGTAGTCATACCAGTACCTAATATTGTCAGCCATCTTTCCAGCAGAATAAAGC
	ATACTGAGAGAACCGACAAGATAAGGTATAACCACAATCTCACCACCTGCGCCTGTAATACCTGCGAGAA
	CGTCCGCCGTAATATCTGCGCCTGTAATATCTGCGTCTTCCATACATTTTTTAACACCTGTATTTATCTA
	CATACGGTACACGGTGTAAACAACGGTCTACCGAATGTCAACTTATGTACAACCGACACCATATGTATAC
	ATCAGTGTACAATTTGGAGGTATAAAGGCGTGTCGCAAGCATGGATGCTCACAATACCGCGGAATGTACC
	AAAACGTGCATTGAAAATAATGATAGACAAAAACGATGTCAAATCATGGACAATAGGATTCGAGGAGGGA
	AAAGATGGATACAGACACTACCAAATCAGATTGGTATCTTCTAACGATGGTTTTTTTGAATGGTGTAAGG
	CTCATATTCCAACTGCACACATTAAAAAAGCAGTGCAAGAACAAGGAGATTACGAAAGAAAATCTGGAAA
	TTTCATATCCAGTGAGGACTCTAATTCTATTAGACAGGTACGTTTCGGAAATCCTACTAAACTTCAAAAG
	AAAATACTTCAAGAAGTGAGGAGTCAAAATGATAGACAAATCGATGTGTATCTTGATAAACAGGGAAATC
	ATGGAAAATCTTGGCTTACAATTCATCTATGGGAACGGGGCGAGGCTTTGGTTATTCCTAGATCAGTTGG
	AACAGCCAGACAACTATCTGCTTTCATTTGTAGTGCTTACAGAGGACAGGCATACATTATTATCGATATT
	CCACGGGCTGGAAAGATTGATACTGCCCTATATGAAACAATGGAAGAAATCAAAGACGGACTGGTCTTCG
	ATGAAAGATATACAGGAAAATGTCGCAATATTAGAGGTGTCAAACTTATCGTATTCACAAACAAAGCACT
	TGACACTAAGTATCTGTCGCATGACAGATGGCGTTTGCATGGAATAAACAAAGAAGAAGCCTAA
	>MH111128.1:c764-33 Porcine associated porprismacovirus isolate 17489x67_1642, complete genome
	ATGCAAACGTACATGATGACAATTCCCCGGACCGTAAGCAAGCGGGCACTCCGGATCATGATCGAAAAGA
	ACGACTGTAAGAAATGGATCATTGGAAAGGAGGAAGGAAAAAATGGATACAAGCACTGGCAGATCCGGAT
	CGAAACAAGCAACGACAGTTTCTTCGAGTGGATGCAGGAACACATCCCAACCGCACACCTCGAAAAATCC
	GACTCCGGAGTGGATGCATGCAGATACGAAACCAAGGAGGGACAATACGTCATGTATTCAGACCGTGTTC
	AAAATCTAAGGCAGAGGTATGGCGCCTTCAGACCCAACCAGAAACGGGCAATGCAAGCCCTAGAAGCGAC
	GAACGACCGTCAGGTAGTGGTGTGGTACGACGAGACGGGAAACGTCGGTAAATCGTGGTTTACGGGGGCC
	TTATGGGAACGTGGCCTAGCGTACGTCACACCGCCGACAATCGACACAGTGAAAGGTCTGATCCAATGGG
	TGGCCTCATGCTACATCGACGGAGGATGGAGACCGTATGTGATCATAGACGTGCCTAGATCGTGGAAGTG
	GTCCGAGCAATTGTACAGTGCGATCGAGAGCATCAAGGACGGCCTGATCTACGACACCCGGTACCATAGC
	CGGATGATCAACATAAGAGGAGTAAAAGTTCTCGTGATGACCAACACAATGCCGAAGCTAGACAAACTAT
	CACAGGACAGGTGGTGTATATGCACCTTCTGA
	>KX838317.1:c2061-1273 Human feces-associated smacovirus isolate BWA1115, complete genome
	ATGGTTCAAGCATGGATGATCACAGGACCTAGATCAGAGTCAATCGAAGTCGAGGAAATCGGGGGGTGGC
	AAATCGAGATAGATCGGAGAATCAGCAAAAAAGCGATAATGATAATGTTATCTAAAAACGACTGCAAAAA
	ATGGACAATTGGACAGGAAGTAGGTAAAAATGGATACAAGCACTGGCAAATCAGAGTCGAGTCAAGCAAC
	ACAAACTTCTTCAAATGGTGTAAGCAGCACATCCCAAGCGCACACGTCGAAAAAGCCGAAAAAGGAGTGG
	ATGAATCACGTTACGAAACCAAGGAGGGACAATACACGCAATATACAGACAGAGTTGAGATTCTAAAGCA
	ACGGTTCGGGAAGATGAGACCCAATCAGATTAGGGCCTTAGAGGCTCTAGAAGCAACGAACGACCGTGAG
	GTGCTAGTTTGGTACGACGAAAGCGGCAACGTCGGTAAATCGTGGCTTACGGGGGCACTATGGGAACGCG
	GCTTAGCATACTACGTACCTCCAACGGTAGACTCAGTAAAAGCGATGGTACAATGGGTGGCGTCATGCTA
	CCAATCCGGAGGATGGAGACCGTACATCATCATCGACATACCGAGGTCATGGAAATGGTCCGAGCAGCTA
	TACGCAGCAATCGAGAGCATCAAAGACGGCCTAGTATACGACACCCGGTACCATGCACAATGCATCAACA
	TCCGGGGGGTCAAGGTATTGGTCCTTACGAACACTAAACCGAAGTTGGACAAGCTATCGGCGGATAGATG
	GCGCATATGCGTATTCTGA
	>MH500283.1:c806-39 Human associated porprismacovirus isolate 16845x3_952, complete genome
	ATGACAGCACCAAAATGGTACGACATAACCGTAAGCAAGGAAAAGATAGGAAAGACCGCCTTCGAAATCG
	GACAGATTCTAGAGAATCAAGGAGCCGAGAGGTTCGTAATCGGTGAGGAAGTAGGCGACGGAGGATACGA
	GCACTTCCAGATACGCGTGGTCTACAAGACCGAGCACACCATGGACTGGATGATAAAAGTGTGGGGACCA
	GTCGGACACGTAACACCATCACACGTTAGAGACTTCAAGTACTGCGAAAAAGAAGGTCACTTTTTTCGTT
	CGTGGGAAAAAGCCCTCAACAAATTCATGGATTTGGACTTACTACCATGGCAGCGGACCGTTCTACACCA
	CTTTGAGAAGCAAGACGATAGAAATGTCCTCGTAGTCATCGACGTGGCAGGAGGAGCAGGGAAGACCACC
	TTATCAAAATATTGCCAAATCACAAGGAAAGCGACATACGTCCCACCAATGGGCGACGCACAAGACCTAA
	TGGCGTTCGCGATGGCAAAACCGAGCCGCGGATACATCTTCGACATGCCGAGAACTGAGAGCGTCAAACA
	GCGTAAGGGCATGTGGTCCGCAGTGGAGCAGATAAAGAACGGGTACCTTTACGACAAAAGGTACAACTAC
	CGCGACATGTGGATAGAGCCACCGAAAATCATCATATTCACCAACGAGGAACCACCAGAAGAAGCCCTAA
	GCAAAGACAGATGGGAAATCATCCACCTAGAGAAACTGGGGGACAGCATAGTAACCCAAGAGTGGTGA
	>MH500332.1:c793-41 Porcine associated porprismacovirus isolate 17499x12_1370, complete genome
	ATGTCCAAGACATGGATGTTAACGGTACCGAGGAAGGACACTGCGAAAGAATGGGTTGCGATATGGAGGT
	GGCTGAGAGTCAACGACGTACACAAATGGGTGTGCGGCATGGAGACGGGGGACAACGGGTACGAACATTG
	GCAAATCAGGTTACAGGTCAACAAGGACTTCAAGACAATGAAGGCGGAATGGGGGCCGAAGGCACACATC
	GAAGAGGCATCGGATGTATGGGATTACGAGAGGAAGAGCGGGATGTTCTTCAGCAGTGCGGACACACCCG
	AGGTTAGAAAGTGTAGGTTCGGCAAACTAAATTGGCGTCAGGAAGCCGTCGTAGAAGCCCTACAAGGCAC
	GAACGACCGTCAGGTAGTGGTTTGGTATGACCCAAAGGGAAATGCGGGCAAATCATGGCTCGCAGGGCAC
	TTGTACGAGACGGGAAAGGCATGGGTAGTACAGGCACAGGACACGGTAAAGGGCATCATACAGGATGTGG
	CATCCGAATACATCAATCACGGGTGGAGACCGATAGTGGTCATCGACATACCGAGGACGTGGAAATGGAC
	GGAAGACCTGTATGTGGCAATAGAACGCATCAAGGACGGGCTGATAAAAGACCCGAGGTACAGCAGTAAA
	ACGGTGCACATCAGAGGGGTGAAGGTACTGGTCACATGTAACACCATGCCTAAGTTGGACAAACTGTCTG
	CGGATAGGTGGGTGATAATAGACAATGACAAGATCTGCGCACAAATAAGTTAA
	>MH500315.1:c793-41 Porcine associated porprismacovirus isolate 17489x91_2192, complete genome
	ATGTCCAAGACATGGATGTTAACGGTACCGAGGAAGGACACTGCGAAAGAATGGGTTGCGATATGGAGGT
	GGCTGAGAGTCAACGACGTACACAAATGGGTGTGCGGAATGGAGACAGGGAACGGGGGGTACACTCATTG
	GCAGATCCGTTTGCAAGTCAACAAGAGCTTCAAGCAGATGAAGGCGGAATGGGGCCCGAAGGCACACATC
	GAAGAAGCATCGGATGTTTGGGAGTACGAGAGGAAAGAAGGAGTGTTTTTCAGCAGTGAGGATTCAAGGG
	ACACAAGAATACAGAGGTTCGGCAAACCAAATTGGCGTCAGGAAGCCGTCTTAGAAGCCCTACAAGGCAC
	GAACAACCGTGAGATAGTGGTTTGGTATGACCCAAAGGGAAATGCGGGCAAATCATGGCTCGCAGCACAC
	TTGTACGAGACGGGACAAGCATACGTCTGCATGGCAATGGGAACAATCAATAACATGATACAAGACATTG
	CGGGGGAATTCCTAAAGCACGGAAGGAGACCGATAGTGGTCATCGACATACCGAAAGCATGGAAATGGAC
	ACCAGACCTGTATGTAGCAATAGAGCGTATCAAGGACGGGCTGATAAAGGACACAAGGTACTCACCGAGG
	ACATACAATGCAGCAGGAGTCAAGGTACTCATAACAACCAACACAATGCCCAAGGTAGACAAACTGTCAG
	CAGATAGGTGGATAATAATCGACAATGACAAGCTCTGCGCACAAATAAGTTAA
	>KX838318.1:c2057-1239 Human feces-associated smacovirus isolate BWA7684, complete genome
	ATGGTCCAAGCATGGATGATAACAGCACCTCGCGCACACGTAAGTAAACGCGCGATAAGAATTATGATAG
	ACACGAACGATTGCAAGAAATGGATAATCGCGAAGGAGAAGGGGAAAAATGGATACGAACATTGGCAAAT
	CAGAGTCGAATCAAGCAACACAGGGTTCTTCGAATGGTGCAAACAGCACATCCCAACAGCACACGTCGAG
	AAAGCAGAACGCGGAGTGGATGAGTGCAGATACGAAACCAAGGAAGGACAATACACGTGCTACTCAGACC
	GCATTCCAGTTCTAAAGCAGAGATTCGGAAAACTGAGGCCTAATCAAAAACGCGCGCTAACGGCCCTAGA
	AGCGACGAACGACCGTGAGGTGCTAGTCTGGTACGACGAAGGCGGCAACGTCGGTAAATCGTGGCTTACG
	GGGGCACTATGGGAACGTAATCTCGCGTACTACGTACCACCGACAATCGACACAGTAAAAGGAATGGTCC
	AATGGGTAGCGTCATGCTACCAAGATGGCGGGTACAGACCATACCTAATCATCGACATACCGAGGTCATG
	GAAATGGAGCGAACAGCTGTACGTAGCAATCGAGAGCATCAAGGACGGCCTCGTATACGACACGCGGTAC
	CATTCGCGTCTAATAAACATCCGCGGGGTCAAGGTGCTAGTACTAACGAACACAAAACCAAAGCTCGACA
	AGCTCTCCGAGGACAGGTGGCGCATATGCGTATTCCGAGGGCAGGCGGGAGTCGGCCCTTATCGTAACAC
	TATGGGCCGACTTTTACCCCCCTTTAGGGGGGTAAGGGGAGGAACATAG
	>KJ577814.1:c2374-1586 Porcine stool-associated circular virus 7 isolate EP3-C, complete genome
	ATGACCAAAACATGGATGTTAACGGTCCCGAGGAACAACACAGCAAGAGAATGGGTAGCCATATCCAAGT
	GGCTGAGGGACAACGATGTACACAAATGGACATGCGGCATGGAAACAGGATCTAACGGTTACGACCATTG
	GCAGATACGGTTACAAGTAAACAAGAACTTCGAGAAGCTCAAAGCCGAATGGGGACCCAAGGCACACATC
	GAGGAGGCCTCCGACGTATGGGAATACGAAAGAAAGTCGGGGTTGTTCTTTTCGAGCGAGGACACGCCCG
	AGGTCCGTAAGTGTCGCTTCGGCAAACTAACATGGCGTCAGGAGACCGTCATACGGGCCGTACAAGCCAC
	GAACGACCGTCAAGTGGTAGTTTGGTATGACCCTGATGGGAACAAGGGCAAATCGTGGCTCCTGGGCCAC
	CTGTACGAAACGGGACAAGCATGGGTGGTACAGGCACAGGACACGGTTAAGGGAATCATCCAAGACGTGG
	CATCCGAATACATCAATCACGGGTGGAGGCCAATCGTAGTCATCGACATCCCAAGAACATGGCGGTGGAC
	CTCAGATCTATACGTTGCCATCGAGCGCATCAAGGACGGGCTCATCAAGGACCCAAGGTACTCATCCAAA
	ACGGTACACATCCGTGGCGTGAAGGTCCTAATCACATGCAACACAATGCCGAAGTTGGACAAGTTGTCAG
	CAGACAGATGGATAATACTCGACGGTGAAACGATGGAAAGATTGCGTAGCGCATGGAGGATAGGCGAGGG
	CGAGCACTCCTTAACGTAA
	>MH500289.1:c793-41 Porcine associated porprismacovirus isolate 17499x31_375, complete genome
	ATGTCCAAGACATGGATGTTAACGGTACCAAGGAAGGACACTGCGAAAGAATGGGTTGCGATATGGAGGT
	GGCTCCGTGCCAACGACGTACACAAATGGGTGTGCGGAATGGAGACAGGGAACGGGGGGTACACTCATTG
	GCAGATCCGTTTACAGGTCAACAAGAACTTCAAGCAGATGAAGGCGGAATGGGGCCCGAAGGCACACATC
	GAAGAGGCGTCGGATGTTTGGGAGTACGAGAGGAAAGAAGGAGTGTTTTTCAGCAGTGAGGATTCAAGGG
	ACACAAGAATACAGAGGTTCGGCAAACCAAATTGGCGTCAGGAAGCCGTCTTAGAAGCCCTACAAGGCAC
	GAACAACCGTGAGATAGTGGTTTGGTATGACCCAAAGGGAAATGCGGGCAAATCATGGCTCGCAGCACAC
	TTGTACGAGACGGGACAAGCATACGTCTGCATGGCAATGGGAACAATCAATAACATGATACAAGACATTG
	CGGGGGAATTCCTAAAGCACGGAAGGAGACCAATAGTGGTCATCGACATACCGAAAGCATGGAAATGGAC
	ACCAGACCTGTACGTTGCAATAGAGCGCATAAAGGACGGGCTGATAAAGGACACAAGGTACTCACCGAGG
	ACATACAATGCAGCAGGAGTCAAGGTACTCATAACAACCAACACAATGCCCAAGGTGGACAAACTGTCAG
	CGGATAGGTGGATAATAATCGACAATGACAAGCTCTGCGCACAAATAAGTTAA
	>MH500305.1:c793-41 Human associated porprismacovirus isolate 17488x45_1790, complete genome
	ATGTCCAAGACATGGATGTTAACGGTACCGAGGAAGGACACTGCGAAAGAATGGGTTGCAATATGGAGGT
	GGCTGAGAATAAATGATGTACACAAATGGGTGTGCGGGATGGAGATCGGAGACAATGGGTACGAACATTG
	GCAGATCCGTTTGCAAGTCAACAAGGATTTCAAGACAATGAAGGCGGAATGGGGGCAGAAGGCGCACATA
	GAGGAGGCATCGGATGTTTGGGATTACGAGAGGAAGTCGGGGATGTTCTTCAGCAGTGAGGACACACCCG
	AGGTAAGAAGGTGCAGGTTCGGGAAACCAAATTGGCGTCAGGAAGCCGTCATAGAAGCCCTACAAGGCAC
	GAACGACCGTGAAGTAGTGGTTTGGTATGACTCGAAGGGAAATGCGGGCAAATCATGGCTCGCAGGACAC
	TTGTACGAGACGGGGGAAGCATGGGTAGTACAGGCACAGGACACGGTGAAGGGAATGATACAAGACTGCG
	CATCAGAATATCTCAAGCACGGGTGGAGACCGATAGTGGTAATCGACATACCGAGGAGTTGGAAATGGAC
	ATCAGACCTGTACATAGCAATCGAGAGAATCAAGGACGGGCTGATAAAAGACCCGAGATACAGCAGTAAC
	ACAGTACACATCAGAGGGGTCAAGGTACTGGTAACATGCAACACAATGCCCAAGTTAGACAAACTGTCAG
	CGGATAGGTGGATAATAATCGACAATGACAAGCTCTGCGCACAAATAAGTTAA
	>KU043396.1:1763-2488 Macaca mulatta feces associated virus 10 isolate cg3401, complete genome
	ATGATCATGAGCAAAACATTCATGCTTACAATTCCAAGAAACGACACCTATCGGGAAGGTAATAGAATAT
	TTGCATGGTTCAGAAAGAACGACATCCACAAGTGGGTACTAGGAGCAGAGAAGGGAGCGGGAGGATACGA
	GCATTGGCAGATGAGGGTTCAATGCAGATTCGGATTCGAGAAACTCAAAGTATTGTTCCCAAACGCACAC
	ATAGAAGAATGCTCCGACAAATGGACATACGAAACCAAGGAAGGAGTATATTGGAAGTCCAACGACCGCG
	AGGAGAACAGAAAGCAGAGGTTCGGCAAATTAAGATATGCCCAGAAACGGGTCATAGAACACGCTGACGG
	GACGAACGACCGTGAAGTAGTAGTATGGTACGACCAAGAGGGAAAAGCGGGAAAGTCGTGGCTTACGGGG
	GCGATGTGGGAAAGAGGGCTAGCCTACTTCGCAGTAGCCGACACATCAGGCAAAACGATCGTGATGGACA
	TAGCGAGCGAGTACCTAAAGAACGGATGGAGACCCTACGTAATCATCGACATACCGAGAGCGGGCAAATG
	GACGGTGATAGTCATGACAAACACCATGCCGAAACTAGACAAACTCTCGGCGGACAGATGGAAAATAATC
	ACACAGGAGGAACTAACGCTAGAAGAGACCGCAATAGAACAATTCGCCCTTACGGGAAAAGGGGGGTACC
	GACCCCCCTTAACCCCCCCGACCTAG
	>KJ577815.1:c2571-1783 Porcine stool-associated circular virus 7 isolate EP3-D, complete genome
	ATGACCAAGACATGGATGTTAACGGTCCCGAGGAACAACACTGCGAAAGAATGGGTAGCCATCTCCAAGT
	GGCTACGCGCAAACGATGTACACAAGTGGACAGTAGCAATGGAAACAGGATCTAACGGTTACGACCATTG
	GCAGATACGGTTACAAGTAAACAAGGACTTCGAGAAGCTCAAAGCCGAATGGGGACCCAAGGCACACATC
	GAGGAGGCCTCCGACGTATGGGAATACGAAAGAAAGTCGGGGTTGTTCTTTTCGAGCGAGGACACGCCCG
	AGGTCCGTAAGTGTCGCTTCGGCAAACTAACATGGCGTCAGGAGACCGTCATACGGGCCGTACAAGCCAC
	GAACGACCGTCAAGTGGTAGTTTGGTATGACCCTGATGGGAACAAGGGCAAATCGTGGCTCCTGGGCCAC
	CTGTACGAAACGGGACAAGCATGGGTGGTACAGGCACAGGACACGGTTAAGGGAATCATCCAAGACGTGG
	CATCCGAATACATCAATCACGGGTGGAGGCCAATCGTAGTCATCGACATCCCAAGAACATGGCGGTGGAC
	CTCAGATCTATACGTTGCCATCGAGCGCATCAAGGACGGGCTCATCAAGGACCCAAGGTACTCATCCAAA
	ACGGTACACATCCGTGGCGTGAAGGTCCTAATCACATGTAACACAATGCCCAAGTTGGACAAACTGTCAG
	AGGACAGATGGATAATCATAGACGGTGAAGCATTGGAAAGACTGCGCAGCGCATGGAGGATAGGCGAGGG
	CGAGCACTCCTTAACGTAA
	>NC_024773.1:c2175-1387 Porcine associated porprismacovirus 7 isolate EP2-A, complete genome
	ATGACCAAAACATGGATGTTAACGGTCCCGAGGAACAACACAGCAAAAGAATGGGTCGCCATCTCCAAAT
	GGCTCCGTGCCAACGATGTACACAAATGGATCTGTGCAATGGAGACAGGAGCAGACGGATACGATCATTG
	GCAGATCAGACTGCAAGTAAACAAAACATGGGAAAAACTCAAAGAGGAATGGGGGCCCAAGGCACACATC
	GAAGAGGCATCCGACGTGTGGGATTATGAAAGAAAATCGGGACTGTTCTTCTCATCACAGGACACCCCCG
	AAGTTAGAAAGTGCAGGTTCGGACACCTTACATGGCGTCAGAAAGCCGTCCTCCGGGCCGTACAAAGCAC
	GAACGACCGTCAAGTAGTGGTTTGGTATGACCCCGAAGGAAACAAGGGGAAATCGTGGCTCCTGGGCCAC
	CTGTACGAGACAGGACAGGCATGGGTGGTACAGGCACAGGACACGGTGAAGGGAATCATCCAAGACGTGG
	CATCCGAATACATCAATCACGGATGGAGACCGATGGTAGTTATCGACATCCCAAGAACATGGCGGTGGAC
	ATCAGATCTATACGTCGCAATCGAGCGCATAAAAGACGGGCTCATCAAGGACCCGAGGTACTCATCCAAG
	ACGGTACACATCCGCGGTGTTAAGATTCTGGTAACGTGTAACACAATGCCAAAGCTTGACAAGCTGTCGG
	AAGACAGATGGATCATAATCGACGGTGACGCATTGGAAAGATTGCGTAGCGCATGGAGGATAGGCGAGGG
	CGAGCACTCCTTGACGTAA
	>KJ577813.1:c2175-1387 Porcine stool-associated circular virus 7 isolate EP2-B, complete genome
	ATGACCAAAACATGGATGTTAACGGTCCCGAGGAACAACACAGCAAAAGAATGGGTCGCCATCTCCAAAT
	GGCTCCGTGCCAACGATGTACACAAATGGATCTGTGCAATGGAGACAGGAGCAGACGGATACGATCATTG
	GCAGATCAGACTGCAAGTAAACAAAACATGGGAAAAACTCAAAGAGGAATGGGGGCCCAAGGCACACATC
	GAAGAGGCATCCGACGTGTGGGATTATGAAAGAAAATCGGGACTGTTCTTCTCATCACAGGACACCCCCG
	AAGTTAGAAAGTGCAGGTTCGGACACCTTACATGGCGTCAGAAAGCCGTCCTCCGGGCCGTACAAAGCAC
	GAACGACCGTCAGGTGGTAGTTTGGTATGACCCCGACGGAAACAAGGGCAAATCGTGGCTCCTGGGCCAC
	CTGTACGAAACAGGACAGGCATGGGTGGTACAGGCACAGGACACGGTTAAGGGAATCATCCAAGACGTGG
	CATCCGAATACATCAATCACGGATGGAGACCGATGGTAGTTATCGACATCCCAAGAACATGGCGGTGGAC
	ATCAGATCTATACGTCGCAATCGAGCGCATAAAAGACGGGCTCATCAAGGACCCGAGGTACTCATCCAAG
	ACGGTACACATCCGCGGTGTTAAGATTCTGGTAACGTGTAACACAATGCCAAAGCTTGACAAGCTGTCGG
	AAGACAGATGGATCATAATCGACGGTGACGCATTGGAAAGATTGCGTAGCGCATGGAGGATAGGCGAGGG
	CGAGCACTCCTTGACGTAA
	>MG522850.1:c2059-1271 Human feces smacovirus 3 isolate SmaCV3_ETH_P15_2016, complete genome
	ATGGTACAGGCATGGATGATCACAGGACCTAGATCAAAATCGATAGAAATCGAAGAAATCGGAGGATGGC
	AAATCGAGGTAGATCGGAAAATCAGCAAAAAAGCGATTAGAATCATGCTATCTAAAAACGACTGTAAAAA
	ATGGACAATTGGACAGGAAACGGGTAAAAATGGATACAAGCACTGGCAGATCAGAGTTGAATCAAGCAAC
	ACAGACTTCTACGAATGGTGTAAACGGTACATCCCAAGCGCACACGTCGACAAGGCCGAGAAAGGAGTGG
	ATGAATCACGTTACGAAACCAAGGAGGGACAATACACGCAGTATACAGACAGAGTTGAGATTTTGAAGCA
	GCGCTTCGGGAAAATGAGACCCAATCAGATTAGGGCCTTAGAGGCTCTAGAATCGACGAACGACCGTGAG
	GTGCTAGTTTGGTACGACGAAGGCGGCAACGTCGGTAAGAGTTGGCTTACGGGGGCATTATGGGAACGCG
	GCTTAGCGTACTACGTACCTCCAACGGTAGACTCGGTAAAGGCGATGGTGCAATGGGTGGCATCATGTTA
	CCAATCGGGAGGATGGAGACCGTACATCATCATCGACATTCCAAGATCGTGGAAATGGTCCGAGCAACTG
	TACGTAGCGATCGAGAGCATCAAGGACGGCCTAGTGTACGACACACGGTATCATGCACAATGCATCAACA
	TCAGAGGAGTCAAGGTATTGGTTCTCACGAACACGAAACCAAAGCTCGATAAGCTATCGCAGGACAGGTG
	GCGCATATGCGTATTCTGA
	>MH500341.1:c819-34 Porcine associated porprismacovirus isolate 17489x62_1633, complete genome
	ATGACCAAAACATGGATGTTAACGGTACCAAGGAACAAAACAGCAAGAGAATGGGTAGCAATATCCAAGT
	GGCTAAGGGATAACGATGTACACAAATGGACATGCGGCATGGAGACAGGCAACAACGGATACGACCATTG
	GCAGATCCGTTTGCAAGTCAACAAGGACTTCGAGACAATGAAAGCCGAATGGGGTCAGAAGGCACACATA
	GAGGAAGCCTCCGACGTATGGGGATATGAAAGGAAAAGCGGGATGTTCCTATCATCAGATGACACACCCG
	AAGTAAGAAAGTGCAGGTTCGGTAAACTTACATGGCGTCAGGAAGCCGTCTACAACGCCGTCAGAACCTC
	GAACGACCGTCAAGTAGTAGTTTGGTACGACCCAAAGGGGAATGCGGGTAAATCGTGGCTTCTGGGGCAC
	CTGTACGAGACGGGGGAGGCGTGGGTAGTACAAGCACAGGATTCTATCAAAGGAATCATTCAGGACTGCG
	CATCAGAATACATACAACACGGATGGAGACCGATAGTAGTCATCGACATTCCTAGATCTTGGAAATGGAC
	ACCCGAATTATACGTTGCACTCGAACGCATAAAGGACGGCCTCATCAAGGATCCGAGATACGGAAGCAGA
	ACCGCACATATCCGCGGAGTGAAGGTACTAGTAACGTGCAACACGAAACCGAAACTAGACAAACTGTCAA
	AGGACAGATGGGTAATAATGGACATGGATACGCTGGAAGCGACATGCGCACCGATGGAAAAAATAGACGA
	GATATGGGAGGACTGA
	>NC_039067.1:1-762 Camel associated porprismacovirus 4 isolate DcSCV_c1358, complete genome
	ATGCTAACGATACCAGCAAAAAGAGGAGAATTTGATTTCTACCACTGGTTGAAGCTTTTTGAAGTTTGGA
	ACGTGAAAAAACACGTAGTCGGACTAGAGGAAGGAAAAAACGGATATAAACACTGGCAAGCAAGAATCCA
	GCTAAGCGGAGAGGGGAAACAGATAATCGGAGGATCCGAAATTTCATTTTTCCAATACATGAAAATCTAC
	TACCCAAAAGCACACATCGAGGAAGCTAGCAACACATGGGAATACGAAAGGAAGGAGGGGAAGTTTTGGA
	CATCAGAAGACACTGCGTCGATATTGGCGGTAAGGTTTGGCTCATTGAGACCAGAACAGAAAAAAATACT
	ACAAATTTTAGAATCGCAAGGAGACAGAGAAATAGATGTCTGGCTGGACCCGAGCGGGAATCATGGGAAG
	AGCTGGTTAACTGTTCATTTATGGGAGACTGGGCGCGCGTTGGTAGTGCCCAGAAGTTCAACGACAGCGG
	AAAAATTGAGCGCGTTTATTTGTAGTTCATGGAAAGGAGAACCGATAGTGATAATCGACATCCCGAGGAG
	CACCAAAGTTTCAGGATCATTATTGGAGACGATGGAAGAGTTGAAGGATGGACTAGTATTCGACCACAGA
	TATACGGGACGGACAAGAAATGTACGTGGAGTAAAAGTTATGGTTTTCACGAATTCAGAACTACCATTGA
	AGAAGCTAAGTAAGGACAGATGGCGTCTACACGGTATAGCGTGCGACGGCTCTTTAACGTAA
	>MH170060.2:c936-127 Porcine serum associated circular DNA virus 5 isolate 8/RS/BR, complete genome
	ATGGCTAGGTGTAAATGGATAGATGCTACGGCTTGGACTCCTGTGGATGCTACGGATTGGTCTGTTGTCT
	GCACTGGACTTAGGAACACTGAAACTATGAAATTGGAGGATTGGAAAAATGCCCTTGATGGACACTTTGA
	AAGATACGCTTTTGGCTGTGAAATTGCGCCTGAAACTCAGAGAAGACACTATCAATTTAGAGGTGTGCTT
	AAAACTGACCTGTCTAATGATGTTACTCTTGCTCTCTCCGAGCTTGGCCTCCGCCATATTACCCCTACTT
	CAGTAAGGGATTTCGAATACGTGTATAAAGACCGTAATTTCTACTGCTCTTGGGAAGTCTTCAGACCTGA
	GTACGAAAAGGTTCAGAACTCTCCCCACGTATGGCAGGTTCAACTTGAGGAGCTCGATCGCGATGAAAGG
	ACCATCGAAATCATTTGGGATGAAAAAGGAAATTCGGGAAAAACTGCATGGGCTATGTATCAGGATTATT
	CCCACCGTGCGGTCTATATCCCGCCTCTTAAGAGAGGTCTTGATTTGGTTGCTTGTGTTCTCGGTAAGCG
	TGAATCTGATTGGTACATCATCGACACTCCTAGAGCCTTTGAGTTTAATGATGATTGGGCTTGTTCTATT
	GAACAACTGAAAAATGGCTACGTTTTCGACACTAGGTACTCTTTCCGTGACAAGTATCTCTCGGTCCGTC
	CGAGAGTAACAATCCTTTGTAATCATATGCCCGATTACGAAAATTACTTTAGTAAGGATAGGGTATTACC
	CTTTAGGATAACCCCCGAAGGTTACCTATGGAGTGTATGA
	>GQ351276.1:c2638-1823 Chimpanzee stool associated circular ssDNA virus isolate GM488, complete genome
	ATGCATTTGTTTACGGAAGTGGTATCAGTGGACATAATGACAACAATGCAGAGAACGCATACCAACGCCG
	AACTAATCCGTTGGTTCAAAATCTTCCGCGATCTCGATATCCACAAATGGGTCATCGGGCTGGAGGAAGG
	CAAAGGAGGATACGGACACTGGCAGGTCAGATGCAATGTCCGGGTAGAAGTGGTCAACGACTGGACAGCA
	TACCTAAGAGCGGTATTTGGATGGCTAGGACCAATCTCAATCTGGACCGAGGAATGTTCCGACAAATACA
	CCTACGAGACCAAGGAAGGCAAATATTGGGCATCATGGGATACGATGGGAGCAAGGCAACAGCGGTTCGG
	TAAAATGAGATGGAACCAAGAAGGGGCCGTACAAGCCCTACAACGGACGAACGACCGCGAGATAGTGGTT
	TGGTACGACGAACAAGGCAACATGGGCAAATCGTGGCTTTGCGGGCACCTATTCGAGACAGGGCAGGCTT
	ACTACATACCGCCGTACATGACGAGCATACAAAGCATGATTCAAACCGTAGCGAGCCTAGTCCTACAAGA
	CCGCGATAGCGGTTATCCCCCGCGCCCCCTCATAGTCATCGACATTCCGAGATCATGGAAATGGAGCACC
	GAGCTATACACGGCTATCGAAGCGATCAAGGACGGGCTAATCATGGACCCGAGATACGGAGCACGCCCGG
	TAAACATACACGGCATCAAGGTGATCGTGCTGACAAACACCAAGCCCAAGCTTGACAAACTCTCCGAAGA
	TCGTTGGGTTCTTTACGACCCAATGGACTACCTCATGATGCTTTGA
	>NC_039066.1:1-735 Camel associated porprismacovirus 3 isolate DcSCV_c1345, complete genome
	ATGGTGACGGTTCCGACTAAACACGCATGCAAGAGACAGGTCAAGATGATTTTGGAGATATTCGATACGA
	AAAGATACATATTCGCGCAAGAGAAAGGTAAGAACGGTCTGGATCATTGGCAACTCCGGATACAGATCAG
	CGGAGACAAAGAAGAAAACTTCGAAAGACTGCAGAAGTTATTCTGCAACAAGGCACACATAGAGGTAGCT
	AACGACAGTTGGGAATACGAGAGAAAGGAGGGGAAATTTTGGTCATCAGAGGATACAAAGGAAATATTAA
	AGATAAGGTTTGGCAAGTTACGGTCAGAACAGAAGAAGATACTACAAATTTTATCATCTCAAGGGGACAG
	AGAGATAGACGTTTGGTTGGACCCGACAGGGTGTCATGGGAAATCGTGGTTGACTATTCACTTATGGGAA
	ACTGGACGTGCGTTAGTAGTACCAAGGAGTTCGACAACAGCGGAAAAACTATCAGCCTTTGTCTGCAGTT
	CGTGGAGGGGGGAAGACATTATTGTAATAGACGTCCCAAGAGCAACAAAACCCACGACATCGCTTTTAGA
	GACGATGGAAGAGTTGAAGGATGGTCTGGTGTTCGACCACAGGTACACGGGGAAAACAAGGAATGTAAGA
	GGTACGAAGTTGATGGTTTTTACGAATTCACCATTGCCCCTAAACAAGTTGAGCACTGACAGGTGGAGAC
	TACACGGCATAAGCGCGGACGGCTCTCTATCGTAA
	>KU043448.1:498-1277 Unidentified circular ssDNA virus isolate cg5862 Rep gene, complete cds; and Cap gene, partial cds
	ATGGCAAATGTGAAATGGATTGACGCTACCATTTGGGTCGACGGTGACGAGAAGTTCACTGGTGTAGGTG
	ATGAAAATGAGTGGAGAGACAAGTTTAACGGATTGTTTGAAAGGTATGCTTATGGTCGTGAAGTTGCGCC
	TGAAACTAAGAGACGGCACCTCCAGTTTAGAGGTGTCCTTAAAGTGGCCTGTGATGCTGCTTGTCTTAAT
	TATCTGTCCAGCCTTGGTTTCCGTAATATCCAGCCAACTCACGTAAGGGATTTCGAGTATGTCTACAAGG
	ACAAAGATTTCTTCTGTTCATGGGATGTTTACCGCCCCGAGTACGATTTGGTTCGTACCTCCCCTCATGT
	TTGGCAGATTCAACTCGACGAGCTAGATCGTGACGATAGGACTATCGAAGTTGTTTGGGATGAGCGTGGT
	AATTCGGGTAAGACTGCATGGGCTATGTACCAAGATTACCTCCACAAGGCTGTTTACATCCCTCCCCTTA
	AGCGTGGTCTTGACCTTGTGGCCTGTGTCCTTGGAAAGCGTGAATCGGATTGGTATATCATCGATACCCC
	CCGTGCCTTTGAGTTCACCGATGATTGGGCTTGTTCGATTGAACAACTTAAAAACGGCTATGTTTTCGAT
	ACTCGGTATTCTTTCCGCGACCGTTATCTTTCTGTTCGTCCGAGGGTTACTATCTTGTGTAATCATCTCC
	CAGATTACGAAAATTATTTTAGTTCTGACAGGGTATTACCGTTTAAGATAACACCTGATGGTTATCTTTG
	GAGTGTATGA
	>NC_039055.1:c923-3 Odonata-associated circular virus-21 isolate OdasCV-21-US-1679SC3-12, complete genome
	ATGAAAAAATGCGAAGCCTGTGAAGAAAGACCAGCCAACTACGGTTATGTAAAGTGGATAAATTGCATAG
	ATGGAATAGATAGATACTGGTTCGGTTACATTTGTGACGAATGTTATCATAAATTTGAAGAAGAATGGGC
	AAAAGAGGAGGAATGTAATGTGCAATACATTGGAACGATCAGCGCCGAAGATTGGAACGAAGATGGAATT
	ATTAGAGTATTCGAAAATCTTGACGGACATGAGCTATACATTGGCAGAGAAATTGGAAAACATGGGTTCA
	GACATTATCAGTTCTGTATGGATTGTGCGGGGGATCTGGAAAAATACACGGCAGACAATCGTACTGGATG
	GCACGTGGAACGCTGTATATCATGGGAAATGTCAAAAGGTTATTGCAGGAAAACAGGAGACTACCGTTAT
	ATTGGAGATTCAAGGGAAGAAAGATACTATGCTTGGCTTCGCGCCAGACGTCCGTTGCCAATCTGGAGAA
	GTTTTGGAGCCAGTGTTGTTAAGCAGAACGACAGAAGTATCACTGTCTGGGTTGACACTGAGGGAAAAGC
	TGGTAAAAGTACATTCAGTTATATTCTCGAGCGTCGGGGAAAATGCCTCAACATTCCTAGAACTGAGCAC
	AACCCCACTAGATTAATTGACTTTGTGGCAATGCACTACAAAGGAGAGCCGTTAATAATCGTGGACATAC
	CTAGAGACCAGAAACTAGGAAAAGAGCTCTGTAGAGCCTTGGAAACGATAAAAGACGGAGTGATTACAAG
	CGCCAAGTACCAAGGAACGAAGATGTTCATCAAGGGCGTAAAAATCCTAGTGTTCACAAACCACTTTCTT
	GACAAAACAACTTACGCCGCACTAACGGAGGATCGTTGGGACGTAAAAAGCCTGAAAGCCTCGAAGAGTC
	ATCCAAGGTAA
	>NC_026320.1:c2645-1887 Lemur associated porprismacovirus 1 isolate SF5, complete genome
	ATGACAAACGTATACATGATAACAATGCCCAGAAAAGGATACTCGGGATTCATAGCAATAATGAGATTCT
	TCAGAAAGTTCGATGTCCACAAGTGGATAGTGAGTCCAGAGAAGGGAGCACAGGGCTACGAGCACTGGCA
	GATAAGGTTCAGATGCGGGCTCACACCAGAAAACGCAATGATCGCGTGGCGTCAATGGGTGTGCAACGGT
	TTCAACATGCTAGAAGCATCGGACAACGGATGGGAGTACGAGGGCAAGGAAGGCAAGTTCCTAGCATCAT
	GGGATTCGAAGGGAGCAAGAAGCGTTAGATTCGGTAAGATGGAATGGCGTCAGGAAGCCACCGTGCTTCG
	CGCTAGAGCGACGAACGACAGGGAGATAGTGGTTTGGTACGACCCGAAGGGAAACAGTGGCAAATCGTGG
	CTTGTAGGGCACCTCGTGGAGACAAGGCAAGCATACTACGTACCTCCATACCTAGCAACAGTCGAGAGCA
	TGATAAAGACGCTCGCTTCAATGGTCAAAGCGGACCGCGAGAATGGGAATCCCCCGCGCCCCCTCGTGGT
	AATAGATATCCCAAGGTCATACAAGTGGAAAAACGATATGTACGTCGCAATCGAAGCCATAAAAGACGGA
	ATCATCGTAGACCCGCGCTACTCGGCGACTGTAGAAAACGTAAAAGGAATCGGAGTGATCGTGATCACGA
	ACGAGAAACCACAGGTCGGCAAACTTTCTGCAGACAGATGGGACATCGTGGACTGGTGA
	>MH500309.1:c782-6 Porcine associated porprismacovirus isolate 17489x66_1864, complete genome
	ATGACTAACAAAATTTACATGATAACAATGCCGAAGAACGGAAGGAACAAATTCCTACTGAAAAATCTGA
	TCGAGAAAAATGACCTACACAAATGGGCATACGGATACGAAGTAGGAAAATCAGGATACAAGCATATCCA
	AGCAAGAATCCGGTGTCCTTTCGATTTCGAGTATCTACAAGAATACTTCAGTCAGGCACACATAGAAGAA
	GCATCAGACGAATGGGATTATGAAACAAAGTCGGGAACTTATTTTACAAGCGATGATTGGGGAGACCGTC
	TGAAGCAACGCTACCTACCACTCAGAAAGGTTCAGCGTGAAGCGGTAATGGGCCTAGAAGCGACGAACGA
	CCGTGAGGTATATGTCTGGTATGACCAAGAAGGAAATCACGGCAAATCATGGCTCTGTGGCCATCTATGG
	GAAACAGGAAAAGCCTATGTAGTAGACTCGGACAAAGGCGAAACAATCAAGAAAGACGTAGCGAACGAAT
	TCATCAATCATGGTTGGAGACCGTATGTAATCATCGACCTACCAAGAACAGCAAAATGGACGGACGAATT
	ATACTATGCAATCGAGAAAATCAAAGATGGGCTGTTGAAAGACCCTAGATACCAATCAAAAACGGTAAAC
	ATCCATGGAGTAAAAGTCATGGTCATGTGCAACTCAATACCGAAATTAGATAAATTGTCCGCCGATAGAT
	GGGTGCTGTATCGGGGGCAAACTGCCCCCGAACCCCCCGCAAAACAGACGGCGGGCGGGCTCTCTCGCTC
	TTCGTAA
	>NC_024775.1:c2467-1730 Porcine associated porprismacovirus 8 isolate GP2, complete genome
	ATGAAAACCTACATGCTGACGATCCCAAGATCCGTACCGAAGCGGGCGATCATGACGATGATCGAAGTAA
	ACGACTGCAAGCGTTGGATAGTAGCTAAGGAAACTGGACACGGAGGTTACGATCATTGGCAAATCCGCCT
	ACAAACGTCTAATGATTCATTCTTCGAGTGGTGCGAACAGCATATACCAACGGCACACGTCGAGGAAGCG
	CAGAACAAATGGGAATACGAAAGGAAAGAGGGAAGGTTCTGGACGTCAGACGACACGACGGAGATCAGGA
	TAGAGAGATTCGGCAGACCAAGGGGATGGCAAGAAACCGCTCTAAAACGCCTCAGGACGCAAAACGATAG
	ACAGGTGGATGTCTGGTACGACCCAATAGGCAATCGTGGCAAGTCGTGGCTCGCAGGGCACCTATTCGAA
	ACGGGGAAGGCATGTATCGTACCAAGGGATTGGACGAACCCATCGGAGATATGCAACTACCTTGTACACA
	ACTACGACAACGAACCGATAATAGTGATCGACATACCGAGAGAAACAGGGATCCCCAAGGGATTCTACGC
	AACAGTCGAAATGATCAAGGACGGTCTGATCGGAACCACCAAGTGGGAAGGGAGAATGCGCAACATCCGC
	GGAGTGAAGATAATCGTGATGACAAATCACCAGATGGACCTAAAGAAGCTGTCCAAGGATCGTTGGAGAC
	TCAACGGTATCAACGCACAGAATGCACCGATGCTCTAA
	>MK570200.1:5-739 Capybara associated smacovirus 1_cap1_104, complete genome
	ATGAAAGTTTACTTGATCACAGCGCCAAGATCAACACCAAAAAAGGCACTAAAAATTATGATCGAAAAAA
	ATGATTGCAAAAAATGGATTATAGGATGGGAAAAAGGAAAAAATGGGTATGAACACTTTCAGATCAGAGT
	AGAAACAAGCAACGATAATTTTTTTGCATGGGTGAAATACCACATACCACAAGCACACATCGAAGAAAGC
	AACCATCAGTTCACCGATCAGTACGAAAGAAAAGAAGGGCGGTTTATCAGTGCATCAGATACAAATGAGA
	TTAGAAAGGTACGTTACGGCAAACCAAGACACGAACAAAAAGCGGTCATAGAGGCACTAAGACACTCGAA
	CGACCGTGAAATAGTAGTATGGTACGACCCAAAAGGAAACAGCGGTAAATCTTGGCTAGCGTGCCATCTA
	TGGGAAACAGGACAAGCACACATATGTCAATCGCAAGACAACGTTAAAGGGATGATACAAGACATCGCAA
	GTGACTATATGAACAACGGATACAGACCATACCTAGTTATCGATATACCGAGAACATGGAAATGGACAGA
	TGACCTGTGTTGTGCGATCGAACGCGCGAAGGACGGGTTGATCAAGGACACACGCTATAACGCAAAAACG
	ATAGACATTCGCGGAGTCAAAATTTTAGTATGCACAAACTCAATGCCAAAACTAACAAAGCTAAGCGCGG
	ACAGATGGGTAATAAAAAGTTTCGAACGCACCTAA
	>KU203353.1:c2406-1978 Porcine serum-associated circular virus isolate BR3, complete genome
	ATGGAACAGTTGCAATCCATGGAAGATGAGAAAGGTAGATGCATTGAAATCATATGGGATGAGAAAGGTA
	ACAACGCCAAAACTGCGTTCTCGATGCTCATGTCCTATGAACACCGCGCGATCTATTGCCCTCCCTTCGA
	TAAGGGTCGTGACCTCATCAACTTCGTCCTTCAGGCTCGTTCCGCTGATTGGTACATTCTCGACATGCCT
	AGAGCCTTCGATTTCACCAAAGATTGGGCCTGCGCTATCGAACAACTGAAGAACGGCTATGTGTACGACT
	CTAGATACTCCTTCAAAGATAAGATGCTCCCTAGACGTCCTAGAGTGACTCTGATGGTCAATGAGCTCCC
	CGACTACGAAAATTACTTTAGTAAGGATAGGGTATTACCCTTTAGGATAACCCCCGAAGGTTATCTATGG
	AGTGTATGA
	>MH500312.1:c832-11 Porcine associated porprismacovirus isolate 17499x30_1079, complete genome
	ATGGCAAACAAAGTCTATATGGCAACAATTCCGCACTCGAGCATAACCAAACGGGCATTCTTCAAGATGA
	TACGCGACTTCGACATCCACAAATGGGTGTACGCAGTCGAGCGGGGACGTGGAGGCTACAAACACATCCA
	ATGTAGATTTAGGACCAACAAATCATTCGACGAAATCCGTAAGGCACTCATTTGCGGACACATCGAGGAA
	GCAAGCGACACATGGGAATACGAGAAGAAAGATGGCAACTATATGACGAGCGAAGACAACCACGAAATCC
	TCAAACTCCGCTACGGCAAACTCACAAAGGTTCAGGAATGGGCGCTAGTGCTCCTAGAATCGACGAACGA
	CCGTGAAGTAGTGGTATGGGTCGACAAAGACGGAAACAGCGGTAAAACGTGGCTTACGGCCCATTTGTGG
	GAACGCGGGCAAGCATGCTATTGTCCACCTACTCTCTCGACACCGAAGGAACTAATTTCATGGGTACATT
	CCGCCTACAATCACGAGCCGTACATCATAATCGACATACCAAGAACATGGAAATGGGATGACGCATTGTA
	CACCGCAATCGAGACCATCAAAGACGGGCTAGTCTATGACCCTAGGTACTCCGCACACATGCGCAATATC
	CGTGGAGTCAAGGTCATGTGCATGACAAACACGGAACCAAAGTTGTCGAAACTATCCGAAGACAGATGGG
	TGATGTACCGTCCTAGTAACGTGTTCGAGACGGCAGAAGTAAGAAACAAGCGGGGAGGGGAGACCCCCCC
	CGTTCCCTCCCCCCCGTCAGGTAAGCGGGGGACAAAGGGCGGAGGCCTTTAA
	>NC_039062.1:c2471-1722 Human associated huchismacovirus 2 isolate France/8/2008/2444, complete genome
	ATGCCTAGTCCTAAATGGTATGATATAACCGTCTCAGCGGATAAGGTACCCGAGAAGACGATGGTAGAAT
	GGTTAAACAAGTATTGCGAGAGGTATGCATATGGAAGAGAAACAGGAGAAAACGGATACAAACATTACCA
	GATACGACTTGTACTTAAAACTGGTGCAGATATCAGCGAAATGCGGAAAGTATGGTCTGCTTTTGGGCAT
	GTTAGCTGTACTAGTGTTAGAAATTTTGACTATGTTCTAAAAGAAGGCGACTATGTATGCTCGTGGATAA
	AAATACCAGAGAATATGAAGAATCCAGAATTCCGACCGTGGCAGAGAGCCCTGCTGGATCTGGAGCAAGA
	CGACAGACAGATAGACGTAATCATAGATTTACAAGGGAATTCAGGGAAGAGCTGGCTAACAAAATACTGC
	GCTCTGAAGATGAGAGCTATAAACGTGCCTTCCGGTTTAGAGGGCAAAGATATAATGCGTATGTGCTTGA
	AGAGGGGAGCGCAGAGTGGATTGTATATATTCGATATGCCCCGTGCAATAACGAAACAGAGCAAGAGCGT
	GTGGAGCGCTATCGAGAGTATAAAGAACGGGTACTTGTGGGACGACCGTTACACATGGGAGGAGAAGTGG
	ATAGATCCTCCGAGAATATGGGTGTTCACAAATGAGTATCCCAAATATGATCTGGTGTCGGAGGACAGGT
	TAAGGTTCTGGGCACCTACGCCGACGGGGCTCGTGAGTCTCGCACATTAA
	>KP264967.1:c2460-1714 Human smacovirus 1 isolate France/12/2008/3454, complete genome
	ATGCCTAGTCCTAAATGGTACGATATAACCGTCTCAGCGGATAAGGTCCCTGAAAAGACAATGGTAGAAT
	GGTTAGAGAAGTATTGTGAAAGGTATGCATATGGAAGAGAAACAGGAGAAAACGGATACAAGCACTACCA
	GGTACGACTTGTACTTAAAGTTGGTGCAGATATCAGCGAAATGCGGAAAGTATGGTCTGCTTTTGGGCAT
	GTTAGCTGTACTAGTGTTAGAAATTTCGACTATGTTCTAAAAGAAGGTGACTTCGTATGTTCATGGATCA
	AAGTACCAGACGCTATCCGAAATGCTCAGTTAAAAGCGTGGCAACAGCACTTAGTAGACCTGAAACAAAA
	CGACAGAGAAGTAGACTGTATTATAGACGTGCGTGGAAACACTGGAAAGTCGTTTGTTACAAAGTATATG
	TGTATGAAGAATATGGCAATCAATATTCCATCTGGTCTTACAGGGAAAGATATAATGCGTATGTGTATGA
	AACGAGCAAAGCTTGGTACATACATTTTCGACATCCCAAGAGCAGGAAGCAAGCAAGCAAAAGAAACGTG
	GTCAGCAATTGAAAGCATCAAAAATGGGTACATGTGGGACGACAGATACACATGGGAAGAAATGTGGATA
	GACAGTCCAAGAGTGTTTGTTTTTACAAATGAGTATCCAAAGTACGACTTATTGTCAGAAGACCGGTTCA
	GGTTTTGGGCACCAGGCGAGCTAGGTCTAGTACAACTCGCGAAATAA
	>MH500317.1:c826-11 Porcine associated porprismacovirus isolate 17668x37_2016, complete genome
	ATGATCATGGCAAACAAAGTCTATATGGCAACAATTCCGCACTCGGGAATAACAAAACGGGCTTTCTTCA
	AAATGATCAGAGACTACGACATCCACAAATGGACATATGCAGTAGAAAGAGGAAGAGGAGGCTACAAGCA
	CATACAATGCAGATTTAGAACAAACAAATCATTCGAAGAAATAAGACGCGCGTTAATATGCGGGCACATA
	GAAGAAGCAAGCGATAATTGGGAATACGAGAAGAAAGACGGAAATTACATGACCTCCGAGGACAACCACG
	AAATCCTCAAACTCCGCTACGGCAAACTCACAAAGGTTCAGGAATGGGCGCTAGTGCTCCTAGAATCGAC
	GAACGACCGTGAAGTAGTGGTATGGGTCGACAAAGACGGAAACAGCGGTAAAACGTGGCTTACGGCCCAT
	TTGTGGGAACGCGGGCAAGCATGCTATTGTCCACCTACACTATCAACACCAAAGGAACTCATATCATGGG
	TACATTCCGCCTACAATCACGAGCCGTACATCATAATCGACATACCAAGAACATGGAAATGGGATGACGC
	ATTGTACACCGCAATCGAGACCATCAAAGACGGGCTAGTCTATGACCCTAGGTACTCCGCACACATGCGC
	AATATCCGTGGAGTCAAGGTCATGTGCATGACAAACACGGAACCAAAGTTGTCGAAACTATCCGAAGACA
	GATGGGTGATGTACCGTCCTAGTAACGTATTCGAGACGGCAGAAGTAAAAAACAAGCGGGGGAGACCCCC
	CGTTCCCCCCTCCGGTAAGCGGGGGAATAAAGGCGGAGGCCTTTAA
	>MH500284.1:c826-11 Porcine associated porprismacovirus isolate 17668x35_2540, complete genome
	ATGATCATGGCAAACAAAGTCTATATGGCAACAATTCCGCACTCGGGAATAACAAAACGGGCTTTCTTCA
	AAATGATCAGAGACTACGACATCCACAAATGGACATATGCAGTAGAAAGAGGAAGAGGAGGCTACAAGCA
	CATACAATGCAGATTTAGAACAAACAAATCATTCGAAGAAATACGTAAGGCACTCATATGCGGGCACATA
	GAGGAAGCAAGCGATAATTGGGAATACGAGAAGAAAGACGGAAATTACATGACCTCCGAGGACAACCACG
	AAATCCTCAAACTCCGCTACGGCAAACTCACAAAGGTTCAGGAATGGGCGCTAGTGCTCCTAGAATCGAC
	GAACGACCGTGAAGTAGTGGTATGGGTCGACAAAGACGGAAACAGCGGTAAAACGTGGCTTACGGCCCAT
	TTGTGGGAACGCGGGCAAGCATGCTATTGTCCACCTACACTATCAACACCAAAGGAACTCATATCATGGG
	TACATTCCGCCTACAATCACGAGCCGTACATCATAATCGACATACCAAGAACATGGAAATGGGATGACGC
	ATTGTACACCGCAATCGAGACCATCAAAGACGGGCTAGTCTATGACCCTAGGTACTCCGCACACATGCGC
	AATATCCGTGGAGTCAAGGTCATGTGCATGACAAACACGGAACCAAAGTTGTCAAAACTATCCGAAGACA
	GATGGGTGATGTACCGTCCTAGTAACGTATTCGAGACGGCAGAAGTAAAAAACAAGCGGGGGAGACCCCC
	CGTTCCCCCCTCCGGTAAGCGGGGGAATAAAGGCGGAGGCCTTTAA
	>MH500302.1:c854-6 Porcine associated porprismacovirus isolate 17668x44_3048, complete genome
	ATGTCAAACAAAGTCTATATGGCAACAATTCCGCATTCGAGCATGACCAAACGGGCGTTCTTCAATATGA
	TCAGGCAATTCGACATCCACAAATGGGTGTACGCAGTAGAGCGGGGAAGAGGAGGCTACAAGCACATCCA
	ATGCAGATTTAGGACAAACAAATCCTTCGACGAAATCCGTAAGGCACTCATATGCGGACACATAGAAGAA
	GCGAGCGACACATGGGAGTATGAAAAGAAAGAAGGCAACTACATGACCTCCGAGGACAACCACGAAATCC
	TCAAGCTAAGGTACGGCAAACTAACAAAGGTCCAGGAATGGGCGCTTATGCTCCTAGAAACGACAAACGA
	CCGTGAAGTGGTAGTATGGGTCGACAAAGACGGAAACAGCGGTAAAACATGGCTTACGGCCCATTTGTGG
	GAACGCGGACAAGCGTGCTATTGTCCGCCTACTCTCTCGACACCGAAGGAACTCATATCATGGGTACATT
	CCGCCTACAATCACGAGCCGTACATCATCATCGACATACCAAGGACATGGAAATGGGATGACGCGCTGTA
	CACCGCAATCGAGACCATCAAGGACGGGCTAGTATACGACCCGCGCTACTCCGCACATATGCGCAATATC
	CGTGGGGTAAAGGTCATGTGCATGACGAACACGGAACCGAAAACGTCGAAACTCTCCGAAGACAGATGGG
	TGATGTACCGTCCTAGTAACCTGTTCGAGACGGCAGAATTACGCAACTCCAGGGGGGGACACCCCCCCGG
	GTCGAACCTATGTAATGACGGTTCGAGCCTCCCCCCCTCCGGTAAGCGGGGGACCAAGGGGCGGGGGCCT
	TCATCGTAA
	>KP233184.1:c2460-1714 Human smacovirus 1 isolate Virginia/1/2012/Mecklenburg/H19, complete genome
	ATGCCTAGTCCTAAATGGTACGATATAACCGTCTCAGCGGATAAGGTCCCTGAAAAGACAATGGTAGAAT
	GGTTAGAGAAGTATTGTGAAAGGTATGCATATGGAAGAGAAACAGGAGAAAACGGATACAAGCACTACCA
	GGTACGACTTGTACTTAAAGTTGGTGCAGATATCAGCGAAATGCGGAAAGTATGGTCTGCTTTTGGGCAT
	GTTAGCTGTACTAGTGTTAGAAATTTCGACTATGTTCTAAAAGAAGGTGACTTCGTATGTTCATGGATCA
	AAGTACCAGACGCTATCCGAAATGCTCAGTTAAAAGCGTGGCAACAGCACTTAGTAGACCTGAAACAAAA
	CGACAGAGAAGTAGACTGTATTATAGACGTGCGTGGAAACACTGGAAAGTCGTTTGTTACAAAGTATATG
	TGTATGAAGAATATGGCAATCAATATTCCATCTGGTCTTACAGGGAAAGATATAATGCGTATGTGTATGA
	AACGAGCAAAGCTTGGTACATACATTTTCGACATCCCAAGAGCAGGAAGCAAGCAAGCAAAAGAAACGTG
	GTCAGCAATTGAAAGCATCAAAAATGGGTACATGTGGGACGACAGATACACATGGGAAGAAATGTGGATA
	GACAGTCCAAGAGTGTTTGTTTTTACAAATGAGTATCCAAAGTACGACTTATTGTCAGAAGACCGGTTCA
	GGTTTTGGGCACCAGGCGAGCTAGGTCTAGTACAACTCGCGAAATAA
	>KP233187.1:c2477-1731 Human smacovirus 1 isolate Virginia/2/2012/Middlesex/I22, complete genome
	ATGCCTAGTCCTAAATGGTATGATATAACCGTCTCAGCGGATAAGGTCCCTGAGAAGACAATGGTAGAAT
	GGCTAAACAAGTATTGTGAGAGGTATGCATATGGAAGAGAAACAGGAGAAAACGGATACAAACACTACCA
	GGTACGACTTGTACTTAAAGTTGGTGCGGATATCAGCGAAATGCGGAAAGTATGGTCTGCTTTTGGGCAT
	GTTAGCTGTACTAGTGTTAGAAATTTTGACTATGTTCTAAAAGAAGGTGACTTCGTATGTTCATGGATCA
	AAGTACCAGACGCTATCCGAAATGCTCAGTTAAGACCCTGGCAACAGCACTTAGTAGACCTGAAACAAAA
	CGACAGAGAAGTAGACTGTATTATAGACCTGCGTGGAAACACTGGAAAGTCGTTTGTTACGAAGTATATG
	TGTATGAAGAATATGGCAATCAATATTCCATCTGGTCTTACAGGGAAAGATATAATGCGTATGTGTATGA
	AACGAGCAAAGCTTGGTACATACATTTTCGACATCCCACGGGCAGGAAGCAAGCAAGCAAAGGAAACATG
	GTCAGCAATTGAAAGCATCAAAAATGGGTACATGTGGGACGACAGGTACACATGGGAAGAAATGTGGATC
	GACAGTCCAAGAGTGTTTGTTTTTACAAATGAGTATCCAAAGTACGACCTGTTGTCAGAAGACCGCTTCA
	GGTTCTGGGCACCAGGCGAGCTAGGTCTAGTACAACTCGCGAAATAA
	>MH500304.1:c886-62 Porcine associated porprismacovirus isolate 17668x59_3324, complete genome
	ATGGCAAACAAAGTCTATATGGCAACAATTCCGCACTCGGGAATCACAAAACGGGCATTCTTCAAAATGA
	TACGCGACTTCGACATCCACAAATGGACCTATGCAGTCGAACGGGGACGCGGGGGCTACAAGCACATCCA
	ATGCAGGTTCAGGACCAACAAAAGCTTTGACGAAATAAGGCACGCACTTATCTGTGGGCACATCGAAGAA
	GCTAGCGACACATGGGAGTACGAGAAGAAAGACGGCAATTACATGACGTCCGAAGACAACCATGAAATCC
	TAAAGCTCAGGTACGGCAAGCCTACAAAGGTCCAGGAATGGGCGCTAACGCTGCTAGAATCGACGAACGA
	CCGTGAAGTGGTAGTTTGGGTTGACAAAGAAGGAAACAGCGGTAAAACGTGGCTTACGGCCCATCTATGG
	GAACGCGGCAAAGCATGCTATTGTCCGCCTACACTATCAACGCCAAAGGAGCTAATATCGTGGGTTCATT
	CCGCCTACAATCACGAGCCGTACATCATCATCGACATACCAAGGACATGGAAATGGGATGACGCATTGTA
	CACAGCGATCGAGACCATCAAGGACGGGCTAGTCTATGACCCGCGCTATTCCGCGCACATGCGCAATATC
	CGTGGAGTCAAAGTAATGTGCATGACGAACACGGAACCGAAACTGTCAAAACTCTCCGAAGATAGATGGG
	TGATGTACCGTCCTAGTAACCTGTTCGAAACGGCAGAGTTAAGAAACACAAGGGGACCACACCCCCCCCA
	CAGGTATATCCCGCTCTCAGGTAAGCGGGGGGGACACCCCCCCGTTCGATCGTAA
	>MH500285.1:c785-6 Porcine associated porprismacovirus isolate 17668x59_3680, complete genome
	ATGACTAACAAAATCTACATGATAACGATGCCGAAGAACGGAAGGAACAAATTCCTGCTAAAAAATCTGA
	TCGAGAAAAATGACCTGCATAAATGGGCATACGGATACGAAGTAGGAAAGGGAGGATACAAGCATATACA
	AGCGAGAATACGTTGTCCTTTCGACTTCGAGTATCTGCAAGAATACTTCGGTCAGGCACACATCGAAGAA
	GCATCAGACGAATGGGATTACGAAACAAAGTCCGGAACCTATTTTACAAGCGAAGATTGGGGAGACCGTC
	TGAAGCAACGCTACCTACCACTAAAAGAAGTCCAGAATCAAGCGGTAATGGGCCTAGAAGCGACGAACGA
	CCGTGAGGTGTATGTATGGTACGACGAGAAAGGAAATGCAGGCAAATCATGGCTCTGTGGCCACCTATGG
	GAAACAGGAAAAGCATACGTAGTAGACTCCGACAAAGGAGAAACAATAAAGAAAGACGTAGCAAACGAAT
	TCATCAATCATGGATGGAGACCATACGTTATCATCGACCTACCAAGAACGGCAAAATGGACGGACGAATT
	GTACTATGCAATCGAGAAAATCAAAGATGGGCTGTTGAAAGACCCTAGGTACCAATCAAAAACTGTAAAC
	ATCCATGGAGTAAAAGTCATGGTCATGTGCAACTCCATGCCGAAATTAGATAAGTTGTCCGCCGATAGAT
	GGAAAGTGTTTTCGGGGGCAGGCGTGCCCCCGAACCCCCCCGCAATACGGACGGCGGGCGGGCTCTCTCG
	CTCTTCGTAA
	>KU043422.1:c2171-1395 Macaca mulatta feces associated virus 6 isolate cg6965, complete genome
	ATGACAAACAAAATCTACATGATCACGATGCCGAAGAACGCGAGGAACAAATTCCTAATAAAGAACCTAA
	TCGAAACCAATGATCTACACAAATGGACATACGGATACGAGATAGGCAAAAACGGATACAAGCATATCCA
	AGCAAGAATCCGCTGTCCTTTTGACTTCGACTACCTACAGGAATATTTCGGTCAAGCACACATCGAAGAA
	GCATCAGACGAATGGGATTACGAAACTAAGGGAGGAATCTATTTCACATCAGAGGATTGGGGAGAGCGTC
	TAAAGCAGCGTTACCTACCGCTAAAAGAAGTCCAACGTAAGGCGCTAGAGGGCCTAGAAGCGACGAACGA
	CCGTGAAGTCTATGTGTGGTATGACGAAAAGGGAAATGCGGGTAAATCATGGCTTTGTGGCCATCTATGG
	GAAACGGGGAAAGCATACGTCGTAGACTCCGACAAAGGCGAAACAATCAAAAAAGATGTAGCGAACGAAT
	ATATCAATCATGGATGGAGGCCGTACGTTATCATAGATCTACCGAGGACCGCAAAATGGACAGACGAATT
	GTACTACGCTATCGAGAAAATCAAGGATGGACTGTTGAAAGACCCTAGGTACCAATCAAAGACTGTAAAC
	ATTCATGGTGTTAAAGTCATGGTCATGTGTAACCATCGGCCTAATGTAAGTAAACTGTCAGCCGATAGAT
	GGAAAATGTTTACGGGGGCAGCTGCCCCCGAACCCCCCGCAATGCAGACGGCGGGCGGGCTCTCTCGCTC
	TACGTAA
	>MH500349.1:1-816 Rat associated smacovirus isolate 22084x8_1043, complete genome
	ATGTCTAGATGTAAATGGATAGATGCGGTTGCGTGGACCCCTGTTGGTGATACAAGTGGAGGATGGACTA
	CCGTTGCGTGTGGTCTTGCGAATGATAAGGTAATGAACTTGGAGGATTGGAAAAATGGACTTGTTGGATT
	CTTTGAAAGATACGCTTTTGGGTGTGAAACTGCGCCTGAAACTGGCAGGCGGCACTATCAGTTTAGAGGT
	GTGCTTAAAGCTGACCTGTCTAATGATATTGCTCTTAATCTCGCCGAGCTTGGTCTCCGCCATATTACCC
	CTACTCACGTAAGAGACTTTGAGTATGTGTATAAGGACCATGACTTTTACTGTTCTTGGGAGGTTTACCG
	CCCTGAGTATGATAAGGTTAGGGATTCCCCTCATGTTTGGCAGATAGAGTTGGAGAATATGGAGCGTGAT
	GATAGGTCCATTGAGATTATCTGGGATGAACGCGGTAACTCTGGTAAGACCGCGTGGGCTATGTATCAGG
	ATTATTGCCATCGTGCTGTCTACATCCCCCCTCTTAAGCGTGGTTTGGACCTCGTTGCCTGTGTCCTTGG
	TAAGCGTGCATCTGATTGGTACATCATTGATACACCCCGTGCCTTTGAATTCACTGATGATTGGGCCTGC
	AGCCTTGAACAACTGAAGAACGGCTATGTCTTCGATACTAGGTACTCCTTCAGGGACCGTTACCTTCCTG
	TGCGTCCTAGGGTCACTGTACTGTGTAATCACCTCCCTGACTACGAAAGTTATTTTAGTGCTGATAGGGT
	ATTACCCTTTAGGATAACCCCTCAGGGCTATCTATGGAGTGTATGA
	>KP233175.1:c2467-1718 Human smacovirus 1 isolate France/1/2008/2610, complete genome
	ATGCCTAGTCCTAAATGGTATGATATAACAGTCTCAGCGGATAAGGTACCCGAGAAGACAATGGTAGAAT
	GGCTAAACAAGTATTGTGAGAGGTATGCATATGGAAGAGAAACAGGAGAAAACGGATACAAACATTACCA
	GATACGACTTGTACTTAAAGTTGGTGCAGATATCAGCGAAATGCGGAAAGTATGGTCTGCTTTTGGGCAT
	GTTAGCTGTACTAGTGTTAGAAATTTTGACTATGTTCTAAAAGAAGGCGATTATGTATGCTCGTGGATAA
	AAATACCAGAGAATATGAAGAATCCAGAGTTCAGACCGTGGCAGAGAGCCCTGCTGGATCTGGAACAAGA
	CGACAGACAGATAGACGTGATCATAGATTTACAAGGGAATTCAGGGAAGAGCTGGCTAACAAAATACTGC
	GCTCTGAAGATGAGAGCTATCAACGTGCCTTCCGGTTTAGAGGGCAAAGATATAATGCGTATGTGCTTGA
	AGAGGGGAGCGCAGAGTGGATTGTATATATTCGATATGCCCCGTGCCATAACGAAACAGAGCAAGAGCGT
	GTGGAGCGCTATCGAGAGTATAAAGAACGGTTACTTATGGGACGACCGTTACACATGGGAGGAGAAGTGG
	ATAGATCCTCCGAGAATATGGGTGTTCACAAATGAGTATCCCAAATATGACTTGGTGTCGGAGGACAGGT
	TAAGGTTTTGGGCACCAACGCCGACGGGGCTCGTGAGTCTTGCACATTAA
	>KP264965.1:c2467-1718 Human smacovirus 1 isolate France/3/2008/2623, complete genome
	ATGCCTAGTCCTAAATGGTATGATATAACCGTCTCAGCGGATAAGGTACCTGAGAAGACAATGGTAGAAT
	GGCTAAACAAGTATTGCGAGAGGTATGCATATGGAAGAGAAACAGGAGAAAACGGATACAAACATTACCA
	GATACGACTTGTACTTAAAGTTGGTGCAGATATCAGCGAAATGCGGAAAGTATGGTCTGCTTTTGGGCAT
	GTTAGCTGTACTAGTGTTAGAAATTTTGACTATGTTCTAAAAGAAGGCGACTATGTATGCTCGTGGATAA
	AAATACCAGAGTCGATGGTGAATCCAGAGTTCAGACCGTGGCAGAGAGCCCTGCTGGATCTGGAACAAGA
	CGACAGACAGATAGACGTAATCATAGATTTACAAGGGAATTCAGGGAAGAGCTGGCTAACAAAATACTGC
	GCTCTGAAGATGAGAGCTATCAACGTGCCTTCCGGTTTAGAGGGCAAAGATATAATGCGTATGTGCTTGA
	AGAGGGGAGCGCAGAGTGGATTGTATATATTCGATATGCCCCGTGCCATAACGAAACAGAGCAAGAGCGT
	GTGGAGCGCTATCGAGAGTATAAAAAACGGTTACTTATGGGACGACCGTTACACATGGGAGGAGAAGTGG
	ATAGATCCTCCGAGAATATGGGTGTTCACAAATGAGTATCCCAAATATGACTTGGTGTCGGAGGACAGGT
	TAAGGTTCTGGGCACCTACGCCGACGGGGCTCGTGAGTCTTGCACATTAA
	>KP233177.1:c2468-1719 Human smacovirus 1 isolate France/4/2009/4265, complete genome
	ATGCCTAGTCCTAAATGGTATGATATAACCGTCTCAGCGGATAAGGTCCCTGAGAAGACAATGGTAGAAT
	GGCTAAACAAGTATTGTGAGAGGTATGCATATGGAAGAGAAACAGGAGAAAACGGATACAAACACTATCA
	GGTACGACTTGTACTTAAAGTTGGTGCAGATATCAGCGAAATGCGGAAAGTATGGTCTGCTTTTGGGCAT
	GTTAGCTGTACTAGTATTAGAAATTTTGACTATGTTCTAAAAGAAGGCGATTATGTATGCTCGTGGATAA
	AAATACCAGAGAACATGCAGAACCCAGAATTCCGGCCTTGGCAGAGAGCACTGCTGGATCTGGAGCAAGA
	CGACAGACAGATAGATGTAATAATAGACTTAGCAGGGAATACAGGGAAGAGCTGGCTAACAAAATATTGC
	GCTCTGAAGATGAGAGCTGTAAACGTACCTGCAGGTTTAGAGGGGAAAGATATAATGCGTATGTGCTTGA
	AGAGGGGAGCGCAGAGTGGATTGTATATATTCGATATGCCCCGTGCCATAACGAAACAGAGCAAGAGCGT
	GTGGAGCGCTATCGAGAGCATCAAAAACGGTTACCTGTGGGACGACAGGTACACGTGGGAGGAGAAGTGG
	ATAGATCCTCCGCGAATTTGGGTGTTCACAAATGAGTATCCCAAATATGACTTGGTGTCGGAGGACAGGT
	TAAGGTTTTGGGCACCAACGCCGACGGGGCTCGTGAGTCTTGCGCATTAA
	>LC386201.1:c2613-1804 Papio cynocephalus associated smacovirus ZM09-72 DNA, complete genome
	TTGCAGGGTACGTTATTTCAGAAATGCAGGGAGAGGGGTATTATTGACTTTATCGGCACTATCTCGGCAG
	AACTTTACAATTGGGGAACTGTTAAATACGTACTTGGGAGACTCGATTGTAAAAATGCTATCGTTGGGGT
	CGAGAATGGCAACGGAGGCTATAAACATTTTCAGTATTACATTAATTGCAGTACTGACTTACAACGGTAT
	AATGACGACAATAACCTGGGATGGCACGTTGAAGAATGTAGAAATGTGGAACTCGCTAGGAACTATTGCA
	AAAAAGACGGAAGATATAAAATATATCGCCCTACCAATACAGATAGAGAACTGGAACGTATCAGAAGACT
	TAAACTTAATTGCTGGCAAGAAGCTATATATCAGTCAGTGGCAAATCAAAATGATAGGAGCATCACTGTC
	TGGATTGACGTCGGAGGTGCTCACGGGAAAACCGTATTATGGCATCGTTTGGTGGCAGAAGGGGCAGTAC
	TTCCTGTACCTAGAAGTAAACTAAAACAGGGCAGACTATCAGCCTGGGTCTGTGACGCTTGGAAAAATCA
	CGAGATAATATGGATAGACATACCCAGAAACAGAAGCCTAGACGCGGACTTGTGCGGAGAACTCGAAGAA
	TTAAAAGATGGAATGGCATTTGACGACCGCTACGGGGCGCATTGGAAATGTATACGTGGAACAAAAATAC
	TAGTGACCACAAACAACTATATCGACAAAACAACTTACAAATCACTTACACCTGACCGTTGGGACATACA
	CACCATACAAGACGAGGACGGGTCGGAACTTTCTCGGTAA
	>KJ547633.1:432-1211 Sewage-associated circular DNA virus-9 isolate SaCV-9_NZ-BS3681-2012, complete genome
	ATGGCAAATGTCAAATGGATTGATGCAACTATCTGGTGTGAAGGCGATAATGCCTTTGAAGGTGTGAAAG
	ATGAATCAGAATGGCGGAGTCGGTTTGCTGGACTCTTTGAAAGGTATGCTTATGGTCGTGAAACTGCGCC
	TGAAACTGGCAGACGGCACTTCCAATTTAGAGGTGTCCTTAAAGTGGCCTGTGATGCTTCTTGTCTTGCT
	TATCTGTCCAGCCTTGGTTTCAGGAATATCTCGCCTACTCATGTGAGGGACTTTGATTATGTCTACAAAG
	ATCGTGACTTCTTCTGCTCCTGGGATGTGTACCGCCCAGAGTACGATTTGGTTCGGAATTCTCCCCACGT
	TTGGCAAGTACAACTCGAAGATATGGAGAGAGATGACCGCACTATTGAGATTGTGTGGGACGAACGCGGA
	AATAGTGGAAAAACAGCGTGGGCTATGTATCAGGACTACCTTCACAAGGCCGTTTACATCCCCCCCCCTC
	AAAGAGGACTGGATCTCGTTGCCTGTGTTCTTGGGAAGAGAGAATCGGATTGGTACATTATTGATACCCC
	CCGCGCATTCGAGTTCACAGATGATTGGGCTTGTTCCATTGAACAGCTCAAAAACGGGTACGTGTTCGAT
	ACCAGATACAGTTTTAGAGACCGCTATCTGTCTGTCCGTCCAAGAGTCACTGTGCTCTGTAACACTCTCC
	CAGAGTACGAAAGATATTTCAGTGCGGATAGAGTATTACCTTTTAGGATAACCCCCGAAGGTTATCTATG
	GAGTGTGTAA
	>MH500314.1:c782-6 Porcine associated porprismacovirus isolate 17668x64_1064, complete genome
	ATGACAAACAAAATTTACATGATAACAATGCCGAAGAACGGAAGGAACAAATTCCTACTAAAAAATCTGA
	TCAAGAAAAATGACCTACATAAATGGGCATACGGATATGAAGTAGGAAAAGGAGGATACAAACATATACA
	AGCAAGAATCCGGTGTCCTTTCGACTTCGAATATCTGCAAGAATACTTCGGTCAGGCACACATAGAAGAA
	GCGTCAGACGAATGGGATTATGAAACAAAGTCCGGAACCTATTTTACAAGCGATGATTGGGGCGACCGTC
	TGAAGCAACGCTACCTACCACTCAGAAAGGTTCAGCGTGAAGCGGTAATGGGTCTAGAAGCGACGAACGA
	CCGTGAGGTGTATGTCTGGTATGACCAAGAGGGAAATCACGGCAAATCATGGCTTTGTGGACATCTATGG
	GAAACAGGAAAAGCTTACGTAGTAGACTCCGACAAAGGCGAGACAATCAAAAAAGACGTAGCAAACGAAT
	TCATCAATCATGGTTGGAGACCATATGTAATCATCGACCTACCAAGAACAGCAAAATGGACGGACGAACT
	ATACTACGCAATCGAGAAAATAAAGGATGGGCTATTGAAAGACCCTAGGTACCAATCAAAAACTGTAAAC
	ATCCATGGAGTAAAAGTCATGGTAATGTGCAACTCCATACCGAAATTAGATAAATTGTCCGCCGATAGAT
	GGGTGCTGTATCGGGGGCAAGATGCCCCCGAACCCCCCGCAAAGCAGACGGCGGGCGGGCTCTCTCGCTC
	TTCGTAA
	>MH500306.1:c921-31 Porcine associated porprismacovirus isolate 17668x16_1510, complete genome
	ATGACCTTTTCCGTATCTCATTGTCAATCACCGTGCAACATTGCACAATTATGTACATGGCTGCTCAACG
	TACATAAAAATATCGGACAACACCATGCCGAAGGCATGACACACACATGGATGTTGACAGTGCCGAGACG
	GAAGACCGCAAGAGAGTGGATGGGCATATCCAAATGGCTCCGCGATAACGATGTACACAAATGGACAGTG
	GCCATGGAGACCGGCTCCAACGGATACGATCACTGGCAGATCAGGTTCCAAGTCAACAAGACCTTCAAGC
	AACTGAAAAAGGAATGGGGACCCAAGGCACACATCGAGGAGGCATCCGACACATGGGATTACGAGCGCAA
	GTCGGGTATGTTCTTCTCGAGCGAGGACACGCCCGAGGTCCGCAAGTGCAGGTTCGGCAGGCTCACATGG
	CGTCAGGAAGCCGTCGTAGAGGCCGTCAGAGGCTCGAACGACCGTCAGATAGTGGTTTGGTATGACCAAC
	ACGGAAACGCGGGTAAATCGTGGCTTCTCGGGCATCTCTACGAGACCGGGCAAGCGTGGGTCGTGCAGGC
	TCAAGACAGCGTCAAAGGCATCATACAGGATTGCGCGTCCGAATACATACAGCACGGATGGAGGCCATTC
	GTAGTCATCGACATACCTCGCAGTTGGAAATGGACACCGGAACTGTACATAGCCCTCGAACGCATCAAGG
	ACGGGCTGATCAAGGACCCGAGGTACGGAAGCAAGACCGTGCACATCCGCGGAGTCAAGGTCCTTGTAAC
	GTGCAACACCAAGCCCAAGTTGGACAAGTTGTCCGCAGATCGGTGGGTGATCATGGACATGGACACGTTA
	GAGGCAACGTGTGCACCCATGGAAGTAGCCGACAGAATTTGGGATGACTAA
	>LC386204.1:c2766-1951 Papio cynocephalus associated smacovirus 2/ZM09-71 DNA, complete genome
	ATGACAGCACCGACATGGTGGGACTGCACGGTTCCAAATAATGAAAAGCACCCAGAAATACAAATGAGAG
	AAATTCTAGACAAAACAACCGAAAGATACGCCTATGGGCGTGAAATCGGAGGAGAAACAGGATATCAACA
	TTTCCAATTAAGATGCGTGTTTAAAAAACCGATGACTGAAAACGAAGTTAGAAACCTGATGCCAGGATGT
	CATTGGACACCAACCAAAGTAAGGAATTTCGAATACGTGGAAAAAGAAGGAGACTTTTACCGCTCATGGG
	AAGGCGCACTAGCCAAATACCAAGACTTCAAACCATACCTATGGCAAGAACTATTGGCGGAAATGGTCAA
	GAACGCAGATGAAAGGCGCGTAGATGTGATTGTAGACAGAGTAGGCGGAAGAGGTAAGACCTCATGCGCA
	AAGTGGCTACAAGTAACCAAGAGAGCGCAATACGTACCACCGATGCAATCAGCACAAGACCTAATGGCAT
	TTGCAATGGCTAAACCGAGCAAAGCATACGTTATCGATATGCCAAAAGCGTGTAACATTGTGAAAACAAA
	GGAATTATGGAACGGTATAGAACAACTGAAAAACGGATACGTCTACGACAAACGCTACCAGTATAAGGAC
	AAATGGATAGAACCGCCAGCAATAGTGGTTATCACAAATGAGACGCCACAGCAAAGATATTTGAGCGCGG
	ACAGATGGAACGTACAAGAGTTGCTGGGAACAAAACCGGAGAACCTATACTACATGCCAATTGACATGGA
	CAACGACCCCGACGCGCACATCAAGGACAAAGACCTGGAAGAATGA
	>MH500290.1:c854-6 Porcine associated porprismacovirus isolate 17499x31_361, complete genome
	ATGGCAAACAAAGTCTATATGGCAACAATTCCGCACTCGGGAATCACAAAACGGGCATTTTTCAAGATGA
	TACGCGACTTCGACATCCACAAATGGACCTATGCAGTCGAACGTGGAAGAGGAGGCTACAAGCACATCCA
	ATGCAGGTTCAGGACCAACAAAAGCTTTGATCAAATCAAAAACGCATTGATCCTTGGACACATCGAAGAA
	GCGAGCGATACTTGGGAATACGAAAAGAAAGACGGCAATTACATGACATCAGAAGACAACCACGAAATCC
	TCAAACTAAGATACGGCAAACTCAGAAAGGTTCAGAAATGGGCGCTAGATGCCCTAGAATCGACGAACGA
	CCGTGAAGTAATGGTATGGGTAGACGCGGAGGGAAACAGCGGTAAAACGTGGCTTACGGCCCATCTATGG
	GAAAGAGGGCAAGCATGCTACTGTCCACCTACTCTCTCAACGCCTAAGGAACTCATATCATGGGTTCATT
	CCGCATACAACAAGGAGCCGTTCATCATCATCGACGTACCGAGGACATGGAAATGGGATGACGCACTATA
	CACCGCGATCGAGACCATCAAAGACGGGCTAGTCTATGACCCTAGGTACTCCGCACACATGCGCAATATC
	CGTGGAGTCAAAGTGATGTGCATGACCAACACCATACCAAAATTGAGCAAATTATCGGAAGACCGTTGGG
	TGATATTCCGTCCAGAACACATGTTTGACCTTACGGAGGTACGCAACAGGGGGGGACACCCCCCCGTAGG
	ATCGGGCGGATGTAACCGCCCGAACCACCCCCCCCACAGATATATCCCCATCTCAGGTAGGCGGGGGCCT
	TTAACGTAA
	>NC_039070.1:c2427-1591 Human feces smacovirus 2 strain SmaCV2, complete genome
	ATGGACATCATGGCAACCATAGGCAGAACAGGATATTCAGGATTCGCCGAGATCATGGCGATAATAAGGG
	AACTCGACATACACAAATGGATAATCGGCGCAGAGGTAGGAGCAGGAGGATACCAGCATTGGCAATGTCG
	CTTCAAAACACGCCTATCCCCAGAAGAACGCATAGAGGGTCTAGAATGGGATCTAAAAACAGCCACTGTA
	AAACAAAAGAAACGCACAGTAGGACCAGCAGAACAAATGACCGAAAAACTACGCGCCCGTATCGGGGACG
	GCCCAAGCATATACACCGCAGAATGTTCCGACAATTGGGAGTATGAGGCGAAAGAAGGCGCCTATCTAGC
	GTCATGGGATACCATGAAGGTCCGTAGTACCCGCTTCGGTAAACCGTCATGGCAACAGGAAGTGGCCTTA
	CAGGCCTTAAGAGACACGAACGACCGTCAAGTGGTAGTTTGGTACGACCCGCAGGGAAACATCGGTAAAT
	CGTGGCTTACAAACCATCTATACGAACAGGGCCTAGCCTACTGCATTCCTGCAACAATGAACAACATCGA
	AGGCATCATAAAAACCGTAGCGAGCCTAGCGGTAAAGGACCGTGACATGGGGTATCCGCCGAGACCGTAC
	GTCATAATAGACATTCCAAGATCATGGAAATGGTCCGAGCAATTATACACGGCAATCGAAAGCATCAAAG
	ACGGACTGATTATGGACCCGAGATATTCCGCACAACCGATTAACATCCGCGGGGTCAAGGTCATGGTAAT
	GACTAACACCATGCCGAAGATAGACAAACTGTCCTCCGACAGATGGGTAATACATACCAATCCCTGA
	>KP233192.1:c2274-1546 Gorilla smacovirus isolate SF4, complete genome
	ATGACACAAACATGGATGTTGACCGTGCCGAGAAGGAAGACCGAGAAAGAGTGGATGGGCATCTACAAGT
	GGCTCCGTGATAACGATGTACACAAATGGACAGTGGCCATGGAAACGGGCAGCAACGGATACGACCACTG
	GCAAATCAGATTCCAAGTCGGCAAGACCTTCAAGCAGCTGAAAAAGGAATGGGGACCGAAGGCACACATC
	GAGGAGGCCTCCGACACATGGGAGTACGAGCGCAAGTCAGGCATGTTCTTCAGCAGCGATGATACGCCCG
	AGGTCAGAAAGTGCAGGTTCGGCCGCCTAAATTGGCGTCAGCGGACCATCGTACGCGCCGTACAAGACAC
	GAACGACCGCGAGATAGTGGTTTGGTATGACCCGGACGGAAATAAGGGCAAATCATGGCTTCTAGGGCAC
	CTCTACGAGACCGGGCAGGCATGGGTAATCCAAGCTCAAGATACGGTCAAAGGCATCATACAAGACTGTG
	CGTCCGAGTTCATCAACCACGGATGGAGGCCCATCGTAGTCATCGACATACCGCGCACATGGAAATGGAC
	GTCAGACCTCTATGTAGCGATTGAGCGCATCAAGGACGGGCTGATAAAGGACCCGAGGTACAACAGCAAG
	ACAGTGCACATCCGCGGTGTTAAGGTGTTGATAACGTGTAACACCATGCCAAAACGTGACAAGTTGTCCG
	CCGACCGGTGGGTAATCGTCGAGTTGTGA
	>KU043421.1:c2430-1654 Macaca mulatta feces associated virus 7 isolate cg1341, complete genome
	ATGACAAACAAAATCTACATGATCACAATGCCAAAAAACGGAAGAAACAAATACCTACTAAAAAACCTAA
	TCGAAACCAATGACTTACACAAATGGGCATACGGATACGAGATAGGCAAGAACGGATACAAACACATACA
	AGCAAGAATCCGCTGTCCTTTTGACTTCGACTACCTACAGGAATATTTCGGTCAAGCACACATCGAAGAA
	GCATCAGACGAATGGGATTACGAAACTAAGGGAGGAATCTATTTCACATCAGAGGATTGGGGAGAACGTC
	TAAAGCAACGCTACCTACCGCTAAAAGAAGTCCAAAATAAGGCGCTAGAGGGCCTAGAAGCGACAAACGA
	CCGTGAAGTATATGTGTGGTATGACGAAAAGGGAAATGCGGGTAAATCGTGGCTCTGCGGCCATCTATGG
	GAAACAGGAAAAGCATACGTCGTAGACTCCGACAAAGGCGAAACAATCAAAAAAGATGTAGCAAACGAAT
	ACATCAATCATGGATGGAGGCCATACGTTATCATAGATCTACCGAGAACTGCAAAATGGACAGACGAATT
	GTACTACGCCATCGAAAAAATCAAAGATGGACTGTTGAAAGACCCTAGGTACCAATCAAAAACTGTAAAC
	ATTCACGGCGTTAAAGTAATGGTCATGTGTAACCATCGGCCTAATGTAAGTAAACTGTCAGCCGATAGAT
	GGAAAATGTTTACGGGGGCAGCTGCCCCCGAACCCCCCGCAATGCAGACGGCGGGCGGGCTCTCTCGCTC
	TTCGTAA
	>KP264969.1:c2460-1714 Human smacovirus 1 isolate France/6/2008/2871, complete genome
	ATGACAGAGCCTAAATGGTACGATATAACCGTTTCTAAGGCAAAATGTCCTGAAGAAATACTACGGAAGT
	GGTTAGATGAAAATGGAGAAAGATATGCTTACGGAAGAGAACGAGGAGAAGACGGATATGAACATTTCCA
	AGTCAGAGTTGTATTACGCAATCCTACAAGCTGGGAAACAATGCGGGAAATATGGAAGCATAGTGGTCAT
	TGTAGCCCTACTAGTGTTAGAAATTTTGACTATGTTCTAAAAGAAGGTGACTTCGTATGTTCATGGATCA
	AAGTACCAGACGCTATCCGAAATGCTCAGTTAAGACCCTGGCAACAGCACTTAGTAGACCTGAAACAAAA
	CGACAGAGAAGTAGACTGTATTATAGACCTGCGTGGAAACACTGGAAAGTCGTTTGTTACAAAGTATATG
	TGTATGAAGAATATGGCAATCAATATTCCATCTGGTCTTACAGGGAAAGATATAATGCGTATGTGTATGA
	AACGAGCAAAGCTTGGTACATACATTTTCGACATACCACGGGCAGGAAGCAAGCAAGCAAAGGAAACATG
	GTCAGCAATTGAAAGCATCAAAAATGGGTACATGTGGGACGACAGGTACACATGGGAAGAAATGTGGATA
	GACAGTCCAAGAGTGTTTGTTTTTACAAATGAGTATCCAAAGTACGACTTGTTGTCAGAAGACCGGTTCA
	GGTTTTGGGCACCGGGCGAGCTAGGTCTAGTACAACTCGCGAAATAA
	>KP233176.1:c2465-1716 Human smacovirus 1 isolate France/8/2008/2449, complete genome
	ATGCCTAGTCCTAAATGGTATGATATAACCGTCTCAGCGGATAAGGTCCCTGAGAAGACAATGGTAGAAT
	GGCTAAACAAGTATTGCGAGAGGTATGCATATGGAAGAGAAACAGGAGAAAACGGATACAAACATTACCA
	AGTACGAATTGTACTTAAAGTTGGTGCAGATATCAGCGAAATGCGGAAAGTATGGTCTGCTTTTGGGCAT
	GTTAGCTGTACTAGCGTTAGAAATTTTGACTATGTTCTAAAAGAAGGCGACTATGTATGCTCGTGGATAA
	AAATACCAGAGAATATGAAGAATCCAGAGTTCAGACCGTGGCAGAGAGCCCTACTGGATCTAGAGCAAGA
	CGACAGACAAATAGATGTAATTATAGATTTACAAGGGAATTCAGGGAAGAGCTGGCTAACAAAATATTGC
	GCTCTGAAGATGAGAGCTATAAACGTGCCTTCCGGTTTAGAGGGCAAAGATATAATGCGTATGTGCTTGA
	AGAGGGGAGCGCAGAGTGGATTGTATATATTCGATATGCCCCGTGCCATAACGAAACAGAGCAAGAGCGT
	GTGGAGCGCTATCGAGAGTATAAAAAACGGGTACTTGTGGGACGACCGTTATACGTGGGAGGAGAAATGG
	ATAGATCCTCCGAGGATATGGGTGTTCACAAATGAGTATCCCAAATATGACTTGGTGTCGGAGGACAGGC
	TACGATTCTGGGCACCGACGCCGACGGGGCTCGTGAGTCTTGCACATTAA
	>KP233176.1:372-1349 Human smacovirus 1 isolate France/8/2008/2449, complete genome
	ATGACTAATTTCGTTTCTCAGAAGTTTCAGTGGTTTGTTGATTTACAGACTTCTTCAGATAGCATGCAGG
	TTGTTACTATTACTGCTGGTGGTCAGCGTGTGCGCAGAAGGTTACTTCCTTTTTTTGCTGCTTTCAAGTA
	CTATAAACTTGGATCAGTTTCTGTTAGGTTTGTTCCTGCCAGCACTCTCCCTGTGGATCCTACTGGCCTA
	TCGTATGCTGCTGGTGAAAATACAGTCGATCCCCGTGATCAGTTCAATCCGGGACTAGTCAGGATAACCA
	ATGGTGAGGACTTCAATATTGATACTGCTCTTCTTGCCGATGATACAGCATCTCAGAACATGTACTATCA
	GCTTATGTTAGATCCGCGCTGGTACAAATTCAATCTTCAGTCTGGATTCAGAAGAAAAGCTGTACCGCTG
	TACTGGTCGATAGGTCAGCTTCATCAGGATGTCTTCCCCGGTGCTGTTCAGAATTTACCTTCTATTACTA
	AGGATGCTACTTCTGGTCTTGTCAATTCCCGTTCTACTGGCACTCGTATCGACCATATTGAAGGTGGATA
	TGCTTCTTTCAATTTCTATTCAGGTTCTAGTCCGCATTCTATATTTCAGGTCGGTGGTAAAGATCGTATG
	GGCTGGATGCCTACTGATGCTTTCTATGATCCCGGCAATCCTGATCTTGCTCTTGGTTCTATGGCTCAGG
	TACCTGAGGTCGAGCTTCTCCGTGTTATTCTCCCCAAAGCTTACAAGACTAAGTTCTTCTACAGACTATA
	TATCGAAGAGACTGTTCACTTCAAAGGTCCGGTCAGCATGTATTCTACTAACTCTTCTGTAGCCGGTAGC
	TTTTATCCTCTCAATCAGGTGGACAGATTTATATATCCAGTCATGTTCGAGCTGGGAAGTACAACACAGG
	CTCCTGCCTTTGACCCTATCAATGGTTCTGACTGGCACAATGATGGCAATCAAGGAGGTGAGAACTGA
	>NC_039068.1:c2609-1740 Chimpanzee associated porprismacovirus 1 isolate DP152, complete genome
	ATGGGGCATATGTTCGGGTACACGTGCTTAAAAAGAGGTTGTCCACGACGGCCTCTCGATTATGCACTTG
	TTTACGGAGTTGGTATCAGTGGACATAATGACAACGATGGAACGCACCCACACGAACGCCGAGCTAATCC
	GTTGGTTCAAAATCTTCCGCGATCTCGATATTCACAAATGGGTTATCGGGCAGGAGGTCGGAGCAGGCGG
	GTACAAGCATTGGCAGGTCAGATGCAATGTGCGGGTTGTGAGCGTCCAGCAGTGGACGGCCTATCTACGG
	TCCGTATTCGGATGGGAAGGGGCTATCTCGATTCATACCGGAGGAGTGTTCGGATAAGTACGTCTACGAG
	ACGAAAGAGGGCAACTATTGGGCATCGTGGGATACGATGGGCGCACGTCAACAGCGAGTTCGGGAAAATG
	AGATGGAACCAAGAGGGGGCCTTAGAAGCCCTACAGAGGACGAACGACCGCGAGATAGTGGTATGGTACG
	ACCAAGACGGCAACATGGGCAAATCGTGGCTTTGTGGCCACCTTTACGAGACGGGAAAAGCGTACTACAT
	ACCGCCGTACATATCTACCATTCAATCCATGATTCAAACGGTCGCATCATTGGTCCTTCAGGATCGTGAA
	GCAGGTTATCCCCCGCGCCCCCTAATCGTCATCGACATTCCACGTTCGTGGAAATGGTCAACCGAGCTAT
	ACACGGCAATAGAGGCCATCAAGGACGGCTTGATAATGGACCCGCGTTACGGAGCACGGCCCGTCAACAT
	CCACGGCACAAAGGTGATCGTGCTAACCAACACGAAGCCGAAGCTCGACAAGCTTTCAGAGGACAGATGG
	GTTCTTTACGACCCACTACTCTACATGTGA
	>NC_026252.1:c2460-1714 Human smacovirus 1 isolate France/12/2008/3454, complete genome
	ATGACAGAGCCTAAATGGTACGATATAACCGTTTCTAAGGCAAAATGTCCTGAAGAAATACTAAGGAAGT
	GGTTAGATGAAAATGGAGAAAGATATGCTTACGGAAGAGAACGAGGAGAAGACGGATACGAACATTTCCA
	AGTCAGAGTTGTATTACGCAATCCTACAAGCTGGGAAACAATGCGGGAAATATGGGGGCATAGTGGTCAT
	TGTAGCCCTACTAGTGTTAGAAATTTTGACTATGTTCTGAAAGAAGGTGACTTCATATGTTCATGGATCA
	AAGTACCAGACGCTATCCGAAATGCTCAGTTAAGACCCTGGCAACAGCACTTAGTAGACCTGAAACAAAA
	CGACAGAGAAGTAGACTGTATTATAGACCTGCGTGGAAACACTGGAAAGTCGTTTGTTACAAAGTATATG
	TGTATGAAGAATATGGCAATCAATATTCCATCTGGTCTTACAGGGAAAGATATAATGCGTATGTGTATGA
	AACGAGCAAAGCTTGGTACATACATTTTCGACATCCCAAGAGCAGGAAGCAAGCAAGCAAAGGAAACATG
	GTCAGCAATTGAAAGCATCAAAAATGGGTACATGTGGGACGACAGGTATAGCTGGGAAGAAATGTGGATA
	GAAAGTCCAAGAGTGTTTGTTTTTACAAATGAATATCCAAAATACGACCTGCTGTCAGAAGACCGGTTCA
	GGTTTTGGGCACCGGGCGAGCTAGGTCTAGTACAGCTCGCGAAATAA
	>MH500342.1:c785-30 Porcine associated porprismacovirus isolate 17489x95_4448, complete genome
	ATGACCAAAACATGGATGTTAACGGTACCGCGCAACAACACCGCCAGAGAATGGGTAGCCATATCCAAGT
	GGCTCCGCGATAACGATGTACACAAATGGACATGCGGAATGGAGACCGGCTCCAACGGATACGACCACTG
	GCAGATCAGGTTACAGGTCAACAAGGACTTCGAGACCATGAAAGCCGAATGGGGGCAGAAGGCACACATT
	GAGGAGGCCTCCGATGTTTGGGACTATGAACGCAAATCCGGAATGTTCTTCTCGAGCGAGGACACGCCCG
	AGGTCCGCAAGTGCAGGTTCGGACGCCTAAATTGGCGTCAGAAAGCCATCGTACAGGCCGTACAAGCCAC
	GAACGACCGCGAGGTAGTGGTTTGGTATGACCCGGACGGAAATAAGGGCAAATCGTGGCTTCTCGGGCAC
	CTCTACGAGACCGGGCAAGCGTGGGTCGTGCAGGCTCAAGACACCGTCAAAGGGATCATACAAGACGTGG
	CATCGGAATACATCAATCACGGATGGAGGCCCATCGTAGTCATCGACATACCGCGCACTTGGAAGTGGAC
	ATCCGACCTGTACGTAGCAATAGAGCGCATCAAGGACGGGCTGATCAAGGACCCGAGGTACTCATCCAAA
	ACAGTACACATCCGCGGTGTTAAGGTTCTGGTAACGTGTAACACCATGCCAAAGTTGGACAAGTTGTCCG
	CTGATCGGTGGGTGTTTCCGGACATCGAACCGATGCAAACGTGGTCGCCATGTTAA
	>MH500318.1:c845-6 Porcine associated porprismacovirus isolate 17499x89_1156, complete genome
	ATGTCAAACAAGGTTTACATGGCAACAATTCCGCACTCGGGAATGACAAAACGGGCGTTCTTCAACATGA
	TAAGGAACTTCGACATCCACAAATGGACCTATGCAGTCGAAAGGGGACGTGGTGGCTACAAGCACATCCA
	ATGCAGGTTCAGAACAAACAAATCATTCGAGGAAATAAGACGCGCGTTAATATGCGGGCACATCGAAGAA
	GCGAGCGATACTTGGGAATATGAAAAAAAAGACGGCAACTACATGACCTCCGAAGACAACCACGAAATCC
	TCAAACTCCGCTACGGCAAACTCACAAAGGTCCAGGAATGGGCGCTAACGCTACTAGAATCGACGAACGA
	CCGTGAAGTGGTAGTATGGGTAGACAAAGACGGAAACAGCGGTAAAACGTGGCTTACGGCCCATCTGTGG
	GAACGCGGGCAAGCATGCTACTGTCCACCAACTCTCTCAACGCCCAAAGAACTCATATCATGGGTACATT
	CCGCCTACAATCACGAACCGTTCATCATTATCGACATACCAAGAACATGGAAATGGGATGACGCACTATA
	CACCGCAATCGAGACCATCAAAGACGGGCTAGTCTATGACCCTAGGTACTCCGCACACATGCGCAATATC
	CGTGGCGTCAAAGTCATGTGTATGACCAACACAGAGCCCAAAACATCGAAGCTCTCCGAAGATAGATGGG
	TGATGTACCGTCCTAGTAACCTGTTCGAGACGGCGGAGTTACGCAACTCCAGGGGGGACACCCCCCGTAT
	CGCATCAGAGATGCGAAATCCCCCCCGGTCCGGTAAGCGGGGGACCAAGGGGCGGAGGCCTTCATCGTAA
	>MH545524.1:c808-32 Fly associated circular virus 3 isolate Nevis_I1022-I77_E7, complete sequence
	ATGGATGCTCAACGTAGATATAAATTTCGACACACCCTCGCATCAACCATGACACAAACATGGATGTTAA
	CCGTGCCGAGAAGGAAGACCGCCAAAGAGTGGATGGGCATCTACAAGTGGCTCCGTGACAACGATGTACA
	CAAATGGACAGTGGCCATGGAAACGGGCAGCAACGGATACGACCACTGGCAGATAAGGTTCCAAGTCGGC
	AAGACCTTCAAGCAACTCAAGAAGGAATGGGGGGACAAGGCACACATCGAGGAGGCCTCCGACACATGGG
	ACTACGAACGCAAATCCGGCATGTTCTTCAGCAGCACCGACACACCCGAGGTTAGAAAGTGCAGGTTCGG
	AAGGCTAAATTGGCGTCAGGAAGCCGTCGTACAGGCCGTACAAGCCACGAACGACCGCGAGGTAGTGGTG
	TGGTATGACCCGGACGGAAATAAGGGCAAATCGTGGCTCCTAGGGCACCTCTACGAGACCGGGCAAGCGT
	GGGTTGTTCAGGCTCAAGACACCGTCAAAGGGATCATACAGGACGTCGCATCCGAGTACATCAACCACGG
	ATGGAGGCCTATCGTAGTCATCGACATTCCGCGCACATGGAAGTGGACATCCGACCTCTACGTAGCCATC
	GAGCGCATAAAGGACGGCCTCATCAAGGACCCGAGGTACAGCAGCAAGACAGTACACATCCGCGGTGTTA
	AGGTTCTGGTGACGTGTAGCACCATGCCCAAACTCGATAAGTTGTCGGCCGATAGATGGGTAATCATCGA
	CCTGTGA
	>MH500294.1:c815-30 Porcine associated porprismacovirus isolate 17668x69_223, complete genome
	ATGACACACACATGGATGTTGACAGTGCCGAGACGGAAGACCGCAAGAGAGTGGATGGGCATATCCAAGT
	GGCTCCGCGATAACGATGTACACAAATGGACAGTGGCCATGGAAACCGGCTCCAACGGATACGATCACTG
	GCAGATCAGGTTCCAAGTCAACAAGACCTTCAAGCAACTCAAAAAGGAATGGGGACCCAAGGCACACATC
	GAGGAGGCCTCCGACACATGGGATTACGAGCGCAAGTCGGGTATGTTCTTCTCGAGCGAGGACACGCCCG
	AGGTCCGCAAGTGCAGGTTCGGCAGGCTCACATGGCGTCAGGAAGCCGTCGTAGAGGCCGTCAGAGGCTC
	GAACGACCGTCAGATAGTGGTTTGGTATGACCAACACGGAAACGCGGGCAAATCGTGGCTTCTCGGGCAT
	CTCTACGAGACCGGGCAAGCGTGGGTCGTGCAGGCTCAAGACAGCGTCAAAGGCATCATACAGGACTGCG
	CGTCCGAATACATACAGCACGGATGGCGGCCATTCGTAGTCATCGACATACCACGCAGTTGGAAATGGAC
	ACCGGAACTGTACATAGCCCTCGAACGCATCAAGGACGGGCTGATCAAGGACCCGAGGTACGGCAGCAAG
	ACCGTGCACATCCGCGGAGTCAAGGTCCTTGTAACGTGCAACACCAAGCCCAAGTTAGACAAGTTGTCCG
	CAGATCGGTGGGTGATCATGGACATGGACACGTTAGAGGCAACGTGTGCGGCAATGGAAGTAGCCGACAG
	AATTTGGGATGACTAA
	>KP233186.1:c2459-1713 Human smacovirus 1 isolate Virginia/2/2012/Chesapeake/J23, complete genome
	ATGACAGAGCCTAAATGGTACGATATAACCGTTTCTAAGGCAAAATGTCCTGAAGAAATACTACGGAAGT
	GGTTAGATGAAAATGGAGAAAGATATGCTTACGGAAGAGAACGAGGAGAAGACGGATACGAACATTTCCA
	AGTCAGAGTTGTATTACGCAATCCTACAAGCTGCGAAACAATGCGGGAAATATGGAGGCATAGTGGTCAT
	TGTAGCCGTACTAGTGTTAGAAATTTTGACTATGTTCTAAAAGAAGGCGACTATGTATGCTCGTGGATAA
	AAATACCAGACGCTATCCGAAATGCTCAGTTAAGACCCTGGCAACAGCAATTAGTAGACCTGAAACAAAA
	CGACAGAGAAGTAGACTGTATTATAGACGTGCGTGGAAACACTGGAAAGTCGTTTGTTACAAAGTATATG
	TGTATGAAGAATATGGCAATCAATATTCCATCTGGTCTTACAGGGAAAGATATAATGCGTATGTGTATGA
	AACGAGCAAAGCTTGGTACATATATTTTCGACATCCCAAGAGCAGGAAGCAAGCAAGCAAAGGAAACGTG
	GTCAGCAATTGAAAGCATCAAAAATGGGTACATGTGGGACGACAGGTACACATGGGAAGAAATGTGGATA
	GACAGTCCAAAAGTGATTGTTTTTACAAATGAATATCCAAAGTACGATCTGTTGTCAGAAGACCGGTTCA
	GGTTTTGGGCACCGGGCGAGCTAGGTCTAGTACAACTCGCGAAATAA
	>KP233183.1:c2452-1706 Human smacovirus 1 isolate Oregon/8/2011/Portland/D56, complete genome
	ATGACAGAGCCTAAATGGTACGATATAACCGTTTCTAAGGCAAAATGTCCTGAAGAAATACTAAGGAAGT
	GGTTAGATGAAAATGGAGAAAGATATGCTTACGGAAGAGAACGAGGAGAAGACGGATACGAACATTTCCA
	AGTCAGAGTTGTATTACGCAATCCTACAAGCTGGGAAACAATGCGGGAAATATGGAGGAATAGTGGTCAT
	TGTAGCCCTACTAGTGTTAGAAATTTTGACTATGTTCTAAAAGAAGGTGACTTCGTATGTTCATGGATCA
	AAGTACCAGACGCTATCCGAAATGCTCAGTTAAGACCCTGGCAACAGCACTTAGTAGACCTGAAACAAAA
	CGACAGAGAAGTAGACTGTATTATAGACCTGCGTGGAAACACTGGAAAGTCGTTTGTTACAAAGTATATG
	TGTATGAAGAATATGGCAATCAATATTCCATCTGGTCTTACAGGGAAAGATATAATGCGTATGTGTATGA
	AACGAGCAAAGCTTGGTACATACATTTTCGACATCCCACGGGCAGGAAGCAAGCAAGCAAAGGAAACATG
	GTCAGCAATTGAAAGCATCAAAAATGGGTACATGTGGGACGACAGGTACACATGGGAAGAAATGTGGATA
	GACAGTCCAAGAGTGTTTGTTTTTACAAATGAGTATCCAAAATACGATCTGCTGTCAGAAGACCGGTTCA
	GGTTTTGGGCACCGGGCGAGCTAGGTCTAGTACAACTCGCGAAATAA
	>MH500295.1:c865-32 Porcine associated porprismacovirus isolate 17489x17_965, complete genome
	ATGACCTTTGTTGTATCTCATTGTCAATCACCGTGCAACATTGCACAATTATGTACATGGATGCTCAACG
	TACATAAAAATATCGGACACCACCATGCCGAAGGCATGACACAAACATGGATGTTAACAGTGCCGAGAAG
	GAAGACCGCAAAAGAGTGGATGGGAATCTACAAATGGCTCCGCGATAACGATGTACACAAATGGACAGTG
	GCCATGGAAACCGGCTCCAACGGATACGATCACTGGCAGATCAGGTTCCAAGTCGGCAAGACCTTCAAGC
	AACTGAAAAAGGAATGGGGACCCAAGGCACACATCGAGGAAGCCTCCGACACATGGGATTATGAGCGCAA
	GTCAGGAATGTTCTTCTCGAGCACCGACACACCCGAGGTCCGCAAGTGCAGGTTCGGCCACCTAAATTGG
	CGTCAGGAAGCCGTCGTACGCGCCGTACAAGCCACGAACGACCGCGAGATAGTGGTTTGGTATGACCCGG
	ACGGAAATAAGGGCAAATCGTGGCTCCTCGGGCACCTCTACGAGACCGGGCAAGCGTGGGTCGTGCAGGC
	TCAAGACACCGTCAAGGGCATCATACAGGACGTGGCATCGGAATACATCAATCACGGATGGAGGCCCATC
	GTAGTCATCGACATACCGCGCACATGGAAGTGGACATCCGACCTGTACGTTGCCATCGAGCGCATAAAGG
	ACGGGCTCATCAAGGACCCGAGGTACTCGTCCAAAACCGTACATATCCGTGGTGTTAAGGTTCTCATCAC
	GTGTAACACGATGCCAAAACTCGATAAGTTGTCGGCCGACCGTTGGGTAATCGTCGACCTGTGA
	>KU043428.1:c2479-1436 Macaca mulatta feces associated virus 9 isolate cg4629 cap and rep genes, complete cds
	TTGTGCTGGCTGTACAAATTCGCACCGAAGCCCATACCAGCACCGGCAAGAGTGGACAAAGCCAGCAGAG
	GCAGCATCAATAGTGCCTCCAGAAATAGTTACCATATCTGCCATACCTGCGAGACCTTCCGCGGCTGCGG
	TAGCCTTTCCTGTAGTACCCTTTTCCGTACCTCATTGTTCATCACCGTGCAACATTGCACAATTATGTAC
	ATGGCTGCTCAAACTAATTATAAATTTCGGCAAAGGCTGCAATCAATCATGACACACACATGGATGTTGA
	CAGTGCCGAGAAGGAAGACCGCAAGAGAGTGGATGGGCATATCCAAGTGGCTCCGCGATAACGATGTACA
	CAAATGGACAGTGGCCATGGAAACGGGAGACAACGGATACGATCACTGGCAGATCAGGCTGCAAGTCAAC
	AAGACCTTCAAGCAGCTGAAAAAGGAATGGGGACCCAAGGCGCACATCGAAGAGGCCTCCGACACATGGA
	ACTACGAACGCAAGTCGGGGCTGTTCTTCTCGAGCAACGACACACCCGAGGTACGCAAGTGCCGCTTCGG
	CAGGCTCACATGGAGGCAGCAAGCCGTCGTACAGGCCGTACAAGGCTCGAACGACCGTCAGATAGTGGTT
	TGGTATGACCCGAACGGAAACGCGGGCAAATCGTGGCTTCTAGGGCACCTCTACGAGACCGGGCAGGCAT
	GGGTCGTGCAGGCTCAAGACACCGTCAAGGGCATCATACAGGATTGCGCATCCGAATACATACAGCACGG
	ATGGCGGCCATTCGTAGTCATCGACATACCCCGCAGCTGGAAATGGACACAGGAACTGTACGTGGCCCTC
	GAACGCATCAAGGACGGGCTGATCAAGGACCCGCGGTACGGCAGCAAAACCGTGCACATCCGCGGTGTAA
	AGGTCCTCGTAACGTGCAACACCAAACCCAAGTTGGACAAGTTGTCCGCTGATCGGTGGGTGATCATGAA
	CATGAACACCCTCGAAGCAGAGTGTGCGGCAATGGAAGTAGCCGACAGAATTTGGGAGGACTAA
	>MH500323.1:c805-32 Porcine associated porprismacovirus isolate 17668x74_900, complete genome
	ATGATCAACGTAGATAAAAATATCGGGCACAACCATGCCGAAGGCATGACACAAACATGGATGTTAACCG
	TGCCAAGAAGGAAGACCGCCAGAGAATGGATGGGCATCTACAAATGGCTCCGCGATAACGATGTACACAA
	ATGGACAGTGGCCATGGAAACCGGCTCCAACGGATACGACCACTGGCAGATCAGGTTCCAAGTCGGCAAG
	ACCTTCAAGCAACTCAAAAAGGAATGGGGACCCAAGGCACACATCGAGGAGGCCTCCGACACATGGGATT
	ACGAGCGCAAGTCAGGGATGTTCTTCTCGAGCACCGACACACCCGAGGTCCGCAAGTGCAGGTTCGGCAG
	GTTAAATTGGCGTCAGGAAGCCGTCGTACAGGTCGTACAAAGGACGAACGACCGCGAGATAGTGGTTTGG
	TATGACCCGGACGGGAATAAGGGAAAATCGTGGCTTCTCGGGCACCTCTACGAGACCGGGCAGGCATGGG
	TCGTGCAGGCGCAGGATACCGTCAAGGGCATCATACAGGACGTGGCATCCGAGTACATCAACCACGGATG
	GAGGCCCATCGTAGTCATCGACATACCGCGCACATGGAAATGGACATCCGACCTGTACGTTGCCATCGAA
	CGCATCAAGGACGGGCTGATAAAGGACCCGAGGTACTCATCCAAAACCGTACACATCCGTGGTGTTAAGG
	TTCTCATCACATGTAACACCATGCCAAAACTCGATAAGTTGTCGGCCGACCGTTGGGTAATCGTCGACCT
	GTGA
	>MH500293.1:c865-32 Porcine associated porprismacovirus isolate 17499x77_1763, complete genome
	ATGACCTTTGTTGTACCTCATTGTCAATCACCGTGCAACATTGCACAATTATGTACATGGTTGCTCAACG
	TACATAAAAATATCGGACAACACCATGCCGAAGGCATGACACAAACATGGATGTTGACAGTGCCGAGACG
	CAAGACCGCAAGAGAGTGGATGGGCATCTACAAATGGCTCCGCGATAACGATGTACACAAATGGACAGTG
	GCCATGGAAACCGGCTCCAACGGATACGATCACTGGCAGATCAGGTTCCAAGTCGGCAAGACCTTCAAGC
	AGCTGAAAAAGGAATGGGGACCCAAGGCACACATCGAGGAGGCCTCCGACACATGGGATTACGAGCGCAA
	GTCGGGTATGTTCTTCTCGAGCACCGACACGCCCGAGGTCCGTAAGTGCAGGTTCGGACACCTAAATTGG
	CGTCAGGAAGCCGTCGTACGCGCCGTACAAGCCACGAACGACCGCGAGATAGTGGTTTGGTATGACCCGG
	ACGGAAACAAGGGCAAATCATGGCTTCTCGGGCACCTCTACGAGACCGGGCAGGCATGGGTCGTACAGGC
	GCAGGATACCGTCAAGGGAATCATACAGGACGTAGCATCCGAGTACATCAACCACGGATGGCGGCCCATC
	GTAGTCATCGACATACCGCGCACATGGAAGTGGACATCCGACCTGTACGTAGCCATCGAGCGCATCAAGG
	ACGGGCTGATCAAGGACCCGAGGTACTCGTCCAAAACCGTACACATCCGTGGTGTTAAGGTTCTCATCAC
	GTGTAACACGATGCCAAAACTCGATAAGTTGTCGGCCGACCGTTGGGTAATCGTCGACCTGTGA
	>NC_039061.1:c2460-1714 Human associated huchismacovirus 1 isolate Oregon/6/2011/GottageGrove/5A1, complete genome
	ATGACAGAGCCTAAATGGTACGATATAACCGTTTCTAGAGCAAAATGTCCTGAAGAAATACTAAAGAAGT
	GGTTAGATGAAAATGGAGAAAGATATGCTTACGGAAGAGAACGAGGAGAAGACGGATACGAACATTTCCA
	AGTCAGAGTTGTATTACAAAATCCTACAAGCTGGGAAACAATGCGGGAAATATGGGGGCATAGTGGTCAT
	TGTAGCCCTACTAGTGTTAGAAATTTTGACTATGTCCTAAAGGAAGGTGATTATGTATGCTCGTGGATAA
	AAATACCAGACGCTATCCGAAATGCTCAATTAAAACCCTGGCAACAGCACTTAGTAGACCTGAAACAAAA
	CGACAGAGAAGTAGACTGTATTATAGACATACGTGGAAACACTGGAAAGTCGTTTGTTACAAAGTATATG
	TGTATGAAGAATATGGCAATCAATATTCCATCTGGTCTTTCAGCGAAAGATATAATGCGTATGTGTATGA
	AACGAGCAAAGCTTGGTACATACATTTTCGACATCCCAAGAGCAGGAAGTAAGCAAGCAAAAGAAACATG
	GTCAGCCATTGAAAGCATCAAAAATGGGTACATATGGGACGACAGGTACACATGGGAAGAAATGTGGATA
	GACAGTCCAAGAGTGTTTGTTTTTACAAATGAGTATCCAAAATATGACCTGTTGTCAGAAGACCGGTTCA
	GGTTCTGGGCACCGGGCGAGCTAGGTCTAGTACAGCTCGCGAAATAA
	>KP233188.1:c2452-1706 Human smacovirus 1 isolate Virginia/12/2011/Albemarle/G16, complete genome
	ATGACAGAGCCTAAATGGTACGATATAACCGTTTCTAAGGCAAAATGTCCTGAAGAAATACTAAGGAAGT
	GGTTAGATGAAAATGGAGAAAGATATGCTTACGGAAGAGAACGAGGAGAAGAAGGATACGAACATTTCCA
	AGTCAGAGTTGTATTACGCAATCCTACAAGCTGGGAAACAATGCGGGAAATATGGGGGCATAGTGGTCAT
	TGTAGCCCTACTAGTGTTAGAAATTTTGACTATGTTCTAAAAGAAGGTGACTTCGTATGTTCATGGATCA
	AAGTACCAGACGCTATCCGAAATGCTCAGTTAAGACCGTGGCAACAGCACTTAGTAGACCTGAAACAAAA
	CGACAGAGAAGTAGACTGTATTATAGACCTGCGTGGAAACACTGGAAAGTCGTTTGTTACAAAGTATATG
	TGTATGAAGAATATGGCAATCAATATTCCATCTGGTCTTACAGGGAAAGATATAATGCGTATGTGTATGA
	AACGAGCAAAGCTTGGTACATACATTTTCGACATCCCAAGAGCAGGAAGCAAGCAAGCAAAGGAAACATG
	GTCAGCCATTGAAAGCATCAAAAATGGGTACATGTGGGACGACAGGTACACATGGGAAGAAATGTGGATA
	GACAGCCCAAGAGTGTTTGTTTTTACAAATGAGTATCCAAAGTACGACTTGTTGTCAGAAGACCGGTTCA
	GGTTTTGGGCACCGGGCGAGCTAGGTCTAGTACAACTCGCGAAATAA
	>NC_021204.1:c2442-1627 Porcine associated porprismacovirus 3 isolate 3L7, complete genome
	ATGTCAAACAAAGTCTACATGGCAACAATTCCGCACTCGGGAATCACAAAACGGGCATTCTTCAAGATGA
	TACGCGACTTCGACATCCACAAATGGGTGTACGCAGTCGAGCGGGGACACGGAGGCTACAAGCACATCCA
	ATGCAGGTTCAGAACAAACAAAAGTTTTGATCAAATCAGGCACGCACTCATCTGCGGGCACATAGAAGAA
	GCTAGCGATCAATGGGAGTACGAGAAGAAAGACGGCAACTACATGACCTCCGAGGACAACCACGAAATCC
	TCAAACTCAGGTACGGCAAGCCTACAAAGGTTCAGGAATGGGCGATGACGCTACTAGAATCAACGAACGA
	CCGTGAAGTGGTAGTATGGGTCGACAAAGACGGAAACAGCGGTAAAACGTGGCTTACGGCCCATCTGTGG
	GAAAGAGGGCAAGCATGCTATTGTCCACCTACTCTCTCGACACCAAAGGAGTTGATCTCATGGGTACATT
	CAGCCTACGATCAAGAGCCGTACATCATCATCGACATACCGAGAACATGGAAATGGGATGACGCACTCTA
	CACAGCGATCGAAACGATCAAAGACGGACTAGTCTACGATCCACGCTACTCCGCACACATGCGCAATATC
	CGTGGGGTCAAGGTCATGTGCATGACGAACACTGAACCGAAGTTGTCGAAACTATCCGAAGATAGATGGG
	TGATGTACCGTCCTAGTAACCTGTTCGAGACGGCAGAGTTGAGAAACAGGGGGGGGACACCCCCCCGCAG
	ATCGAGCGGATGTAACCGCTCGAACCTCTCCCCCCCGGTCCGGTAA
	>NC_039057.1:1-786 Camel associated drosmacovirus 1, complete genome
	ATGACAAATCCTACATGGTTTTGTGGTACAATCTGGAAACACCTTACCGAATGGACAATGGAACAACTGG
	CGGAGTGGTTCAAGCAACACCACGCCAAAGAGGGAGTCATAGGACTGGAAATCAGCCCGACTTCTGGAAA
	GGAACACTACCAATTCAAAATTCACTTGGATCGTGGAGAGACATTAGAGGGATGGAAAGCCCTGATAGGG
	CCTATGGGTCACATCGAGATAGCCGTAGACAAGAATTTCAGCGGTTACGAGGAGAAAGACGGCAATTTCA
	TCAAGTGGCCGACAAGCCCGTTGGAGAAGTACAAGAGTCTGAAGTTGAGAACATGGCAAATCGACGTAGT
	GGAAACATTCGAGAGGCAGGATGACCGCCGCATCTTGGTAGTCGTGGACAAGCAGGGCGGGAACGGGAAA
	TCCTATCTGTCGCGCTTCATGGAAGCCACAGGCAAAGCGGACGTCTGCCCAGTGATATCGGACGAGTACA
	ACGACTACTCCGCATACTGCTTAGACAATCCCTGCAAGGGATACGTATTCGACCTACCGAGGGCAACGAG
	CATCAAGAGACGTTCGGCCATGTGGATGGGCATAGAGCAAATCAAGAACGGCCTACTGTACGAGAAAAGA
	TACAGACCTCGCAAGATGTGGATAGAACCGCCCAAGGTACTGGTATTCACAAATGACGATGTACCGTGGG
	ACATGTTGAGCCGTGACAGATGGGAAGCATACGAACTATACAACGGACAACTGTTCCTACTGAAACCACC
	AAACGACACCGAGTAA
	>KP233179.1:c2457-1711 Human smacovirus 1 isolate France/1/2009/3663, complete genome
	ATGCCTAGTACTAAGTGGTACGACATAACAGCGTCTAAAGAGAAATTACCAAGAAGTATTTTAGAAAAAT
	GGTTAAACGAAAGATGCGAAAGATGGGCTTATGGAAATGAAGTTGGAGAAGGAGGATATGAACACTATCA
	AATAAGAATAGTACTAAAAGAACCCACGGATGAATATGAAATGAGAAAAATGTGGGCAGCATTCGGACAC
	GTAAGCCCAACACATGTAAGAAATTTTGACTATGTTCTAAAGGATGGTGATTTTGTATGCTCTTGGATAA
	AATACCCAGAGTCAATGGTGAATCCTACATTCAGAGCATGGCAACAATGCTTGTTAGAGCTGGAGCAATC
	AGACAGGGAAATAGACGTAATAATAGACTTGAAAGGAAACACAGGAAAATCATGGATAACAAAATATCTA
	GCGCTGAAAAACAAGGCAACAAACGTGCCATCTGGTTTGGAAGCGAAAGATATAATGCGTATGTGTTTAA
	AGAGGCCAACAACTGGCTGGTATATTTTCGACATGCCCCGTGCGAGCTCCAAACAGGCAAAGAGTACATG
	GAGCGCTATAGAAAGCATCAAGAACGGTTACCTGTGGGACGACAGGTACACATGGGAAGAGAAATGGATC
	GAACCGCCGAAGGTAACGGTATTCACAAACGAGTATCCAAAATACGACTTGGTGTCAGAAGACCGACTGC
	GCATGTGGGCGCCAACAGAAACAGGGCTTGTTGCACTAGCGAAATAA
	>MH617253.1:c2386-1577 Macaque stool associated virus 12 isolate ctbb70, complete genome
	ATGACAAACAAAGTCTATATGGCAACAATTCCGCACTCGAGCGTGACTAAAAGGGCATTCTTCCAAATGA
	TACGCGACTTCGATATCCACAAATGGGTTTACGCAGTCGAGAAGGGGAGAGGGGGCTACAAACACATCCA
	ATGCAGATTTAGGACAAACAAATCCTTCGATGAAATCCGTAGGGCACTCATATGCGGACACATCGAGGAG
	GCTAGCGATACTTGGGAGTATGAGAAGAAAGACGGAAACTACATGACATCCGACGACAACCACGAAATCC
	TCAAGCTCAGATACGGCAAACTCACAAAGCTCCAGGAATGGGCGCTAGTGCTCCTAGAATCGACAAATGA
	CCGTGAGGTGGTAGTTTGGGTAGACAAAGACGGAAACTCTGGTAAAACGTGGCTTACGGCCCATCTATGG
	GAGAGGGGGCAAGCGTGCTACTGTCCGCCTACTCTCTCAACACCGAAGGAACTCATCTCATGGGTACACT
	CCGCCTACAACAAGGAACCGTACATCATAATCGACGTGCCGAGGACCTGGAAGTGGGATGACGCACTCTA
	TACCGCCATCGAGACCATCAAGGACGGGCTAGTCTATGACCCTAGGTACTCCGCACATATGCGTAACATC
	CGTGGAGTCAAGGTTATGTGCATGACGAACACCGAACCAAAACTTAGCAAACTGTCTGAAGACAGATGGG
	TGATGTACCGTCCTAGCAACGTGTACGAGACGGCAGAGATCCGCAACAAGCGGGGGAGGTCCCCCGTGCC
	CCCCTCAAGTAAGCGGGGGACTAAGGGCGGGGGCCTTTAA
	>KC545228.1:c2442-1627 Porcine stool-associated circular virus 3 isolate 4L13, complete genome
	ATGTCAAACAAAGTCTACATGGCAACAATTCCGCACTCGGGAATCACAAAACGGGCATTCTTCAAGATGA
	TACGCGACTTCGACATCCACAAATGGGTGTACGCAGTCGAGCGGGGACACGGAGGCTACAAGCACATCCA
	ATGCAGGTTCAGAACAAACAAAAGTTTTGATCAAATCAGGCACGCACTCATCTGCGGGCACATAGAAGAA
	GCTAGCGATCAATGGGAGTACGAGAAGAAAGACGGCAACTACATGACCTCCGAGGACAACCACGAAATCC
	TCAAACTCAGGTACGGCAAGCCTACAAAGGTTCAGGAATGGGCGATGACGCTACTAGAATCAACGAACGA
	CCGTGAAGTGGTAGTATGGGTCGACAAAGACGGAAACAGCGGTAAAACGTGGCTTACGGCCCATCTGTGG
	GAAAGAGGGCAAGCATGCTACTGTCCGCCTACTCTCTCGACACCAAAGGAGTTGATCTCATGGGTACATT
	CCGCCTACGATCAAGAGCCGTACATCATCATCGACATACCAAGAACATGGAAATGGGATGACGCATTGTA
	CACAGCGATCGAGACGATCAAAGACGGGCTAGTCTACGACCCGCGCTACTCAGCACACATGCGCAATATC
	CGTGGAGTCAAGGTCATGTGCATGACAAACACAGAACCGAAGTTGTCGAAACTATCCGAAGATAGATGGG
	TGATGTACCGTCCTAGTAACCTGTTCGAGACGGCAGAGTTGAGAAACAGGGGGGGGACACCCCCCCGCAG
	ATCGAGCGGATGTAACCGCTCGAACCTCTCCCCCCCGGTCCGGTAA
	>MH170061.2:c2233-1373 Porcine associated porprismacovirus 3 isolate 12/RS/BR, complete genome
	ATGGCAAACAAAGTCTATATGGCAACAATTCCGCACTCGGGAATCACAAAAAGGGCATTCTTCAAAATGA
	TACGCGACTTCGACATCCACAAATGGACGTATGCAGTCGAAAAAGGAAGAGGAGGCTACAAACACATCCA
	ATGCAGGTTCAGGACCAACAAAAGCTTCGATCAAATCAAAAACGCATTGATCCTTGGACACATAGAAGAA
	GGATCGGACACATGGGAATACGAAAAGAAAGACGGAAAATACATGACGGGAGACGACAACCACGAAATCC
	TAAAACTACGGTTCGGCAAACTCACAAAGGTCCAGAAATGGGCGCTAGACACCCTAGAAACGACGAACGA
	CCGTGAGGTGGTAGTTTGGGTCGACTCGGAGGGAAACAGCGGTAAAACGTGGCTTACAGCCCATCTATGG
	GAAATCGGAAAAGCATGCTATTGTCCGCCTACTCTATCAACGCCAAAAGAGCTCATATCATGGGTACATT
	CCGCCTACAACAAGGAGCCGTACATAATCATCGATATACCGAGAACATGGAAATGGGATGAAGCATTATA
	CACCGCGATCGAGACAATCAAAGACGGACTTGTTTACGACCCTAGGTACAGCGCACACATGAGAAATATA
	CGCGGAGTCAAAGTAATGTGCATGACCAACACCATGCCAAAATTGAGCAAATTATCGGAAGACCGTTGGG
	TGATATTCCGTCCAGAACACATGTTTGACCTTGCGGAGGTCCGCAACAGGGGGGGACACCCCCCCGTAGG
	ATCGGGCGGATGTAACCGCCCGAACCACCCCCCCCACAGATATGTACCCCTATCAGGTAGGCAGGGGCAA
	GGGCGGGGGCCTTTAACGTAA
	>MH500339.1:c797-42 Porcine associated porprismacovirus isolate 17668x29_1951, complete genome
	ATGACACACACATGGATGTTAACAGTGCCGAGACGGAAGACCGCAAGAGAGTGGATGGGCATATCCAAGT
	GGCTCCGCGATAACGATGTACACAAATGGACAGTGGCCATGGAAACAGGCTCCAACGGATACGATCACTG
	GCAGATCAGGTTCCAAGTCAACAAGACCTTCAAGCAACTCAAAAAGGAATGGGGACCCAAGGCACACATC
	GAGGAGGCATCCGACACATGGGATTACGAGCGCAAGTCGGGTATGTTCTTCTCGAGCGAGGACACACCCG
	AGGTCCGCAAGTGCAGGTTCGGCAGGCTCACATGGCGTCAGAAAGCCGTCGTAGAGGCCGTCAGAGGCTC
	GAACGACCGCGAGGTAGTGGTTTGGTATGACCCGGACGGAAATAAGGGCAAATCGTGGCTTCTCGGGCAC
	CTCTACGAGACCGGGCAGGCGTGGGTCGTGCAGGCTCAAGACACCGTCAAAGGGATCATACAAGACGTGG
	CATCCGAATACATCCATCACGGATGGAGGCCCATCGTAGTCATCGACATACCGCGCACGTGGAAGTGGAC
	ATCCGACCTGTACGTAGCCATCGAGCGCATCAAAGACGGGCTCATCAAGGACCCAAGGTACTCATCCAAC
	ACAGTACACATCCGCGGTGTTAAGGTTCTGGTAACATGTAACACCATGCCAAAGTTGGACAAGTTGTCCG
	CTGATCGGTGGGTGTTTCCGGACATCGAACCGATGCAAACATGGAGCCCATGTTAA
	>KP233185.1:c2452-1706 Human smacovirus 1 isolate Virginia/2/2012/Albemarle/5I17, complete genome
	ATGACAGAGCCTAAATGGTACGATATAACCGTTTCTAAGGCAAAATGTCCTGAAGAAATACTACGGAAGT
	GGCTAGATGAAAATGGAGAAAGATATGCTTACGGAAGAGAACGAGGAGAAGACGGATACGAACATTTCCA
	AGTCAGAGTTGTATTACGCAATCCTACAAGGTGGGAAACAATGCGGGAAATATGGGGGCATAGTGGTCAT
	TGTAGCCCTACTAGTGTTAGAAATTTTGACTATGTTCTAAAAGAAGGTGACTTCGTATGTTCATGGATCA
	AAGTACCAGACGCTATCCGAAATGCTCAGTTAAGACCCTGGCAACAGCACTTAGTAGACCTGAAACAAAA
	CGACAGAGAAGTAGACTGTATTATAGACCTGCGTGGAAACACTGGAAAGTCGTTTGTTACAAAGTATATG
	TGTATGAAGAATATGGCAATAAATATTCCATCTGGTCTTACAGGGAAAGATATAATGCGTATGTGTATGA
	AACGAGCAAAGCTTGGTACATACATTTTCGACATCCCAAGAGCAGGAAGCAAGCAAGCAAAGGAAACATG
	GTCAGCCATTGAAAGCATCAAAAATGGGTACATGTGGGACGACAGGTACACATGGGAAGAAATGTGGATA
	GACAGTCCAAGAGTGTTTGTTTTTACAAATGAGTATCCAAAATACGATTTGTTGTCAGAAGACCGCTTCA
	GGTTCTGGGCACCGGGCGAGCTAGGTCTAGTACAGCTCGCGAAATAA
	>LC386202.1:c2537-1728 Chlorocebus cynosuros associated smacovirus 6/ZM09-96 DNA, complete genome
	TTGCAGGGTACGTTATTTCAGAGATGCAGGGAGAGGGGTATCATTGACTTTATCGGCACTATCTCGGCAG
	AACTTTACAATTGGGGAACTATTAAATACATATTTGGGAGACTCGATTGTAAAAATGGTATCGTTGGGCT
	CGAGAATGGCAACGGAGGCTATAAACATTTTCAGTATTGCATTAATTGCAGTGCTGACTTACAACGGTAT
	AATGACGACAATAACCTGGGATGGCACATCGAAGAATGTAGAAATGTGGAACTCGCTAGGAACTATTGCA
	AAAAAGACGGAAGATATAAAATATATCGCCCTTCCAATACAGATAGAGAACTGGAACGTATCAGAAGACT
	TAAACTTAATTGCTGGCAAGAAGCTATATATAAATTAGTGGCAAATCAAAATGATAGGAGCATCACTGTC
	TGGATTGACGTCGGAGGTGCTCACGGGAAAACCGTATTATGGCATCGTATGGTATCAGAAGGGCTCGTAT
	TACCTGTACCTAGAAGTAAACTAAAACAAGGCAGACTATCAGCCTGGGTCTGTGACGCTTGGAAAAATCA
	CGAGATAATATGGATAGACATACCCAGAAACAGAAGCCTAGACGCGGACTTGTGCGGTGAGTTGGAAGAA
	CTGAAAGACGGAATGGCGTTTGATGACCGTTACGGGGCACACTGGAAGTGTATAAGAGGTACAAAAATAC
	TAGTGACCACAAACAACTACATCGACAAAACCACTTTCAAATCACTTACCCCCGACAGGTGGGACATACA
	CACCATAGACGAGGAGGACGGGTCGGAACTTCCAAGGTAA
	>GQ351277.1:c2639-1824 Chimpanzee stool associated circular ssDNA virus isolate GM415, complete genome
	ATGCATTTGTTTACGGATGTGGTATCAGTGGACATAATGACAACAATGCAAAGAACGCATACCAACGCCG
	AACTAATCCGTTGGTTCAAAATCTTCCGCGATCTCGATATCCACAAATGGGTCATCGGGCTAGAAGAAGG
	CAAAGGAGGATACGGGCACTGGCAGGTCAGATGCAATGTCCGGGTAGAAGTGGTCAACGACTGGACAGCA
	TACCTAAGAGCGGTATTTGGATGGCTAGGACCAATCTCAATCTGGACCGAGGAATGTTCCGACAAATACA
	CCTACGAGACCAAGGAAGGCAAATATTGGGCATCATGGGATACGATGGGAGCAAGACAACAGCGGTTCGG
	TAAAATGAGATGGAACCAAGAAGGGGCCGTACAAGCCCTACAACGGACGAACGACCGCGAGATAGTGGTT
	TGGTACGACGAACAAGGCAACATGGGCAAATCGTGGCTTTGCGGGCACCTATTCGAGACAGGGCAGGCTT
	ACTACATACCGCCGTACATGACGAGCATACAAAGCATGATTCAAACCGTAGCGAGCCTAGTCCTACAAGA
	CCGCGATAGCGGTTATCCCCCGCGCCCCCTCATAGTCATCGACATTCCGAGATCATGGAAATGGAGCACC
	GAGCTATACACGGCTATCGAAGCGATCAAGGACGGGCTAATCATGGACCCGAGATACGGAGCACGCCCGG
	TAAACATACACGGCATCAAGGTGATCGTGCTAACAAACACCAAGCCCAAGCTTGACAAACTCTCCGAAGA
	TCGTTGGGTTCTTTACGACCCAATGGACTACCTCATGATGCTTTGA
	>NC_030125.1:c2468-1653 Bovine faeces associated smacovirus 5 isolate 48_Fec9_cow, complete sequence
	ATGGTTCGTAGCCACAATATGGAAAGAGCACTGCCCGATGAACATGGAACAACTCAGAGACTGGCTTATC
	AGCCCCATGCCAAGGAGGGAGTCATAGGAGAAGAGATAAGCCCGACAAGTGGAAAAACGCACTATCAGTG
	CAAATGGCACCTGAGCCGTGGGGAATCGATCGACGGATGGAAATTACTTATCGGTCCGATGGGACACGTA
	GACATCGCAGTCGAGAAGAGATTCACAGGATACGAGGAAAAGGACGGAAAATTCGTCAAATGGCCTGAGT
	CACCGATAGCCAAGCACAAGAATCTTGCACTGAAAACGTGGGAAGTTGCATTATTGGACTCCATCAAGAA
	TCAGGACGACAGGCACATAACCGTCGTAGTGGACAAGCAGGGAGGCAACGGTAAATCCACGTTCTCGAAG
	TATCTGGAAGCCAACGACATTGCGGATGTCTGTCCTGTGGTCAGCGACGAATACAACGATTACACGTCAT
	ACTGCATGGAGTTTCCAAAGAAAGCCTATGTTTTCGACCTGCCGAGAGCAACAAGCATCAAGAGACGGAC
	GGCAATGTGGTCAGGAATCGAGCAGATAAAGAACGGACTACTATATGAGAAGAGATACAAGCCTCGCAAG
	ATGTGGATAGAGCCACCGTCAATCCTCGTATTCACAAACGACGACATCCCATGGGAACTACTGTCTGAGG
	ACAGATGGGATGCATACAGACTGCACGACGACACGCTATATGTCCTGTCGAAGCCAAGCGACGACTACAT
	CAACGGAAGCAACGCAACAATGGACGAGGACAGCAGACTAATCTGA
	>KP264964.1:c2473-1727 Human smacovirus 1 isolate France/2/2008/2548, complete genome
	ATGACAGAGCCTAAATGGTACGATATAACCGTTTCTAAGGCAAAATGTCCTGAAGAAATACTAAGGAAGT
	GGTTAGATGAAAATGGAGAAAGATATGCTTACGGAAGAGAACGAGGAGAAGACGGATACGAACATTTCCA
	AGTCAGAGTTGTATTACGCAATCCTACAAGCTGGGAAACAATGCGGGAAATATGGGGGAATAGTGGTCAT
	TGTAGCCCTACTAGTATTAGAAATTTTGACTATGTTCTAAAAGAAGGTGACTTCGTATGTTCATGGATCA
	AAGTACCAGACGCTATCCGAAATGCTCAGTTAAGACCCTGGCAACAGCACTTAGTAAACCTGAAACAAAA
	CGACAGAGAAGTAGACTGTATTATAGACCTGCGTGGAAACACTGGAAAGTCATTTGTTACAAAGTATATG
	TGTATGAAGAATATGGCAATCAATATTCCATCTGGTCTTACAGGGAAAGATATAATGCGTATGTGTATGA
	AACGAGCAAAGCTTGGTACATATATTTTCGACATCCCAAGAGCAGGAAGCAAGCAAGCAAAGGAAACATG
	GTCAGCCATTGAAAGCATCAAAAATGGGTACATGTGGGATGACAGGTACACATGGGAAGAAATGTGGATA
	GACAGTCCAAGAGTGTTTGTTTTTACAAATGAATATCCAAAGTACGACTTGTTGTCAGAAGACCGGTTCA
	GGTTTTGGGCACCGGGCGAGCTAGGTCTAGTACAACTCGCGAAATAA
	>JX305998.1:1-714 Pig stool associated circular ssDNA virus isolate FUJ1, complete genome
	ATGAAATTGGAGGATTGGAAGAATGCCGTTAGCGGATACTTTGAAAGATACGCTTTTGGGTGTGAAGTTG
	CGCCTGAAACTCAGAGGAAACACTATCAGTTTAGAGGTGTGCTTAAAGCTGACCTGTCTAATGATATTGC
	TCTTGCTCTCTCCGAGCTTGGTCTCAGGCATATTACCCCTACTTCAGTAAGGGACTTCGAATACGTCTAC
	AAGGACAGGAATTTCTACTGCTCTTGGGAGGTCTTCCGCCCGGAGTACGAGAAGGTTCAGAATGACCCTC
	ACGTTTGGCAGGTGCAGTTGGAGGAATTAGATCGTGACGACAGAACCATCGAAATCATCTGGGATGAAAA
	AGGAAACTCTGGAAAGACTGCGTGGGCTATGTACCAAGATTACTCCCACCGTGCGGTCTATATCCCGCCT
	CTCAAAAGAGGTCTTGACTTGGTTGCTTGTGTTCTCGGTAAGCGTGAATCTGATTGGTACATTATCGATA
	CACCCCGTGCTTTTGAGTTCAATGATGATTGGGCTTGTTCTATTGAGCAATTGAAGAACGGATACGTTTT
	CGATACCCGCTACTCCTTCCGTGACAAGTATCTTTCAGTTCGTCCGAGGGTTACTATCCTCTGCAATAAC
	CTCCCTGAGTACGAAAGGTATTTTAGCAAAGACAGGGTATTACCCTTTAGGATAACCCCCGAAGGTTATC
	TATGGAGTGTCTAA
	>LC386200.1:c2617-1832 Chlorocebus cynosuros associated smacovirus ZM09-83 DNA, complete genome
	CTGATTACAATTGACGTATACACAGGAACAATATCAGCGGAATTATACACTTGGGGATGTATCAAAAAAG
	TGTTACAGCTTCTCGACACAAAACACGGAATCATCGCCAGCGAGACTGGGAAATCTGGGTACAATCATTA
	TCAATATACAGTTGAGTGTTCAGGCGATTTACTTGGGTACGTTACTACAAATAACTTGGGATGGCACGTT
	GAAAAATGCACAAATATTAACGCAAGCTGGGACTACTGCAAAAAGGACGGAAGATATAAGATATATAATC
	CTACCAGTACAGATAAAGAACTACGTAGAATCAACAGCTTTGAACTTAATAAATGGCAAAATAATATCCT
	GTACAGCGTGGAATCTCAAAACGATAGAGCTATCACCGTTTGGATTGACATCGGCGGAGGGCACGGGAAA
	ACCGTTCTCTGGCATCGTCTGGTTGACAGAGGAAGAGTGTTACCTGTACCTAGAAGTAGACTCAAATCAG
	GACGTTTAAGCGCGTGGATTTGCGACGCTTGGAAAAATCACGAGATAATATGGATAGACATACCCAGAAG
	CAGAAGCCTAGACGCGGACTTGTGCGGTGAATTGGAAGAACTGAAAGATGGAATGGCATTTGATGACCGT
	TACGGCGCACACTGGAAATGTATACGTGGAACAAAAATACTAGTAACGACAAACAACTATATCGACAAAA
	CAACTTACAAATCACTTACACCCGACAGATGGGACATACACACCATAGTAGAAGACGACTCGGACGGGTC
	GGAACTTTCTATGTAA
	>GQ351275.1:c2589-1774 Chimpanzee stool associated circular ssDNA virus isolate GM510, complete genome
	ATGCACTTGTTTACGGAAGGGATATCAGTGGACATAATGACAACAATGCAGAGAACGCATACCAACGCCG
	AACTAATCCGTTGGTTCAAAATCTTCCGCGACCTCGATATCCACAAATGGGTCATCGGGCTAGAAGAAGG
	CAAAGGAGAATACGGGCACTGGCAGGTCAGATGCAATGTCCGGGTAGAAGTGGTCAACGACTGGACAGCA
	TACCTAAGAGCGGTATTTGGATGGCTAGGACCAATCTCAATCTGGACCGAGGAATGTTCCGACAAATACA
	CCTACGAGACCAAGGAAGGCAAATATTGGGCATCATGGGATACGATGGGAGCAAGGCAACAGCGGTTCGG
	GAAAATGAGATGGAACCAAGAAGGGGCCGTACAGGCCCTACAGCGGACGAACGACCGCGAGATAGTAGTT
	TGGTACGACGAAGGCGGCAACATGGGCAAATCGTGGCTTTGCGGGCACCTATTCGAGACAGGGCAGGCGT
	ACTACATACCGCCGTACATGACAAGCATACAAAGCATGATTCAAACGGTCGCATCACTGGTCCTACAGGA
	CCGGGAAACAGGGTATCCCCCGCGCCCCCTCATAGTCATCGACATTCCGAGATCGTGGAAATGGAGCACC
	GAGCTATACACGGCTATCGAAGCGATCAAGGGCGGGCTAATCATGGACCCGAGATACGGAGCGCGCCCGG
	TAAACATACACGGCACAAAAGTGATCGTGCTAACAAACACCAAGCCCAAGCTTGACAAACTCTCCGAAGA
	TCGTTGGGTTCTTTACGACCCAATGGACTACCTCATGATGCTTTGA
	>MH500347.1:1-720 Porcine associated smacovirus isolate 17489x34_3165, complete genome
	ATGGTTTTGGTTGATTTCACTGTGAGTGCAAGACGTTTGATTGACCCTATTGAGACTTGGTTGCCGTCTC
	TTCCCAATATCACTAGGTATGCCTATGCTGTCGAGCGTGGTGCTGGTGGTTATCTTCACTATCAGTGTAA
	GGCAGATTTTGCAATGCCCGAGAAGGATATCCTGTTGATGTTCCAAATGTTGCATGTTCATGTCGAAATT
	AGTCGTTCCGATGCGTTCGATTATATTTTCAAGAGTGGATGTTATTTCTGTTCTTGGATGGAACCTTGCC
	CCGATTGGACACCTGCTCAGTGGGTATTGACTCAATACTTCCTTAGTGAAGGAGATAACGACCGTTCCGT
	ATGTTGTGTTGTAGATCAGACTGGTAACACTGGTAAGACCTATTACTCTCGTGCCCTTGAGGACATGTGT
	ATCGCCGTCCGTGTTCCTCAGATCCCTGCCGATAAGGTTTCGGGTTTCCTAATTTCCCAGCCTAAGTACG
	GAGTTTATGTGTTCGATTTGACAAAGGTTACTGGACGTAAGACAAAGTTCGTTGAGGAATTGATGTGTCA
	GATTGAGGAGTTGAAGAACGGAGAGATTGCCGATTGGAGATACAATGGTAAGCGTTGGAGATATGGCCTT
	GGTTCCGTTGTCAAGGTTCTCGTTCTCTGCAACCGTGAGCCCGATCATAGTTACCTTTCTGCTGATCGTT
	GGAAGGTTATTTATACATGA
	>MG846354.1:1-747 Chicken associated smacovirus strain RS/BR/2015/1R-1, complete genome
	ATGACAGAGCCTAAATGGTACGATATAACCATTTCTAAGGCGAAATGTCCTGAAGAAATACTACGGAAGT
	GGTTAGATGAAAACGGAGAAAGATATGCTTACGGAAGAGAACGAGGAGAAGACGGATACGAACATTTCCA
	AGTCAGAGTTGTATTACGCAATCCTACAAGCTGGCAAACAATGCGGGAAATATGGGGGCATAGTGGTCAT
	TGCAGCCCTACTAGTGTTAGAAATTTTGACTATGTTCTAAAGGAGGGTGACTTTGTATGTTCGTGGATAA
	AAGTACCAGATGTTATCCGAAATGCCAAGCTAAGACCCTGGCAGACTGCTTTAACAGATTTAAAACAGAA
	CGACAGGGAGATCGACTGTATTATAGACCTGTGTGGAAACACTGGAAAGTCGTTTGTTACGAAGTATATG
	TGTATGAAGAATATGGCAATAAATATTCCGTCCGGACTTTCCGGGAAAGATATTATGCGGATGTGCATGA
	AAAGAGCAAAGCTTGGTACATACATTTTCGATATCCCAAGAGCAGGAAGCAAGCAAGCAAAAGAAACATG
	GTCAGCCATTGAAAGCATCAAAAATGGATACCTGTGGGACGACAGGTACACATGGGAAGAAATGTGGATC
	GACAGTCCAAGAGTGTTTGTTTTTACAAATGAGTATCCAAAGTACGACCTGTTGTCGGAAGACCGGTTCA
	GGTTTTGGGCACCGGGCGAGCTAGGCCTAATACCACTCGCGAAATAA
	>MK796235.1:c872-93 Lynx rufus smacovirus 2 isolate LSF25_523, complete genome
	ATGACAGAGAACTTCATGATAACGGCTCCGAGAGACGAATCAAAGGGGTACAAAGAGTGGAACGCCTGGA
	TCAAGGTCATGTATGCGTGCGATGCAAAAAAATGGGTAATCGCCGCAGAAGTCGGAAGAGGCGGATATAA
	GCACTGGCAAATCAGGGTACAGACAGGGATGCCCAAATTCTTCGAATGGATGAAAGCGGTCAATCCGCGC
	GCGCACGTCGAGAAGGCATCGGATACATGGGAGTACGAGCGGAAAGGCGGCAAGTTCATCACAAGCGACG
	ACAACAAGGAAATTTTTCGCATGAGGTTCGGAAAGCCATCAGAGGCGCAGAAACGGGTCTACGAGGCCGT
	TAGAGACACGAACGACCGCGAGATAGTAGTTTGGTACGACCCAACGGGAAAAGTCGGTAAGAGTTGGTTT
	ATCGGCCATTTATGGGAAACGGGCAAGGCATACAAATGTCAGAACGTTGATGGAGGGCTCAAGAACATGA
	TCGAGGACATCGCATCGGATTTCATCAAACACGGAAGGCGCGAGATGGTGGTCATCGACATACCAAGAAC
	CATGAAATGGGACGACAAGCTACTCGTAGCCCTGGAAATGCTCAAAGACGGCTTGATCAAGGACAGCAGA
	TTCAATTCGACAACGGTCAACATCAGGGGAACGGGAATCCTGGTTTGTTGCAACACGGAACCCGATTACA
	AAAAACTAACAAGCGATCGGTGGGTGGTCTACGAAACATTCTACGAAATGGGACAGGCATGGACGGAACG
	CAAAAGATGA
	>MH111127.1:c764-33 Porcine associated porprismacovirus isolate 17489x28_1796, complete genome
	ATGCAAACGTACATGATGACCATTCCAAGGACCGTGAGCAAGCGCGCCCTGAGAATCATGATTGAAAAAA
	ACGACTGTAAGAAATGGATCATTGGAAAGGAGACGGGAAAAAATGGATACGAGCATTGGCAAGTCAGAAT
	CGAAACAAGCAACGACAGTTTCTTCGAGTGGATGCAAGAACACATCCCAACAGCACACGTTGAAAAGTCC
	GAAAACGGAGTGGATGCATGCAGATACGAAACCAAGGAGGGACAATACGTCATGTATTCAGACCGTGTTC
	AAAATCTGATGCAGAGGTATGGCGCATTCAGACCGAACCAGAAAAGGGCCATGCAGGCCCTACAAGCCAC
	GAACGACCGTCAGGTAGTGGTTTGGTACGACGAGACGGGGAACGTCGGTAAGAGCTGGTTTACGGGGGCA
	TTGTGGGAACGTGGGCAAGCATACGTCACACCGCCGACAATCGACACGGTGAAAGGGCTCATCCAATGGG
	TGGCCTCATGCTACATCGACGGAGGATGGAGACCATACGTCATCATTGACGTTCCAAGAAGTTGGAAATG
	GTCGGAACAACTCTACAGCGCGATAGAATCCATCAAGGACGGCCTTATCTACGACACCCGCTACCATTCG
	AGAATGATCAACATCAGAGGCGTCAAGGTTCTCGTGATGACCAACACAATGCCGAAGCTCGACAAGCTAT
	CACAGGACAGGTGGTGTATATGCACCTTCTGA
	>MG846353.1:1-747 Chicken associated smacovirus strain RS/BR/2015/1R-4, complete genome
	ATGCCTAGCCCTAAATGGTACGATATAACGGCTTCTATGGACAAAATTCCAGAGGAGACACTAAGAGCTT
	GGTTAGATAAACATTGTGAGAGGTATGCATATGGAAGAGAAACAGGAGAAAACGGATACAAACACTACCA
	GATACGACTTGTACTTAAAACTGGTGCCGATATTAGCGAAATGCGGAAGATATGGTCCGCTGTTGGCCAT
	GTGTCTTGTAGTCATACTAGAAATTTCGACTATGTTCTAAAAGAAGGTGATTTTGTATGTTCATGGATAA
	AGATACCAGAAGAAATGAAAAATCCAGTGTTCAGGCCTTGGCAGAAAGCATTGCTAGAGCTAGAACAAAA
	CGACAGAGAAATAGATGTCATCATAGATCTAAAAGGGAACACTGGGAAATCATGGATAACGAAGTACTTG
	TGTTTGAAAAATCGGGCGACGAATATACCCTGTGGATTAGAGGCGAAAGATATCATGCGTATGTGTCTGA
	AGCGTCAAAATACTGGTTGGTATATCTTAGATATGCCGAGAGCGAGCACCAAGCAGGCAAAAAGTACATG
	GAGCGCTATCGAAAGCATAAAGAACGGGTACCTATGGGACGACCGCTACACGTGGGAGGAGAAGTGGATA
	GATCCGCCGAAGGTAACGGTGTTCACAAATGAGTATCCAAAGTACGACCTCGTGTCGGAGGATCGACTAA
	GGTTTTGGGCACCGGTGGAAACGGGGCTTGTTAGCCTCGCGAAATAA
	>MH111134.1:c764-33 Porcine associated porprismacovirus isolate 17499x4_702, complete genome
	ATGCAAACCTACATGATGACAATTCCAAGGACCGTGAGCAAGCGGGCCCTGAGGATCATGATCGAAAAAA
	ACGATTGCAAGAAATGGATCATCGGAAAGGAGAAGGGAAAAAATGGATACGAGCATTGGCAGATCAGGAT
	CGAAACAAGCAACGACAGTTTCTTCGAGTGGATGCAAGAACACATCCCAACCGCACACGTTGAAAAGTCC
	GACAACGGAGTGGATGAGTGCAGATACGAAACCAAAGAGGGACAATACGTCATGTATTCAGACCGTGTTC
	AAAATCTGAGGCAGAGATACGGCGCATTCAGACCGAACCAGAAACGGGCCATGCAGGCCCTACAAGCCAC
	GAACGACCGTCAAGTGGTAGTCTGGTACGACGAGACGGGAAACGTCGGTAAGAGCTGGTTTACGGGGGCA
	TTGTGGGAACGTGGGCTGGCGTACGTCACACCCCCGACAATCGACACGGTCAAAGGGCTGATCCAATGGG
	TGGCCTCATGCTACATAGACGGAGGGTGGAGGCCCTACGTGATCATAGACGTACCGAGATCATGGAAATG
	GTCGGAACAACTCTACAGTGCGATCGAGTCCATCAAGGACGGCCTGATCTACGACACACGCTACCATTCG
	AGGATGATCAACATCAGAGGCGTCAAGGTTCTCGTGATGACCAACACCATGCCGAAGCTCGACAAGCTAT
	CACAGGATCGGTGGTGCATATGCACCTTCTGA
	>NC_030122.1:c2712-1930 Sheep faeces associated smacovirus 2 isolate 47_Fec60415_sheep, complete sequence
	ATGATGACGATCCCGAGGAGAATTGAAAAGCCGTTAGATAACTGGTGCTGGCAGTGCGAGCGCATATGCT
	CCAAGAAACTCCTTTCATACATTTTTGAACAAGCTGATGTCAAGCGGTACATCGTCGCGATCGAGAAAGG
	AAAGAACGGACTGGACCATTTCCAGATACGGCTGTCATGCAGTGATCCTGACTTCTTCGAGCATATGAAA
	GACTGGTGCGAGTGGGCGCATGTAGAGAAAGCAGAGACTGACAATTTTGATTATGAACGGAAAGAGGGTC
	GTTTTTGGACTTCGGACGATACAACGGAGATCCGGATCTGCAGATTCAGAGAACTCGGCGGTCCGGGCAG
	ACAATGGCAGAAGCAGATAATGCAAGTACTGAAAAAGCAAGATGTCCGGACGATCGACGTCGTCCTAGAT
	CCAGTCGGAGCGAGGGGCAAATCGCACTTCGCGATCGCCCTGTGGGAGCGCGGGGAAGCCCTGGTGGTGC
	CTAGATACTCATGCACGGCTGAAAAGCTGTCAGCGTTCGTCTGTAGCGCATACAGGGGGAGAAAAATCAT
	CATCATCGACATCCCGAGAGCCAACAAACCGACAACCGCATTATACGAAACTATGGAGGAGATGAAAGAT
	GGGCTGGTATTCGACCCAAGATACTCAGGCAAGACCAGAAACATTCGTGGCACCAAGGTATTGGTATTTA
	CCAACAATCCGTTGGACCTGAAGAAACTGTCTCACGACAGGTGGAACCTACACGGCATCAGCGTGGACGG
	CACCCTTACGTAA
	>NC_017916.1:1-714 Pig stool associated circular ssDNA virus GER2011, complete genome
	ATGAAATTGGAGGAATGGAAGAATGCCGTTAGCGGATACTTTGAAAGATACGCTTTTGGGTGTGAAGTTG
	CGCCTGAAACTCAGAGGAAACACTATCAGTTTAGAGGTGTGCTTAAAGCTGACCTGTCTAATGATATTGC
	TCTTGCTCTCTCCGAGCTTGGTCTCAGGCATATTACCCCTACTTCAGTAAGGGACTTTGAATATGTCTAC
	AAGGACAGGAATTTCTACTGCTCTTGGGAGGTTTTCCGCCCGGAATATGAGAAGGTGCAGAACTCTCCCC
	ATGTCTGGCAGGTGCAGTTGGAGGAATTAGATCGTGACGAAAGAACCATTGAAATCATCTGGGATGAAAA
	AGGAAACTCTGGAAAGACTGCGTGGGCTATGTATCAAGATTACTCCCACCGTGCGGTCTATATCCCGCCT
	CTCAAAAGAGGTCTTGACTTGGTTGCTTGTGTTCTCGGTAAGCGTGAATCTGATTGGTACATTATCGATA
	CACCCCGCGCTTTTGAGTTCAATGATGATTGGGCTTGTTCTATTGAACAATTGAAGAATGGCTACGTTTT
	CGACACTCGCTATTCCTTCCGTGACAAGTATCTCTCAGTTCGTCCTAGGGTCACTATTCTCTGCAATCAT
	ATGCCGGACTACGAAAACTATTTTAGTGCTGACAGGGTATTACCCTTTAGGATAACCCCAGAAGGTTATC
	TATGGAGTGTCTAA
	>NC_040336.1:c827-6 Fly associated circular virus 4 isolate DR_I1035_D2, complete sequence
	ATGGTCAAAGTATATCTTTTAACAGTTCCGCTCGTGCATCGCATTCAATTTGATTCACCTCTGTACCGGT
	GGCGTCATTCTTCGTCTTACTCAACCAAGCGGGCTATTCGGATTCTGATCGAGTCTCTGGACTGCAAGCG
	TTGGATAGTCGCGCGTGAGCGTGGTAGAGGTGGGTACGAGCACCTCCAAGTTCGGGTAGAAACGTCGGCT
	GACAATTTCTTCGATCGCGTGAGCAGGGTTCTTCCGTGTGCACATATCGAGGAGTCTACGTCGGCTTACT
	CTGATTGGTACGAGCGCAAAGAGGGACGCTATGTCACCTCTTCCGATCTCCTGCCGGGACGCACCAAAGT
	CCTAAAGCAACGGTTCGGTTGTTTCTATCCTTTCCAGAAACGTGTCTTGCGGGCCCTACAATCGACGAAC
	GACCGTGAGGTGGTAGTTTGGTACGATCAGACCGGGAACGCCGGTAAGAGCTGGCTTAAGGGCGCTCTAT
	GGGAACGTGGGCTTGCGTACATCATTCAGCCGATGTCGTCTATCTCGGTTATGGTGCAGGACGTGGCCGA
	CGAGTATCTGCGTCACGGGTATCGTCAGTACCTTGTCATTGACATTCCTCGCACGTGGAAGTGGTCGGAA
	GACCTCTACTGTGCTATCGAGACCATCAAGGACGGCTTGCTGAAGGATCCTCGTTACAACTCCGAGACCG
	TGAATATCGCCGGGGTACAAGTTCTCATACTCTGCAATACCTTGCCGAAGCTTGACAAGCTATCTGTTGA
	CCGGTGGATTATCCTTAACCGGGACGGGACGCGCCGGGGCTCCTTTTCGTAA
	>NC_039065.1:1-765 Camel associated porprismacovirus 2 isolate DcSCV_c1072, complete genome
	ATGGGAATCTACATGGTTACAGCACCTCGCAAGGGATCTAAACTTGGAACTGGTAAAGAATTCATGAAAT
	GGCGCACTTTCTTCTACATCAACGATGTACATAAATGGACATTGGGAGCAGAAACTGGCAAGGGCGGATA
	TAAACACTGGCAAGTACGCCTACAGATAAGCGGTAGCGACAATGAGGTGTTTAACAAAATCAAGGACGAA
	AATATGTTCCCAACGGCACACATCGAGAAGGGATCCGACACATGGAGTTACGAATGTAAAGAAAAAATGC
	ATTGGACGAGTAACGACACGCCCAATATTCTCCGCGTACGGTTCGGACACATGAGATGGTATCAGAAAGA
	CGTCATAGAGGCCGTTAGAAGGCAAAACGACAGGCAGATAGCCTACTGGTACGACCCCGAGGGAAATAAG
	GGCAAATCGTGGCTTGTAAACCACCTATTCGAATCGTGTCAAGCATGGTATGTACCGCCTACGTTAAAGT
	CAGTCGAGGGCATCATACAGTGGGTCGCATCCGTGTACATCAACAACAACTATAGGGAAATATTGGTAAT
[truncated: 13,431 more rows]

## Sheet: Supplementary Data 22
	>MH649013.1:196-870 CRESS virus sp. isolate ctbi012, complete genome
	ATGCCTGTGTTTCGTCCTAAGTCACGCGATGAAAAGGGTCCTCGGGCCGTGAAGCGGGTGCGCGCCCCGT
	TTGTGGGCAAGGGCACTGCCCTTACCAAGGTCAACCGTCTCGCCCGGGTGCTGGACCGGATGATGGAGAA
	GAAGGCGTTGGATCTGCCCATTTCGTCGGGGATTCTCGGCCTTGACAATGCTGGGCAGATCTTCGAACTG
	AGTTTCATTGCCTCTGGTGATGCTCGTTTCGAGCGCACAGGACTCCAAGTGTCACCCGTGGCTCTCTATC
	TTAAGGGCCAGATGCAGCCAAGCTCTACGGACGTTCGCAACACGATTCGTATCGTGGTTTTCCGGTGGAA
	CGACACTACTGCCCCGCTGATGAGCAACGTGTTGTCTCCTACTTTCGCTGACAAGACCATTGCCCCGTAT
	ACGTGGGCGAACAGTGGCACGAAGCTCAAGATCCTGCACGACAGTGTGCATGCCATGAACTGGTCTGCTG
	AGTCGTGGCGGAGTGACATTGCCTACCGCATTCCGTTCTCTGCTACCGACCAGATTCGCTACAATGGGAC
	TGGTGCAGGTGACGGCGAGTTTGGACGCGTGTTCCTACTCATGGTGTCCGACTCGGCGGCGACGCCACAC
	CCGTCCGCGGAGCTCGTCTCTCGCCTCGTGTACCGTGATGCTTGA
	>MH617414.1:1-717 CRESS virus sp. isolate ctcg799, complete genome
	ATGTTCACTATAGGTAAACCCCCAGTTAAAAAACAACAAGTACAAAAGAGAAAAAGACCAACTCAATTTT
	CAAATGTACCTCAGATTTATAGAAGAGGTCCCAGAATGGAAATTAAATATGTAGACAATGCAGCTACCGA
	CGACAATTTTAATTTAGTAGGAGGTACTCCATGGATACTAGTCAATGGAATAGTTCAAGGTGCCGGTAAC
	AATCAGAGAATAGGAAACAAAGTAAGCCTTAAAGCCCTTAGAATGAAAGGACAGATAATCAACTTAGCCA
	CTGCTGTACAAACATATGGTCGCTTATTAGTCATCTATGACAAGCAACCAAATGGTGCCTTACCAACATA
	TGCCGCAGTTATGCAAACAAGGGATTCTGCAGGAGCAGCTACTAATACCGCCTTCAGTGATCCTAACTTT
	GATAACAAAGAAAGGTTCACTATCCTTAGGGATACTACTATAGTATTCCCTTCAGTTACCAACACCGTAG
	GTGTTTTAACCAATGTAGGATTTGATCAACAATCTAAGAGTGACATCAACATCTTCAATGTTGACATGTA
	CATAAAGCTTAAAGGACTACATACTGCTTATACAGGTGCAACCGCTGGAATAGCTGATATAAGTACAGGT
	TCTTTGTTGTTTGCCGTTATGATTCATCAAGGGGCAGCAACATGGACCTTCAGAAATGTCGAAAGACTAA
	CATACTATGATAATTAA
	>MH617229.1:1-681 CRESS virus sp. isolate ctch186, complete genome
	ATGCCTATGAACCGTAGATATGGTAAATCTTCTAAAAAGACTTTTCGCCGTAAGAGGTACACTAAAAAGA
	CCACTAGCGTTGCCTATAAGGCGCTTTCTCTTGCTAGGACTATGAGACGTCAGATCGAATATAAATTCCA
	TAGTAATCAACCTACGCGTACTTTGACTACAAATGGTACTGTTGATAACTTGTCTCAGATTGCTGAGGGT
	GATACTTCACTTACTCGTACTGGACTTAAAGTTAGTCCCACATCTTTGCTCTTAAAGATTCGAATTAGAC
	ATGGCGATGATGGTGCAACTCCGCCAGTCCTTGATCCACGTGGTGTTGTCTCCCGTGTCATTATTGTAAG
	AGATTTACAACAAGAAGCTGACACTGCACCTGCTGTCACTGACCTTTTGGTGCATGGAACTAGTTTGGTA
	ATGTCCCCCTACTCTCGTTTATACCGTAATAGGTTCGAGGTACTAATGGATAAGACGTATAAAACGTGCC
	CTAATGCGTCTAACTCTGTGGTTTATGATACGCAATATCTAAAGCTTTCCTCTAAGAGGCCCATCTACTA
	CAATGGTGGTGGCTCCGCTGATCTTCAGAAAAATGGCATCTATATGTTCCAACTCTGCGACGATGCAGTC
	TACTCTCCAACCAGTTATATCTGGTGGCGAATGCGGTTTGCTGATCTGTAA
	>MH616762.1:556-1185 CRESS virus sp. isolate ctbc368, complete genome
	ATGCATAGGCGAAGTAAATATGGTAAAAAGCCATTAAAGAAGGCAGCACCAAAAAGGGCTATTGTTGCTA
	CTGTCAAAAGTGTAATTGAACGACAGACAGAAAAGAAGCACTATTATAACGATTTTGGGGCTTCTTATTC
	TTCTGCTTCTCCAGACAGTAATTTTGTTAATTTAACACCTATTACACAAGGGGCAGGAGATACACAACGG
	ATAGGCGATACCACAAAGCCTTATTCATTGTACCTTAGTTTTGGTGGTGGTTATACTGGAACTAATGCCG
	CTGTCAGGATATTAGTTTTTCAGTGGAACCAAGTTACATCGCCTTCAATATCAGAAATACTTTATAGTGT
	TACTGATGGTCAGGATTTGGTAAACTCTCCAATATCCCAGGATGGCTTACACGCTAAAAAGTTTAGAATT
	CTTATGGATAAAAGGATTATAACCCATCAATACGACCCAAAAATATCATTTGTTAAACGAATGTCTTTAA
	AGGGTTGTAGACAGATTGGCTTTATGGGTGGTTCGACAACTGCTGCAGGACATATTTATATGTGGATTAT
	TAGCGATAGTGGCGCAACCACTCCGCCTTTTATCACTTGTAACCATTTAGCTATTTTATCTGATTTTTAA
	>MK012495.1:1-747 CRESS virus sp. isolate ctga42, complete genome
	ATGCCATATAAAAAACAACAAATGAGAAAACGCCCTACTTATCGTAAAAGAGTTTACCAAAATAGAACTA
	AGAAATTAGTTACAGGACAAGGTCCCACTTTATTAGAGAAAATAGCATCTTATGCAGGGCCAGTTGCCAC
	TCTAGCCAAAGCTATCGTACCAGTAGTTGCCGCTATAAATACTGAAGCAAAATATATAGATTCTTCTGCA
	GGATTAGCTCCAACACTTGCATCTCCATCCATCGTGTGTTTATCACAAGTAGCCCAAGGACTAACAGATA
	AAACTAGAATAGGAAACAGTTTATTAGCAAAATCAATACAATGGAGAATACGTATCATACAAAACTTAGA
	TCAAGGAGGTACCTATGGACCACCTTTCGGATCAATTAGAATGTTATTATTCATAGACAAATTACAGGGA
	GGAACAGCGCCTACATTAGCTCAAGTAATGGAATCAACAGCAAATAATATATCCATGGCAAATAAGAACT
	ATACTGACAGATTTACTATCTTGAAAGATAAAATATACTCTACAACCTTAAACTATGCCATTCCAGCTAC
	TACACCAGCTCAATCAGTAATCGATTTCAAAGGATTCAAAAGATTAGACTTTCATATGAGATTTCTAGGA
	ACAGGAGCTTCCAGTTCGGACAACGGTCCAAACGCACTATACCTCATGTGTTGGCCACAACACTCATTGG
	GAACATCGTTCACTTATTACACCAGATTAAACTTTACAGACAATTAA
	>MH649250.1:1048-1671 CRESS virus sp. isolate ctce004, complete genome
	ATGTACAGATACAACCGGCCATCTTTCCGCTCCCGCCGTGCGACTGGACGCCCCCGAAGAAGGGCTACCT
	ACCGCCCCCGTCGCCGCCCCCGGCGAATGACCCGCCGCAGGAGGAGAACAACCGACTACTTCGCGACTAA
	ATACTACTATTCCTTTGGGATTGAATTTCCGGCTTCCTCCTTCCTCTCCAACAACCATCCCTTCAAACTT
	AAATTCGATGAGGGTGGTGGATACCACAACCACTGGGATCAGGTTAAAATGACTGGAGTAAAAATTAAGA
	TAGTCAACGCTGCAAACATCTCCTTCTCCCCTTCCCGACAACCCTCCCTGGCCGTGTGCTTCAATGGCCC
	TTTGGACTCTGGACCCGAAGATTGGAAACAAGTTCTCTCCCGGCAACGCGCTACCATGGTCCCCCTACTC
	ACCCAGTACAACCGCTATCACCGCATCCCCAAGGTGGACTTTGGCTCTGGCATATCGGACCAGGCTGGTT
	GGGCCTCTACTAAAGACGACGTGTGGGACAAAGCTTGGGGCTCCATGTCTGTTGCTACCGACGGCTCTAT
	TGGGGAACAAACACAATTTATATGCTTTGTCACCCAGTATGTAAAATATAGGCACCGGAAATAA
	>MH649234.1:695-1426 CRESS virus sp. isolate ctca784, complete genome
	ATGCGTTTAAAATATCACATAATAATGACAACTAATTATATAATGCCATTTAGATATCGTAGGAATAATG
	CCGCTAGGCGTATACAGCGAAAGTGGAGAACGAAGCGTCGAAGAAAGGCAAGAATTAATAAAGCAATTAT
	AAGAAAAACGGGTATAACAGGCAAAGCCGGATGCCATATGGTAAAACAAAAAGTATATAGCACCTTTGAT
	ATCCCAGCCACCGGCACCACACCTCTCCCTCATTGGGTAAATAGAACATTTGCATTAGCAGACCTCCCTC
	AAGCAGTTTCCTTTAGGGCGTTATATGACCAATATTGTATATTTGCAGTTTCAACTAAAATTATCTTAAA
	TAGTAATACAGACCCAACAACGAACCAGAATCTTCAGATAGGATATGTTTTAAATGAAAAGGATGGAGCA
	GGAAACCCAGTAGATTGGACCCAATTCTGTGAACGCTCAGCAGTAAAGATTAAGAATCTGTATCCCTCAG
	GTAATAATGCCTGTCAGGCAACGATGTATCTTAAACCACGTCCTCTTACTCAGTTATATGAATCCGTAGG
	TTCCACCGGTTACGCCGTCAACACTAAAAAAGTCTGGATAGATATGGGAGACCCGTCCGTCCCGCATTAC
	GGACTCCTGTATGGTTTCAACAACGGTCAAGAAGTCCTCAACGCTCCAGTTAAAGTCACAGTAGTAACTA
	CCTATTATGTAGGATTTAAAGGATTACAATAA
	>MH649220.1:1-660 CRESS virus sp. isolate ctca003, complete genome
	ATGTCAACGATTTTTAAGAAACGTTACACTAAGTCTCGCTCGAAACCTAAAAAGAAGTTACTCACTGTAT
	CTGCTTACAAGGCAGATAAGCGTAGAAGTACTGAACTTAAATACTTTGCCACAGAGCAAGCCCTAATTGG
	TGTAAACAATGTAGGGAACCTGTTCAGCTTGGATCAGATCCCACAAGGAGATGGATCTAATCAACGCCAA
	GGAAATGTGCTTAATGAGAAATACGTCGTAATACGCGGCGTATTGGAGTCAGACAAGGCAGATCAATATA
	ACTACGTTAGAATGATGTTAGTTTCATGTAAAACATTGAACGCCAACGATGTCGCAATAGGTGATTTCAT
	AGAAACCACTGCAACGGGCACACTTGCACCATTCGGAATTTGGACTAGTAAAAAGAAGAACTTTCACATA
	CATTATGATAAACTACACTACCTAGGGGGTAAAAATCAAGGCACCATCTTACTTAATGATGCACAACGTC
	AGAAGTTATTCCAAATCCGTGTTAAGCTGCATAAAAATATCGTCTACCAGGACGGCACCACCGCTATGCC
	TACTAAGAATGGTTTAATGCTCGCTGTCGTCACAGATAGCTCAGCAGGTACTCATCCTAAAATAGCATTT
	ATTTCGCAACTTTCTTTCACAGACGCATAA
	>MH649103.1:1-699 CRESS virus sp. isolate ctfc890, complete genome
	ATGCCCCGTGAACGCAACCCCGGACCCCGACGTCGATTCCGCAAGGGCGGTCCTCGACCCAGATTAAGGA
	TCGTTAACAAAATAGGTCGTAGAATGACAAGACCCAGTGCCAATAAGCCTTCGGTGCATTTATTCAAGCG
	TACTATGACAGAGACTTTAGCTCTATCAAATGTAGCAGCACCAGCTAACTGGACTGCTGATGGTAATGCT
	ATTTACCGTAATTTTGAATTCAAGTTAAACGATTTACATGACGCTACCGATTTCACGGCACTCTTCGCTC
	AGTATAAACTATGCGGTGTTAGACAGGAGTTGATTTTTAGCAACAATACTACGGATGACGACAATTCTCA
	AATGATGCTCTATTGGGATTCTAACCGCACAGGCGCAGCCGCCGCAGGTACTGAAACTCGTTTCCTAGAT
	TCACAGACATCAAAACACCGTATCCTCAAACCACCGGGAGGACAAGTTAAATTATATACGAAACTGGCAC
	AGTTATCAAATACTTTTAAGCTCACTGATGACGATTATGCGGTAGTTAAGCCAAGGTATATCTCCACCCT
	TGAGCCCAACACCCCCCATTACGGCAATTCAATGCGAATACAAAGAGTCGATGATCTGCCCTTTGGCAGT
	AATTTAGACAAGTTCCAAACGTTGAAGATATTAACAACAGTTTACATTGCTTGCAAGAAAGTTCAGTAA
	>MH649097.1:1-633 CRESS virus sp. isolate ctgh041, complete genome
	ATGATGCCAAAGAAGTTTACAAACAAAACCCGATTAGTCCAGAAGACTGATGTTGCTAAAATTGCCAAGA
	AGACCGTAATCCGTATGTCAGAAAAGAAGTTTCACGATCATACCTTCTCTCTCGATCCAGCAGCTTGGAA
	TTATTCCGGAATAGTAGTTCCGTTTTCCAATATAGCAGTAGGAACATCCGATAGTACACGAATAGGTGAT
	CGTATTAGATTACGTAAATTACAATTAAAGATGAACCTCTATGTAGGTACAGTTAATAGTACAGTCCGTG
	TGATAGTGTTTAGATGGAAGCTAAGATATGCGACAGATACACCTGTCCCTGGGTCAATTATAAAGTCTGC
	TTTCATTAATACAGTGTATGCGCCGATAGGTCAACTGGATTATGATAACAAGGCGTCGTTCCAGGTGCTT
	AGTGACAGAGTTTACTCCATGGGTGCAGGTTCTGATTCAGTTCACAGAATCAACCAGACAATTGATTTGA
	AGGATTCTCCTGTTCAATACCATGCCGGATCTACCACTGATCAGAATTTCGGTATATATGCAATGTTTAT
	TAACGATAATTCGGCAGCAGCAGCTTCTGCTACAGTATATGGAGTAAGCCGTATGTTATATACTGATATG
	TAG
	>MH649007.1:722-1489 CRESS virus sp. isolate ctgf001, complete genome
	ATGAATAGGTATAAAATGGCCTACCGTCGTCGCTACCGCCGCAAGGCTCCCTCCAACCCCCGCCGCTGGC
	GCAAGGCCCGGCGCGCTGCAGCACGTATGCGTCTGCGCCGTGGCAGAGCCGGTGGGTCCGGCTCCCTCAT
	GGTCGTTCGTAAGACCGCGCTAATCAATCTTGCTAACGCCCCCGGCATTGCGGGTCTGTGGAATCTAAAT
	GACCCTACAGGCACGTGTGTCCAACTGGGCGCTCCCGTATTCATCCCAGGCACTAGTAACTGTTATGACA
	CGCCGTTCTCTCTGAAGTTCCAACTCAATCAGTTGATGAATTCTACCGACATAGTTAATATCTCTGACCG
	TTATCGGATTCTCAAGGCTAAAGTCCGTATCCATGCTAACTTTAATCAGACAGGAACTGTCAATGTAGGA
	ACTACTCCCTGGATAGAGCACTATGTAGACCACGATGACGCCACTGTTCCCGCTATCTCTCAGGTGCGTG
	AGCGTATGGGTGTCAAGACTAAGTATTTCTCAGGTTCTAAGCCCGCTATCACTATGCTATGCCGTCCCCG
	GTTCGCAGATACTATCTATCGTTCGGGTGTTGCGTCCGCATATGGTGTGGGTAACCGTCGTGAGTATATC
	AATACTGCTTATGCTGATGTTGAGCACTATGGTATCAAGGGTATTCTACACAACGTCCCTCTGACTGGTG
	CAGGCTCAGGTGGCTCACTGTTCGATGTGGATGTCCAGTTATATGTAATCGCTAAAGACCTCCAGTAA
	>MH648973.1:991-1704 CRESS virus sp. isolate ctbb773, complete genome
	ATGCCTCGATACAAACGCAAGCGTTCTACGGGTGTGCGACGTAGTCGTACCCGAACAATACGGAGACTTC
	GGAAGCGTGTTGCTAGGAGTATTGCTAGGCCTCTTCGGCCAGCTACTTACAGGTTTAAGCGGTCAATTTC
	GACCACACTTGACTTAGGGAATATAGATCCGGATCCAAATTGGATCTACACCCCGGCGGAACCGGGTGCA
	AACAGAAAATGGGTTTTTGCTTTGAGTGATCTAACAGAGTTTGGGGACTTCACGTCCCTGTTTGGGTTCT
	ACAGGATTAATGCAGTAAACGTGCAAATTATTATGCCGAACACAGTAACCGACGCTGGCGCGCTCGGTCA
	AGCCGCAAAGGGTAACTTCATTGCATATGCAATTTCAGATGAAAGTACATTCGGGAACCAGTACTCGAAT
	GGTATAGAGGCAGCCTATCTTAGGTGTCAAAGTCATTCAAAGAAGCTGCTCACAACCACGACAGGGCGTG
	GTCATAACTTTTACATGAAGGTAAAACAGTTGTCATTGGCTGCACACAGCGCAGAAAACAATGACTACAG
	AGTGATGAGGCCTGCATTCATTTCCACGGCGGAGCCGTACACGAAGCACTATGGCATGCAGACCAGGATT
	CAGCGCACTGATAATCAACCATTCGTGAATGGAACCATGAAAGTAATCTTGACATATTACATTGAATGTA
	AGCGCGTAGAGTAG
	>MH648928.1:1-870 CRESS virus sp. isolate ctbd009, complete genome
	ATGGGGTGCTGCACCACTTTGGGTGACTGGTTGGCTGATGGCATCCGGGCACTATTTAAGCAGACTGTCT
	GCAGCGGCAAAACGCTACCGCGTTCATTGCCTCGCTTTTATACAATGAGTTTTATCTCCCAGCGGTCACA
	AAAGTCCCAACGTACCGGATCTCGGTCTCGTTCAAGAGGGCCCTCGTCTCGCTCCGCTAGTATGGGTGCC
	TATGGGGGTGGTGGACCTGCTAGTAGCATGTCCCAGGGAGGTGTCCCTGGTGGCGGTGTTGTCAAATTGA
	AGAAACAGATTCCGAGTGTCGAGTGCAAATACTTTGACACTCAGCTCAACACTGCGGGTGTCGTCAACAA
	CTGGACCCAGATCGATTCCAACGACGTTCTGTCGGGTATCGTTCAGGGTACTGGCCCTTCGCAACGCGTC
	GGGCGTAAGATCAAAGTGGTAGGGTTTGTTGTTAGGTTGGGTTTTAGTACTAGCCCTGGCGGGTGGTGCT
	TTGATTTGGTGCGTGACAAGCAATGCAACGGTGTTGCTGCTACTGCTGCGCAGATCTACACGGCACCTAA
	CAGGTACGGTACCTTGCCAAATCCGTTCGAGGAAACCCGTTTTCAATTCTTGAAACGGATGGAGAACTTC
	AATACAGCACAAGCATTAGCAAACGTCACTGCTGCAGCAGCGCCACTCACGGAATGTGCCATTTCCTTCG
	TCAAAAAGTGTTCAATCATGGTTGAGTACAATGCCACGACAGGTGCTGTCAGTGACTTGACGTCTGACAA
	CGTCCAGCTGTACTGCAACAGCACAAACAACACTGCTGGTGCTACACCGGTTACGCCCATTACCACGGGC
	ACAATTCGGGTTCTCTATACTGACGCTTAA
	>MH648923.1:1-699 CRESS virus sp. isolate ctcj858, complete genome
	ATGAAAAGAGAAGGCAACCCCCGACCCCGACGTCGATATCGCAAAGGTGGTCCTCGTCCTAGATTACGTA
	TCGTTAACAAAATCGGCAGACGAATGTCTCGTCCTACGGCTAATAAGCCCTCCGTACATTTATTCAAACG
	TACCATGACCGAAACGCTTGCCTTATCTAATGTAGCTGCTCCTGCTAATTGGACTGCCGAAGGCAATGCT
	ATCTACCGTAACTTCGAATTTAAACTTAATGATCTGCATGATGCTACCGACTTTACCGCGCTCTTCGCTC
	AGTATAAGCTTTGTGGTGTTAAACAAGAACTAATCTTTTCGAATAATACGACCGATGATGACAATTCTCA
	AATGATGCTTTATTGGGACGCTAACCGTTCTGGACAAGCTACTGTAGGAACCGAAACTCGCTTTTTAGAT
	TCTCAAACTGCCAAACACCGTATTCTTAAACCACCTGGTGGTCAAGTAAAGTTATATACTAAGCTTGCTC
	AACTCTCTAACACCTTCAAACTAACAGATGATGATTACGCCGTCGTTAAACCCCGTTATATCTCGACCGC
	CGAACCCAATACCCCTCATTACGGAAATAGTATGCGCATACAACGTGTGGATGACCTACCCTTTGGTAGT
	AACCTTGATAAGTTTCAAACCCTTAAGATACTAACTACTGTTTATATTGCCTGTAAAAAGGTTCAATAG
	>MH212286.1:116-1159 CRESS virus sp. isolate 956, complete genome
	ATGGCGCGTCGTCGATTAAATCAAGCTGCTGTTGTTGCCGGAGGTGCCGCTGCTCCTGTTGGATATAAGA
	TTTTAAAGGACTTTTATAAGCCCGTTCGTAGGAATATTATTGCTCGTATAGACAAAAATACACGATCTCA
	TAATCGTTCTACTATGGATTCTGGTCCCAGTCATGTCCGTGCCCTTGCTCCTACTACTTACCAGCATGAC
	ACCCGTTTGTCCTATAAACGTCGTCGCGCCCCTAGGCGAATTAGAAAGCGCGCTCAGCGAGTTGCAAGAA
	GATTTGAGAAGAACCTAAGTACTTTATTAGGTTGTAAACGTCTTGTTTTGAATGATTATTATTTTAGTCC
	TGGTACTCCTGACAGACAAAATGTTAGTTATCTTCAATTTATGAATTCCCTTGACTTGGCAAAAGCTTTC
	GCCTTGTTTGGTGCCTCAAACGATCCTACCTCGGTTTCGTACAATTTTAATACCACTGAAGCCACTGAGC
	TTCTTCTACGTAATGTCCGTGCTGAGGTTGAGATCAAGAATGTTTCCAATTACCTTGGATTCTTTGATAT
	CTATTACTGGTATCCTCGTAAAGACACTGCTTACTCTGTAAATGATGCCCTGTTCCAAAACGTCTTCGGT
	GCAGGTACTGGCAACCAAAATACTGGTTATTTTAATGCATCTAATACTCTCACTCTGTCAACTGCTCTCA
	ACATCAATACCAATGGTGTCACACCATTTGATTATCCTGTGTTTACCGAAAACTTCGTTATTTACAAAGT
	CCGCCGAGTTATGCTTCAAGGTGGACAATCGTTCTCTTTTGATATAAAATCTCGACCTGGTAATCAATCT
	AGCAAAGATTGGTTTAATGTTCAATGCCGCAAGAATATCACATCTGGTGTTATTATTATATCCCAAGGTG
	AAGTTAATTCTCTTGGTAATGGCACTTCTGAAGTATCTTACACTGTACATCGTCAGTTGTTTGGTACTAT
	GTATCGTCAAGGTGGAAAAGGTGCCACTTCTTCCACTTTTGTTGGCACTGGCCTCACCACTTAA
	>MH617748.1:1-900 CRESS virus sp. isolate ctbg059, complete genome
	ATGAGCACTCTAAAGCGTAAGAGAAGTGAAGCTATGAACTACGACAATCGTCCTTTCAAACGTGTAGTAT
	CTACTGCACGTAAACCATACGTTCAAACGCCTGTTCCTCGAGGCACCACTACACCAAGCACTGGCAATAC
	CAGGATTGACAACTTCGCTGTCTCCTCTACGGTAGCCACCAAAGCCCCAAAAGGAGAGCTCAAACGTGTT
	GACATCTGGTCGGACTGGAACGTTGCTGACATAGACGAGAGTACAGGAGTTCCCTTTATTCTCTTAAATG
	GTGTTCAATCTGGTAGTGGCACGTACCAAAGACTAGGAAGAAAGATTACAATGAAATCTCTAGAACTACG
	AGCACTCTGGAGATTAAACAACAACTCCGGACAACCTGACGTGTGGAACGGCAAGGATTGGCCCGAATAC
	AGTGTACGAATTATGGTTGTCTACGATAAAGAGGTAGATGGCACAACTTTTCCACCTATCGCAGACCTCC
	TCCAAGATCTCAACCAAGCAGGCACACAATCTACCTACCCCCTTTCTTTTCCTAATCTTTACCAATCTGA
	ACGATTTCTAATTTTGAGAGACTGGACTTTTTTCATGCCCTCGGGTACTGGAGCCAACGTAAACGGTTGG
	TTAAACAACAGCCAAGCTGCCTCAACTACCGATCACTCCATCAGCATTAACAAACAAGCTGGGCTGCCTG
	GTGTCGACAATATCCACGATTACATTAAATTAAACAAACTACAAACTTCTTTCAAATCAACTAACGATCC
	TGTAACAACCGGAGATATTGCCTCAGGTGGACTCTATATTTTTGGCTGGAGCACCCTAGATTTAGCTGGA
	GAGTATCAACACCCACTAATATTTAAATTTGATGCTCGTCTTAAATATTATGATGATTAA
	>MH617726.1:668-1480 CRESS virus sp. isolate ctbh577, complete genome
	ATGAACTGTTCGATTTATTTTATCCAAGGGGTTAAACTCCTGAGAAAAATAATATTAGCATATAATAGAA
	TGGCTCGTTCGTTTTTGAAAAACAAACGTCGTGCAAACAAAAAATCAAAACTCTCATTTGCACAGAGAGT
	CCAACGTGTTATTAACGGTGCTCAAGAAACAAAGAAAGCAGTCTATCAATCCGGATTAATAGCGTTTAAT
	TCGCCTATGACCGCCACCGGCGATGTATTGCGAATTATGCCTGATGTGCCAACTGGCTCAAACTCTTGGC
	AAAGAACAGGGCAAAGAATAACCCTCACTAAGGTCGTAATCAGGGGATATATAACAACTACGGGAGCTGC
	TACCACAAACCCCTCTCGTGCTCGATACGGGGTTCGCCATATGCTTTTGGCTGATAAGCAAAAGAATGAT
	TGGCAGAATGTAACCACAACCGATTTAGCAGGACTACTGGAAGGAGTAAGTGCCGCAGGTCAATACTTTG
	ACGGCACGGTCGCTACTTATATGACACCCGTTAATAGAGAAGCTTTCACATCCAGAATGGATAAGAAATT
	CCCTATTACACAAATTTATGAAGAAGGTGACGACGGCAAAGCCGCATCCAATAATGGTATCAAATTCTTC
	ACTAAGACCCTTACCTTTGGAACTAATGGAAAAGAGTTATACTTTGAAGGCAGCAACCATCCAATAAATT
	TCAAGTACTTTATGTCACTTGGATATTGTTATTTAGATGGATCAGCCCCAGACACAACCTCTACGGATAT
	CCAGATGAGCTATACTGCGACAGCCTATTATAAAGATGCTTAA
	>MH617626.1:1-705 CRESS virus sp. isolate ctda666, complete genome
	ATGCCAAAACCAAGAGTACGAATACCAAGACGAAAACGAGTCTTTGGAACCAAATCAGCGATGATGCCTG
	TGGTTAAAACACTTAAGAAACAGGTTAATCATCTTATGCGAGTGGATCGTAACCAAATTTATACAGTGGA
	TGATTGCAATTCTATTACAGTGCTAGTCAATACTGGTGTGGTTACATACTTAAATCCTAATATATCACCG
	TTAGCATATGGTGCAGCAAATGATGTTGCTACTAAAGCAGTTGTCTTAGCGAAATCTCTTTCATTAACAA
	TCGATGCAGTATTTCAAGCTAATTGCAATCAACGTATGGTTATATTTAGGGACACAGCTAATAAAGGTGC
	TTTACCTACAATAGCAGAGATATTCTCTTTACTTACGATAGGTGGTGCTTCAATTAGTCCTATATATGCT
	GGTTATAATCCAGATAATACGCAAAGATTCAAGATAATATATGATCGTATACATCATTATTTGACATCAA
	ATGATGCAACAGCTACATCGGCACGAGCAAGTAAGATCATTCGAGTTAGAAAATCATTCAAAGATCTTAA
	AATGGAATATACTGCTGGTTCTGGAACAATTACAGATGCTTCGAAGAATCAGTTATTTATGTTTAATATT
	TCATCTAGTACCAATTCTGCTACTTTTGCTTATAATTCACGTATTATATGTGAACCACCTAAAGCATCTC
	AATAA
	>MH617616.1:1-696 CRESS virus sp. isolate ctgh753, complete genome
	ATGGCAAAGACGTCAAAGACAGCAGCAGGTAGAAGTATGAAACGATCTAGAGAGGACTATATGTCTAATA
	TGTTTGATGGTTCAGGTACGAAAAAGGTAAGAAAGGTAGTTCAATCTGAAATTCGTAAAAGGGAGATTAG
	AACAACGGAGTTAAAAGAGTATACTGACTCGTTCGGCGGTACTCTCTTTCCCTCTCTCACTGGATCGGTG
	ATCTCAGTCACGGATGCTATTGCTCAAGGAGAAGATATGTTTGAAAGAAACGGTCGTTACATCTATATGA
	AGATGATAAGAATTAAGTTCAGTGTGGCTGCTGGTGTCACTAACTGGGCAGACTGTGGAAGATTCTATCT
	AGTCTATGATAAACAACCCAATGCTGGTACAAGTGCTTTTAGCGATATTTTTCAAACTGCCAGTGGTGCT
	ACTGCTGGTTCTGCTTTTAAAAATACTCTGGTCAACGGAGATCGGTATGTCATTGTCCGAGAGGTCAAAT
	GGGACTGCTCATACAATGGAGATCAGTACAAGAACTACGATATTTTCTACAAGGTTCCAGATAAACTGGC
	ACATACGGTCTATCCGGGCTCATCAACAACAGAGGCTCAGACTGGTGCATGGCTTATCTGTTACGGTGCA
	GACAGAAACACAACAACATCTACTCAGATGATAGCTAATGTAAAATTACAATTTACTGACAAGTAA
	>MH617255.1:c1729-992 CRESS virus sp. isolate ctcg155, complete genome
	ATGCCCCGCAAATATGTTCCAAAGAGAAATAGACGTTCAGTTCCTTATAGACGTAAGAGATTCAGTAGAC
	AGATGTTTAAGCCCAAAAAGGGATTAAGTCGTTCTATTATTCCTTTCACTCGTGAGAGGGAAACTTATTT
	CCATTTGTCTGATCTCACGGGCAACACAACAGCCCCATTTTCCAATATGCAACACACCAATGACGGTGGA
	GTAGTCGGACAGATAAACATTCGTTTGAACGATTTTCCATCTGCCTCAGACTTCACAAATCTTTTTAGAC
	AGTATAAGTTAAATTATATCAAGATTACAATGATTCCTGCTGCCAATACAGTTCTCTCTGGTGCAACTAG
	AGATGATGAAGGAAATTATTCCAATAATCAGATTCTAATCAGGACTATGCTTAACCGAACCGGTATAGCT
	ATAGGTGCTGGAAATACCATCAGTGAATGGTCACAAGTACAAGCTAAAAAGCAATGGGTCCTCGCCAGAG
	ACAAGCCCACTACCATAACCTGCAAATTAAACCAATTAGTCCCCTGCGGTAACGCTGAAGCAGCCGATTT
	AGTACCCACAGTAGTTAAACCCAGATATGTATCAACTAACAATACAGATGTAAACCATTACGGATTAAAC
	CTCAGATTCGATTCCTTAGATGGCACAGCCTTAGCTCAGACTGACAAAATCTGGCCTCAATTCCGTATTA
	TATGCAAATGTTACTTTACCTGCAAAGGAGTAGCCTAA
	>MH617242.1:771-1481 CRESS virus sp. isolate ctcd187, complete genome
	ATGCCTATTGTTCGTAGACGTAAACGTGTGAAGCGTAAACAACACCCAATCAGCACACGCCGTCGTGTAG
	CTAATTCAAAAATAGGTAGACCCATGAAACCAGCAACATTTAGATTTAAAAGAACTTTTGAACAGGTGGT
	AGATTTAGCATCTATCCCATCAGCCTCTGGCTGGATTCCATCAGGTAATGGAATTTATAAACAATTCGTA
	TATGATTTATCATTACTCCCTAACGCCAGTGACTTTACTAATTTATTTAGCGAATATAAACTTACAGGAG
	TAGCCGTGAAGATGTACTTTAGTAATAACGTATCTGGTGCCGCACCCTCTGGTAGTGGACACTCTAATAG
	TCAGTTACTTATGAGAATATCGCCTAATCCTAATGGTTCTAGCGATACCTTAACTGAACAATTTTTTAAT
	GAATCACAATCCACAAAGAAAAGGCTATGCCTGAATACTTTAGGAAAACCCGTGAGTATCTATCAACCAT
	TAAAACAATTAAATTATGCCTACAATAATTCCATAGGCTCTAATTCTTATACAGCCCAAAAGCCTCGTTT
	TATTAGTACAAACGACCAGACAGTAGAACATTATGGTTTGAACTGTCGTATTGACCGTGTAGATGGACAA
	GGCTTGACGACTGGCTCTACAAATAATCAGTATGTGAGAATTCAGCATACAGTCTATTTAACAACCAAGC
	AAGTATCATAG
	>MH617208.1:c1580-735 CRESS virus sp. isolate ctba10, complete genome
	ATGCTGCCACAGAACTACAACCATGAAGAGTGGGAGACCTTTGATGGTCCGGAAGCCTTGAAACGAAGCG
	TTCTTTACACACAAGAACCAGATATGAATGAATTTGTCATCGGCGATACATTTACACTGGGTTATAATAC
	CAATCATTTTTCTTTACTAAATCCAATTCAACAAGGAACCAATGAACACCAAAGGATTGGAGACCACGTA
	AACGTTCTATTCCTAGGGCTAAGTATTACTATGACTACAGAGTTCTTTGGCATTGGTTTAACTAATGTGT
	CGGGTGAATCTAGATTCAGACACATTCTCTTCATTGATCACCAACCAAAAGGAATCACATTCCCAGATAT
	TCAAGATATTTTAGACGCAGATGAAATCGGTTCCTGGTATAAGAATGGTTCCGTTGGAGCAAGATATCAA
	ATCTTGTGGGATGACCATGACACGTTAAACCCTGGATTACCAATATTAACCAGATATCAGACAGATACAA
	CAGAGAATACAACGGACAACACTACCAAAACCATTGGAGGAATACACACCGCTACATTAATTATGAGCGC
	ACCGCTTGGAGCTGGAACCATAGAAGGTCCCGTTACGGTTCTGGACACGTCCACCAGCACCGGGACTTTG
	AGTAGCACTGGGATGGGTATAACCACCTCATTAGAATGGTACCAAGAAGAACGCCAGATAGTAAAACGAA
	TTGGAGTAGAAGGTGATCAAATTTGCAGTTACGCGGAAACTTTTGGAAGAGAGATTAGAAGAGGAGCAAT
	ATGGCTATTGACTATGTTGAAAGGATCGCAAGCGGCAGTACAGATCAAGGCTCATGTACACTTTCAGGAC
	TTATGA
	>MH617050.1:805-1506 CRESS virus sp. isolate ctce202, complete genome
	ATGCCCTACCGCAAGCGTGCCCCTGGCTATAAGCGCATGCCCCGCAGAGCACGGCGTGCTCCTCGTATGG
	TACGTAGTCTTCGTTCTATGAACCCTCGTCCTATATTCACTGAGACATATGAACTCACAGGCCAGGGTGC
	TGGCCAACCTGGTTTCCAGGTATTTCCTAATACAGGAAATGTATTTAGGTTCAATATGGATCATCTGCCC
	CAGCTTGGGCAGTACACAGCGCTATATCAAAAGTATCGTATTCTAAAGGCTAGTATCCACATATTGCCTG
	AATATACAGGCGCTGAGCAGAACAGAGCAGAAGCTAATCAGGCTTTGACCCAGTCCAATTTTGGACAGTC
	TCGCATGGCTCTCGTAGTTAACAACTCACCTAATGTAGTTGTTCCTGTTAACGAATTAGCTGTGCTTCAG
	GACAACGGTTCTTTTATTAGGTCTTTAACTCCTCGCGGTATTAAGGTCTCTTGTAGACCTGTACCCAATG
	TATCTATTGATAGTTTAACTCCAGGTGTTGGTAATCAGCCCATAACCCTTGGGCGTAAGTTTCTGAATTT
	ACAGGCTGTAAATGGTAATATTGACCATTATGGAATCTCATGGTGGTTAACCCAGTTCGTGTCTCCCGGT
	GGAGCTCCTGCCACCAAGAACTTAGGTATAGTATATGTAAAGCTGACTTTCCAGCTTGCTGACCCCCGTT
	AA
	>MH617028.1:c1653-949 CRESS virus sp. isolate ctci193, complete genome
	ATGCCATATGTTCGTCGAAAATCGAGGATGTCTAGACGCCCTAGACGTACTACTAAAAACCGTCGACCGA
	GCAATGCGAGAGTTCCGCGAGGCCTTGCGCCGAGTGTGTATCGGTTTAAGCGTGATATTGAACAAACATT
	AGCGCTCAGCCAGTCAACACCGCCCGAAGGGTGGACTGCCGACTCTGCCAACAATGGCCTTTACTCTGTG
	TTCGGGTGGTCACTTGGAGCCCTTGGCGACAGTGGTGACTTCACCAGTCTGTTCAGGGATTACAGGATCA
	AAGGAGCTCGCGTAAAGATGTTCTTTAGCAATACCCAGAGCTCCACTGATAATCCAGATACATTTGCCAA
	CTCCCAGATACTGGTTCGCATGGTCCGTCTGCAGGACGGCGGCGATACGGCCCTTAGCCTACCATTCTTT
	CAGCAAACACAGGCCAAAAAATACAAGCTTGCTATCAACGGCGGAAAGCCGTTGGATATATACATGCCTC
	TAAAGCAGGCAAACGAAGTGACATCATCTACTGGCACCGCCAACACCATGATGACCCCTAAATTTGTAAG
	CACAGCTGCCAACAATGTCCAGCATTACGGAATGGGCATACGAATGGAACGAGTGGATGGCCAACCATTT
	ACATCTGGATACAACAATAAGCAGTATTGTAAAATGATAACGACCCTTTACCTTGAAACCCGCCAGGTCC
	AATAA
	>MH616936.1:1-648 CRESS virus sp. isolate ctdb133, complete genome
	ATGCCTGTTCGAAGAACCCGAAAGGGGAAAACCCGCGGATATCGAAGAGGAAAAAAAGCTCAAGTTGGAT
	TAATTAAAAAGGTTATTAATTCTCAGCATGAAAAGCATGTCCATACTGTTTCAGTGAATGGGACATTTAG
	TTCCACCGGAACTGTTCAGGATCTCTCGGCTATTGCAGTCGGTGATGCCGTCAATAATCGTGAAGGAGAT
	CGAATTACTCTTAAATCCATAATCTTTAGATTTGGATTGATAGCTGCTGATACAACCAATTTTGTCAGAG
	TTATGCTGGTTCAGTGGCTTCAGAATGATGCCGCAACAGCTCCAACGATTGCAGGAATTTATAATTCTAC
	TTTCACTGCGCAACCGTATGCTACGTTTGCACCCTTTAATAAGTCAGCTGCGGGATATCAATGGGTTCCC
	TTATATGACAAAACATTTGCTCTCTCTTTAAACGGAAATGCGTGTTCCAAGCATATTGCTAAGATAACAC
	CCAGACATTTCAAAAAGAAAGCTAAAGCAATGATTCAGTATAATGCGGGAGCTACTACCGGAGTGGGTAA
	AATTTATGTTATTCTCATTTCTGATAGTGGTGTTGCAGCTGATCCTACGATCACTGGTGTTATGCAGATT
	AGATTTCTTTCTTCATAA
	>MH616887.1:1-708 CRESS virus sp. isolate ctce275, complete genome
	ATGCCATCTGGATCGTTATCTAAAGCTAAACCGAAAGGTAAGCCTTTGAACAAGCGTCAAAAGAAGCAAG
	TTAGACGTCTTGCGACAATTGGTAAAGAATTAAAATTTGCAATAACGTTTAGTGCTAACGGTGTGGCTGT
	TACTAGTGCCGGTACTATATACGATTTAACTAATGTAGCACAAGGAACAACCGATACTTCACGTGTCGGA
	GATAGGTTGACATTGTGCGGTAAAATGGAGTTATTTTTGCAATTTGTAGGTCCGGAGAGTCTAACAGGTT
	TAGTAAATGATATTTACAATACTATAAGAATAGTGGTTTTTCAATTAAAGGAGAAAGCCGTAGCTGGTAC
	AAATCCAATCACCACAGATATATTTTTAAATGGTCCAACTGGAGCGGCAGATGTATTATCTTTATATAAT
	CACGATAATAGACAGATATATACAATTCTGAAGGATGTTGTTATAAATTTAGTTAACAATCAGAATTCGA
	CGGTAGGTGGAACAGGTTTTACCACCGCTCAATCTAATCATATATGGACTAAGAAATTGATGATCCCAAT
	GGGTAAGAAAGTTCGTAAGGATATTCAATATATATCCGGTGGTAATAATGGTTATAATAAGATATTTATG
	ATGGTGTTTAGCGATTCAGGTGCAGCCCCTAACCCTACAATGACTGGTAATTCTAAGGTGTTTTTTAGGG
	ATGCTTAA
	>MH616847.1:1-585 CRESS virus sp. isolate ctci237, complete genome
	ATGCCAGTTAAGCGTAAATCCAAGCGTAAATCCAACATCAAAAAGATCGTCAAATCCATGATAGCCGGCT
	CTCAGGAGACTAAGACATTTATCCAGGAATTAGCGAATACTCCTCTCACAAACGTCGGACAAAATTACGA
	CATCACTTCTCTTGCTCAAGGCGTTGGCCAGAACCAGCGGCTTGGCAACTCTTACAAGGTCACTTCTTTC
	AAGCTCAAAGGAGCCGTCTTTAACGGAGGAACCGACGATTTGTGTCGGGTCATAATCTACATTCCCAAGA
	ACCCCCAAGTCCTGATGCCTACTGACACCTCGATGCAGTCTACGGACCCTGTAGACCTCGATAAGTTCAC
	TGTCCTGTCAGATCGCCTTATTCCCGTGTCGGACCATGGTCCCGGCTGTAGGCTGTACAACAAGGTATGC
	CTATTCAACAAGGGAAGGCGAAACGGCCTTCACGTCCAGTTCTCAGATGCACTCGCTACTTCTATTACTA
	AGAATCGCCTCATGGTTTACATGTGCTCATTTTCGAGCGCTGCACCCCATCCGTCATTCAAAGGCTGGTG
	GCGCGTCTATTTCAAAGATGCATAA
	>MH616741.1:829-1539 CRESS virus sp. isolate ctjf142, complete genome
	ATGCCTATTCGAAGAAAAACAAGACCACGTCGCAGAAAAAGAGCTGCATTTAGCAAACCTATGCAAATAG
	TCCCCCGTAAACCTAGAATGGCTCCCCGAGTATTACAATTTAAACGCCGATTTAGTAGCGATTTAGTATT
	AAACACTGTCTCACCACCTGCTGGATGGACTTCACTAGCATCAGGTGGAGACGAAGCCCTAACACTAGGA
	TATGTATTCAGTATGGCGGAAATACCAAATTATTCAAATTTTACAAATTTATTTGATAGTTACAGGATAA
	AAGGAGTTAGATTACAAGGATATTACTCATTTACAACTACCGCACCTGAAAACCAAGCACAAGTAATGTT
	ACATTATTGTAGAGACCATTTAGGCCAAAATACAGCATCTGTATTAACAGAAGACTGGTTCAATGAAAGG
	CCAAGGTCAAGAAAAAGATTAATAGTTAATAGTGTAGGTAAACCATCATTCGATATATATATGCCTCTCT
	CTCAATTAAGCAATACATACCAAAGCGTAGCTAACAATGACTATGTTATGCAAAAACCACGATTTATTAG
	TACTAATGAAGTAAATACCCCTCATTATGGAATGAACCTGAGATTATCCAGAATAGACGGTAACCCATTT
	ACTGCAGCATCAAGTAATCAATATCCAACACTAAAATTATTCAGCACTGTATATTTTGAAATGAGAGGCA
	TCAATTCTTAA
	>MH552570.1:1-912 CRESS virus sp. isolate cthi67, complete genome
	ATGGCATCAAAGAACACCTACACAATCAGCAAAAAAGTAACGAACACCGCGCACGGTGTTTTAGGACCAG
	TCGGAGAATGGGCCGTTTGGGTCAACCATGACGAGGAAGGCTTGGGTGACACTTCAGATGTACCAGCGAA
	CGGCGATATTGACCTAGACAATGACGGCGTTTTCGGCACCCGCCATCGAGCGATAATTGACCTATCCCAT
	GGATTGGGTCAAGCACTCGGAAAGCAACTTCCAATGACAGCGATTTATCGTGTCAAGGGATTGAGAGTAG
	GCATCCGTCCAGTGGATGACGTCACCGATAACTCACAAGGTGGAGTTATGTTCGGTGGAAATATAAAATA
	TATTTTCCCCAACAAGCACAACATTGACGCTATCCAGGCGGCTCGCAAAGTCGAGCGATTGGCAGAGTCT
	TCTTCCATCGATTCAGATTCCGACGTATTCGGAACTGAGCGTTCAGGATATAACGGATTTAGGTTCGGAT
	GGCGAACTGAATCCGACGTTTACATGGCAACTCGAGAAGGTTTCTCAAATGCTGGCGAGGCAGTTGAGGG
	AGGTCTCGCTTCATGGGCTTTGTATTCCGATGACGGCGCTCTCGGAATTCTAGACAACTATTCAACTTAC
	AAGGGATTAGTTCCGCAGAGTGGAACTGAGCATCGCAACTTGTGGAACTCAAGATGCGGTAGCCCTGCAA
	AACTCATGTGGAATTGTTCGTGGGTTAGTGATAACGCACAGGCAAGTCAACCTGATTTCGTCAAACAATG
	GGGCGCAGAAAACCATCTCCCAGTATTGGGTGGTTTGCTCGTCCTTGATGTCATCTATTCTTCAACTGAT
	GGACCTGGGTCCACAGACGACGATTATAACGTATTCGTCGAAGTTGATGTTGAAGGCTGGGAGGCGTTCT
	AA
	>MH552566.1:c2800-1139 CRESS virus sp. isolate ctch18, complete genome
	ATGGAAGGATTGAGGAACCGGTTCGGGAGGGTGATGAAGAGAACTTGGGAGACGATGGAGGAAGTACCAG
	CTGACATTGAAATGGCTGTCGGCGAGGTGCTTCCAACAGTAGAAGAGGCGGGCGAGGCGGTAGCCGAAGC
	TGTGCCTTTTCTTGAAGAAGCTGGTATAATTGCAGGAGAAGTAGCCGTTACCGCAGCTGAAGGTGTGGAG
	GCTCTAACGAATCCAATTGCCGCTGGCGCTCTCCTTGTCTCTACATTTATGACCATTTACGATAAAAATG
	GGAAAAGAAAGCGCACCCCAGTCATAACTGGGCGCGCGCCGGACGCAACACGTCCGGACCCGACTCGAAG
	AGGGCCTTATTTGCCTGCACCGCGCAGAACTGGACCCGAAAGAAGGAATTTTGGACCCACCGATATTCCC
	GGATCCAGCATGCCAGCTAAGAAATTGACAGGTGGCAAGAAACGCAAGGCCGGCAAGGCGCTTAAACGCA
	AGACCATGTCGAAGCGTCCTGTGAAGAGGAAGTCTTCAAAGAAAAAGCCCAAGAAGAAGTCGGCGGCGTA
	TTCAACTACCATTAAGCAGGAGGTGCATGGTATTATGAAACGCAAAGCCGTATCTTATTTCGGCTTCCAG
	GCTACGGCAGGTATGGAAGAAGTGTTCCGTATTGCTTCTGATGCGCTACTCCGCGCAGTGTTGAAGAAGC
	ATAACATTGCGATTCGACGTACCGATGAGGCCGTACCCCTGTATTCAGCTACGCCTGTAATGCAAAATTT
	GCAGTTTTATTACAGGCGTACTAACTACGCCACTGGAAACAATGACGGGAATTCCGCTTACGGAATCTCG
	GGTCAAGTGTTTAATTTCGCGACGGGGTCCCCCACGTTCGAAAGTATTGTGGCGTTACTTGCGATTGAAT
	TGGAGGCCAAGGTCAGAGGCGGATATTACGTCTATTACTGGGACACCAAGAACAGTTCCAACGGAGTTAC
	TATGTTTAACCGCAAGGTTGGTGATGCTAAGTTGCATGTGTCTGTGAAGCGGACCATTAAGCTTAGAAAC
	ATTACCAAGAACGATGATGGTGAGAAAATCACCAACGCGTTGGATACTAATCCACTTCAAGGCCGTCTGT
	ATAAATTTAGGCACGATGTGCCTCGTGTTAATACGACGTTGTACGAGACCGATCCTGCTGCTTGGTCCAA
	GTTTCATGATCGGAACTGTACGGCCGGGGTTATCTTTGGACCCCAACGAAACGAAACCGAAGACCATGAC
	GGGACTATCTCGGCTGCGTCGGCCACTAACTGGTCGTCGCTCATGGCACAGGATAAGGTTTTGAGCAGCC
	CGCCGCCCGGCGGGCGCGTTTGGGATAACCTGTCTAGCTCGAAGAAGATTGGTCTGGCGCCAGGACAGGC
	TGCGAAGCACCAGATGGCGTTCAAATTTAGCGGGACCCTCCGCCAATTTCTGGCCAAGTTCGCAGCTGGA
	ACGTTTACCGCGCCCAGCATCGGATACTGTCATATGTTCGGTTTTGAACAGAAGTACAAGACCGACGCTA
	ATGATGTCATTAACGTGGAATATGATTGTGACGATGTGTTGAAGGCTGGGTGTACGTTTGTGCGAGAGGA
	TAACACACCGCCCACGGTGCGTACCTTGCACGCGCATTCTAGCACTTTTTAG
	>MH552563.1:1624-2544 CRESS virus sp. isolate ctch33, complete genome
	ATGGCAACAAAAAAGAAACTGGATCCGGCAGTTAGATACCTCCGGTATGAATTGACGAATAGTGGGACAC
	CAGGGAACGAAACGTCCCACTACATAGATCTGGCAAGAGACCTCTCGATGGTTAATCGAAGGTTGTATCG
	CCAAGGTCGTGATTATCATGTTAAGAAGATTACAATTGTATCTTCGAACACTCCAAGCTTGGAGAACAGG
	ATAAGTGTAGCTACCATTCCATCCGGATGGCCACAACGGAATGCATGGAAGCGTGGATTCCAAGTATGGC
	GAATGATGTACAAGAATGCATCGCAGAATATATCAGGAGACATCGAAGGAACATGGTCGGATTTCAAAGT
	TTACCTCAGTAATTCTATGAGATCCGCAGGAATCAATACACCCGTAGATAACGGTGGCAATGGATTTCTA
	ATTGATGAATGGGCATACAGTCAGTACGTCTCTCCAGACGGCACAACCAGTGATGACTCATTCACAATTC
	ACATGCTAGGAGACCATTCGGGCTCAGCAGGAGCATGGAACTCTGTCGGTCTTGTGAAGTCCTACGGAGA
	ATCAAGAGCTACAGTTCAAGCAGGATCTCCTGCAGTTCCAGGCGAAGCATCGGATGACCCTCTGGTCAAC
	GTATTCGATTACGGTACGGAAATCGATGAAGTCATTGACTTAATGGAAGGAAGTAATGATCTTCCACCAT
	ATGACCAGGCATCTTATCCTGGAGATGACGTCAATGGTCCTAAACCAATCATTAACCAGGACACAACACT
	CGTTGATGGCCGTGCTGTTATGGGGGGCTTCTCTGCACTATGCGGATTACTCGAGTTCGAGATAAAATCC
	GCTATTGCTAATGACACTTTTAGTGTCCTCATTGAACTTGCCCCTGGTAAGTACCGAGGAATACACGCTG
	AGGTGATTTGA
	>MK377687.1 Circovirus sp. isolate PoCirV_VIRES_SC01_C4 capsid protein gene, partial cds
	TCTATGCAGGTCATTCAGTGGTCTGTTGGTGGAGCCGATGTCATTAATAGGTGCAGGCATTTGTTCGGAGCCTACAAGTA
	CTTCAAACTCGGGAAGATAACCGTTAAGATGGTGCCTGCTTCCACTCTGCCTGTCGACCCTCAGGGACTTTCCTACGCTT
	CGGATGACCCTCAGACGGTTGACCCTCGTGACCAGATGAACCCTGGTCTTGTCAGGATTACCAATGGCGAGGACGTTTTT
	ACTAACGTTTCCAGTCTGGGTGCTTCTGCCCAGATGCAGATCTACAACTCCATGATGCTTGACCCCAGGTGGAGCAAATT
	CATGTTGCAGTCTGGATTCCGCAGGTCTGCCTACCCTCTGTACTGGCAGGTCGGCCAGCTTTCCCAGGACAAGTACCCTG
	GTGCCACTACTAACACTCCT
	>MH111123.1:899-1942 CRESS virus sp. isolate 17668x41_1785, complete genome
	ATGCAGGTTCGTATTTCGGAAACTTATGACCTCTCGACTCAGGTCAACAAGATGGGCCTTGTCGCCATCC
	ACACCCCTGACACCACCGCCATCACTAGGCGTTGGGGAGGTCTTCTCGCTAACCACAAGTACATGAAGAT
	GGTCTCGTGTGATGTTACCATGGCATGTGCATCCATGCTCCCTGCCGACCCCCTTCAGGTTGGTCTTGAG
	ACTGGGGAGATTGCACCTCAGGATATGTTCAACCCTATCCTCTACACTGCGGTCTCTAACGACTCGTTCA
	ATAACATCATCAATCGTATCATGTACCTCAGCAACTACTCTGATGTTGCTAATCAGGGTTCCTCGGTTGT
	CGCAATCAACAATCCCGACTTTTCTCAGGAGAATCCCAAGGGAACTGCTCCCAAGGTCATCGATGTTGAT
	AACTTCGACATCTACTACTCCCTTCTCAGTCAGAATGGTACTTGGAAGAAATCCATGCCCCAGTCCGGAC
	TTTCCATGAAGGGTCTCTATCCCGTCGTCTATTCTCTCGTGAACACTATCGGTAATCAGGGAATGCACCA
	TGATGGTGGTCCTTGGCCTAGTGATTTTAACATGGCCTATTCTGAGAATGTTACCCTTCAGAATAACATG
	CCTGAAGTTACCCGTCAGGGTGTTGGTATCGGTATGACTCTTAGAGGAAACTCTATGCGTATGCCTGCAA
	TCCCCACTTGGGGTATGAGACTGCAGGGTTCTAGCGGTACTCTCAATCCTGGTTCCCTTGATGCAGCTGG
	TGAGCCTACCGAAATTCCCAGATGTTATGTCGCCGCGATCATAATGCCTCCCGCAAAGCTGAACAAGCTC
	TACTACAGGATGCGTGTCACTTGGACCATTGAGTTCATTGGACCTAGGCCTTATGACGATATCATCCAGT
	ACTACAACTTTGAGCAGATTGCCCAGAAGTCCTACGGAACTGATTACGCTGAGCAGTCGGCTACAATGTC
	GGTTACCACTAGTTCTGTTGATGCGGTCGGCGCGGACGTCAATCTTGTCATGGAGGGAAGCTGA
	>MH111122.1:899-1942 CRESS virus sp. isolate 17668x40_119, complete genome
	ATGCAGGTTCGTATTTCGGAAACTTATGACCTCTCGACTCAGGTCAACAAGATGGGCCTTGTCGCCATCC
	ACACCCCTGACACCACCGCCATCACTAGGCGTTGGGGAGGTCTTCTCGCTAACCACAAGTACATGAAGAT
	GGTCTCGTGTGATGTTACCATGGCATGTGCATCCATGCTCCCTGCCGACCCCCTTCAGGTTGGTCTTGAG
	ACTGGGGAGATTGCACCTCAGGATATGTTCAACCCTATCCTCTACACTGCGGTCTCTAACGACTCGTTCA
	ATAACATCATCAATCGTATCATGTACCTCAGCAACTACTCTGATGTTGCTAATCAGGGTTCCTCGGTTGT
	CGCAATCAACAATCCCGACTTTTCTCAGGAGAATCCCAAGGGAACTGCTCCCAAGGTCATCGATGTTGAT
	AACTTCGACATCTACTACTCCCTTCTCAGTCAGAATGGTACTTGGAAGAAATCCATGCCCCAGTCCGGAC
	TTTCCATGAAGGGTCTCTATCCCGTCGTCTATTCTCTCGTGAACACTATCGGTAATCAGGGAATGCACCA
	TGATGGTGGTCCTTGGCCTAGTGATTTTAACATGGCCTATTCTGAGAATGTTACCCTTCAGAATAACATG
	CCTGAAGTTACCCGTCAGGGTGTTGGTATCGGTATGACTCTTAGAGGAAACTCTATGCGTATGCCTGCAA
	TCCCCACTTGGGGTATGAGACTGCAGGGTTCTAGCGGTACTCTCAATCCTGGTTCCCTTGATGCAGCTGG
	TGAGCCTACCGAAATTCCCAGATGTTATGTCGCCGCGATCATAATGCCTCCCGCAAAGCTGAACAAGCTC
	TACTACAGGATGCGTGTCACTTGGACCATTGAGTTCATTGGACCTAGGCCTTATGACGATATCATCCAGT
	ACTACAACTTTGAGCAGATTGCCCAGAAGTCCTACGGAACTGATTACGCTGAGCAGTCGGCTACAATGTC
	GGTTACCACTAGTTCTGTTGATGCGGTCGGCGCGGACGTCAATCTTGTCATGGAGGGAAGCTGA
	>MH111121.1:902-1888 CRESS virus sp. isolate 17668x16_1710, complete genome
	ATGGTATTCGTCAAGGTGTCAGAGACTTACGATCTCTCGACCAAAATTGGAAAAATGGGAATTGTTGGGA
	TTCACACTCCCGATTCTGACCTTATCACTCGCCACTATGGAGGCTTCATCCAGAATATGAAGTTCGCCAA
	ATTCGTTAAGTGCGATGTTGCTATGGCGTGTGCTTCTATGCTTCCTGCCGACCCTCTACAGATTGGAATG
	GAAGCCGGTTCGATTGCTCCTCAGGATATGTTTAACCCTATCCTCTACACTGCTGTCTCCAATGATTCCA
	TGAGTAACATTCTCGGATTCATTCAGGGACAGGACGATTCGATAAAATCCCTCGTGAAGAACTCAATCGT
	CGATATTCAGGATGGAGCTTTCAAGAATTCAGATAATGCAGCAGTTGACCAGTTCAACATGTACTACGCT
	CTCCTCTCTGATGCTGATGGATGGAGAAAAGCCATGCCTCAGGCCGGACTTGAGATGCGTGGACTTGTGC
	CTGTTGTATTCGGTGTCTCTGCTAATACCGGAATGCTCCCTGCTCTGAACTCTGCTCAGAATTCCCCGGC
	AGTTCCGGGAGTAAGGGACGGTGTGCCCTCTGCTCAGACTGTCGAATTTATTCGTGGGCCTTCGATGCGT
	ATGCCACACTTCCCGACCCACAGATTCGCCACTACTGCACAGAAGGACGTATTCCTCGCGAATGATGTCT
	GCATCGAGTCTCAACTTAGGAATCCCCCGACCGCTTACGTCGCGATCGTTGTGCTACCTCCGGCGAAACA
	GAACCAGCTTTACTACAGGTTGAAGGTTACTTGGACTATCGAGTTCTCCTCTCCTAGATCTATGACCGAG
	GTTCTCTCTTGGAGGTCTCTCGCCAATCTTGGGGAACAGTCGTACGGAACTGACTATGCTACTCAGTCAA
	AAGCTATGGCTGTCACTACTGACATGGTGGATACTCAAGGCGCCGATATCAACAAGATAATGGAGGGTTC
	CGCTTGA
	>MH111120.1:771-1877 CRESS virus sp. isolate 17499x69_528, complete genome
	ATGGAGTGTATGAAAAATGGCATACTACAGAAGGCGCAGAACTTACGGCAGAAGGACTTACGGACGCAGG
	TACTACAGAAGGAGATACTAAACATGGTAATGGTTCGTGTTTCGGAAACCTACGACCTCTCGACTAAGGT
	CGGAAAGATGGGTATCGTCGGGATCCACACCCCGAAGGGAAATCTCATCACCCGTCACTACGGCGGATTG
	GTTCAGAACTTCAAGTACGCGAAATTCGTGTCTTGTGATGTTGCACTCGCGTGTGCTTCCATGCTCCCTG
	CTGACCCTCTCCAGATTGGACAGGAGGCTGGCGCAATTGCTCCTCAGGACATGTTCAACCCCATCCTCTA
	CAGGGCGGTCTCAAACGAGTCCATGAATAACTTCCTTGCCTTCCTTCAGGCAGGAGCCCAGAACAATTCG
	CAGGTTAAAGCCCTCGATAAGAATTCGGTCGTTGACATCAATGATGCCACTTTCAAGTTCGGAGAGGCAA
	ACGTTGACCAGTTCCAGCTCTACTACGGTCTGCTCTCGAACAGTGATGGATGGAAAAAGGCTATGCCTCA
	GGCAGGTCTCGAAATGCGTGGGCTCTACCCTATGGTCTTCAGGGTGAACGCTAACACTGCTATGCCCGCG
	GTGACTAGTGCCCTCGCTCCCAGTGTCGGAACTGATGGAAAGGTTGCTGAGTATTTCGGTGGTCTCGGTC
	TCACTGACCCTAATGTTGCCAACGGCAAGATTCAGTATATGCGCGGAAATGGTGTAAGGATGCCTCGCTT
	CCCTACCGTTGCGTTTGGAGCTAACGAACAGTACTACCTCATCGGTGATGTGCCCGGACAGAGTACCCTC
	AGTCTTGCACCCCTCGCCTATGTCGGTATGATCGTGCTTCCTCCGGCTAAACTCAACCAGCTCTACTACA
	GGCTCAAGGTGACTTGGACTATCGAGTTCTCCGATATCAGGAGTCAGGCGGATATCCTCAATTGGCACAG
	TCTCGCGGCTCTCGGAGAGATTTCCTACGGAACCGACTACGCAACTCAGTCGAAAGCTATGGCTGCCTCG
	GAAGCTATGGTGGATACCAATGGTGCTGAACTGGATAAGGTGATGGATGGAATATGA
	>MH111119.1:1076-2251 CRESS virus sp. isolate 17499x44_1664, complete genome
	ATGGTAAATGCTTCCGTCATGGAAATTTATGATCTACAGACTTCTGTAGGTAAGGGTACTGTCCTTAAAG
	TGCATACCCCTACTGGAAATAACGTGAAAAGGCATCTTCTCGGTCACTTCCTCCAGTACAAGAAATTCAA
	GTACCTTGGAGCTAAGGTTTCTCTGATTCCTGCTTCTACTCTGCCTGCGGACCCTCTCCAGCTTTCATAC
	GATGCTGGTACCGCTGATATCGACCCTCGTGATATGGTGAACCCTATTCTTTGGAAACACTACCACGGCG
	AGACTATGCTTACTGATGTGAATCCCCGTTCTGAGCTCCTTGGTTATGCTATGGGGAACGGTAATGATAC
	TTCGGTTAGGGGTTCCTCTCTTTCTTCTCAGCCTTATAACAAACCGTCTGAGAATATCGATTATGTCTAC
	CCTACTACCCTTATGGATACTTCCTTTAGGAAAGCTGGTGTTCAGTCAGGATTTTCTACTTTTGTGAAGC
	CTTTTATTTATAATGTGGTTACTGCTACCCAGCTGCTTCCTATGAATGGACCTCCTGCTAACGGTTCTGA
	CACTACTCCGTTTGTTGGTAATCAGTTCCTTCGTCCTGCTTCCGAAGTTGGAGATAATTATTATCCGGTT
	AGAGAGGATGCTAATGGTAATCTCCTTGGTGGTGCGGAGAACATGAACGTACCCGGGGCTTCTCCTCAGC
	ATGAGTGGAGTCCTGACACTACTTTCACTACTAACAAGTTGGTTCCTCTCGGATGGATGGATACTCTCTC
	TAGATCTAATCAGATGACTGCATCCTTGAAGGACCCTGCTTCTGGTTATGTTGCTCCTGAGGGTCTCGGT
	CAGTACCAGATTACTGGAGATTTCTCCATTGGTCCTAATCTGATGAACGTTCCTATGCTCTACGTCCTTA
	TGCCCCCTGCTTATAAGACTGAATTTTTCTTCAGGATGATAATTAAGCACTACTTCGCATTCAAAGGATT
	TAGGTCATGTGCCTCCGTTCAGTCGTTCGCTTCGGCAGGTATCATCAATAACCTCCCTGTTCCTCCTACT
	ACCTCTGCATCTACCTCGGCGGTGGCTAAGATGGTTGCGGATATCGAAGGCGGTGGACCTGAAACCGTGG
	AAGTAGAGAATGGAACCATTATCCCTATGGCTGATGGTTCTTCTGGCGATTCCTAA
	>MH111118.1:1274-2359 CRESS virus sp. isolate 17489x92_108, complete genome
	ATGGCAACTAATTTTGTAACTGCAAAATATCAGGAGATTTATGATCTCGGTACTCAGGCTGGTAAGACTA
	CCATTCTTGGTATTCATACTCCTGATGATGGTAATGTCTACAACATGCTTTCTGGTTTCTTCGACCAGTT
	CCGCAAGTACAAGTACAAGGGATGTAACGTCTCTATGGTACCTGCCGCTCAGCTCCCTGCGGACCCTCTC
	CAGGTAAGCTTTGAGGCTGGTGAACTGACTTGTGATCCCAGGGACCTTCTCAACCCTATCCTTTTCCATG
	GATGCCACGGTGAGGAGCTCAACGAGATTCTCGATAACCTCTACTACAAGGGCTCTAACCCTATGGGCTC
	TGTTCATGAGGGCGTTACTGATACCGCTCTCGCTGAGTCCTCTTATTATGCTGCTCTTTCTGATCCTTCG
	TTTAGGAAATATGGTATCCAGTCTGGCGCTAAGGTCTCCCTTAAGCCTATGGTCCATCCTGTGGCTCTCA
	CCAACCCTATGGTTCCCAGTGATTCCGCTTGGAGTTATGCTTACGATTATCAGAAGCCTGACGGTCAGAC
	TGTCGTTAGGACTGGCTCCTATAATGGTAATGATGTCGGTGAGATTCAGGACGACGGCGATATTCAGTAT
	CCCTCTATGTTTCTCCCTTTGAAGCTTACTGGAACTGGATTCCCTGTTGTCACTGCTCCTCTTACTCAGC
	AGAACAACATGTTTACTAATGGGCTCAGGCCTCTTGGATGGCTTCCTACTTGGCAGTTTGTACCTGCCGT
	TGATACTGCTACTACTGAGCAGACCAATAATATCAGTAGGTTTGATATCAGGACCTCTCGTCTTCCTAGG
	CTCTATATGGGGTTCTTTATCTTACCTCCTAGCTATACCCAGGAAATGTACTTCAGACTGATCATAACTC
	ACTACTTCGAGTTCAAGGATTTTAGTACCGCTCTGACTAGGCATTCTATTCCTACTGGGAACCCTGATAG
	GTATGTCTATCACGAGACCATACCCGAGCCTACTGTTTCAGGTCAGGCCACTTCGCTTTCGGTTGTAGAC
	GGTTCGATTTCCCAGACTTCTGAGGGTGTGTATTGA
	>MH111117.1:1274-2356 CRESS virus sp. isolate 17489x91_1994, complete genome
	ATGGCAACTAATTATGTAACTGCAAAATATCAGGAGATTTATGATCTCGGTACCCAGGCTGGTAAGACTA
	CCATCCTTGGTATTCATACCCCCGATGATGGAAATGTCTACAACATGCTCAGTGGATTCTTCGACCAGTT
	CCGCAAGTACAAGTACAAGGGATGCTCGGTCTCTATGGTTCCTGCGGCTCAGCTCCCTGCGGACCCTCTC
	CAGGTGAGCTTTGAGGCTGGTGAACTGACCTGTGATCCCAGAGATCTTCTCAACCCCATTCTTTTCCACG
	GATGCCACGGTGAGGAACTCAATGAGATTCTTGACAACATCTACTACAAGGGCTCTAATGCTACTGGTGC
	TGTCCACGAAGGTGTCACCGATACCGCTCTCGCAGAATCCTCGTACTATGCCGCTCTTTCTGACCCTTCC
	TTTAGGAAATATGGTATCCAGTCTGGTGCGAAGGTTAACCTTAAGCCTATGGTCCATCCTGTGGCTCTCA
	CCAACCCCATGATCCCTAGTGATTCTAGCTGGACCTACGCCTACAAGATGACTATGGACGGTCATCAGAC
	TACTGTCACTGGTTCGTACAATGGTCTTGATGTTGGAAACATCCGTCCTGATGGAACTATCGAGGACCCT
	TCCTTCATGCTTCCCACTGAGCTTACTGGAACTGGGTTCCCTGCCGTCACTGTTCCTCTTGTCCAGAACA
	ATGCTATGTTCACAAATGGACTCAGGCCCCTCGGATGGCTTCCCACTTGGCAGTTTGCTCCCGTTGATGA
	AAAATCGACTTCCCAGGAACAGCTTAACATCTCGAAGCTCAATATCAGGACTGCTAGACTTCCTAGGCTC
	TACATGGGATTCTTCATCCTGCCTCCCAGCTACACTCAGGAGATGTACTTCCGTCTGATCATAACTCACT
	ACTTCGAGTTCAAGGACTTCAGTACCGCTCTGACTAGGCACACTGTCAATACTCTCAATCCTGACAGGTA
	TGTCTACAATGAGACCATACCCGAGCCTACTGTTTCAGGTCAGTCTACTTCGCTTTCGGTTGTGGACGGT
	TCGATTGCACAGACCTCGGAGGGGGTTTATTGA
	>MH111116.1:1074-2255 CRESS virus sp. isolate 17489x90_2227, complete genome
	ATGGTAAATTCTTCCGTTATGGAAATCTATGATCTACAGACTACTGTAGGTAAGGGTACTGTTCTTAAAG
	TTCATACCCCTACTGGAAATAATGTGAAAAGGCATCTTCTTGGTCACTTTCTTCAGTACAAGAAGTTCAA
	GTACCTCGGTGCTAGGGTCTCTCTGATTCCTGCTTCTACTCTGCCCGCTGACCCTCTCCAGCTTTCTTAT
	GATGCTGGTACCGCTGATATTGACCCTCGTGACATGGTTAATCCTATTCTGTGGAAACACTACCACGGAG
	AAACCATGTTGACCGATGTGAATCCTAGAGAGGCTCTCCTTAATTACAGCATGACCGATGGTGCTGACCT
	TTCTATCACGGGTTCTTCCATTGATGAGATTGATTACAATAAACCGTCCAATAGCCTCGATTATGTGTAT
	CCTTCTACTCTGATGGATACTTCTTTCAGGAAGGCAGGTGTTCAGACTGGCTTTTCTACCTTCGTGAAGC
	CTTTCATTTACAACGTGGTTACTTCTAATCAGCTCCTTCCTATGGGTGGTGCTTCTTCTGATACCAACGT
	TTCTCATAGCCCCCGTTTTATGGGTAATGCTGGATTCCGTACTAGTACTGATGCTGGACCCTCATTCTAT
	CCTGTTCGTGAGGGTCCTGATGGTGTTCTCCTTGGTGGTGCGGAGAACATGAACGTTCCTGGAGAAACCC
	CTAAGCACAATTGGTCGCCTAACACCACTTTCACCACCAATAAGTTGGTTCCTCTCGGATGGATGGATAC
	CCTTTCAAGGACTAATCAGATGAGAACTACTTTGGTTAATCCCGTTGCTGGAGCGGTCAATTCTCTCGTG
	CCCTCAGATTCCCAGCTCTCTGGAGATTTTCAGATTGGTCCTAATCTTATGAATGTGCCTATGCTTTACG
	TCCTGATGCCCCCCGCTTATAAGACGGAGTTCTTCTTCAGGATGATAATCAAGCACTTTTTCGCATTCAA
	GGGATTTAGATCGTGCGCATCTGTTCAGTCTTTTGCCAGTGCTGGAATCATCAATAACTTGCCCGCATCT
	TCTACTACCTCTGCTTCAACTAAGGCGGTTGCTCAGATGGTTGCTGATATAGAAGGTGGTGGACCTGATA
	CCGTTGAGGTTGAGAATGGAACCGTTATCCCTATGGCTGATGGTTCTGCTGGTGACTCCTAA
	>MH111115.1:902-1888 CRESS virus sp. isolate 17489x42_1860, complete genome
	ATGGTATTCGTTAAGGTGTCGGAGACTTACGACCTCTCGACCAAAATCGGAAAAATGGGAATCGTTGGGA
	TTCACACTCCCGACTCTGACCTCATCACTCGCCACTATGGAGGCTTCATCCAGAACATGAAGTTCGCCAA
	GTTCGTCAAGTGCGATGTTGCTATGGCGTGCGCTTCTATGCTCCCTGCTGACCCTCTCCAGATTGGGATG
	GAAGCTGGCTCGATCGCGCCACAGGATATGTTCAACCCTATCCTCTACACTGCGGTCTCGAACGATTCCA
	TGAGTAACATCCTCGGATTCATTCAGGGACAGGATGATTCAATCAAATCCCTTGTGAAGAACTCAATCGT
	CGATATTCAGGACGGAGCTTTCAAGAACTCGGATAACGCCGCAGTTGACCAGTTCAACATGTACTACGCT
	CTCCTCTCTGATGCTGATGGATGGCGCAAGGCTATGCCTCAGGCTGGTCTCGAAATGCGCGGGCTTGTTC
	CCGTGGTCTTCGGAGTCTCCGCTAACACTGGAATGCTCCCTGCCCTGAACTCTGCTCAGAACTCACCCGC
	CGTGCCTGGTGTGAAGGATGGCGTGCCCTCTGCTCAGACTGTCGAATTTATCCGTGGGCCTTCGATGCGT
	ATGCCTCACTTCCCGACCCACAGATTCGCCACTACTGCACAGAAGGACGTTTTCCTCGCGAATGATGTCT
	GCATCGAGTCTCAACTCAGGAATCCTCCGACCGCTTACGTCGCGATCGTTGTGCTACCTCCTGCGAAACA
	GAACCAGCTCTACTACAGGCTCAAGGTCACTTGGACTATCGAGTTCTCCTCTCCGAGATCTATGACCGAG
	GTTCTCTCTTGGAGGGCTCTCGCCAATCTCGGGGAACAGTCATACGGAACTGACTACGCTACCCAGTCTA
	AGGCTATGGCTGTCACTACCGACATGGTGGATACTCAGGGTGCCGACATCAATAAGATAATGGAGGGTTC
	CGCTTGA
	>MH111114.1:1331-2299 CRESS virus sp. isolate 17489x27_1313, complete genome
	ATGAAATTTAGGTTCCAGAGCTTTGTTGATGTATCTACCAGTGCTTCTTCCATGCAGGTCATTCAGTGGT
	CTGTTGGTGGTAAACAGGTTCTGGATAGGTGCAGGCACCTTTTCCCTGCCTATAAGTTCTTCAAGTTGGG
	AAAAATATCTGTTAAGATGGTTCCTGCTTCTACTCTCCCCGTAGACCCTCAGGGACTATCCTACGCTGAG
	GATGACCCCCAGACCGTAGATCCTCGCGACCAGATGAACCCTGGTCTTGTTAGGATTACCAATGGTGAGG
	ACATCTTTACTGACATTTCCCAGCTTAGTTCTGACCAGCAGACTCGTGTTTATAACGCGATGATGTTAGA
	CCCTCGCTGGTCTAAGTTCATGCTGCAGTCTGGATTCCGCAGGACTGCTGTTCCTCTCTACTGGCAGATT
	GGTCAACTCCATCAGGATTTATACCCTGGTGCTACTCAAAACGTCCCTTGGCTGTCTGATGGTACTGGTG
	CAACTGACATCTTCAATCAGTATGGTCATACTCAAAAGGTCAACCAGATTGTTCAGAATGGCAACCTTGC
	TGATGTGGTTCAGGTCGGTTCTTCTCCCAGGGGTCTGTTCCAGACTGGCCACCGTGGGCGTCTTGGATTC
	CTTCCCACTGACGCCTATCAGGAGTTCTTCCGCTCTGATAAGACTAAGAAGCAGACGGCCTCTGTTAATA
	ACATCCCTGAAGTGCAGGTTATCACCTGTGTTCTTCCTAAGGCATATAAGACCCGTTATTACTACCGTGT
	CTATATCACTGAAGAGGTTTTCTTTAGTGGTCTTCGCAGTGTTCCGCCTACTTACTCTACAAATGACGGT
	TTTTTCCAGGAGCAGGCGTTTGGCCTTGACCAGTTCATTACCGCGGTTCCGCAGACCATTCTGCCAACCC
	AGAATAGTCGTTCTCCTTTGACTGACCGTCAGCAGAACAATGGAGATGAGATGCCATGA
	>MH111113.1:1046-2227 CRESS virus sp. isolate 17668x35_2527, complete genome
	ATGGTAAGAGCAAGTGTAATGGAAATCTATGATCTACAGACCTCTGTAGGTAAAGGAACCGTTCTGAAGG
	TCCATACTCCCACTGGAAACAATGTGAAGAGGCATCTTCTTGGACATTTCCTTCAGTACAAGAAATTCAA
	GTATCTCGGAGCTAAGGTTACTCTGATCCCTGCTTCGACTCTCCCCGCTGATCCTCTCCAGCTCTCGTAC
	GATGCTGGTGATCAGAACATAGATCCTCGTGATATGGTGAACCCTATCCTCTGGAAACACTATCATGGAG
	AAACCATGCTCACTGATGTGAATCCTAGTTCGGAGCTCATGAACTACAGTATGTCCGATGGTGCGGACAC
	TTCGATCATCGGATCTTCGGTTGCTGAACAGCCCTACAATAAGCCCGCGGATAACCTCGATTATGTGTAT
	CCTGCCACACTTATGGATACTTCGTTCAAGAAAGCTGGCGTTCAGACTGGGTTCAGTACATTCGTTAAGC
	CCTACATCTATAACGTGGTCACTCCTAACCAGCTACTGCCTATGAATGGTGGATCCGTTGATAGCACTGG
	TGAAAATTCCCCTCGTTTCATGGGTACCACTGGGCTTCGTGGATCTACTGTTGTTGGGGATGACGTTTAT
	CCGATCCGTGAACACTCGGACGCTACTCTTCTCGGTGGTGCCGTCAATATGAACGTTCCCGGTCAGACCC
	CCCAGCATAAATGGGAACCTAACACCACACTGACCACTAACAAGTTGGTCCCTCTCGGATGGATGGATAC
	CCTCTCTAGAACCAATCAGTTCGCTCCTGCTGTTCTGGATCCAAAAGCTGGATACGTCAATCCTCTCGTA
	CCTGCTGGTCGCCAGCTTTCTGGTGATTTTCAGGTTGGACCTAATCTCATGAACGTCCCCATGCTCTACA
	TCCTGATGCCTCCTGCTTACAAGACAGAGTTCTTCTTCAGGATGATCATTAAGCACTATTTCGCGTTCGG
	CGGATTCAGATCCTGCGCATCAGTCCAGAGCTTCGCATCGGCTGGGATCTACAACAACCTTCCCGTACCT
	CCTACAACCTCTGCATCCACTGCTGCAGTTGCTAAGATGGTTGCGGATATTGAGGGTGGCGGACCTGATA
	CGGTCGAAGTTGAGAATGGAACCATCATTCCGATGGCTGATGGATCTGCAGGTGAATCTTGA
	>MH111112.1:1081-2202 CRESS virus sp. isolate 17499x82_2003, complete genome
	ATGACTACTAATTTCGCAACTGCAAACTATCAGGAGGTTATCGACCTTCATACTGAATCTAATACCGTCT
	CGGTTCTCGGTATTCACACCCCCACTACTCTTAGCCCTGTGAAGATGCTTCGTGGTTTCTGGGACCAGTT
	CCGCAAGTTCAAGTATAACGGCTGTTCTATTTCTCTCGTACCTGCTGCTAGACTTCCTGCCGACCCTCTG
	CAGGTTTCCTATGCTGCTGGAGAGGCTACTATTGACCCTCGTGACATGTTGAACCCTATCATGTTCCATG
	GTTGCCACGGTGACGACCTCGGAGTTATCCTTAACTCCATGTATTCGGCTAATATCAACTCTGACGATTC
	TAATTTTGACCATGATGTTGATAAGACTCATGCCGACTCTCTAGATCTAAACGTCGTTCGTACTGATGCG
	GTCGGTAATGATTACATTGAGAATCTTTATTATCGTGCCCTCACTGATAATACTTGGAAGAAGGCTCACC
	CCCAGGCAGGATTTAGGAAGAATGGACTTAGACCTATGGTTCACCGTATGGTGGCAGGACGTCCTATCAG
	TGGTAATTACTATAATACCATGGTTCCTAATGACCAGGCCGCTTATGATGGTGCTTCTAATGTTGCTGAT
	GTTCCGGCTAGTATTCTCGGTGAACCTTCCCGTAGTGCCGAGTTTGGTAATATAACCGCTGACGCTTTCA
	GTGCCAATCCCCTTAATGGTACTGGTGTAACCGGAACTCCTGAAACTGGTACTGGTGGTAGCCCTCTTCC
	TTGGCGTGTTCCTATGGATTTGACACAGAACTCTATGTTTACCTCTCGTCTTGAGTCTCTCGGATGGCTC
	GATACTAGATCTAGACACTCGGTTTCTAGGCAGACTAATCTTAATGGCAAACCTGCTGACGACCAGGACG
	CTATTGATACCCTTTGGAGTAATCTTGAGGTTCTCAACAGGGTTCCTAAAATCTTCATGGGTATGATTCT
	GCTCCCGCCTGCATACAAAACTGAACAGTACTATAGGCTGATTATCAACCACAACTTCAGCTTTAAGGGA
	TTCCGTGGAGTTTCCATGTCTAACGTTAAGGAGGATATCGATGATGCTCGCACCGTGTTCAATTTCAACT
	GA
	>MH111111.1:1275-2372 CRESS virus sp. isolate 17499x35_840, complete genome
	ATGGCAACTAATTACGTAACTGCAAAATATCAGGAAATTTACGACTTTGGTACTCAGGCTGGTAAGACTA
	CCATTCTTGGTATTCACACCCCTGACGATGGAAACGTCTACAACATGCTCTCTGGTTTCTTCGACCAGTT
	CAGGAAATACAAATATCGTGGATGCTCAGTATCTATGGTTCCTGCGGCTCAGCTTCCTGCTGACCCTCTT
	CAGGTAAGTTTTGAGGCTGGAGAACTGACTTGTGATCCTAGGGACCTCCTCAACCCCATTCTCTTCCATG
	GATGCCATGGAGAGGAGCTTTCTGAGATTTTGGACAATATCTACTATAAGGGTTCCAAGCCTATGGGCTC
	TGTTCATGAGGGTGTTACTGATACCTCTCTCGCTGAGGCTTCATATTATGCGGCTCTCTCTGATCCTTCC
	TTTAGGAAATACGGTATTCAGAGTGGTGCTAAGGTTTCCCTTAAACCTATGGTTCATCCCGTAGCTCTCA
	CCAATCCCATGATTCCTAATGAATCCAGTTGGTCTTATAGTTATAAAGAGGAAGTTCTTGGTTCTCCTAC
	TACTCTCACTGGTTCTTTCCGTGGTGAGGATGTCGGCGAAATTAACCAGGATGGTACTATAGAACAGCCT
	TCCATGTTCCTTCCTACTAAGCTTACTGGAACTGGATTCCCTGTTGTTACTGCTCCTCTGGTTCAGAATA
	ACGCCATGTTCACTAATGGACTTAGGCCCCTTGGATGGATTCCCACTTGGCAGTTTGCACCCGCCGCAGA
	TCCTCAGGATACTTCTAACTACAATAAGGCTGCAAATAATGTCTCTGCCCTTAATATCAGGACTGCTAGA
	CTTCCTAGGCTCTACATGGGATTCTTTATCCTTCCTCCCTCGTATACTCAGGAAATGTACTTCCGTCTGA
	TCATAACTCACCACTTTGAGTTCAAGGACTTTAGTACTGCTCTGACTAGGCATTCTATCCCTATGCTCAA
	TAAGGATAGGTATGTTTACAATGAGACTATTCCTGAGCCTACTTCTGGTGGGGTGTCTCCTTCGTCTCTA
	GAAGTGGTTGATGGCTCTCTGACTCAGACCTCTGAAGGCGTCTATTAA
	>MH111110.1:863-1876 CRESS virus sp. isolate 17499x13_2121, complete genome
	ATGGTAATGGTTCGTGTGTCGGAGACTTATGATCTCTCGACCAAAGTCGGAAAAATGGGAATTGTTGGAA
	TCCACACTCCTAAGGGAAATCTGATCACCCGTCACTACGGCGGACTGGTTCAGAACTTCAAGTACGCGAA
	ATTCGTGTCTTGCGATGTTGCACTTGCATGCGCATCCATGCTCCCTGCGGATCCTCTCCAGATCGGAGTA
	GAAGCTGGTGCTATCGCTCCTCAGGACATGTTCAACCCGATTCTCTACAAGGCGGTCTCTAATGAGTCCA
	TGAACAATTTCCTTGCCTTCCTTCAGGCAGGAGCTCAGAACAATTCGCAGGTTAAAGCCCTCGATAAGAA
	TTCGATCGTTGATATCAATGATGCCACTTTCAAGTTCGGAGAGGCAAATGTCGATCAGTTCCAACTGTAC
	TACGGTCTGCTCTCGAACAGTGACGGATGGAAAAAGGCCATGCCTCAGGCAGGACTTGAGATGCGCGGTC
	TTTACCCTATGGTTTTCAGGGTGAACGCTAACACTGCTATGCCCGCGGTGACTAGTGCCCTTGCTCCCAG
	TGTCGGAACTGATGGAAAGGTCCCTGAGTACTTCGGTGGTCTCGGTCTTACTGATCCCAACATTGCTAAC
	GGCAAGATCCAGTACATGCGCGGAGAAGGTGCTAGGATGCCTCGTTTCCCTACCGTTGCGTTTGGATCCA
	ACGAACAGTACTATCTGATCGGAGACGTGCCTGGACAGAGTACCCTCAGTCTTGCACCCCTTGCCTATGT
	TGGTATGATCGTGCTTCCTCCTGCAAAGCTGAACCAGCTCTATTACAGATTGAAGGTTACTTGGACTATC
	GAGTTCTCCGAGATCAGATCTCAGGCTGATATCCTTAATTGGCACAGTCTCGCCGCTCTTGGAGAGGTCT
	CCTATGGAACTGACTACGCTACTCAGTCTCAGGCTATGGCTGCATCCGAGGCTATGGTTGATACCAATGG
	TGCGGATATGTCGAAGGTGATGGATGGCATATGA
	>MH111109.1:1283-2389 CRESS virus sp. isolate 17489x67_1576, complete genome
	ATGGCAACTAATTTTGTAAAAGCAAAATTCCAGGAAATCTACGATATGGGTACTGTTTCTGGTAGGACCA
	CCATCCTCGGTATCCATACTCCTCAGGGTGACCGTGTCCAGAAGCTTCTCGGAGGATTCTTCCGCCAGTT
	CCGTAAGTTCAAGTACAGCGGTTGTTCGATTACTATGGTTCCTGCTGCACAGCTTCCCGCAGACCCTCTT
	CAGGTCTCCTTTGAGGCTGGTGAGCTGACCTGTGACCCTAGGGACCTTCTCAATCCCATTCTGTTCCATG
	GCTGTCATGGTGAGTCGCTTAATGCGATTCTCAATCAGTACCTTTCGACTACTCAGACTAACGGTTCAGT
	TGGAGAAACTAGGCCCACCCTTCAGGAAGCTGAATCTGGTTATTACTCGGCCCTCTCCGACCCTTCGTTT
	AGGAAATTTGGTATTCAGAGTGGCGCTAAGGTCAATCTGACTCCTAAGGTCCATCCTCTTGTCATGACTA
	ATCCTGTCGTTCCTAATGATTCCAGTCTTAGGTATTATGCTACCGTTGGTAGTCAGAAGGTTTATGGCTC
	TGTAGCTGGTAGCCGTGTTGGTCAGGTTGAGGATTTAGATCCCGATAAGGCTGGCTTTGCTGGTGGGTTT
	GATTCCCTTGGATATACGGTTCCGTTCATTAACAATAGTGGAGTTTCTGCTATGTATGGTGTTGCTCCTG
	TCATGTTTTCGAATGGACTCAAGACTCTTGGATGGCTTCCGACTACTTCGGCTCCTCCTATGCTGAAAGA
	AGGCGTGAATACTTACGACCCTACTGAGGCTGCTGCTGGATCTGTTGAACCTGTGGTTTCGAGTGCTCCT
	ATTGGAGTCACCAAGCTCCCTAAGCTTTTCATGGGTTTCTTTATGCTCCCTCCTAGCTACACTCAGGAAA
	TGTACTTTAGGCTGATAATCACCCACTACTTTGAGTTTAAGGATTTCACTACCTGCCTTGCTCTCAATCC
	TGATGGACCCCAGTTTGCCTATCAGGAAACCATACCTGAGCCTGCTGGTAGTGCTTCTAAGGCTGAGGCT
	ACCTCGCTTGAGATCATTGATGGAAACGTCGCACTCACTACCGATGGTGTGTACTGA
	>MH111108.1:902-1888 CRESS virus sp. isolate 17668x35_2859, complete genome
	ATGGTATTCGTCAAGGTGTCGGAGACTTATGACCTCTCGACCAAAATCGGAAAAATGGGAATCGTTGGGA
	TTCATACTCCCGACTCTGACCTCATCACTCGCCACTATGGAGGCTTTATCCAGAACATGAAGTTCGCCAA
	GTTCGTCAAGTGCGATGTAGCTATGGCGTGCGCTTCTATGCTCCCTGCTGACCCTCTCCAGATTGGAATG
	GAGGCAGGTTCTATCGCGCCTCAGGATATGTTCAACCCTATCCTCTACACTGCGGTCTCCAATGATTCCA
	TGAGTAACATTCTCGGATTCATTCAGGGACAGGACGATTCGATAAAATCCCTCGTGAAGAACTCCATCGT
	TGATATTCAGGATGGAGCTTTCAAGAACTCGGATAATGCAGCAGTTGACCAGTTCAACATGTACTACGCT
	CTCCTTTCCGATGCTGATGGATGGCGCAAGGCTATGCCTCAGGCTGGCTTGGAGATGCGCGGACTTGTAC
	CCGTGGTCTTCGGAGTTTCCGCCAATACTGGTATGCTTCCTGCCCTGAACTCTGCTCAGAACTCACCCGC
	CGTGCCTGGTGTGAAGGATGGCGTGCCCTCTGCTCAGACTGTCGAATTTATCCGTGGTCCTTCGATGCGT
	ATGCCTCACTTCCCGACCCACAGATTCGCCACTACTGCTCAGAAGGACGTTTTCCTCGCGAATGATGTCT
	GCATCGAGTCTCAACTCAGGAATCCCCCGACCGCTTACGTCGCGATCGTTGTACTACCTCCTGCGAAACA
	GAACCAGCTTTACTACAGGCTCAAGGTTACTTGGACTATCGAGTTCTCTGCTCCTAGGTCTATGACCGAG
	GTTCTCTCTTGGAGGGCTCTTGCCAATCTCGGGGAACAGTCATACGGAACTGACTATGCTACCCAGTCTA
	AGGCTATGGCTGTTACTACCGACATGGTGGATACTCAGGGTGCCGACATCAATAAGATAATGGAGGGTTC
	CGCTTGA
	>MH111107.1:1239-2324 CRESS virus sp. isolate 17668x34_1256, complete genome
	ATGGCAACAAATTTCGCAACTGCAAGTTATCAGGAAGTCGTAGATCTACACACGGAATCTAAGACCGTTT
	CCGTTATCGGAATCCACACCCCGTGCACTTCTACCCCTGTAAAAATGCTTCAGGGCTTCTGGAAGCAATT
	TCGTAAGGTTCGTTATCTCGGATGCTCTCTGTCTTTGGTTCCCGCGGCCAGGCTCCCTGCCGACCCGTTG
	CAGGTCTCTATCGAGGCAGGTGAACCTACTATTGACCCCAGGGATATGCTGAATCCCATCCAGTTCCATG
	GATGCCATGGTGATGACATGGGTGCTATTCTCGATACCCTGTATTCTGGTGAGGCTATTGGTACGTCCGA
	TGTTGTCCGCAAACAAAGTGATTCTACCACTTTTGATGTTTTCAGTGAATCTCAGTTTGGTAATGATTAC
	GTTGATTCGCTTTATTACCGTGCTCTCACTGATAGGACTTGGGCTAAGGCACATCCCCAGATCGGATTTA
	GGAAGAGCGGTTTACATCCTCTTGTCCATCAGATTGTGGCTAACCGCCCGTTCAGTCAGTTCAGCCCTGA
	TGATCGTTCTGGTAGAATTGGCCCTATCGTCATTAAGGGAGATGGTATACCCGCTAACGCTGGTCAGATG
	GGTGTCTTCCCTGAGGGTGTCAATGGTTCTTTTGCTGTTTATCCTAGTCCTGCACTTCCTGATACTAACG
	AGGTTGATACCCAGACCAATTTTGTTATTGAACGTGGTAATGGTGGTTATTCTTTCGCCACTTCCGGCCT
	CCGTCCTCTTGGATGGCAGGACACCCAGACTAGTGTAATGACTACCCAGCAGTATGTGTCTGAGCCTCTC
	ACTGGGAAGAACGCTCAGCAGGATTCCTCTAAGATTGCTGATGTATTGAAACAGGTTGTTGTTCCTAACA
	CCATTCCGAAGTTCTACATGGGCATGATCCTGCTTCCTCCTGCCTACAAAACTGAGCAGTGGTTTAGGCT
	CCAGATTAACCACAGGTTCGCATTCAAGGGATTCCGTGGAATTTCCATGATTGACGACGATCCAGAGGTG
	ATTAACAATGCTCCCGCTTACTCCAACTTCCAGTGA
	>MH111106.1:1283-2383 CRESS virus sp. isolate 17668x13_1136, complete genome
	ATGGCAACTAATTTCGTAAAAGCAAAATTCCAGGAAATCTACGACATGGGTACCGTTTCCGGAAGGACTA
	CCATCCTCGGAATTCATACCCCTCAGGGCGACCGTGTTCAGAAACTTCTCGGTGGATTCTTCCGCCAGTT
	CAGGAAGTTCAAGTACAGTGGATGCTCGGTTACTATGGTGCCTGCTGCACAGCTTCCTGCAGACCCTCTC
	CAGGTCTCCTTTGAGGCTGGAGCATTGACCTGTGACCCCAGAGACCTTCTCAATCCCATCCTCTTTCATG
	GATGCCACGGTGAATCTCTCAATTCGATTCTCAACCAGTACCTTTCGACTAGTCCTACTGATGGCTCCGT
	GGCTGAGACTAGGCCCACTCTCGCAGAAGCTGAGGCTGGTTACTACTCGGCCCTCTCTGACCCTTCGTTT
	AGGAAATTTGGTATCCAGTCCGGGGCTAAGGTCAATCTGACTCCTAAGGTCCATCCTCTGGTTCTCACTA
	ACCCTCTGGTCCCTAATGATTCCCAGCTTTCTTATTACAATGGTGCTGGAAAAGAGGAAAACACTATCTT
	TGGTGCTACCACTGGTCAGGCTCTAGATCTCGATTCGTCTCCTGAGATTAATAACAGTGGATTTGAGAAT
	GTCGGTTATACTGTTCCGTTTATCAACAATTCAGGTATTCGCGCAGTTTATGGAGTTTCTCCTAGGATGT
	TCTCGAATGGGCTTAAGCCTCTTGGCTGGCTTCCTACTACTACCTTCCCTCCTGCAATTAAGGATGGTAT
	GGTGTCGTATGACCCTACTAAGACTATGGACTCTACCGTTGCTCCTGTTGTCAGTGATGCTCCTATCGGA
	GTTACCCAGCTTCCTAAGCTGTTCATGGGATTTTTTATGCTCCCTCCCAGCTACACTCAGGAAATGTACT
	TCCGTCTGATCATTACCCACTACTTTGAGTTCAAGGATTTCACTACCTGTCTCGCAGTGAATCCCAATGG
	TCCTCAGTTTGCATACACCGAGACCATCCCTGAGCCTACTGTCTCTGGATCTGAGGCTTCGACTACTTCT
	CTTGAGGTTGTCGACGGAAATGTTGCACTCACTACCGACGGTGTGTACTGA
	>MH111105.1:771-1877 CRESS virus sp. isolate 17499x90_813, complete genome
	ATGGAGTGTATGAAAAATGGCATACTACAGAAGGCGCAGAACTTACGGCGGAAGGACTTACGGACGCAGG
	TACTACAGAAGGAGATACTAAATATGGTATTCGTTCGTGTTTCGGAAACCTACGACCTCTCGACTAAGGT
	CGGAAAAATGGGTATCGTTGGGATCCATACCCCCAAAGGAAACCTTGTCACCCGTCACTACGGCGGACTG
	GTTCAGAACTTCAAGTACGCGAAATTCGTGTCTTGTGATGTTGCACTCGCTTGTGCTTCCATGCTTCCTG
	CTGACCCTCTCCAGATTGGAGTAGAAGCTGGTGCTATTGCTCCTCAGGACATGTTCAACCCCATCCTCTA
	CAGGGCGGTCTCGAATGAGTCCATGAACAACTTCCTTGCCTTCCTTCAGGCAGGAGCCCAGAACAATTCT
	CAGGTTAAAGCCCTCGATAAGAATTCGGTCGTTGATATCAATGATGCCACTTTCAAGTTTGGAGAGGCTA
	ATGTGGACCAGTTCCAGTTGTACTACGGTCTGCTTTCGAACAGTGACGGATGGAAGAAGGCTATGCCTCA
	GGCAGGTCTCGAAATGCGTGGGCTTTACCCTATGGTCTTCAGGGTCAATGCTAACACTGCTATGCCCGCG
	GTGACCAGTGCTCTTGCTCCCAGTGTCGGAACTGATGGTAAGGTCGCCGAGTACTTCGGTGGTCTCGGTC
	TTACTGACCCCAACGTTTCCAATGGTAAAATCCAGTACATGCGCGGAAATGGTGTAAGGATGCCTCGTTT
	CCCCACTGTTGCGTTTGGAGCCAATGAACAGTACTACCTCATCGGTGATGTGCCTGGACAGAGTACCCTC
	AGTCTTGCACCCCTCGCCTATGTCGGTATGATCGTTCTCCCTCCTGCAAAGCTGAACCAGCTCTACTACA
	GGTTGAAGGTTACTTGGACTATCGAATTCTCCGATATCAGGAGTCAGGCCGATATCCTGAATTGGCACAG
	TCTCGCGGCTCTTGGAGAGGTCTCCTATGGAACTGACTACGCTACTCAGTCTCAAGCTATGGCTGCTTCG
	GAGGCTATGGTTGATACCAATGGTGCTGATATGTCGAAGGTGATGGATGGAATATGA
	>MH111104.1:1434-2402 CRESS virus sp. isolate 17499x9_1249, complete genome
	ATGAAATTCCGTTTTCAGTCGTTCGTTGACGTTTCTACGTCTGCGGCCTCCATGCAGGTCATTCAGTGGT
	CTGTTGGTGGTAAGAGTGTGCTTGACAGGTGCAGGCATCTTTTCCCTGCCTACAAGTACTTCAAACTCGG
	TAAGATTTCCGTGAAAATGGTGCCTGCGTCTACTTTGCCTGTAGATCCTCAGGGACTATCCTACGCTTCG
	GATGACCCCCAGACGGTTGACCCTAGAGACCAAATGAATCCTGGTCTTGTTAGGATTACCAACGGTGAAG
	ATGTCTTTACTGATGTCTCCAAGTTGTCCGCTGACCAGCAAATGAAAGTGTATACCGCTATGATGTTAGA
	CCCTCGCTGGTCTAAGTTCATGCTTCAGTCTGGATTCCGTAGGACTGCCTTCCCTCTCTATTGGCAGGTT
	GGACAGCTTCATCAGGATCTATACCCTGGTGCAACCGTGAATGTCCCCTGGCTCAACGATTCCCCTAATA
	CCGTTGACATCTACAACCAGTATGGCCATACCCATAAGGTCAATCAGATTGTCCAGAATGGCAATCTTAC
	CGATGTGGTTCAGGTCGGTTCCTCTCCCAGGGGTCTCTTCCAGACTGGCCACCGTGGTCGTCTCGGATTC
	CTTCCTACGGATGCTTTCCAGGAATATTTCCGCGCTGATAAGAAGGTGGTCGGCTCTGCTGTCTTCAACA
	ACATCCCCGAGGTGCAGGTTCTGACGTGCGTACTCCCGAAAGCCTACAAGACGTTGTACTATTACCGCGT
	CTACATCACTGAAGAGGTAATATTTTCGGGTCTGCGCAGTGTTCCGCCTACCTATCCTGACGATACTGGT
	GCTTTCGATGTCCAGGTATTCGGAATTGACCAGTTCCTTACCTCGGCTCCTCAGCCTATTCTTCCGACTG
	GGGACATTAGAGCTCCGACGTCTAACCGTCAGCAGAACAATGGAGCTGAGATGCCATGA
	>MH111103.1:949-1917 CRESS virus sp. isolate 17499x74_256, complete genome
	ATGGGGCTCGTCGCAATTCATACCCCGTCGTATTTCGCAGTCGCTCGTCAGTGGGGTGGACTTTGTAAGA
	ACTTCAAGTTCTTCAGGTTCGCTTCTTGTGATGTTACAATGGCTTGTGCATCCATGCTTCCTGCTGACCC
	TCTGCAGATTGGAACCGAGGCTGGAGATATTGCCCCTCAGGATATGTTCAACCCTATCCTCTACAAGGCA
	GTCTCCAATGATTCGTACAACAACATCGTCAATCGTATCATGGTTTATTCCAGTTACAGTGACGTTGCTA
	ACAACTCTGAGTCGGTTGTTTCGGTCAATGCTCCTGATTTTGGAGCTCTCGGCAGTGGTCCTGATGAGAA
	GCCTTTCACTCAGTTCGACCTCTACTATGCTCTCCTTGCAGACAAGGATGGTTGGAAGAAGTCGATGCCT
	CAGTCCGGACTTCAGATGAAGGGTCTCTATCCCATTGTGTTCTCTGTCATGAACACTGTTGGCAATGCGG
	CAGGATATCCTACATGGAAACAGACCCCCGGACAGAATGAAGACCCCAACACTGTTTGGACTCAGCCGGC
	TCTCACAGATGGTACAGGATTTCAGGGTACTGATATCGGAAGGTACATTCGTGGTCCTTCGATGAGGATG
	CCTAGGCTTCCTACTCTGCTCATGAATAATCAGGCAATTGATGACCCTTCTGATGCTACTCTAGGTGCTA
	TGCCTGAGGTTCCTCCTTGCTATGTTGCTGCACTTGTTCTGCCTCCTGCTAAGCTCAACAAGTTGTACTA
	CAGGCTCAAGGTTACATGGACCATTGAGTTCTCTGAACCTCGCTCTCTCATTGAGGTTCTCGGATTCCCT
	GCCATGGCTCAGATTGGTCATTCCTACTATGGAACAGATTATGTTGAGCAGTCTGGTGTTGCTACAGAAA
	AAACCAATATGGTTGATGCTATGGATGCGAATGTCACCAAGGTCATGGAGGGAACTTGA
	>MH111102.1:905-1867 CRESS virus sp. isolate 17499x73_2253, complete genome
	ATGGTAACTGTCAGGGTCTCCGAGACGTACGACCTCTCAACCAAACAGAACAAGATGGGAATTGTGGGAA
	TCCACACGCCCCGCGGTGCCCTGATTAGCTCCCTTTGGGGAGGACTGCTCCAGAACCACAAGATGATGCG
	CTACGTCTCATGTGACGTCTCCATGGCGTGCGCTTCTATGCTTCCTGCCGACCCTCTCCAGATTGGAGTG
	GACGCTGGGGATATCGCTCCCCAGGATATGTTCAACCCTATCTTGTACAAGGCGGTCTCGAACGATTCCA
	TGTCTAATCTCCAGGCATGGCTTATGTCTGTTGGTGTCGCAAATGCAGCAGTCGACAAGAACTCCGTAAT
	CGACGTTAACGATACCCAGTTCAAGTTTGATGATGGTGTCGCGATTAACCAGTTCGAGATGTACTACGCT
	CTTCTCTCTGATTCCGATGCTTGGAAAAAGGCGATGCCTCAGGCTGGACTCCAAATGAAGGGTCTGTTCC
	CTATCGTTCATGAGGTCGTGTATAACATGAACGCCGATGACATGAAGGGTCTCGGATATGTCCAGAATCC
	CACATACCCTGGTTCTCAGGATGGCACTAGCACTCATGTTAATCTCGCTGGTATGCGTGGACGCGCTCTT
	AGGATGCCTGCTTTCCCCACGATCGCGCACGAGAATAACGGAAACATCAAGGCAACTCCTGAACAGTCCA
	AGATGGATTGCTACGTTGCGGTCATCGTGCTTCCCCCGGCTAAACTCAATCAGTTGTATTACAGGCTGAA
	AGTGACCTGGACAATCGAGTTTACGGGTCTGCGTGCACTCACGGACATAAACAACTGGCGTTACCTCGCT
	AATACTGGTTATCAGTCCTACGCAACTGACTATGCGACCCAGAGTGGTAAAATGTCCGCTCTTGAAGGAA
	TGGTTGATACCGATGGTGCTTCTATTGAAAAGATTATGGAGGGTAGCACTTGA
	>MH111101.1:806-1807 CRESS virus sp. isolate 17499x72_565, complete genome
	ATGCAGGTTCGTATTTCGGAAACTTATGACCTCTCAACACAGGTCGGAAAGATGGGGCTTGTTGCAATAC
	ACACCCCTTCCATGATGAGTATCATCCGTCTTTGGGGCGGACTTGTCAAGAACTTCAAGTTCTTTAGGTT
	CGTCAACTGTGATGTCACAATGGCTTGTGCATCTATGCTCCCAGCTGACCCTCTCCAAATCGGAACAGAA
	GCTGGCGACATTGCTCCTCAGGATATGTTTAATCCTATCCTGTACAAGGCGGTTTCTAACGACTCGTTCA
	ACAATATTGTTAACCGTATCATGGTTTACCAGGACAATTCTGCTACTTCTAACAGTCCTTCCGTTGTTTC
	TGTCAACAGTCCTAATTTTGGGCTTACTCAGACACAGACGGATTTTGACCTCTACTACTCTCTACTCGCT
	GATAAGAATGGATGGAAGAAGTCCATGCCTCAGACTGGACTTAGCTTGAAGGGTCTTTATCCCATGGTTT
	TCTCTGTTCTGAACACTCTCGGTCATCAGGGAATTCCTTTTTGGAAGTCTACCCCGGCAATTACCGATGA
	TCCTGATACTGTCAACACCGCTCCTGAAATCGGTAAAACTGGCGGTGTTCAGGGTCTTGGTATTGGAAGG
	TTCATGCGTGGCCCGGCAATGAGGATGCCCCGTATCTCTACTGCCGTACTCAACACATCTGCTCCTGGTC
	TTGATACTGTTGATGGTACCATGCAGCTGCAATACTTCGATGTTCCTCCTTGCTATGTTGCAGCTATGGT
	TCTTCCTCCTGCAAAACTTAACAGGCTCTACTACAGGTTGAAGGTCACATGGACTATTGAGTTCATGGAG
	CCCCGTAGTCTCATTGAGATTATGGAATTCCAGAATCAGGCAGAACTTGGAAAGACCTTCTACGGAACCG
	ACTATGCCACCCAGTCTAAGATTGCATCCACGACTACATCCATGGTTGATACAAAGGATGCGGATGTTGA
	ACTCGTCATGGAGGGAGCCTGA
	>MH111100.1:899-1954 CRESS virus sp. isolate 17499x65_70, complete genome
	ATGCAGGTTCGTATTTCGGAAACCTACGATCTCAGCACACAGGTCGGAAAGATGGGCCTTGTTGCTATTC
	ACACACCCGATATGAGTGCAATCACTAGGCGTTGGGGTGGTCTTCTTCAGAACCACAAGTTTGTCAAACT
	CAACTCTTGTGACGTCACACTCGCTTGTGCATCTATGCTTCCCGCTGACCCCCTTCAGGTTGGTATGGAA
	GCTGGTGATATCGCACCTCAGGATATGTTCAATCCTATCCTCTACACTGCGGTGTCCAACGATTCGTTCA
	ACAACATAATCAACAGGATTATGTTCCTCACCAATCAGGTCTCTGATGTTTCTAATCAGGGTTCGATGGT
	TGATGCCAACTCTGCACCTACTTTTGGTGGATATGATAATCAGGGTCATGATGTTGCGGTTGACCAGTTC
	AATCTCTACTATGCACTTCTTTCTCAGAACGGTCAGTGGAAGAAGTCCATGCCTCAGTCTGGACTCTCTA
	TGAAGGGTCTCTACCCTGTTGTCTATTCTCTCGTCAATACCATTGGCAATCAGAGCATTCTCAGAGGTGA
	TGAGGATTACGGTGCTAAGTTCAATCGTATTCAGACTGCATCCATTGTTGATGACCCTCATTCGGAATTC
	GGTGCACTTCAGGCTGATGCTTTCGTTCTTGGTACTACTCTTCGTGGTAGCCCTATGCGTATGCCTGCAA
	TTCCTACCTTTGAGTTCTCTACTCAGGGTCAGCAGATTGAGACTGCTGGTACTGGTCTTACTAACAAGCC
	CTCTACCTTTGCACTTCAGACCGAGATTCCCAAGTGCTATGTTGCTGCGATCATAATGCCCCCTGCTAAG
	TTGAACAGACTCTACTACAGGATGCGTGTCACTTGGACTGTCGAGTTCATCGCTCCTAGACCTACCGATG
	ACCTTCTCACATGGTCTTCCCTTGCTGACTATGGTGCTAAGTCCTACGGAACTGACTATGTTGCGCAGTC
	TTCTACTATGTCCGCTAAGACTAGTTCGGTTGATGCACAGAATGCCAATGTCGAACTCATAATGGAGGGA
	AGCTGA
	>MH111099.1:896-1984 CRESS virus sp. isolate 17499x51_1641, complete genome
	ATGTTTTGCAAAGTTTCAGAAACTTACGACCTGTCTACTCAGTTGAATAAGATGGGTCTTCTCGCAATTC
	ATACCCCCGACCTTAAGCTCTTTGCTAAGCATTGGGGTGGTGCTATGATGAACCACAAAAAGTTCCGCTT
	TGTTGGATGCGATGTTACAATGGCTTGTGCATCTATGCTTCCCGCTGATCCTCTCCAGATTGGGGTAGAA
	GCTGGTGATCTTGCTCCTCAGGATATGTTTAATCCTATTCTTTATAAGGCGGTTTCTAACGATTCTTATA
	ATAATCTTGTTAATTACCTTATGCTTAAGTATACCACTTTTGGTACCACTACCCCTTCAGGTTCTGTTAA
	TAAGAATTCTATTCTTGCTGATAATTCCACTACTTTTGATGATGCATTAAATGTTTCCATTGATCAGTGG
	GATATGTATTATGGACTTCTTTCTAATACCTCCGGCTGGAAAAAGGCAATGCCTCAGGCTGGTCTTGAAA
	TGCGTGGTCTTTATCCTATTGTTTATTCCTTGGTTTCCAATGTTGGTAATTCATCTGGTGTTTTTGGTAA
	TAAGTCCGATAGTTCAGTTGTTACTCATACTATTGATGCTATGGCTGCTAAAGAGTCCGATGTCGTTAGT
	TCTTCAATGGGTCAGAATTTTACTTTTTCCACTTTCTACCGTGGGTCTTCTATGAGGATGCCTGCTTTGC
	CTACCAAGATTCTTTATGATGGTACTAATGCTAATGTTACGGGTTCTGTTACTATGGCTTATTCTGAACC
	TACCCATCCTCTTAGTGTCGATGTTAATGATATGTATCTCCCTCTTGGAGTTCCTTATATTCCTCCTTGC
	TATGTTGGGGTTATCATTCTCCCTCCTGCTAAGTTGAATAAGCTTTACTATCGTATGAAGGTCACTTGGA
	CTATTCAGTTGATTGAACCTGAATCTATTAGTGATGTTACTAGTTGGTCAGGTCTTGCAACTATCGGTGA
	ACAGTCTTACGGAACTGATTACGCTACTCAGTCTAAGGCTACTTCTCAACATACTGCTATGGTTGATACT
	GAGTCTGCCGAGATCCAGAAGGTTATGGAGGGTGTATGA
	>MH111098.1:1434-2402 CRESS virus sp. isolate 17499x4_605, complete genome
	ATGAAATTCCGTTTTCAGTCGTTCGTTGACGTTTCTACGTCTGCGGCCTCCATGCAGGTCATTCAGTGGT
	CTGTTGGTGGTAAGAGTGTGCTTGACAGGTGCAGGCATCTTTTCCCTGCCTACAAGTACTTCAAACTCGG
	TAAGATTTCCGTGAAAATGGTGCCTGCGTCTACTTTGCCTGTAGATCCTCAGGGACTATCCTACGCTTCG
	GATGACCCCCAGACGGTTGACCCTAGAGACCAAATGAATCCTGGTCTTGTTAGGATTACCAACGGTGAAG
	ATGTCTTTACTGATGTCTCCAAGTTGTCCGCTGACCAGCAAATGAAAGTGTATACCGCTATGATGTTAGA
	CCCTCGCTGGTCTAAGTTCATGCTTCAGTCTGGATTCCGTAGGACTGCCTTCCCTCTCTATTGGCAGGTT
	GGACAGCTTCATCAGGATCTATACCCTGGTGCAACCGTGAATGTCCCCTGGCTCAACGATTCCCCTAATA
	CCGTTGACATCTACAACCAGTATGGCCATACCCATAAGGTCAATCAGATTGTCCAGAACGGCAAACTTAC
	CGATGTGGTTCAGGTCGGTTCCTCTCCCAGGGGTCTCTTCCAGACTGGCCACCGTGGTCGTCTCGGATTC
	CTTCCTACGGATGCTTTCCAGGAATATTTCCGCGCTGATAAGAAGGTGGTCGGCTCTGCTGTCTTCAACA
	ACATCCCCGAGGTGCAGGTTCTGACGTGCGTACTCCCGAAAGCCTACAAGACGTTGTACTATTACCGCGT
	CTACATCACTGAAGAGGTAATATTTTCGGGTCTGCGCAGTGTTCCGCCTACCTATCCTGACGATACTGGT
	GCTTTCGATGTCCAGGTATTCGGAATTGACCAGTTCCTTACCTCGGCTCCTCAGCCTATTCTTCCGACTG
	GGGACATTAGAGCTCCGACGTCTAACCGTCAGCAGAACAATGGAGATGAGATGCCATGA
	>MH111097.1:1087-2184 CRESS virus sp. isolate 17499x39_1081, complete genome
	ATGACTACTAATTATGCGACTGCAAACTATCAGGAGGTTATAGATCTCCATACCGAGTCTGATACCGTTT
	CGGTTATCGGTATCCATTCTCCCTGTACTGAAACTCCGTTGAAAATGCTTGGCGGATTTTTCGACCAGTT
	CCGCAAATTCAAGTATAACGGTTGTTCGATTTCTCTCGTTCCTGCGGCTAGGCTCCCTGCTGACCCCCTT
	CAGGTTTCTTATGCTGCTGGAGAACCTACCATTGACCCTAGGGATATGCTCAATCCTATCATGTTCCATG
	GTTGCCACGGTGATGATATGGGCGTTATTCTTAACTCCCTCTATTCTACTTTTGGTAATCTTTCCAGTGA
	ACAGTATAACGATGTTAAGCGTAATGCTTCTGATTCAATAGATCAGAATGTTTTTAACACTCGTCAGATT
	GGTTCCGAATATGTTGAGGCTCTTTATTATAAGGCTCTGACTGATAATACTTGGAGGAAGGCGCATCCTC
	AGCAGGGATTTAGGAAATCTGGACTTAGACCTATGGTTCATCGTGTTGTTGCTGGTCGTCCTATTTCCCA
	GCATTATATGCCCACTAGTCCTACTGACCAGGGTGTTGCTTACGATGGTTCTATTGGTAAAAATAATTCC
	AAATCTAAATATGCTGAAATGGGTAGTACTGTCCTTTCTAGCCTAAATCCTGAACCTATTGAGGCTGGTG
	CGGTTTCTTCTCTCCCTTATACTACTGTCAATGGTGAACTTGTTGAATTTCACATTGGTGAAGATAATTC
	GCAGAATTCCCTTTTTACCTCTAGGCTTGAACCTCTCGGTTGGATTGATACTAGATCTAGACATGTAAAG
	GGAATAAATGGTCAGCTTAAAGGTAATATGTCTGATAAAGGAACTGTTGCTACTGCTTGGAGTTCTGTTG
	AATCCAAGAACTTTATACCTAAAGTGTTCATGGGTATGATTATGCTCCCTCCTGCATACAAGACCGAACA
	GTATTATCGTCTGATTGTGAATCATAACATTTCGTTCTCTGGATTCCGTGGTGTTTCCATGCAGAATGAT
	AGTGTGGAGATGATTAATAATGCTCCCTCCGTCTACAATTTCAACTGA
	>MH111096.1:1177-2124 CRESS virus sp. isolate 17499x35_933, complete genome
	ATGAAACAGAAATTTCAGTGGTTTATGGATCTCGCCACTTCCCCTGATCAGATGCAGGTCATACAGGTGA
	CTGCTGGCGGAGATAATGTGCAGAAAAGGCTTTTCCCGTTCTTCTCTGCGTACAAGTATTTCAAACTCGG
	CAGGGTTACTCTCAAGTTCATTCCTGCCGCTACCTTACCGATAGATCCTACTGGTCTCTCCTATGAGGCT
	GGTGAGAACACCGTAGATCCTCGTGATCAGTTCAACCCCGGACTTGTCAGGATCACCAATGGAGAGAACA
	TCACCGGAGATCTCACCCAGTTGTTCGCTTCCTCGGATCGTGCTGAGCCGATCTACTACAACATGATGCT
	CGATAGGCGTTGGTATAAATTCCAGCTTCAGACCGGCATGACTAGGAGTGCTTTCCCCAAGTTCTGGTCG
	GTTGCTCAGGTCAAACAGTCTAGGCTCACTGGAAACGTTGTTCCTCAGCTTACCAAACAGGTTGATACTG
	AGAACACCTCTGAGATGTACTATGATCCCGACATGGGAACTCAGATCGTTCAGTTCGGTCGTGGAAACGC
	TGCGGATTATGCCTACAACTATGAGGACGAGATCCTGATGCAGACTGGACGTAAGGAGCCTATGGGCTGG
	ATGCCTACCGACTTCTTCATCAAACCCGCGAATACCTCCGAGGTTGCGATTGCTGGATCAGGTTCCGCTA
	TTGAGGGTACCTACGGATACAACAAGGTTCCTGAGATAGATCTGATCACGATCGTTCTCCCGAAGGCTTA
	CAAAACCAAGTATTTCTACCGTGTCTATGTCGAAGAAGAAGTGTACTTCAAGGATCCTGTCGTGCTCGGC
	TATAATGACGCTGGCGAACTGGATCGCTTCATTAGGTACAATGGTACTGTTGCTGATCCTGGTAAGTCGG
	TTCCTGTCGGCGTGCCTGGTAACTTGATTCAGGGGTGA
	>MH111095.1:902-1915 CRESS virus sp. isolate 17499x12_1342, complete genome
	ATGCAGGTTCGTATTTCGGAAACCTACGACCTTTCGACTCAGGTCGGTAAGATGGGACTCATCGCAGTCC
	ACACCCCTTCCTTCGATGCTATCAAAGGAGCTTGGGGCGGTCTTGCCAAGAACCACAAATTCATGCGCCT
	TGTCAATTGTGATATCACAATGGCTTGTGCTTCTATGCTCCCAGCTGACCCTCTCCAGATTGGAACCGAA
	GCTGGTGATATCGCACCGCAGGATATGTTCAACCCTATCCTTTTCAAAGCGGTCTCCAACGACTCGTACA
	ATAACATGGTCAATCGTATCATGTACCTGACCGAGCAGTCTGCATCCACTGGTGTTCAGCCCAGCTCGAT
	CGGGGCTTCGAATGACGACTCTTTTGGTATCGATGCTTCTACTAATGCAGACCCCTACCAAATCTACTAC
	TCCCTCCTTTCGGATAAGGATGGTTGGAAGAAGGCCATGCCTCAGTCCGGACTACAGATGAAGGGTCTCT
	ATCCCATCGTCTTCAGTGTGGTCAACACTATCGGCAATCAGTCTCAGTTCAATCACGACACTGGTCTTGA
	CAATCAGGTCTACAATGTTGGTGGCCCCAATGCTCAGACCCCCGGAGTTGGACTCAGTGCCGTCAATCTT
	GGTACCAATATGCGTGGGCCTTCCATCCGTATGCCCAAGATTCCGACCTTCATGCTCGGGCCGGGCGGTG
	CGACTCTTCACGACCAATACTCCAACACTAGTCACAAGGGTGTCACTCCCGAGATTCCTAAGTGTTATGT
	TGCCGTAATCATCATGCCCCCTGCAAAGCTCAACAAACTCTACTACAGGCTCAAAGTCACTTGGACAGTC
	GAGTTTTCCGAGCCCCGCACTCTCAATGCGATTGCAGCATGGGATGCTCTCGCCAACTACTCTGTCAATG
	TCTACGGTACTGACTACGTTGAGCAGTCTAAGACTATGTCCACTACCCTGAACACAGTTGATGCAAAGGA
	TGCCAATGCCGAACTCGTCATGGAGGGAGTCTGA
	>MH111094.1:1273-2358 CRESS virus sp. isolate 17499x1_732, complete genome
	ATGGCAACTAATTTTGTAACTGCAAAATATCAGGAGATTTATGATCTCGGTACTCAGGCTGGTAAGACTA
	CCATTCTTGGTATTCATACTCCTGATGATGGTAATGTCTACAACATGCTTTCTGGTTTCTTCGACCAGTT
	CCGCAAGTACAAGTACAAGGGATGTAACGTCTCTATGGTACCTGCCGCTCAGCTCCCTGCGGACCCTCTC
	CAGGTAAGCTTTGAGGCTGGTGAACTGACTTGTGATCCCAGGGACCTTCTCAACCCTATCCTTTTCCATG
	GATGCCACGGTGAGGAGCTCAACGAGATTCTCGATAACCTCTACTACAAGGGCTCTAACCCTATGGGCTC
	TGTTCATGAGGGCGTTACTGATACCGCTCTCGCTGAGTCCTCTTATTATGCTGCTCTTTCTGATCCTTCG
	TTTAGGAAATATGGTATCCAGTCTGGCGCTAAGGTCTCCCTTAAGCCTATGGTCCATCCTGTGGCTCTCA
	CCAACCCTATGGTTCCCAGTGATTCCGCTTGGAGTTATGCTTACGATTATCAGAAGCCTGACGGTCAGAC
	TGTCGTTAGGACTGGCTCCTATAATGGTAATGATGTCGGTGAGATTCAGGACGACGGCGATATTCAGTAT
	CCCTCTATGTTTCTCCCTTTGAAGCTTACTGGAACTGGATTCCCTGTTGTCACTGCTCCTCTTACTCAGC
	AGAACAACATGTTTACTAATGGGCTCAGGCCTCTTGGATGGCTTCCTACTTGGCAGTTTGTACCTGCCGT
	TGATACTGCTACTACTGAGCAGACCAATAATATCAGTAGGTTTGATATCAGGACCTCTCGTCTTCCTAGG
	CTCTATATGGGGTTCTTTATCTTACCTCCTAGCTATACCCAGGAAATGTACTTCAGACTGATCATAACTC
	ACTACTTCGAGTTCAAGGATTTTAGTACCGCTCTGACTAGGCATTCTATTCCTACTGGGAACCCTGATAG
	GTATGTCTATCACGAGACCATACCCGAGCCTACTGTTTCAGGTCAGGCCACTTCGCTTTCGGTTGTAGAC
	GGTTCGATTTCCCAGACTTCTGAGGGTGTGTATTGA
	>MH111093.1:1281-2384 CRESS virus sp. isolate 17489x95_4127, complete genome
	ATGGCAACTAATTTCGTAAAAGCAAAATTCCAGGAAATCTACGATATGGGAACCGTGTCTGGTAGGACCA
	CCATCCTTGGGATCCATACTCCTCAGGGAGTTCATGTTCAGAACCTTCTCGGTGGATTCTTCCGCCAGTT
	CCGTAAATTCAGGTACTGTGGCTGTTCGGTCACCATGGTTCCTGCTGCGCAGCTTCCCGCCGACCCTCTG
	CAGGTCTCCTTTGAAGCTGGTGAGCTGACCGTAGACCCTCGTGACCTGCTCAATCCCATCCTTTTCCACG
	GATGCCACGGTGAGTCACTGAACGAGATTCTCAACAATTACATCTCTAATGCTGACATGACCAATACCTC
	TTCGGTCATTGAGTCTAGGCCTACCCTCGCTGAAACTGAGGCTGGGTACTACTCTGCTCTCTCGGATCCT
	TCGTTCAGGAAGTTCGGAATCCAGTCTGGAGCAAAGGTCAATCTCAAACCGATGGTTCATCCTCTGGTTC
	TCACCAACCCCCTGGTTCCCAGTGAATCCAAGACCACCCTTAAGAGAACTATTTCTGGACAACAGGGTGC
	AACTGCTGTTCTTGGAGAACTCACCGGTAACATTCGTGACATGGACAACAATACCGACCAGGTTTTCTAC
	GGCGGAATCCAGAATCCTGTTCCTCTTGCACCTCTTGTCAATCATGAAGGTCTCGAGTTCGCTTATGGTA
	TAACCCCGCAGATGTTCAGCAACGGTCTCAGGCCCCTCGGATGGCTTCCTACCACCACTTTCCCTCCTGC
	ACCTAAAGTCGGAGAGAACAAGGTTGGTACTGGTACTGGATCCACCTATGAGGTCACCGAGTACACCATC
	GGACCTACTATCCTCCCGAAACTGTTCATGGGATTCTTCATGCTTCCCCCCAGTTACACTCAGGAGATGT
	ATTTCCGTCTGATCATTACTCACTACTTCGAGTTCAAGGAGTTCACCACCTGTCTTGGTTACAATCCCAA
	TGGCCCCAAGTATTCCTACAAGGAGACCATTCCTGAACCTTCTGGTGGTGCTTCTAAGGCTGAGGCTACC
	TCGCTCGAGATCATTGATGGAAACGTGGAACTCACTACCGACGGTGTGTACTGA
	>MH111092.1:1423-2391 CRESS virus sp. isolate 17489x95_4104, complete genome
	ATGAAATTCCGTTTTCAGTCGTTCGTTGACGTTTCTACGTCTGCGGCCTCCATGCAGGTCATTCAGTGGT
	CTGTTGGTGGTAAGAGTGTGCTTGACAGGTGCAGGCATCTTTTCCCTGCCTACAAGTACTTCAAACTCGG
	TAAGATTTCCGTGAAAATGGTGCCTGCGTCTACTTTGCCTGTAGATCCTCAGGGACTATCCTACGCTTCG
	GATGACCCCCAGACGGTTGACCCTAGAGACCAAATGAATCCTGGTCTTGTTAGGATTACCAACGGTGAAG
	ATGTCTTTACTGATGTCTCCAAGTTGTCCGCTGACCAGCAAATGAAAGTGTATACCGCTATGATGTTAGA
	CCCTCGCTGGTCTAAGTTCATGCTTCAGTCTGGATTCCGTAGGACTGCCTTCCCTCTCTATTGGCAGGTT
	GGACAGCTTCATCAGGATCTATACCCTGGTGCAACCGTGAATGTCCCCTGGCTCAACGATTCCCCTAATA
	CCGTTGACATCTACAACCAGTATGGCCATACCCAGAAGGTCAATCAGATTGTCCAGAACGGCAATCTTAC
	CGATGTGGTTCAGGTCGGTTCCTCTCCCAGGGGTCTCTTCCAGACTGGCCACCGTGGTCGTCTCGGATTC
	CTTCCTACGGATGCTTTCCAGGAATATTTCCGCGCTGATAAGAAGGTGGTCGGCTCTGCTGTCTTCAACA
	ACATCCCCGAGGTGCAGGTTCTGACGTGCGTACTCCCGAAAGCCTACAAGACGTTGTACTATTACCGCGT
	CTACATCACTGAAGAGGTAATATTTTCGGGTCTGCGCAGTGTTCCGCCTACCTATCCTGACGATACTGGT
	GCTTTCGATGTCCAGGTATTCGGAATTGACCAGTTCCTTACCTCGGCTCCTCAGCCTATTCTTCCGACTG
	GGGACATTAGAGCTCCGACGTCTAACCGTCAGCAGAACAATGGAGATGAGATGCCATGA
	>MH111091.1:1414-2379 CRESS virus sp. isolate 17489x7_1380, complete genome
	ATGAAATTTAGGTTCCAAAGCTTTGTTGATGTATCTACCAGTGCTTCTTCCATGCAGGTCATTCAGTGGT
	CTGTTGGTGGTAAACAGGTTCTGGATAGGTGCAGGCACCTTTTCCCTGCCTACAAGTTCTTCAAGTTGGG
	AAAAATATCCGTTAAGATGGTTCCTGCTTCTACTCTCCCCGTAGATCCTCAGGGACTATCCTACGCTGAG
	GATGACCCCCAGACCGTAGATCCTCGCGACCAGATGAACCCTGGTCTTGTTAGGATTACCAACGGTGAGG
	ACATCTTTACTGACATTTCCCAGCTTAGCGCTGACCAGCAGACTCGTGTTTATAACGCGATGATGTTAGA
	CCCTCGCTGGTCTAAGTTCATGCTTCAGTCCGGATTCCGCAGGACTGCTGTTCCTCTCTACTGGCAGATT
	GGTCAGCTTCATCAGGATCTATACCCTGGTGCTACTCAGAATGTCCCTTGGCTGTCTGATGGTACTGGTG
	CGACTGACATCTTCAATCAGTATGGTCATACTCAAAAGGTCAACCAGATTGTTCAGAATGGCAACCTTAC
	TGATGTGGTTCAGGTCGGTTCTTCTCCCAGGGGTCTGTTCCAGACTGGCCACCGTGGGCGTCTTGGATTC
	CTTCCCACTGACGCCTATCAGGAGTTCTTCCGCTCTGATAAGACTAAGAAGCAGACGGCCTCTGTTAATA
	ACATCCCTGAAGTGCAGGTTATCACCTGTGTTCTTCCTAAGGCATACAAGACCCGTTATTACTACCGTGT
	CTATATCACTGAAGAGGTTTTCTTTAGTGGTCTTCGCAGTGTTCCGCCTACATACTCTACAAATGACGGT
	TTCCAGGAGCAGGCGTTTGGTCTTGACCAGTTCATTACTGCGGTTCCTCAGACCATTCTGCCAACCCAGA
	ATAGTCGTTCTCCTTTGACTGACCGTCAGCAGAACAATGGAGATGAGATGCCATGA
	>MH111090.1:1274-2338 CRESS virus sp. isolate 17489x57_911, complete genome
	ATGGCAACTAATTACGTAACTGCAAAATATCAGGAGATTTATGATCTCGGTACTCAGGCTGGTAAGACTA
	CCATCCTTGGTATCCACACCCCCGATGATGGTAATGTCTACAACATGCTCAGTGGATTCTTTGACCAGTT
	CCGCAAATACAAGTATAATGGATGTAGCGTCTCTATGGTTCCTGCTGCTCAGCTCCCTGCGGATCCTCTC
	CAGGTGAGTTTCGAGGCTGGTGCTCTGACCTGTGACCCTAGAGACCTTCTTAACCCCATTCTTTTCCATG
	GATGCCACGGTGAGGAGCTTAGTGAGATTCTTGATAGCATCTATTACAAGGGTGCAAATCCTATGGGCTC
	GGTTCATGAAGGTGTTACCGATACCACTCTCGCTGAATCCTCGTATTATGCTGCTCTTTCTGACCCCTCG
	TTTAGGAAATTCGGTATCCAGTCTGGTGCTAAGGTCTCTCTTAAGCCTATGGTCCATCCTTTGGCTCTCA
	CCAACCCTATGGTTCCTAGTGACTCCGGCTGGTCATATGGTTATCAGGACGGTGAATCTTATAGGACTGG
	TTCTTATAATGGACATGATGTTGGCAATCTCAACAGTAATGGTACTATTGAGGACCCCGATATTGCTACT
	CTCATGAAGCTTACTGGAACTGGATTCCCTGTTACTACTGCTATTGTACAGACTAAGCCTACTATGTTCT
	CTAATGGACTTAGACCTCTTGGCTGGCTTCCTACTTGGCAGTTTGTACCTTGGGAGTCTACTGCCTCGTC
	TGCTGCTCAGGCTAGTGTTCAGCAGTTTAACATTAAGACTACTCGTCTTCCTAGGCTTTACATGGGATTC
	TTTATCCTTCCTCCTAGCTACACTCAGGAAATGTATTTCCGCCTGATCATAACTCATTACTTTGAGTTCA
	AGGATTTCAGTACTTCTCTGACTAGGCATTCTATCCCTACTGGGAACCCTGACAGGTATGTCTACCATGA
	GACCATCCCTGATGCCTCTTCTAAGGCTTCTTCGCTTTCGGTTGTGGACGGTTCTATAGAACAGACCTCG
	GAGGGGGTTTATTGA
	>MH111089.1:902-1888 CRESS virus sp. isolate 17489x29_2006, complete genome
	ATGGTATTCGTCAAGGTGTCGGAGACTTATGACCTCTCGACCAAAATCGGAAAAATGGGAATTGTCGGAA
	TCCATACTCCTGACTCTGACCTCATCACTCGCCACTATGGAGGCTTCATCCAGAACATGAAGTTCGCCAA
	GTTCGTCAAGTGCGATGTTGCTATGGCGTGCGCTTCTATGCTCCCTGCTGACCCTCTCCAGATTGGAATG
	GAGGCTGGCTCGATCGCGCCACAGGATATGTTCAACCCTATCCTCTACACTGCGGTCTCGAACGATTCCA
	TGAGTAACATCCTTGGATTCATTCAGGGACAGGATGACTCAATCAAATCCCTCGTGAAGAATTCAATCGT
	CGACATTCAGGACGGAGCTTTCAAGAACTCTGATGCTCAGGCAGTCGACCAGTTCAACATGTACTACGCT
	CTCCTCTCCGATGCTGATGGATGGCGTAAGGCTATGCCTCAGGCAGGCTTGGAGATGCGCGGGCTTGTTC
	CCGTGGTCTTCGGAGTTTCCGCTAATACTGGTATGCTTCCTGCCCTGAACTCTGCTCAGAACTCACCCGC
	CGTGCCTGGCGTGAAGGATGGCGTGCCCTCTGCTCAGACTGTCGAATTCATCCGCGGTCCTTCGATGCGT
	ATGCCTCACTTCCCGACCCACAGATTCGCCACTACTGCACAGAAGGACGTATTCCTCGCGAATGATGTTT
	GCATCGAGTCTCAACTCAGGAATCCCCCGACCGCTTACGTCGCGATCGTTGTGTTACCTCCTGCGAAACA
	GAATCAGCTCTACTACAGGCTCAAGGTTACTTGGACTATCGAGTTCTCCTCTCCGAGATCTATGACCGAG
	GTTCTCTCTTGGAGGGCTCTCGCTAATCTCGGGGAACAGTCCTACGGTACTGACTACGCGACTCAGTCTA
	AGGTCATGGCGGTCACTACTGACATGGTTGATACTCAAGGTGCTGATATTAACAAGATAATGGAGGGTTC
	CGCTTGA
	>MH111088.1:771-1877 CRESS virus sp. isolate 17489x19_761, complete genome
	ATGGAGTGTATGAAAAATGGCATACTACAGAAGGCGCAGAACTTACGGAAGAAGGACATACGGACGCAGG
	TACTACCGCAGGAGATACTAAACATGGTAATGGTTCGTGTTTCGGAAACCTACGACCTCTCGACTAAGGT
	CGGAAAAATGGGAATCGTCGGGATCCACACCCCGAAGGGAAATCTCATCACCCGTCACTACGGCGGATTG
	GTTCAGAACTTCAAGTACGCGAAATTCGTGTCTTGTGATGTTGCACTCGCGTGTGCTTCCATGCTCCCTG
	CTGACCCTCTCCAGATTGGACAGGAGGCTGGCGCAATTGCTCCTCAGGACATGTTTAACCCCATCCTCTA
	CAGGGCGGTCTCAAACGAGTCTATGAACAACTTCCTTGCTTTCCTTCAGGCAGGAGCCCAGAACAATTCG
	CAGGTTAAAGCCCTCGATAAGAATTCGGTCGTTGACATCAATGATGCCACTTTCAAGTTCGGAGAGGCAA
	ATGTTGACCAGTTCCAGCTCTACTATGGTCTGCTCTCGAACAGTGATGGATGGAAAAAGGCTATGCCTCA
	GGCAGGTCTCGAAATGCGTGGGCTCTACCCTATGGTCTTCAGGGTGAACGCTAACACTGCTATGCCTGCG
	GTGACTAGTGCCCTCGCTCCCAGTGTCGGAACTGATGGAAAGGTCGCTGAGTATTTCGGTGGTCTCGGTC
	TCACTGATCCTAACGTTGCCAACGGCAAAATTCAGTACATGCGCGGTAATGGTGTAAGGATGCCTCGTTT
	TCCTACCGTTGCGTTTGGAGCCAATGAACAGTACTACCTCATCGGTGATGTGCCCGGGCAGAGTACCCTC
	AGTCTTGCACCCCTCGCCTATGTCGGTATGATCGTGCTTCCTCCGGCAAAGCTGAACCAGCTCTACTACA
	GGCTCAAGGTGACTTGGACTATCGAGTTCTCCGATATCAGGAGTCAGGCCGATATCCTGAATTGGCACAG
	TCTCGCCGCTCTCGGAGAGATTTCCTATGGAACTGACTACGCGACTCAGTCCAAAGCTATGGCTGCCTCG
	GAAGCTATGGTGGATACCAATGGTGCTGAACTGGATAAGGTGATGGATGGCATATGA
	>MH111086.1:1087-2196 CRESS virus sp. isolate 17668x7_933, complete genome
	ATGACTACTAATTTCGCAAATGCAAACTATCAGGAGGTTATCGACCTCCATACTGAGAGCGATACCGTCT
	CGGTGATTGGTATTCACTCTCCCTGTACTGATACCCCGCTGAAAATGCTTAGCGGATTTTGGGATCAGTT
	TCGTAAGTTCAAGTATAACGGCTGTTCGATTTCTCTCGTCCCTGCTGCTAGACTTCCTGCTGACCCCCTT
	CAGGTTTCCTATGAAGCTGGCGAGACTACTATTGATCCTCGTGACATGCTGAACCCTATCATGTTCCATG
	GTTGCCACGGTGATGATATGGGAACTATCCTTAATTCCCTCTATTCTACTTTCGGTAATCTCTCTGGAGA
	ACAGTATAACGATGTTCAGCGCAATGCTTCTGATTCAGTGGACCAGAATATCTTTAGGACTGATACCATC
	GGTAATGATTACGTTGAAGCTCTTTATTATAAGGCTCTGACTGATACTACTTGGAAAAAGGCCCACCCTC
	AGGCAGGTTTTAGAAAATCTGGACTTAAGCCTATGGTTTATCGTGTTGTTGCAGGTCGTCCTATTTCCCA
	GCACTACATACCTACTGCTCCCACTGATACTGGTATTGCTTATGATGGTACCGATGGTGCTGATTCTAAA
	TTTGCCGAGATGGGTAGCACTGTGCTTAGTAGCTTGAATCCTGAACCTATTGAAGCTGGTGCGGTTTCTT
	CTCTTCCGTATACTACTGTCAATAGTGCTGGTGATAAGAAGGTCGAGTTTCATGTCGCCGAGGATAATTC
	ACAGAATTCCTTGTTTACCTCTAGGCTTGAATCCCTCGGTTGGATTGATACTAGATCTAGACACGTCAAA
	GGTATGAATGCTCCTTTGACTGGTACCTCTGTTGGTACTAAGAATGATGCGAAAAATATTGCTACTGTCT
	GGAAGTCCATCGAGTCCAAGAACGCTATTCCTAAGGTGTTCATGGGTATGATTATGCTCCCTCCAGCATA
	CAAAACCGAACAGTATTATCGTCTGATTGTGAACCATAACATTTCGTTCTCTGGATTCCGTGGTGTTTCC
	ATGCAGAATGATGATGTGGAGATGATTAACAATGCTCCAGCAGTCTACAATTTCAACTGA
	>MH111085.1:902-1888 CRESS virus sp. isolate 17668x64_1158, complete genome
	ATGGTAATCGTCAAGGTGTCAGAGACTTACGATCTCTCGACCAAAATCGGAAAAATGGGAATCGTTGGGA
	TTCACACTCCCGACTCTGACCTCATCACTCGTCACTATGGAGGCTTCATCCAGAACATGAAGTTCGCCAA
	GTTCGTCAAGTGCGATGTTGCTATGGCGTGCGCTTCTATGCTTCCTGCCGACCCTCTCCAGATTGGAATG
	GAGGCAGGTTCTATCGCGCCTCAGGATATGTTTAACCCTATCCTCTACACTGCGGTCTCCAATGATTCCA
	TGAGTAACATTCTCGGATTCATTCAGGGACAGGACGATTCGATAAAATCCCTCGTGAAGAACTCCATCGT
	TGATATTCAGGATGGAGCTTTCAAAAACTCAGACAATGCAGCAGTTGACCAGTTCAACATGTACTACGCT
	CTTCTCTCTGATGCTGATGGATGGCGTAAGGCTATGCCTCAGGCAGGCTTGGAGATGCGCGGGCTTGTTC
	CCGTGGTCTTCGGAGTTTCCGCCAATACTGGTATGCTTCCTGCCCTGAACTCTGCTCAGAACTCACCCGC
	CGTGCCTGGTGTGAAGGATGGCGTGCCCTCTGCTCAGACTGTCGAATTCATTCGTGGTCCTTCGATGCGT
	ATGCCTCACTTCCCGACCCACAGATTCGCCACTACTGCTCAGAAGGACGTTTTTCTCGCGAATGATGTCT
	GCATCGAGTCTCAACTCAGGAATCCCCCGACCGCTTACGTCGCGATCGTTGTGCTACCTCCTGCGAAACA
	GAACCAGCTCTACTACAGGCTCAAGGTTACTTGGACTATCGAGTTCTCCTCTCCGAGATCTATGACCGAG
	GTTCTCTCTTGGAGGGCTCTCGCCAATCTCGGGGAACAGTCATACGGTACTGACTATGCTACCCAGTCTA
	AGGCTATGGCTGTCACTACCGACATGGTGGATACTCAGGGTGCCGACATCAACAAGATAATGGAGGGTTC
	CGCTTGA
	>MH111084.1:1049-2230 CRESS virus sp. isolate 17668x41_1812, complete genome
	ATGGTAAATGCAAGTGTGATGGAAATCTATGATCTCCAGACTACTGTTGGAAAAGGAACTGTTCTGAAGG
	TCCACACTCCCACAGGGAACAATGTGAAAAGGCATCTTCTCGGTCATTTCCTCCAGTACAAGAAATTCAA
	GTATCTCGGAGCAAAGGTTACTCTGATCCCTGCTTCGACTCTCCCTGCTGATCCTCTCCAGCTCTCCTAT
	GATGCTGGTGATCAAAACATTGATCCGCGCGATATGGTCAATCCGATCCTCTGGAAACACTATCATGGAG
	AAACTATGTTAACTGATGTGAATCCTAGGGAAGCGCTCCTTGATTACAGCATGACCGATGGTGCTGATCT
	GTCCGTCTTTGGATCCTCTATTGATGAGATCGATTACAACAAACCTTCCGAGAATCTCGACTATGTGTAT
	CCTGCTACTCTCATGGATACTTCTTTCAAGAAGGCAGGTGTTCAGACTGGCTTTTCTACCTTCGTGAAGC
	CTTTCATCTACAACGTTGTCACTTCGAAACAGCTCCTCCCCATGACTGGTGGTTCCCTCGATAGTACTGG
	TAAGAACTCTGCTCGTTTCATGGGTACTACTGGACGCCGTACTAGCGGTGATGCTGGACCTTCATTTTAT
	CCTGTTCGTGAGGATGTGGATGGTACTCTCCTTGGCGGTGCGGAGGATATGAACGTGCCCGGACAAACCC
	TTCAGCATCAGTGGGAACCTAACACCACTTTTACCACTAACAAGTTGGTCCCTCTTGGATGGATGGATAC
	CCTCTCACGGACTAACCAGATGAACGCGACCGTCAAGGATCCTGCTGCTGGTGCAGTCAATCCGATTTCT
	CCTGCAGGATTCCAGCTTTCCGGAGATTTCCAGGTTGGTCCTAATCTCATGAATGTGCCTATGTTGTACG
	TCCTTATGCCTCCTGCTTACAAGACGGAGTTCTTTTTCAGGATGATTATCAAGCACTTCTTTGCCTTCAA
	GGGATTCAGATCCTGTGCGTCCGTTCAGTCATTCGCCTCCGCAGGTATCCAGAATAATCTTCCCGTACCT
	CCTACTACCTCTGCATCTACTTCGGCAGTTGCTAAGATGGTTGCGGACATAGAAGGCGGTGGTCCTGAAA
	CTGTGGATGTAGAGAATGGAACTGTGATCCCTATGGCCGATGGATCGGCTGGTGAATCCTGA
	>MH111083.1:899-1924 CRESS virus sp. isolate 17499x92_836, complete genome
	ATGCAGGTTCGTATTTCGGAAACCTATGACCTCTCGACTCAGGTCGGAAAGCTCGGCCTTGTCGCTATTC
	ACACTCCCGATGTTGGAGCGATTGCTCGCCGTTGGGGTGGACTTGCTCAGAACCATAAGTTCGTCAAGCT
	CGTTGGCTGCGATGTTACCATGGCGTGTGCATCCATGCTTCCTGCCGACCCTCTTCAGATTGGTCTTGAA
	GCTGGAGACATTGCTCCTCAGGATATGTTCAATCCTATCCTCTACACCGCAGTTTCCAACGATTCGTTCA
	ACAACATAATTGACAGGATTATGTACCTGACCCGCAACTCTGCAACTGGTTCATCGATTGATTCTGTCAA
	CGATCCCACTTTCGGTGTTGGAGCCAACACAGAACAGGGCACCATTACACAGGCAGACCAGTTCGAACTC
	TACTACGCACTTCTCAGTCAGAATGGTGGATGGAAGAAGTCTATGCCCCAGTCTGGACTTCAGATGAAGG
	GTCTGTACCCGATTGTCTACTCTCTTGTCAATACCATTGGCAACAAGACTGTTGGGGATGCTTCCTCTAC
	TCTTCCAGAGATTGAGGAGGTTCCTTCCATGGATGTTTCGGCACTTGGTGGTCCTCAGATGGTTGCCCGT
	CCTCTCGGTGTCACTCTCAGAGGCAACCCCATGCGTATGCCTCCGATTCCCACCTATTCGATAAGTTCCA
	TCGCCAATCTCCCTAAGATTGATGCTAATGGTACTACCCTTACCTCAGTCGGTAAGCCTGTCGATATTCC
	CAAGTGCTATGTCGGAATCATCGTCATGCCCCCTGCAAAACTGAACAGACTGTACTACAGGATGCGTGTC
	ACTTGGACTATTGAGTTCATCGCTCCTAGACCCACTGATGACATTGTTGACTGGAAGAGCCTTGCTGAGA
	TTGGAGCCTACTCCTACGGTTCCGACTATGCTCAGCAGTCCTCAACTATGGCAGTCACCACTAGTTCTGT
	TGATGCAACTGGTGCTACTGTCGACTTGGTCATGGAGGGAAGCTGA
	>MH111082.1:863-1876 CRESS virus sp. isolate 17499x9_1430, complete genome
	ATGGTAATGGTTCGTGTGTCGGAGACTTATGATCTCTCGACCAAAGTTGGAAAAATGGGTATCGTTGGTA
	TCCATACCCCTAAGGGAAACCTGATCACCCGTCACTACGGCGGACTGGTTCAGAACTTCAAGTACGCGAA
	ATTCGTGTCTTGTGATGTTGCGCTTGCATGCGCTTCCATGCTCCCTGCTGATCCTCTCCAGATCGGAGTA
	GAAGCTGGTGCGATCGCTCCTCAGGACATGTTCAACCCGATCCTCTACAAGGCGGTCTCGAATGAGTCCA
	TGAATAACTTCCTTGCCTTCCTTCAGGCAGGAGCCCAGAACAATTCGCAGGTTAAGGCCCTCGATAAGAA
	TTCGATCGTTGACATCAATGATGCCACTTTCAAGTTTGGAGAGGCAAATGTCGATCAGTTCCAACTGTAC
	TACGGTCTCCTTTCGAACAGTGATGGATGGAAGAAGGCTATGCCTCAGGCAGGTCTTGAGATGCGCGGTC
	TTTATCCTATGGTCTTCAGGGTGAACGCTAACACTGCTATGCCCGCGGTGACTAGTGCTCTCGCTCCTAG
	TGTCGGAACTGATGGAAAGGTCGCTGAGTATTTCGGTGGTCTCGGTCTTACTGATCCCAACATTGCTAAC
	GGCAAGATCCAGTACATGCGCGGAGAAGGTGCAAGGATGCCCCGTTTCCCTACCGTTGCGTTTGGATCCA
	ACGAACAGTACTACCTGATCGGAGACGTGCCCGGACAGAGTACCCTCAGTCTTGCACCTCTTGCCTATGT
	CGGTATGATCGTGCTTCCTCCTGCAAAGCTGAACCAGCTCTATTACAGGCTCAAGGTGACTTGGACGATC
	GAGTTCTCCGAGATCAGATCTCAGGCTGATATCCTTAATTGGCACAGTCTCGCCGCTCTTGGAGAGGTCT
	CCTATGGAACTGACTACGCTACTCAGTCTCAGGCTATGGCTGCATCCGAGGCTATGGTTGATACCAATGG
	TGCGGATATGTCGAAGGTGATGGATGGCATATGA
	>MH111081.1:899-1954 CRESS virus sp. isolate 17499x63_1619, complete genome
	ATGCAGGTTCGTATTTCGGAAACCTACGATCTCAGCACACAGGTCGGAAAGATGGGCCTTGTTGCTATTC
	ACACACCCGATATGAGTGCAATCACTAGGCGTTGGGGTGGTCTTCTTCAGAACCACAAGTTTGTCAAACT
	CAACTCTTGTGACGTCACACTCGCTTGTGCATCTATGCTTCCCGCTGACCCCCTTCAGGTTGGTATGGAA
	GCTGGTGATATCGCACCTCAGGATATGTTCAATCCTATCCTCTACACTGCGGTGTCCAACGATTCGTTCA
	ACAACATAATCAACAGGATTATGTTCCTCACCAATCAGGTCTCTGATGTTTCTAATCAGGGTTCGATGGT
	TGATGCCAACTCTGCACCTACTTTTGGTGGATATGATAATCAGGGTCATGATGTTGCGGTTGACCAGTTC
	AATCTCTACTATGCACTTCTTTCTCAGAACGGTCAGTGGAAGAAGTCCATGCCTCAGTCTGGACTCTCTA
	TGAAGGGTCTCTACCCTGTTGTCTATTCTCTCGTCAATACCATTGGCAATCAGAGCATTCTCAGAGGTGA
	TGAGGATTACGGTGCTAAGTTCAATCGTATTCAGACTGCATCCATTGTTGATGACCCTCATTCCGAATTC
	GGTGCACTTCAGGCTGATGCTTTCGTTCTTGGTACTACTCTTCGTGGTAGCCCTATGCGTATGCCTGCAA
	TTCCTACCTTTGAGTTCTCTACTCAGGGTCAGCAGATTGAGACTGCTGGTACTGGTCTTACTAACAAGCC
	CTCTACCTTTGCACTTCAGACCGAGATTCCCAAGTGCTATGTTGCTGCGATCATAATGCCCCCTGCTAAG
	TTGAACAGACTCTACTACAGGATGCGTGTCACTTGGACTGTCGAGTTCATCGCTCCTAGACCTACCGATG
	ACCTTCTCACATGGTCTTCCCTTGCTGACTATGGTGCTAAGTCCTACGGAACTGACTATGTTGCGCAGTC
	TTCTACTATGTCCGCTAAGACTAGTTCGGTTGATGCACAGAATGCCAATGTCGAACTCATAATGGAGGGA
	AGCTGA
	>MH111080.1:902-1888 CRESS virus sp. isolate 17499x12_1512, complete genome
	ATGGTATTCGTCAAGGTGTCGGAGACTTATGACCTCTCGACCAAAATCGGAAAAATGGGAATTGTCGGAA
	TCCACACTCCCGACTCTGACCTCATCACTCGCCACTATGGAGGCTTCATCCAGAACATGAAGTTCGCCAA
	GTTCGTCAAGTGCGATGTTGCTATGGCGTGCGCTTCCATGCTTCCTGCCGACCCTCTCCAGATTGGAATG
	GAGGCAGGTTCTATTGCGCCTCAGGATATGTTCAACCCTATCCTCTACACTGCGGTCTCGAACGATTCCA
	TGAGTAACATTCTTGGATTCATTCAGGGACAGGACGATTCTATCAAATCCCTTGTGAAGAACTCAATCGT
	CGACATTCAGGACGGAGCTTTCAAGAACTCGGATAATGCAGCAGTTGACCAGTTCAACATGTACTACGCC
	CTCCTCTCTGATGCTGATGGATGGAGAAAAGCCATGCCTCAGGCCGGACTTGAGATGCGCGGACTTGTGC
	CGGTTGTATTCGGTGTCTCTGCTAATACCGGAATGCTCCCTGCCCTGAACTCTGCTCAGAATTCCCCGGC
	AGTTCCGGGAGTAAAGGACGGCGTGCCCTCTGCTCAGACTGTCGAATTTATCCGTGGGCCTTCGATGCGT
	ATGCCTCACTTCCCGACCCACAGATTCGCTACTACTGCTCAGAAGGACGTTTTTCTCGCGAATGATGTCT
	GCATCGAGTCTCAACTCAGGAATCCCCCGACCGCTTACGTCGCGATCGTTGTGCTACCTCCTGCGAAACA
	GAACCAGCTCTACTACAGGCTCAAGGTTACTTGGACTATCGAGTTCTCCTCTCCTAGATCTATGACTGAG
	GTTCTCTCTTGGAGGGCTCTCGCCAATCTCGGGGAACAGTCATACGGTACTGACTACGCTACTCAGTCCA
	AGGCTATGGCGGTCACTACCGACATGGTGGATACTCAAGGTGCCGATATCAACAAGATAATGGAGGGTTC
	CGCTTGA
	>MH111079.1:1176-2123 CRESS virus sp. isolate 17489x95_4644, complete genome
	ATGAAACAGAAATTTCAGTGGTTTATGGATCTCGCCACTTCACCTGATCAGATGCAGGTCATTCAGGTGA
	CTGCTGGTGGAGACAATGTGCAGAAAAGGCTTTTCCCGTTCTTCTCTGCGTACAAGTATTTCAAACTCGG
	CAGGGTTACTCTCAAGTTCATTCCTGCCGCTACCCTACCGATAGATCCTACTGGTCTCTCGTATGAGGCT
	GGAGAGAACACCGTAGATCCTCGTGATCAGTTCAACCCCGGACTTGTCAGGATCACCAATGGAGAGAACA
	TCACCGGAGATCTCACCCAGTTGTTCGCTTCCTCGGATCGTGCTGAGCCGATCTACTACAACATGATGCT
	CGATAGGCGTTGGTATAAATTCCAGCTTCAGACCGGCATGACTAGGAGTGCTTTCCCCAAGTTCTGGTCG
	GTTGCTCAGGTCAAACAGTCTAGGCTCACTGGAAACGTTGTTCCTCAGCTTACCAAACAGGTTGATACCG
	AGAACACCTCTGAGATGTACTATGATCCCGACATGGGAACTCAGATCGTTCAGTTCGGTCGTGGAAACGC
	TGCGGATTATGCCTACAACTATGAGGATGAGATCCTGATGCAGACTGGACGTAAGGAGCCTATGGGCTGG
	ATGCCTACTGACTTCTTCATCAAACCCGCGAATACCTCTGAGGTTGCGATCACTGGATCAGGTTCTGCCA
	TTGAGGGTACCTACGGATACAACAAGGTTCCTGAGATAGATCTGATCACGATCGTTCTCCCGAAGGCTTA
	TAAGACCAAGTATTTCTACCGTGTCTATGTCGAAGAAGAAGTGTACTTCAAGGATCCTGTCGTGCTCGGC
	TATAATGACGCTGGCGAACTCGATCGCTTCATTAGGTACAATGGTACTGTTGCTGATCCTGGTAAGTCGG
	TTCCTGTCGGCGTGCCTGGTAACTTGATTCAGGGGTGA
	>MH111078.1:902-1888 CRESS virus sp. isolate 17489x43_720, complete genome
	ATGGTATTCGTCAAGGTGTCGGAGACTTATGACCTCTCGACCAAAATCGGAAAAATGGGAATTGTCGGAA
	TCCATACCCCCGACTCTGACCTCATCACTCGCCACTATGGAGGCTTCATCCAGAACATGAAGTTCGCCAA
	GTTCGTTAAGTGCGATGTTGCTATGGCGTGCGCTTCTATGCTCCCTGCTGACCCTCTCCAGATTGGAATG
	GAGGCAGGTTCTATCGCGCCTCAGGATATGTTCAACCCTATCCTCTACACTGCGGTCTCGAACGATTCCA
	TGAGTAATATTCTCGGATTCATTCAGGGACAGGACGATTCGATAAAATCTCTCGTGAAGAACTCAATCGT
	TGATATTCAGGACGGAGCTTTCAAGAACTCGGATAATGCAGCAGTTGACCAGTTCAACATGTACTACGCT
	CTCCTCTCCGATGCTGATGGATGGCGTAAGGCGATGCCTCAGGCTGGACTTGAGATGCGCGGACTTGTGC
	CCGTGGTCTTTGGAGTCTCTGCCAACACTGGTATGCTTCCTGCCCTGAACTCTGCTCAGAACTCCCCCGC
	AGTTCCGGGGGTAAAGGACGGCGCGCCCTCTGCTCAGACTGTCGAATTCATCCGCGGGCCTTCGATGCGT
	ATGCCTCACTTCCCGACCCACAGATTCGCCACTACTGCTCAGAAGGACGTTTTCCTCGCGAATGATGTCT
	GCATCGAGTCTCAACTCAGGAATCCCCCGACCGCTTACGTCGCGATCGTTGTGCTACCTCCTGCGAAACA
	GAACCAGCTCTACTACAGGCTCAAGGTTACTTGGACTATCGAGTTCTCCTCTCCGAGATCTATGACCGAG
	GTTCTCTCTTGGAGGGCTCTCGCCAATCTCGGGGAACAGTCATACGGTACTGACTACGCAACTCAGTCTA
	AGGCCATGGCGGTCACTACTGACATGGTGGATACCCAAGGTGCCGATATCAACAAGATAATGGAGGGTTC
	CGCTTGA
	>MH111077.1:771-1877 CRESS virus sp. isolate 17489x42_1741, complete genome
	ATGGAGTGTATGAAAAATGGCATACTACAGAAGGCGCAGAACTTACGGCAGAAGGACTTACGGACGCAGG
	TACTACAGAAGGAGATACTAAACATGGTAATGGTTCGTGTTTCGGAAACCTACGACCTCTCGACTAAGGT
	CGGAAAAATGGGTATCGTCGGGATCCACACCCCGAAGGGAAATCTCATCACCCGTCACTACGGCGGATTG
	GTTCAGAACTTCAAGTACGCGAAATTCGTGTCTTGTGATGTTGCACTCGCGTGTGCTTCCATGCTCCCTG
	CTGACCCTCTCCAGATTGGACAGGAGGCTGGCGCAATTGCTCCTCAGGATATGTTCAACCCCATCCTCTA
	CAGGGCGGTCTCAAACGAGTCCATGAATAACTTCCTTGCTTTTCTTCAGGCAGGAGCTCAGAACAATTCG
	CAGGTTAAAGCCCTCGATAAGAATTCGGTCGTTGACATCAATGATGCCACTTTCAAGTTCGGTGAGGCAA
	ATGTTGACCAGTTCCAGCTTTACTATGGTCTGCTCTCGAACAGTGATGGATGGAAAAAGGCAATGCCTCA
	GGCAGGTCTCGAAATGCGTGGGCTCTACCCTATGGTCTTCAGGGTGAACGCTAACACTGCTATGCCTGCG
	GTGACCAGTGCCCTCGCTCCCAGTGTCGGAACTGATGGAAAGGTCGCCGAGTACTTCGGTGGTCTCGGTC
	TTACTGACCCCAACGTTGCCAACGGCAAGATTCAGTACATGCGCGGAAATGGTGTAAGGATGCCTCGTTT
	CCCTACCGTTGCGTTTGGAGCTAACGAACAGTACTACCTCATCGGTGATGTGCCCGGACAGAGTACCCTC
	AGTCTTGCACCCCTTGCCTATGTCGGTATGATCGTGCTTCCTCCGGCTAAACTCAACCAGCTCTACTACA
	GGCTCAAGGTGACTTGGACTATCGAGTTCTCCGATATCAGGAGTCAGGCGGATATCCTCAATTGGCACAG
	TCTCGCGGCTCTCGGAGAGATTTCCTATGGAACTGACTACGCTACTCAGTCTCAGGCTATGGCTGCCTCT
	GAGGCTATGGTTGATACCAATGGTGCTGAATTGGATAAGGTGATGGATGGAATATGA
	>MH111076.1:771-1877 CRESS virus sp. isolate 17489x29_1933, complete genome
	ATGGAGTGTATGAAAAATGGCATACTACAGAAGGCGCAGAACTTACGGTGGAAGGACTTACGGACGCAGG
	TACTACAGAAGGAGATACTAAACATGGTATTCGTTCGTGTTTCGGAAACCTACGACCTCTCGACTAAGGT
	CGGAAAAATGGGTATCGTCGGGATCCACACCCCCAAAGGAAATCTTATCACCCGTCACTACGGCGGACTG
	GTTCAGAACTTCAAGTACGCGAAATTCGTGTCTTGTGATGTTGCACTCGCTTGTGCATCTATGCTCCCTG
	CCGACCCTCTCCAGATTGGAGTAGAAGCTGGTGCTATTGCTCCTCAGGATATGTTCAACCCCATCCTCTA
	CAGGGCGGTCTCGAATGAGTCCATGAACAACTTCCTTGCCTTCCTTCAGGCAGGAGCCCAGAACAATTCT
	CAGGTCAAAGCTCTCGATAAGAATTCGGTCGTTGATATCAATGATGCCACTTTCAAGTTTGGAGAGGCTA
	ACGTTGACCAGTTCCAGCTCTATTACGGTCTCCTCTCGAACAGTGATGGATGGAAAAAGGCTATGCCTCA
	GGCAGGTCTCGAAATGCGTGGGCTCTACCCTATGGTCTTCAGGGTCAATGCTAATACTGCTATGCCCGCG
	GTGACTAGTGCTCTCGCTCCCAGTGTCGGAACTGATGGTAAGGTCGCCGAGTATTTCGGTGGTCTTGGTC
	TTACTGACCCCAACGTTGCCAATGGCAAAATCCAGTACATGCGCGGAAATGGTGTAAGGATGCCTCGTTT
	CCCTACCGTTGCGTTTGGAGCCAATGAACAGTACTACCTCATCGGTGATGTGCCTGGACAGAGTACCCTC
	AGTCTTGCACCCCTCGCCTACGTCGGTATGATCGTTCTTCCTCCTGCAAAGCTGAACCAGCTCTACTACA
	GGCTGAAGGTGACATGGACTATCGAGTTCTCCGATATCAGGAGTCAGGCCGATATCCTCAATTGGCACTC
	CCTCGCGGCTCTCGGAGAGGTCTCCTATGGAACTGACTACGCAACTCAGTCCAAAGCTATGGCTGCCTCG
	GAGGCTATGGTGGATACCAATGGTGCTGATATGTCGAAGGTGATGGATGGAATATGA
	>MH111075.1:902-1888 CRESS virus sp. isolate 17489x27_1630, complete genome
	ATGGTATTCGTCAAGGTGTCGGAGACTTATGACCTCTCGACCAAAATCGGAAAAATGGGAATTGTCGGAA
	TCCATACTCCTGACTCTGACCTCATCACTCGCCACTATGGAGGCTTCATCCAGAACATGAAGTTCGCCAA
	GTTCGTCAAGTGCGATGTTGCTATGGCGTGCGCTTCTATGCTTCCTGCCGACCCTCTCCAGATTGGAATG
	GAGGCTGGCTCGATCGCGCCACAGGATATGTTCAACCCTATCCTCTACACTGCGGTCTCGAACGATTCCA
	TGAGTAACATCCTTGGATTCATTCAGGGACAGGATGACTCAATCAAATCCCTCGTGAAGAATTCAATCGT
	CGACATTCAGGACGGAGCTTTCAAGAACTCTGATGCTCAGGCAGTCGACCAGTTCAACATGTACTACGCT
	CTCCTCTCCGATGCTGATGGATGGCGTAAGGCTATGCCTCAGGCAGGCTTGGAGATGCGCGGGCTTGTTC
	CCGTGGTCTTCGGAGTTTCCGCTAATACTGGTATGCTTCCTGCCCTGAACTCTGCTCAGAACTCACCCGC
	CGTGCCTGGCGTGAAGGATGGCGTGCCCTCTGCTCAGACTGTCGAATTCATCCGCGGTCCTTCGATGCGT
	ATGCCTCACTTCCCGACCCACAGATTCGCCACTACTGCACAGAAGGACGTATTCCTCGCGAATGATGTTT
	GCATCGAGTCTCAACTCAGGAATCCCCCGACCGCTTACGTCGCGATCGTTGTGTTACCTCCTGCGAAACA
	GAATCAGCTCTACTACAGGCTCAAGGTTACTTGGACTATCGAGTTCTCCTCTCCGAGATCTATGACCGAG
	GTTCTCTCTTGGAGGGCTCTCGCTAATCTCGGGGAACAGTCCTACGGTACTGACTACGCGACTCAGTCTA
	AGGTCATGGCGGTCACTACTGACATGGTTGATACTCAAGGTGCTGATATCAACAAGATAATGGAGGGTTC
	CGCTTGA
	>MH111074.1:902-1888 CRESS virus sp. isolate 17489x12_563, complete genome
	ATGGTATTCGTCAAGGTGTCGGAGACTTATGACCTCTCGACCAAAATCGGAAAAATGGGAATCGTTGGGA
	TTCATACTCCCGACTCTGACCTCATCACTCGCCACTATGGAGGCTTCATCCAGAACATGAAGTTCGCCAA
	GTTCGTCAAGTGCGATGTTGCTATGGCGTGCGCTTCTATGCTTCCTGCTGACCCTCTCCAGATTGGAATG
	GAGGCAGGTTCTATCGCGCCTCAGGATATGTTCAACCCTATCCTCTACACTGCGGTCTCGAACGATTCTA
	TGAGTAACATCCTCGGATTCATTCAGGGACAGGATGACTCAATCAAATCCCTCGTGAAGAACTCAATCGT
	CGATATTCAGGACGGAGCTTTCAAGAATTCGGATAATGCAGCTGTTGACCAGTTCAACATGTACTACGCC
	CTCCTCTCCGATGCTGATGGATGGCGCAAGGCTATGCCTCAGGCAGGCTTGGAGATGCGCGGGCTTGTTC
	CCGTGGTCTTTGGAGTCTCCGCTAACACTGGAATGCTCCCTGCCCTGAACTCCGCTCAGAACTCCCCTGC
	TGTTCCGGGGGTAAAGGACGGTGTGCCCTCTGCTCAGACTGTCGAATTTATCCGTGGGCCTTCGATGCGT
	ATGCCTCACTTCCCGACCCACAGATTCGCCACTACTGCTCAGAAGGACGTTTTCCTCGCGAATGATGTCT
	GCATCGAGTCTCAACTCAGGAATCCTCCGACCGCTTATGTCGCGATCGTTGTGTTACCTCCTGCGAAACA
	GAACCAGCTCTACTACAGGCTCAAGGTTACTTGGACTATCGAGTTCTCCTCTCCGAGATCTATGACCGAG
	GTTCTCTCTTGGAGGGCTCTCTCTAATCTCGGGGAACAGTCATACGGAACTGACTATGCGACTCAGTCTA
	AGGCTATGGCGGTCACTACCGACATGGTGGATACTCAGGGTGCTGACATCAACAAGATAATGGAGGGTTC
	CGCTTGA
	>MK583728.1:876-1502 Wastewater CRESS DNA virus 3 isolate WCDV3_1B-2C-6H, complete genome
	ATGTTGTCCAAGAGAGCGCGTCCAGCATCTAAGTCTTCAAACTCTAAGACTAAATTCAAGAAGACTGCTC
	ACTCCCAGACTGTTGCTATGTATAAGCAACCAACTAATCCGATTAGATTTGTCCGTAGGAATGCAGATTA
	TGGCTCTATTCCTCTGTCTGGCATCACTGGCACTGGCATTAGCTTTACATTCAGACTATCTAATGTAGCT
	GGAAACGCTGAATTGATTTCACTTTATGATCAATATAAGATCAATGCTGTTTCCCTTACTTTCATTCCTA
	GAATGACTCAAATCACTGGTACTCTTACAGCTGGAAATGTTGAAAACGTTAGGTGTTTAACTGCCATTGA
	TTACAATGATGCCACTGCTCCCGCTACCGCAGAGGCACTTAGGGAGTACGAAAACTGCGAAGTTCGTAGC
	ATAGTAGAACAGTTTACTGTTTACGTCGACAAGCCTAAAATATTTGATACTTCATCAACTTCTAGGACTG
	CTTGGATTGGTACATCTTCTGCAACTACCTTGCATTATGGGCTCAAGTTTTGGGCCGATTCCACACAGAT
	GACTTCTGGTAATTATGGTTACCTTGTTGAAGCCGTATATTACATGGCATTTAAAGCAATTAAATAA
	>MK583726.1:c1186-173 Wastewater CRESS DNA virus 1 isolate WCDV1_2G-2H, complete genome
	ATGGTGTTCAGACGGAAATACAGAACAAGACTTCGTAGACGGTTTACTCGCCGCCATCGAAGGAGCACTG
	TACGACGCTCAACAATGTTCAGACGACGATTCTTCCGACGACGAACTACCCGGACCTTCGCAAAAAGGAA
	ATACTGGGGACGAGGCGCCTACCGTACCCCAACAACTGGAAACTCACACCTCTACAACAACAGCCTAGAA
	AACCAATTCAACTTCCACAACACGGCAACAGCCGTTACAACCTTCCAAAACATGGACAACGTGCCAAAAA
	TCGACTACGTCGACATAGACGCACTAGCCGACCACTGGATCGACATCATGGGAGGAGACAAAGTACAAAT
	GATCCGCAACATGTACCAAAACGGAGGTACATACAGTCAAAATCAAGCAGTATGCATCGACTACTTCAAA
	GTAAAAATTCGGCACACAGTCACTACCTGGGAAGTAAAACCAAACACGGCAAACACTATCGTAACACCCC
	TTTCTACACCAACAAATCCGGTAGCCTACTGGGGACCAAACGCCGCAGTCGACAAATGGATCCGCGCAGG
	CGAAGACTACACACAAGTCACCAAATGGGTACCGGCGTACTGTAAAGGAGGGGAATTCCTCTACACTACT
	ACATGGAAAAACGCACACGGCAAACAAAGTCGCTGGACTCCCGTTAACACCTTCGACCTAATAGGCACAC
	CAGCACAAGGCGGACTATCCGTACCAGGCGGACAACTTGCACCATGGAGCCCACGATTCTACCAACTTAA
	ACTACGTTCCACCGCAACAATCAACAACAGCGGACTACAAACGGACAAACCGTTCATTCCCAACGTCGAA
	CGATTCCTAGACGCTCAAGGTCTCAGCAAAAAGAACCTACTACGCATGCCCTCACTAAAACTAATAAGCC
	CTGGAGCTTCCGATGGCGCTACGGTATTCGTACAAGTACAAACACTCATTGATTTTGCTGGCAATGGACG
	TATGACTGGTAACGGTGCATGGCAAGACTTTTAA
	>MK012442.1:1-729 CRESS virus sp. isolate ctbi59, complete genome
	ATGGTCAAAAGAAAAGCATCTGGTCAATATGTCAGAATCCGCAAGAAAGCCAAAAAACAAACCTGGACCG
	TCACTCCAAAGTCTACCCCTTCCATGGTCTCAGTCAGAAAAGCGATCCTGGGAATGTCTGAGACTAAAAG
	ATATTCGACTAATTTGCAAGTTGGTGCCACAAATATGTTTACTAATACTATTTATTGGGGCAATTTGCTA
	TGGTGGATACAAACTGGGTCTTCTGAATCACAGCGTATAGGAGATTCTATCCATATTACTGGAATTTCCG
	TTCGTGTTAATATTTTGCGTTCATATATCTATCAAGCTGCTATGACTTATAGAGTTATGATACTTGAATC
	AGACCAAGAAACTCATGATGGTACCGTTTCACCTGGACCTATGGCTGCTGGTTTATTATCAGATTATCGC
	TATGGTGGTTATGGTACAACTTCTAATCCAGTTATTGATACAAATTTTTACACTGTTAAAGCCAATAAAT
	CAGGTATTATTAATGGTGGACAAGGACCTATTAGTGGTGCAGCTACTCAAGGTTCTGATATGCAAATGCT
	TGATTTTTATTGTCCTATTAATCGGAAATTTCAGTATAAATCAACTGCATCTGGTTATGAAAAGGCTAAA
	AATCTTTATGTTTCATTTGCTTGCGATTCATCTGTTGGTGGTACCATTCCCATTGGAAGTGCTGACGTTA
	CCTATTGTGTTCATTTTAAAGATATGTAA
	>MH649235.1:1-855 CRESS virus sp. isolate ctbe756, complete genome
	ATGCCGGGATCCTTTACAAGGGTACACTACAAGCCAATGGCTACTCCACGCACTCGCGCTGCCTCTACTA
	TTCAAGCAGTAGTACGCAAACAACAGCAGAAAAAATCATACAATAACTTAAAACTTAGTAAACCAGTCGC
	AACATTAGTACAGAAAAGAATTGAAAAAGCTAATCCTACAAAGTATGCATTCCATCACGAACGTAGATAT
	CAATTCAGTAATCTAATTTCACAGTCTCCAGCAACTAGAATTAATCCAGTAATTCCAGACATCGCACAAG
	GAGTTGAAAGAAACGACCGTAATGGCGCAGCCCTCAAATTAATGAATATCAACATTAAAGGCAAACTAGA
	TGTCCCAGCAGATGACAATCCTCCCATAGGAAATGAAGATAGAGCTCTGATCTATGTCCGGATGATGGTC
	CTCTCTGCTAAACAAAACAAATTAAGGTCCGAAATCATAACTGATTGGAACTCAGAGTATAACGACCATT
	TATTTAAGAATGGCGCATCTCCAACCCAACCAACGGGTCAGTACATGGATATGTTATCAAGCATAAACAG
	AGAAAGTTTTACAGTACACCACGATAAAGTATTCAAACTAGAAAGAAACTATCCCTTTAGCTATTCACCA
	GCACCAGGCGACGGTGCTACATTACAAAGACCAGCTGCTCGAGAATTTAATTTCAATTTAAAGTGTCGCA
	ATCGCCAGCTAAAGTACGAAGCTCCTTCAAGCGTCCAATCTACAAACTGGCAACCCTTTGTTGTCTGTCT
	ATTCGCCTATGGAAATGGCGCTGCCCCAAGCGCATTCGGCGTCCCCTTCTTAGAATATATGTCTAAGGTA
	ACTTACAAGGAATAA
	>MH649191.1:789-1559 CRESS virus sp. isolate ctfa750, complete genome
	ATGCCAATTACGAAGATTACGACGTATAAAAAAGGTACAAAGTCAAACGTTGATAAACGTCAGACTCGGG
	CCATTCGCACTCTTAAGAAGAAAGTTAAAGCTCTTGAAGCGCCTGTAGAGTTGAAATATCTCTACACGTT
	GATACAACAGCCAAACATTGGAGGTGTAAGTGCAATTGCACGAACTCTCAATTTGGTTAAACCGTGGAAT
	TCTTCATCCACGACAGCAAATAACACTCGATTGTCACAACGTGAAGGGGCTACCATAGCAATGAGGCGTT
	ATATGCTGAAAGGAAAATTAAAAATTCCTTTCCCACCAGCTGGAGCTTCGGTGGATAGAGAAATGGCTAC
	GCGAGTTCGATTTATATATGTTTATTATCCTGATGAACCACCTGGTAGTAACATCAATGATATTCTAGAA
	ACATCAACAGGTAATGATTATGTTGATTATTTCTACAAAAGAAATGGAAGACTAAAATATAGAGTGTTAA
	AGGACGTTACTTTTAGTCTTGAACCTAATTATTGGAATTATAGTGACCCAGCAACTGCTGCACAACAATT
	TTCTGGCATGGCATCAACCAAGCCAGCATTTGTTTCAATTCGACATAGTTTAGACTTGACAAAACTACCA
	GATGAAGGTAGAGCCCGATGGAAAGACGCTTTAGAAGTTCCAGCATTGGGCCAAGTATGTTTATTCATGA
	TGAGTGATAATCCAGATTTTAATGTGGATTTTACTGGCACTGGTCAGCTCACATTTCATGATAGTGCATA
	A
	>MH649188.1:1-768 CRESS virus sp. isolate ctbb692, complete genome
	ATGCCTAAACAGTATTTTCCAAAGCGTTCTAAAAAGAATACCCGACGTAAGGTTTATCCTAAGATGTCTT
	TTCATAAGCGAGTGTTGTCGGTCGTCAACAAACAACGAGAATTAAAAGTCGCCAAATTAGAGGGAAGCCT
	CAATATTTTAGGCGATATAACAGGTGCAAGTATTCTGCAAGTTATGCCATCCATCCCCCAAGCAGGTAAT
	ACGGGTGCAGGCGGAGCAAGCCAAGAGTTTTACAGAGATGGTAATTCAATAACTCTAAAGAAAATAGTAA
	TAAGAGGGTGGATTACGCAAAAAGTATCAGCCGACGCGGCCCGAACACGGTGGGTGGTCCGTCATATGAT
	TTTGCGTCAACGTTCTGCAGATGCTGACGATGTTTTAGCCAATACTGGTGCTGATTTCCAATCAGGGCAA
	TTATTAGAGAACTCTACGGCCTTTATAGGCGACATCCCATCACTGCAAACACCAATTAATAAGAGTGCAT
	TCGTATCCCGCTACGATAAACGTCATTACTTATCATCTCCAACCCTGAATCAAGCAACAAGCGAAGTTCC
	CGCAGACCAACTTAATAGTTTCAAAATGATACAAAAGACACTTACCTTTGGTAATGGAAAGAAATTACAC
	TTTGGAACAGGAGGAAATATTGACGCTCAAAATTTCCCATACTTTATGACTTTGGGCGCAGCCACTGTTG
	ATGGTATTCCTGCCGATGCTGGACTAACATTCAACTATACAGCAACCGCTTATTTCTTTGATTCTTAA
	>MH649177.1:716-1531 CRESS virus sp. isolate ctgd754, complete genome
	ATGCCTGCAAAAAAGGGAAATTCCAAGCGCTTTGTAAAAAGTGTAACTGAAATAGTTCAAAAAGAACTAA
	AAGAAGAAATAGAAGAAAAACACGCAATTTGCGATTACCAAAATGTTGCAATTAATAGAACAATACCTTC
	AGGTATAGTCTTAAATGCCGATAGTGCTGGTTCAACTGGTAATTTTTATAAAATTCTGCCAGAAATAGAA
	CAATCAGCTACAGGAGAAGCTGGACGTGCTTATAATACACGTATCGGTAATGAAATTAGTTTAAAGGAAA
	TAGATTTACATGGTTATTTAACACATGCAGATGACGCAACTAATGATATCAGTTACCCTAATGCTAAATT
	AGCAGTAAGAGTAATGATATTAAGAGCAAAAGAAATTAATGATGGAGAAGTATTATTTAATAATATGCCT
	ACAGATACATTGTTAAGATTTGGTACCTTTGACGCAACAGGTTCAAGTGGTCCTGCACCATTTGGTGGTT
	TCGTGTTAGACCCTTTTAGAGATATTAACAGAGATACATTCGCAGTTAGATATGATAAAACATTCCAAGT
	TAATGCACCAACACTTATTAGTGGAGCTTCAGCTCAAACAGGAGTAATACCATCTACCACAAGAATATTT
	AGACATAAATTGAAATTTGGTAAAAGAGGGTTAAAACTTAAGTATAGTGCTCAAACAGATTTAGAACCTA
	ATAATTTCCCATACTTTTTATGTGTAGGATACTCATCAGTGACTGGGACATCAGTTCCAGAAAACCAAAA
	AGTTAAGATGACTATGAGTTGTGTAGGTACTTACACAGATGCATAG
	>MH649166.1:1-693 CRESS virus sp. isolate cteh799, complete genome
	ATGCCTCTCAGAAAATCCTATCGTAAACGCCGACCCAAGGTCCGTCGACGAAAACGTACTTCGCTCCGAA
	AACAAATCGAGTCCTCCTTGGCACGTATTGCGGACCGCAAGTTCAAGGTGGTCCGTCAGCCCGTTGCAAC
	GCTACCCACCTATAATCCCCTCACGAATCCCTTCAGTTCCTTTGACCTATGTAAGGTCTCAGAAGGAATC
	GGTAACGAATTCAGGATCGGCCAACGCATAACTCCTGTCAGTATGAGTATTCGGATGACATTCGAATTGC
	CATCCACCTCAGCCCAGCCCGTAGCTTATCTGCGGTATTTCATAGTTCGCTGGCCTAACAAGAATAGTCT
	CACTATTCCTAATGATATGCACAATGTCCTAGACGGCCTCTCGTCCGGCGGTGCTTCAACATCATTTCCC
	GTGCTGTTTAACAGCGCTTATAATCCCGAAGCAGCCTTAAAATATAAGGTGTTACGGACTGGAGCCATCG
	CAATGGTCCAACGCACATCTACTCAATTGAAGACTATTAATCTTGCAATTCCTGTAAAGAATACAACCAT
	GGACTTTGGTCCATTCTCAGGTAACCCCGTGGCGACTGCTCCCATTTTCAATAATGTGTCGCTCTACCTG
	ATGTGCAACAACAATACTGTCCAGTATTCCTTCTACACGAAGCTAACATATATCGATGTCTAA
	>MH649044.1:1-831 CRESS virus sp. isolate ctbc483, complete genome
	ATGCCAAAATATGCCCGTCCTAGAAAATTTACTAAACGCCGTTATCGACGCGGGCGTGGACGTAGCCGTC
	GCAGTGGTAGCGGCTTTCGTAGGAGCGTCCTGGCTGTGGTGCGGTCGACGAGAGAGATTAAAACTTCCCA
	AAGGGCCGGAGAAGTCAAGTTAACAACTGACATCAAAGGCCCAGATGCTATTTCAGTTGGCAATCTTAAC
	GGATTCTTTCCGCAATTGTTTCAAGATACAACGAAAAGAGGACGAATTGGAGCTAAAATTAACGCTCTAT
	CCCTAAAAGTAAAATTTTGGGTACAATACATCCCAGATGCCAATGGTACAACATCTACAGACGAAGGGAA
	CGTAACCGCTCGAATGTTTATGATAAGACAAAAGAATATCGGTAATTACTTCAACTTAGTAAATAACCAA
	GCTTTGGTCCAATCTCCTGCTTTCAGAGAAAGTGAGTTATTGGAAGGAAGTGCACCAAATACAACTGTTC
	CTTTTATGCAAAGCAACCTTTACAGGAACATTATGAATCCTCTAAACCGAGCACTGTTTGTCAGTAAAAT
	GGACCACAAGTTTAACTTGAAGTCAAACACATTGTTCAACGGACAGAATACAAATACGCCCGTACTAGGT
	CCCACAAACTTTAAAAAGTTTTCCAAGACCTTCAAATGGAAGAATGGCAAGGAAATGACATTCGCTAATG
	CAGCAGACAGCATACCTGTAGCATTTCCATGGGTTTTTACTGGTGGATATGTAAACACGAACGGATCCGT
	ACCTACGGGAGGAAGACTGAAAGTGTTTTATAAATCTATCTTAAAGTTCACTGATGCATAA
	>MH617714.1:548-1231 CRESS virus sp. isolate ctcc233, complete genome
	ATGCCGAAATACAATGATGGTAAAACATCACAGGTAAGACGTAAAACAAAACGCGTCAAATATGCATTTA
	AAGCTAAGCAGGTTGCTGATATAAAGCGAATTGCTAAGAAAGTAGCTGAAGCAGTGCCTGAGGTTAAGAA
	TTTTGATCAACCTCTTTCATCATTGCAAATCCAACGCGCAGTAGCTTCTCCGATCGTCCAGGATATAAGT
	GCAATGTCACAAGGTCTCACCGAGAATACCCGCGTGGGTAATCATATTCAACCTACATATGTTGGAGGTA
	GATATACCATTCATGGTATTGTAGGATCTTCCAACGTTCAAACAATTGTCCGTGTTATGTTAATACAGTT
	CTTGGAGAATTCAGCAGATGCAGGTAATCCAACTTGGGGAACTTTATTACAAGATCCATCTCGTCCATTT
	GATTGGGCGCAGTCAAATAAAACAGGCACTTATAAAGTATTATATGATGCCCGTCACATTATTTCAAATT
	ATGCTCAAAATGAAGCCTTCAATGTATATGGCGAATTTAATATTTCCCGTAAATCATTAAAAGTGATTGA
	CTACGTAGATAACAATACTACAGGTCAGAATAAACTATACTTCATGGCAGTTTCAAATGAAGCCACTTTA
	GGTCAAACTCCTGTATTAAATGCAGATATCCGTATGAAATATACTGATTGCTAA
	>MH617637.1:654-1478 CRESS virus sp. isolate ctbi201, complete genome
	ATGCCAAAAGGCTCCAGTAAAAAACCCATGTCAAAGAAAATGACTAAACAAGTAGAGAATATTGTAAGCA
	AGGCTCTATCTGAAGAATTAGAAGAAAAACGTGCTATCCAACAACAGGACAATGTAGGTTTACCTGCAAC
	TATTGCTAGTGGAAATGTTGCCGCCATTAATAATTTCCAGCCGTTGATGCCACCAATTAAACAAGTGTTA
	GCTAACACCAAAACCGGACTTATTACTCCAGGGCAAGAAGGTGCCTATGGATTTAGAATAGGTGATGAGA
	TTAATCTTAAATCTGTAAAGATTAAAGGTTATGTTAGCATGCGAGATGTAACTACCGACGATAATAGACA
	AGCTAAAATCGGTGTAAGAGTTATGATATTAAAACAAAAGGATAAAGAAAGTTATGCTGGATTCCTTGCG
	GATGCACATACTGACAGACTTTTGTTGGATCAAGTAAATGCTGCTGGTCAACAAGGACCAGGAGTGTTTG
	ATGGATCACCACTTGATTTAATCAAAGATATTAACAGAAATGAATTTGCTGTAAGATACGACAAGTTATT
	TTATATCTCAAGAGATTTAATAACTGGTTCTGGTTCAACCAGAGTAGGTGTTTCTACTAAAAACAGTCTA
	AAATTCTTTGAACATGAACTAACATTTGGTAATGGCAAGAAGTTGAACTTCACCGATGGTGCATCAACTA
	CGCCAAATAACTTCCCATACGTGATGGTAGTCGGAGCAGCAGATCTCTGCGATCCATTAACTACTATACC
	CAATGGTCTAGTAAACTTAACATATAACAGTGTAGCTGTATATACAGATGCTTAA
	>MH617604.1:1-870 CRESS virus sp. isolate ctci257, complete genome
	ATGCCTATCCGAAAGTCATATTTTCCGGGTTACAAAGGTCGTCGTTCAGCGGCCACCAGAATACAGTCTG
	TCGTCAGACGTAGACAATCTAAACCGAAAATTTCAAATCTAAAGTTGAATCCTACTGTCTCTAAATTAGT
	TGACCGCAAGATTACACAATCCTTAGAACCCAAAATAGCTTACATTCACTACAACAGAAACTCATTTGAT
	AATCTACCTAATTCTGCTAACAGAGTTTGGCAACTTATCCCCCGAATCAGCCAGGGGGTAGAAAGAGACG
	AACGAACTGGAACACGTGTCAACGCAAAAGCTCTTACTATAAAGGGTGTTTTAACAATCCCAGCGGCCTC
	ATGGATACCCGTTATCCCGCCTGCACCCGACCTTAATGCTGACCGTGCAGATATCCAAGTTCGTCTTCTT
	TGCTTATCTAGTAAAAGATTAAGAAGTTTCTATGATGTGCAATTAAATTGGACCGCACAAGCCAATTTAT
	ACTCTCAAATATTTAAACCTGGTTCTAATTCTCAAGCTCCAACTGGGCAACAACTAGACCAGTGGACACC
	TGTAAATAGGGAGGCATTTACAGTTCACGCTGACAAAAAATTTAGTATGACACGTGGAACACTATTATTT
	CCAGACCCAACCTCTTCGTCTGGCGCCGCGCATATGCCGGCCATTAACAAGAAATTTAATATCAATGTTA
	AATGCAAAAATAAGAAGATATATTATGAAGATGAGACATCGTTGTATCCTGCAGAATTTCAACCTTTCCT
	TATCGCTATGTATTCTTACACTAATGGTGCTTCTCAAAGCAATGTTAATGTTCTAAATATGGAATACTAT
	AGTGAGCTACACTACAATGAGAAGGACTAA
	>MH617566.1:1-792 CRESS virus sp. isolate ctjd190, complete genome
	ATGCCTAGAAAAGCAAAAGGTAGTAAGTGTGTGTCTGCGAAAGCAGTCAAGGACATAGTTCGTAAAGAAC
	TACGTAACGAGATCGAAGATAAGGTGGCAGTGATAGGAAATACTCAGATTGACCTAGATACATCTGCGAT
	TCCAAATGGAAATGTTTCGACTTCATCAAACATCATCCGAATTTTTCCCCAAATAGCACAGGGCGACAAA
	CAATACAACAACCGTCAGGGGAATGAAATTCGTCTAAAGTATTTAGATGTAAAGATGCTGTTAAATTTCT
	CCTTACCGGATCTGAGCACAAATGTAAACGAAGATTCAGGTGTAGGAGTACGAGTTATGATTCTTAAGCA
	GAAAGATCAGAACAGCGCAGCAGGGACAGTCTTTGACTTCCAAGGTGCTAAATTACTTGAGAATGGATTA
	ACTACGGCAACTGCCGGACCTCAAGCGTTTACGGGTGAAACCTTCAATTTAGTACAAAAGATTAATCGCG
	AACAATTTTCAGTCAGATATGATAAAGTACACTATTTGGATGCTACATATCGTCAACAATCAGGTGGAGC
	AACACCAGTATCACAAACATTTTTCCCACCAACTACACGAGTAGTGTCTAAACGCTTGACGTTTGGTAAG
	AATGGATTAAAATTAACATACGGTGATTCCGCCTCGCAAGATCCAACTAACTTCCCATATATTATGGTTT
	TAGGTGTCGCTTCTACTGTAAGTAGTTCGGTGCCGTCAAACAACCTTATACGCTACAGTTACACAGCAAA
	TGCCTGTTATACTGATGCTTAA
	>MH617542.1:1-792 CRESS virus sp. isolate ctbj26, complete genome
	ATGTCGTACATGGAAGATGACGAACAGGTCAAGTACTTTGATAGAACAGTACACGTATTGGGATCATACC
	CTAATAGTTACGGATATGACTACGCAACAGATACTGTTCACTTGCCAGGCAGCGGCTGCGTCGGGGTGAC
	AAGTGGGGGGTCGAGAAGATATCAGTTTAAGTGGGATAAGAATACGGCAGTCCAGGCATACACAAGAGCG
	AATATGACATTCGGACTCCATCAAGGGGTTGGCATATACGGAAGAATTGGGAATGTTATAGACGTGAAAG
	AAATACACGGAAATATAACATTTTTAGCAGCACACACGTGGTACAACCCAACACCCGTATTAGGTACACA
	GAATGGTGAATGCGCAGTAACGCTTGATAGTAACGGTGGACAATTTTTACGCACAACGTATCGTTGGTGT
	ATCGTAAAAGATCTAAAAGCTTACGCGGTAGAAGATAGATTATCTTGGGAAAGCGTCTTTTGTGGGAACA
	CAGCTGACACCTCACAATGTGGGGTGCACAGCGAGATTCGGCCAGAGTATGAAAGCAGGTATGAAATATT
	ACACGACGAAATCGTACAATTAACGGCAACAGACCCACAAACAACAGTAAGATTTGTGATCCCGGGCAAA
	GACGTGGGAATGATTCACTACCAGGGTGAAAGTCCAAACACCAACTGCTCAACGAATATATGGATCATAT
	ATTCAGCACTGGTGACTGGAATAGATCAGGTTAGACAAGTTACTACACCATCCGTGAAGTATAATTCAAG
	AATGTGTTTCACAGACAAATAG
	>MH617483.1:1-780 CRESS virus sp. isolate ctdc218, complete genome
	ATGTCTCGTAAGAGTAAAAACACAAAAAGAGCTATCAAAGAGATAGTAAGAGAAGAGCTTCAAAATGAAC
	TCGAAGATAAAGTAGCGGTAATTGGTGTGAATGATCAAGAAATTCCAACACCATCAATTCCTAATGGTGA
	TGTCGCAGCAAGCGCAAACATCGTTAGATTATTTCCATTCATCACACAAGGTGATGGACAATATAATGAA
	AGAATTGGTAATGAAATCAGATTGAAACAATTAGATATCAAAATGTTAATAAATTACGCACTATCTCAGA
	ATAGCACTGGCGACAATGAAGACGCAGAATTAGGCGTAAGAGTGATGATATTAAAACAAAAAGATCAACA
	ATCATACTCAGGAGCAGTAGAAGACTTTCAAGGAAATAAATTACTTGAAAACGGTCTAACTGCAACATCT
	GCAGGTCCTGCCCAATTTACTGGTGTAACATTTAATCTATTGCAAAAGATCAATAGAGAACAGTTCACAG
	TAAAATACGATAAAGTATTCTATTTAGCCGCTCCCTATAGACAATCCTCTAGTGGAGCTACAACAGTTTC
	ACAATCCTTTTTACCACCACGATGTAAAGTAATGTCACATACAATGAGATTTGGTAAAAGTGGTTTAAAA
	CTTACGTATGGGGATGGAGCAAGCTCTAATCCCACTAACTTTCCATATTTTATAGCTATAGGATATGCAT
	CAACAACATCTAATTCTGTGCCCAGTAATAACATACTTAGATATTCATATACTGCTAACTGTAAATATAC
	TGATGCTTAG
	>MH617394.1:1-861 CRESS virus sp. isolate ctic167, complete genome
	ATGGCTTACTACAATCCTCCAAATACTACTCACCGTCGTCGGTACAGAAAGCGTGTCCAATACGCTAAGA
	AAACATATAAGAAAGTGTACGGTTCTCGTAACGTTCCTCAGGCTATCAAGGCTACTGCTAATACTGCTAA
	GGATGTTGCCTCGTTAATGTATCAAGTCGCGCAAATTCGTTCCCGTTTAAATGTCGAAAAAAAGCATATT
	GACCGTGATGTTTCTACAGCACAATTTGGTCAAGTTAATGTTAATAATACTGGCTTTATGGCCCTTGATG
	TGACTCCCTCGATCGCGCAAGGAGTTACTGGTACTACTCGTATTGGTAATTCTGTTAAACTAACTGGTAT
	GTCGTTTCCAATTCAATTCTCAGGTATGTCGAAGACTATTTCTGCTCGTAAGATTAAGGTAATGTTGTTC
	CGTGTCAGCTCAGCTGATAACGGCGTTGATGTCAATGAATGTATTGCTGATTATCTCGATGGTAATCCAC
	TCAACGGTATTATAGATTACAATTCTCAAAAGGCCTATCGTTCTCACAAGAATGATGGTATTAAGCTAAT
	TCGCCAGAAGGTATACACTCTTCCAGCGGTGCCAACTACTATGGCTGGTGATGATGAGACTGCTAATGAT
	ACAGAGCTTAGTGGGTTCTCTGCTAAGTTTAATGTGAAGTGTCAAGATGTTCTCAGGTATGCTTCTAATG
	GAGATACCACTCCAGATGGAATCCGTTATTTCATCTACTTCTTTGCTGATAAAGGCAATAAAAGTCCCAC
	TTCCAATTCTACTCTTGATGTTCCCGTCCGTGAAAATGACACAGGCGTTCGCCTCCGAATGTCTCAACGA
	AGTTGGATAGTAGACAATTAA
	>MH617368.1:1-804 CRESS virus sp. isolate ctcc547, complete genome
	ATGTCCATAGTAATTATAATGGGTAAAGGTAAAAGAACAACTGACCGTCGTCAAACTAAAGATATTAAAG
	TCCTGAAGAAAAAAGTAAAAGCTCTCGAAGCCCCTGTAGAGCGTAAATTTTTGGATGTTCCATTAACAGG
	TGAGGTAGGTGCTGCTCCCCTGTCTCTTGAAGGATATCTTCTTAACGGAGTTCAGCCTATGAAGGCTGAT
	GGAACTGTAGTCGCGGCAAATGACGCGATGAGTCAACGTTTAGGGAAGGCTATACATATGAACAGAATAA
	GACTTAAGGGTTTTGTCGAAATTGAAGCTGATACGACTATCGCTGCACCAGACTTTGGCGATTATATAGC
	AAGAGCACGTATAATGGTAGTTAGATGGCCACAGAATGATTTGGCTAATACTTCTACCCCTAAGGATTTC
	TTAACACCTGCTAACTATGGTGGCACGTATTCCGTTGCTGACTCACTCATAGATGGGTTCAAGAAAAAGT
	TCCCTGCAAAGAGATACGATGTTCTATATGATAGAACTCACAATCTCCAATCACCAGGTCAATTGAGTCC
	TGCTACGCTTGCAGCAGGAACCGGTTTCGGGGTTACCTCGGTGTATCCTTGCCGTGCCAAGGTAGATATT
	GATATCAAATTAAATCACGATGCTGATTGGGCAACAGTTGAGTCCGCTGCCGGCACTCCTTCCCAGAATG
	CTCTAATGTTATACGTAATATGTGGCAATGGGGTGACTGATAACGATGGACAACAATCATATAAAATCCT
	CGTTAATAGTCGCTTAAATTATACTGATGAGTAA
	>MH617197.1:1-582 CRESS virus sp. isolate ctca163, complete genome
	ATGCCGAAAACACAAGCCAAGAATCTCTCAAAGAGGGTAAAAACCCTCGAACGTAAAGTTGCTTTAAACA
	AGCCAGAAATGAAATGTCATGGATTTCATATGAGCGCTGTGACTCTAACTAATAATAATTTGTATGCAGT
	TAAACTCGATACCATCGCACAAGGTACTGCAGTCGGTGAACGTATTGGAAATCAAGTCCGAATTCATAAG
	ATAGAACTTAATTTTCAAGGTAACCAGCCTCTCATTGATTTTTTCATGATTAGATCCAATGATGGCGTGA
	CGTTAGTCAAAGATGATTTTATTGATGCCGTTAATACTATGCCTAAGACATACACACACGGCAATTATCA
	ATTACTGAGACACTATTGTTCTGTATACGGTTATGATTATGCTACTGGTGATTCTGATTGCCCTACTGGC
	GGTAAATGGGTTTATAAACCCAAGTACCCATATACTATCAATTACGAAACTACTTCAGGCGGTCCTGGTA
	CTACTCCCGCTGTATATTTTTATTGTTTAAATAAAACCGGTCTATCAGTAAACTTTACGTATGTTGTCAA
	AGTATACTATACAGATAATTAA
	>MH616957.1:c1883-1080 CRESS virus sp. isolate ctbj155, complete genome
	ATGCCGCCCAGCAGAACCAAGCCAAAGCGCAAGCGAACCAGCAACGCAGGGAAGTTTAAGCGTCACACCA
	AGAGAAAGGCTACTCCAAGACGCATTATCAAGTCTTCCCCTGGAAGTGCGCCGAATGTTCATATGTTTAA
	GCGCAGCTATGATCATCCTTTCACCATTGGCGTTGCTGATCATACCAATGGTGTTTTCCTCAACACCGAC
	AACAAGTACATGATTGTGAAGTTGCACACCAAGTTCAACAAGCTCCCGAATTACGACGAGTTCAAGGCTC
	TCTTTTCGGAGTACAAAATCACAAGTGTCGACCAACGCTTGATCCCATTCTACTCCCAGAATCAGCCGTA
	CGCTTCCACGCCTACGAGGCCTGAAATTCTCGGGGTTCCCAACTTTGAGATCTTTTCACTTCCAGTGAAT
	TCTTCAGCACAAGAACACGATCTCTCTACCTACACTGCAACTCAGATAGACGATTATATCAATCAGTCCC
	AGCGCAAGGCGCGCCGCATGATGCCCAGCAAATCCATGATGTTTAAGACCCTCCACCCCAAGGTGGTAGG
	CTACAAAGGCCCTTTAGACAAGGGCGCAGGCAATTCATTGATGACAATGGAAGCCCCCGCTTGGCTCAAT
	ACTGACAACGCCGCTGCTGGCATGCTTGACCAGACAGACGTCACGCACTATGGAGTAGTGCTTCTTATCC
	GTCGTGTGGACGGCGTAGCGCTCCCTGCTACCTCTTCGAAATGGGAATCCATGGGATTCCGCATGGAGAA
	CACCGTCTACTTTAAGACCCGTAAGGTACAATAG
	>MH616903.1:637-1359 CRESS virus sp. isolate ctbd526, complete genome
	ATGGCAGGATTTAGGAAGTCTCGTAAACCTAGACGTGGGGTGACAATGGGAAAGAAAAGCATTGACGCAA
	TCCAATCGAAGGACATAGCTATCCTGAAGAAGAAAGTGAAGTCGATTAAACCGAAAGTATTAACACCTGC
	AGCAGTAATTGCGAATTCATCTATTATCTATTCTTCACCCTACATTTTAGGGTTGAATCCATTGTCCTTA
	GGAACTGGAGAGACTAACCGTGTTGGCTCGAAGGCTAAGATGGAGTACTTGAAAATGGGTTTAGCATTTC
	AAAGTACTGCTGATTTAGGGAATAAAGGTTCCGTCCGTGTTCTTATTGTTCAACAGAAGCAGAATAGGGG
	TAATACGACTGTGTTGTTAGATGGGTCCCATTCTGCTGATACATATGGACTAGGTCTATTTAACAATTAT
	GCATCAGGATCGTCTGCCTACAATAATACTAATTGGTTGTTTAATGAAACTATTGATTTCAGTAATCTTT
	ACAAAATCATATATGATACTAATTTCTATTTAGACGTGGGTACCCATGGTTTAACACATGTGATAAAAAT
	AAATAAGAAATTGGGATTTGTAACTGATTATAGCTATGACAACGATGGTGACATGGAAGATATTCTTTAC
	AATGGACTATATCTGATCGTATTAGTAGATTCTATTAATGCAAGTGTGATATCACTTAGAACAGATTATA
	TGTTAACTTTTACAGATGCATAA
	>MH616839.1:530-1384 CRESS virus sp. isolate ctbb317, complete genome
	ATGCCGATGTTACGTTGGAAAGGAACAGCCTACCCCGCTCATGAGCGGTATCAGAGCGCAGCGTCAAATA
	TTCAAGCTGTTGTTAGACGCAAAAAACAACAAGCTAATGTAAGCAATCTAAAGTTGTCAAAACCTGTAGC
	GACTTTAGTAGAAAAACGGATTGATAAAGCAAATCCATCCGGTCATGCCGCCTATCACTTACGTCGGTAT
	CAGTTCACTAATTTAATTAGTGACGCCCCGACATCCCGTCTATGGAGCGTTATCCCAGAAATTGCTACTG
	GAACCCTAAGATCAGATCGCCTAGGCGCAACTGCTCGTTGTAAATCGCTTGTCGTAAAAGGCAAGATAGA
	TATTCCAGCAGATGATAACGTCGTTCTTGGAAATGACGACAGAGCAGAAATCTATGTTCGTCTCATGGTC
	CTCTCGGTCAAACGGGATCAACTACTCTCAGAAATAGTTACCGAATGGAACACTTTCTATGACCCAGTCT
	TCTTCAAAAACAATGCGTCTCCCACGGCGCCAACTGGTAAGTATGTTGATATGGTAAGTAAGATAAATCG
	TGAACTCTTTACCGTTCACTCTGACAAAGTCATCAAACTACAAAGGAATCTAGGGTATTTCCCAGATCCT
	ACCTCCACGTCCGGTGCCGCTACACAGCGTCCCGCTTCACGTGATTTCTCCATCTCAATGAAGATGAAGA
	ACAAGATATTGAAGTATAATACGCCCTCTACTACACTGCCTTCAAACTTCCAGCCATTCTGCTGCGCCCT
	CTTTTCCTTTGGAAACGGGGCTAACCCTTCTACCTCAGCAGTCCCATTCGTAGAATACATGTCTCACATG
	ACCTACAAGCCTTAA
	>MH616805.1:607-1296 CRESS virus sp. isolate ctcb127, complete genome
	ATGCCCCGCAAATATGGAAGATCTAAAAGAGGATTTCGAACAAAGACTGTTGATTCACAACAGACGAAGG
	CTATTAGAACGTTACAGAAAAAAGTTAAGTACATTAACCAACCTGAACTTAAGACACATCTTTATAATTC
	TTATGGATCTACTACAAACCAGTATTCGAACGTTATATCGTTGCATCTCCTAACTGATACAGATTTAGGG
	ACAGGTAATGATGAGCGCATAGGAGATTCTATTAGAGTTAAACAATTATATTTTTCTCTGTTCTGTGTTG
	CACCTGCTGCAAGTATGAATTATGTACGTGTTATACTCTTTCAAGATAAAAGGTATACAGGCTCTGCCGT
	AACTGGAGATCAACTATTACAAGATTATAGTACGACCAATTTATCACACAATAATTTACACTCTCGAATC
	AATGATTCATATGTAAACGATAAAAAAGATGGAGGTAAAGGAATAAACATTTTATGGGACTCTTATGTCA
	TACCGATTGATGATGCACTCGGGAGAGGATCTAGAATGATGTTTAACAGAACATGGAATGCAGGATTAAA
	AGTAAACTATGAAGGAGGTACAAACGGTCCAGGTCAAATATTCGCTGCTCTATTTCCTGGTAATTCGACC
	ACTGCTTCAAATAATTCCTTTATTACCTTTTACTCTCAAATAAGATTTACTGATGTTTAA
	>MH616707.1:1-720 CRESS virus sp. isolate ctbi232, complete genome
	ATGCCACCCGGCAGAAGTAAAAACTCCGCAGCTCGAATAATTCAACGTAATTTTCGTAAGCGTAGACGTA
	AAAAAAAACAATCCGCACCTCTTGCTACTATAAACAAGAAGCTAAACCTATTGTTAGGGAACAAAACTTA
	TTTCGATTCCGTATCGAATACTAATGTCACTGCCTCTGGTGATTTTGTTCCTATGGGATTAGCTGGAATC
	ATCAAAGGCACTGGCCAAGGTCAACGCACCGGTGACCACATTATGATTTCATCCATTCAACTTTCAGGTG
	TCTTATCCGTTTTAAATTCGGCATTAATAAATGACGATGCTTTTAATAATATTAGACTCATGGCAATCAT
	GATTTCTAAACCAAATACTTTAAATGCTCCTATGGTTTCCGATAATGTTTTACAGGACGGAAGTTTTGAT
	TCTTTTTACAAAAAAAATCCCGATGTTCAATGGTCCCTAGTCGGAAAATTCGATAGGGAGTACTACCTTG
	ATAATCAAGGCTTCGGTTCTGGTGCTGCTTCAAATCCAATTTGGACACCTGTAAAATCACATCAGGCACG
	CATCAGACATACTATTCGATTCCCTAAGGGATTAAAAGTCACTTATAACAATTCAGGAGATATTATCTCT
	AATGATATTAGGTTATTTACTGTCTCTGATTCAAATGCTTCAGGACATCCAGGACTTATTATGAATTATC
	GAATAAACTACCAACCATAA
	>MH616691.1:1-783 CRESS virus sp. isolate ctch560, complete genome
	ATGGCTAAGGGTAAACGTTCAACGGACCGTCGACAAAACAAAGATATTAAAGTACTTAAAAAGAAAGTTA
	AAGCATTGGAAGCACCAATCGAAAGAAAATTTTTGGATGTTCCACTGACAGGAGAGATAGGTTCAGCACC
	CCTGTCTATTGAGGCGTATTGCCTCAATCAAGTTCAGCCTCTGAAAGCAGACGGAACTGTAGTCGCTACG
	AATGATGGAATGAGTCAGCGATTAGGTAAATCTATTCATATGAATAGAGTAAGGCTTAAGGGTTTTGTAG
	AGATACAAGGTAATCCTACAATTTCGTCTCCCGATTTCGGCGATTATATTGGTCGTGCTCGCGTTATGGT
	AGTACGCTGGCCACAGAATGAATTGGCTAATACTTCTAGCCCGAAAGACTTCTTAAAACCAGCTGCTTAT
	GGTACGTCGTATTCTACGGCAGATAGCTTCATAGATGGATATAAACTAAAGTTCCCTGCATTAAGATATG
	AAGTGTTATATGATAGAACACATAATCTTCAAACCCCCACCCAGTTATCGCCAGCAACACTTGCTGCGGG
	TACAGGTTACGGTATTACTTCCGTGTATCCTTGTCGTGCTAAGGTAGATATTGATATTAAATTAAACCAT
	GATGCCGATTGGGCAAATGTTGAGTCCGCTTCTGGTACTCCTTCACAGAATCCTATAATGTTATACGTAA
	TATGTGGAAATGGTGCTATTGCTACAGGAGAACAGAGATTCACTATCCTGGTCAATAGTAGATTAAATTA
	TACTGATGAGTAA
	>MH616651.1:1-702 CRESS virus sp. isolate ctda147, complete genome
	ATGGGAGTTGATAAAACCAACCGAAGACCTGCGAAGTTTAGAAATCGTAAGGCTAAGACTAAAAACGGTC
	GTCAGGACCAGCGTTTAGCAAAACTAGAAAAGACAGTATTCACTGCTCTTGAACGCAAAGTAAAAGACTG
	GCAGAATGGAACTTGGAATGTTACTACCACACCAACAGTCTTAAATAATTCAAACATTCTTAGTTTGGAA
	CTTGCAGAAGGAACCAGCGCCAGTGACAGGCTGGGACAGGAAATATGTTTGTTAAATCAAACAGTTAGAT
	TTAATGTATCAATACCTGATGGAGGTGATACTTTTAACCAGATGAGATTTATTATCTGTGAAAGCACAGA
	TGGTTCAACCCCACTTGGTTTAGGAGATATTTTAGAATATGGAAATCATGTGCTCCACTCAACCAAAATG
	ATTATGTGTTCTCCATATAAAACAAAAGTAGCCCAGGATAATAAAGGCTACAAAGTCCATTATGATAAAG
	TTTTTGAACTTAATGCATATGACAGTCGCTGTATCACAGCAGAAGCAAAGATTAAATATGGTAAGAACGG
	TAGAAAGGTTCAGTATCCTGCCTTGACAGCCAGTGAGCAACCAGTTAATCACAATTTACACATTATGATG
	GTAAGTGATAGTGGAAGTGTTTTACACCCTGGTGTTGCAATTAATATTCGCAGTAGATTTTTTGATGCCT
	AA
	>MN582110.1:961-2376 CRESS virus sp. ct0Vt4, complete genome
	ATGAATGAGTACATATCATATTATCACCCTGGATGGAAGTGGAAGATGGCGCGTAAGGCATTGAACAAAA
	TTTATGAAGTTGGAACTGCGTATGACGTACATCGCCGTGTGTTAAAGCGTGGAAATGATTTGAATTCTTT
	TGTTCCTGAAATGCCACCAACTAAACGTCAAAACAATTCTATTAAACGCTCTAAGAAGCCGTATTCCCCA
	AAAATTGGTTCGAAAAAGAAACCGAAGATGACTTGGTGGAGAATGCGTAAAGTTCCTAAAACTGCTAGGA
	AGGCTGGCGGTCAAAAGTTCACGCCAGTCCATTCCACAGGTTATATGGGACATTTTGGTAAAGCAAAACG
	CGAGAAGAACAAACATCGTGCTACTTTTGAAAAGTATGGAGTCATTGACAAACGTGAATCAACTGGAATC
	ACTACAGCCAAGGATGTCGTGTACATTGGTACCGGCACCCCATTGAAGAAAGTAGTTGTTAATGCAATAC
	GTGCAGTTTTCAAGACCTTGATTCGTAAAACTGGACGTAATTTTACCAATTGGGAATCCCAGGCTGATAT
	GGCGAGTACTCTTTTGACGATTAATTATGCACTTGTTGATGCCCAAACTACGAATCAAATTACATCAGCG
	TTATTTTCAGCCGGAGTTACGTGGCTTTCAATGGTTGATAATCTTATTAACGCTATGGAGGCAGCATTAA
	CTGAAGCCAATGTTGTGCAAGGTATACAATTTTTGCGTATGCAATTGTTTTACCGCAATGGATCAGTTGA
	TAGTTTGTTAGCGCAAGTTGATCTAAACAATGTTCAAATTACTATTGAAGAGAAGCGTGAATTTCGTGTG
	AAGAACGTTACTCTTACTAGTGATGCTTCTGATGGTGATCTCACTACTAATGTGGAATCTCAACCCCTTG
	TTGGTCGTAAATATCGTACCAGCAAGTGGGCAAATGGATTTGAACTTAAAAAGAACTATACCAATACTGG
	ATTTGGTACTTTGAATGCTGACGCTATTAATGGTGTTATTAGTTATGATTCCAGCTTATTATATGGCGCT
	GATGGTCAAGCTAATCCTTACAGATCAATTCTGCCAGGTTTTGCATTTGGCACAAAGAAAAGTGGCGTTG
	TTCGTATTCAACCTGGCGAACTTAAGTATGACGTGTCTAGATTTAAATGTAAACTTAATTTCAACACGTT
	GTTTGAGAAGGTTGGCAAGAATATGGAGACCGCATCATGGTCACATTTTCGCCACTTTGGATCTGCGTCT
	ATGTTAGCTTTCGAACGTGAAGTGGAGATCGGAATCCCTGGTACTGGCATTAGACTAGCATGGCAGCACG
	ATTACGAGATTATGGTCAAAGCCACCCCATTTACGCCGAAGTGTTTGCCGGTTGTTTTTGCAGGGAGACC
	TACTCCTCCACCATAA
	>MN582106.1:1-978 CRESS virus sp. ct6pe1, complete genome
	ATGAAACACAATTGGACAAGACCCATCGTCAAGTTCATTGAAGACGATTTAGTAGCATCTGGTATCGGTG
	GTGCAACTGGACCAGCGAGATTCTTTGCAGCACGTGGCGCCGGACTTGTAGGAGACGGTGTAAACAAAAC
	TTGGGGTTCAGGAGACACACGAACCTGGTCAGCTTGGGATAACATGTTTGTCCAAAAATCAGGTCAATAT
	GGCCAAAAGAGGCGCCGCTTCACTCCCACGAGGGGTAAGCGAGGAGTTCGACTTTACCGTAGGAAGTATA
	TCCGACGTAGACCTCGTATGATGCGACGTTCCCGAGCTAGTTGGGGGACACGTGTCCGACGGGCAGCGTT
	ACGATCCAATGAATCAAAACGTCATCAAGTCACGACAATTACGGAAGCGATCGACGATCAGGTACTAGAC
	ACTACGGCAATCGCGCGCGTTCCGGACCTTGATCAAGGAGCGGGTGGTATAGAAGGAATGAGTTCAAAAA
	TTTCGAGAAATGGTGCCACTATCATTACCACTGGTATAGCATCGTGGATCCATATACGCAACAGCTCTAC
	TGTGCAGGCTATGCGTGTGGACCTTGTTTGGTTCTACAAGAAACGAGATGTTGGTGCTGTTCAAGCTATC
	TTCAAAGACAATCAGTTCGAAGCAATCAATAGTCCGAGTGACCCGACTAGTTACTTCGCAAGAATGATTA
	TGCCATATGGAAATCTCAATACGGTCATTCTCAAAAAGTTAACAATCGACCTTGCCGAGGCCGGTGAAAC
	TGCCGGCACGGAATCGAGAATGTTGAAAGTGTGGCTCCCCTTCAAGAAGGTGATGAAGTTTAATTATACA
	TCTGAAGGTACTACCAATCAAGATTATGATATTCATTTCGGTATACGTTGTCACAACAAGGAGGGACAGG
	CATTCAGTACCACTACGAATGTACTCATTGCGCAACACAGGCATGTACTATATTTCCGAGATCCCTAG
	>MN582100.1:1126-1878 CRESS virus sp. ctYls24, complete genome
	ATGGCTTTTAGAAGAAGAGGTTATAAACGAAGAAGAACTTACCCTAGAAGATCTTATAGAAGACTTAGAA
	GGTATGGCAAAAGAATGGGACGAAGAGGCGGAAAGTATAGGACAACTGTCCAAAGAGCGATTGGCTTTTC
	AAGATCCCAAATAGTGAAAATGAGATATGTCCAACAACTCCAACTAAATCCAGTTGCGGGTTCCTATGCC
	TATGCAATCTATAGTGCTAACGGAATATATAATCCTGTAGTATCTAGATCAGCAGGTGTAGGATTCTCCA
	CTGACCATCAACCTATATCTTATGACCAATGGCAAATAGCCTATAATGACTACACTGTAATAGGATCTAA
	AATGAGTATCGTAGCTAATCCTCCAAACAGTACTAACCCCAGCGTAGGATCAGGTATCATTGCAATTCAA
	TTATCTGATTCTGCAAGTCCTGTAGTAGTTCCAACTACTGTAATGGAAAGTGGTAGGGCAGCATATAAAC
	AATTAGCAACAAATACATCTGGAAACAGTGTTAGACTTAGAAAGGGATTCAGCGCTAAAAAATTCTGGAG
	GTTACAATCTATTAAAGATAATCAGAAAAGTATTGGATCAGGTTTTGGTACTAATCCATCTGAACAAGCA
	TACTATTGGTTGGAATTCTTTACAAATGATTCAAGTGGTTCTACCAATGCAGGTCCTTTCGTGTGGGTTA
	CTATCGATTACACAGTCCTCCTTACAGGTCCAGCAGATTTGACGCAATCATAA
	>MN582096.1:c3448-2231 CRESS virus sp. ctin15, complete genome
	ATGACTAAATTGTCTCATAAATTTAGTTTGTGTAAAATGATAAGTGATCTAACTACTATTAAAAACCCAT
	TTAATACGGCAGCTTTTGCTTCAAAAGTTCCTGATGGTAAATGTGGTTATTCTATTGGCGTGAAACGCCA
	GGTGTCAAAACAAATTGTTTCATCTAAAGGTGCAAAAATATTTGTTTTAACTCCTACTTTTAATTGTTCT
	GGATTCAATTGTGATGTTGTTGGTAATGTTATTGATGGAATTGAATACCATACTTTCAGTGACTCTGATA
	TAACTGTGCGTGCACCTAGTGCAACAGCGTTAGCTGGCACAGCAGCCGCTACTGTTGAAACTAACCTTAC
	TTTAGGTAATAATTCGCCTGAAAAATGGCGTATGGTTTCTGCTGGTATGAAAATTACTCTTACTAATAAT
	TCTGAGAAGAATGATGGTTGGTTTGAAGCTATTAGAGTCAATGCCTCTCCTTCTTCTAAAGACTATGTTT
	TTCTTAAAAATGTTGGGCAAGATGAAGGCATTTTGGGTGTTCATCCATTCTTTGAAGATAGTATAATTGG
	CAAATCTGAGTCTTGGGTGAATCACCCTAGTTATGTGACTGGAAAGTTACGTGACTTACATAAACATATG
	TTTATACTACAACAAGTCAATGGTTCCCGTGACTTTTGTACTATCCGTCAGAATAATACCAGTTCTGGGT
	TTAAGGATCCTCAGATCCCAATCGGTGCTTTTAAATCTGGTCCTAGCGAAGCCTTTACGTTTAAAAACGC
	AGATGAGATAGAACATTGGGCAGACGACTCGTGTTTCGATGTTGTTTTAGTAAAATGTTATTCTGCTACT
	GATACTGTAGGTAGTTCTACTACTAACCTACATCTTCATATGGTTCATAATCATGAGTATATATATGATT
	CTTTATCTACTTATTCGAAGTTTCAAACTCCTACTTCGAATATGGCTTCATCTGTTTTGCGAGCGACTGC
	TCTCATAAATTCTGATTCGAAGCCAAGTATACCATTTGATTCTGCTCCTGGTCAATTAAGTACTTGTATT
	CAAGCTTGTAAGAAAACAAGTAATAAATCTGGTAGAAGTAAAACTACTCGTTCTCGTAAAAAGTCCAAGA
	TTTGTACAACTAAACGTCGTTCTTATAAACGTACTGGTTGTGCTTGTAAATCTCCTACACGTCCTCCGTC
	TAAACGGATACGTAAGGTTTCTGCATAA
	>MN582095.1:956-1600 CRESS virus sp. ctrF513, complete genome
	ATGTCATATAAAAGAAGATATAAAAAGAAAAGAAGTAGATTCGGTAGATTCCTACGTGGTGCTGCTAAAA
	CTGCTATGGTTGCTTCTACTGCACTTAGAGTTGCTAAACAAGTAAAAGGTTTAGTAAATGTTGAGTACAA
	GAAACGTGATTTGGCACAATCTGAATCTCCTGATAATGCTACTTTAAGTGTTGCTGGTTTATGCTCTATT
	GGTCAAGGTGATACTGATCAAGCTAGAAATGGTAATGAAGTTAGGGCTAAAGGTATTCAATTTAGATTAA
	GTCTATCAAAACATAGTACTGCTACTAATACAATGGTTAGAATAATGCTACTTAGATGTGTTGATGGTGG
	TACTCCTACTGTTAATATACTTGAAAATGTTGGAACATATAGATGTCTTGCTCCTAAAGCTTCACAATAT
	GCTAATCAATTTATTACTATAAAAGAATGGACTGTAGTCCTTAATCAAACTACTCCTATAAAGATAATAA
	ACTACTATAAGAAATTAAATCATCATATAAAATGGTATTCTACTGGTTCTACTGACTTTAAATCTGGCAG
	CTACTGCTTAGCTATGCTTAGTAATGAAGCTACATACCTTCCTAACATAATTGGTTATTCTAGAATTAGA
	TTCATAGATAATTAA
	>MN582092.1:1-756 CRESS virus sp. ctjUS5, complete genome
	ATGGTAGTTGGTAGGGTAGCGACTAGTATTACTTACAGGAGCAACCGCTACCGGCTACCTAACGCGCCAC
	CTATTTGCCAAAAAAAAATGAAAAGAAAAGCACCATCTCCCGCAGTATTAACTGGACGTAAAAGACGTAA
	GATATCAAGTAATTTACGTAAAACAATAAAAAGTGTTGTTTATAAAACCGTTAATAAGAACCTTGAGACT
	AAAAGATTCGGTAGTAATACTCAAACCAACTTCTTTGATGGAGAGTGTAAACTCACGAATATTACTTTTC
	CAATAGCTCAAGGTGATGGCCCTTCTAATAGAGATGGTGTGGAAATTATTCTTAAAGGAGTAACTGTGAG
	GACAGAATGTTTGCACAATCTTAATCAAAATATAACTTTCCACGTTGCAATAGTATCATTAGACTTTGCA
	GTATCTGGATTTATGACCACTGCAGGGGTCAGTCCGTCTCTTTTTTTTGCTAACTCAGGATCACATCCGA
	ACAACTGGAGATTTGATAAAGATCGTTGTACGGTTCTGATGTCTAAGAAGGTCAAGGTCAATGGTTCGTA
	TTCCACTAACGCGGGGGCTGAAAGAAATGGAAATATAAAATTTAATTGGAGCGGAAGCAAAAAATTGATT
	TATAATGAAGTTAGTGGATTCTTAAAGGACAGAAATTACTATGTATTGTATTGGGCAGCTGTCCCTACCG
	GAGGTCTATTAGTTGGCACTATGAGTAGTGACGTAACAGTTTATTTTAAAGCTTAA
	>MN582085.1:926-1645 CRESS virus sp. ctfsu28, complete genome
	ATGGCACATAAACGTAAACAGTGGTTTTATGGGTCAAATAGTGTTAGAAGGAGTGTGCGCCAGCAGGAAG
	ATGGAAACACTCCTGAATTGAAGATGTATGATCAGAGTGTACTTGATACGTTGATCGGAACAGGTACTAG
	TTGGTCTGGTGCGGATATGGATCCTTCTTCTAATACTTTGTTTTCTCCAAATCTTGGTGTGGATATGGGA
	CAGCGAATTGGCCGTAGATGTGCTGTTGTTGGTTTGGATATGAATGGTTTTATTGATTGTAATGATCAAG
	TTTTAGCAGTGGGTGCAGATCCGGCGGCGATATGTAGGATTATTGTTTTTCAAGATACTCAAACTAAAGG
	TGTGCAAGCACTTGGAAATCTTGTTATGGAAGCGCAAACCGCTGATGCGTTTCATGTTATAACTGCTTTT
	CCTAGTAGGGATGCTATTGGTAGGTTTATAATATTGAAAGATATGGTGTATGTTATGCAAAATCCTGCTT
	TTTCGTCTTTGGGTTCTTCTGGTGTTACTTATGATCAGCAAGGGATTGCGAAATGGTTTAGTTTTAGGAT
	AGAGTTTGATGAACCAGTGATAGTTCATTTTGATGCAAGTGATGCTGGTACTGTGGCGGATGTTTTGGAT
	AATAGTTTTCATGTTATGGCATCGAACTCTAGCAGTGGTTTGAGTCCACGATTGACATATACTACGAGAG
	TGTATTATTATGATTTTTAA
	>MN582084.1:1-1563 CRESS virus sp. ctf7a5, complete genome
	ATGGAATATGTTGGTGGAGCATCAGGAGGAGTTATTGGTTATATCTCTGGTGGTCCTTGGGGGGCTTATA
	GTGGTGCATCACTCGGATATGCTGCAGGAAAAAACTTCACTTCTAATTCGCAAATGGAAAGGGGACGTTC
	CAGAGTAAGAGGGTTAACACCAGTACGTGTTCGTTGGGGATCAACATCGAGGGAAAGAAAATGGAAGCAG
	CATAATCTGCGAGCTATTAGTCGACAAAGTCGTTCATGGTCTCGAGGAAGGGAATTGAAGCATACTCGTC
	GAAGACTAGGGTTCAAGAAACGTACTGTTCGTGGTGGTGGATTACGACGACCAGTTGTGAAGTATCCTAA
	ACGAAGCAAAGTTGGGTTTAAACGTAGAAAGATTCGTATTTCAAAAAAGTTTCGACGAAAGGTTATGAAG
	ATTGTGACCGGTTCGAAATATAAGGGATTTTTTATGTGGAACACCTATACGAATGTTACGCTGGCTACGC
	ATAAACAAACGGTGCATCAAGCTCAATGTGGATTCAATGTTCAGGATTTGCAAAATCCTGATTTGGGGAA
	GACTACGTACCCGTTGTTTAGTCCCAGCGTGTTTTCTGCTGTTGCAGAGACATTATGGGGCAGCAAAGCA
	GGGCCTCTAAGCACCGCTACGTCGTATGTGACTGGTGTTGGAAACAACGAGGAAAGTAATATTTTTTCGT
	TTGCAAAAATTCCTGTGATTAATTCTTGGGTGCGTTATTGCATGAAGAACAACACGTCTCAGGTCTTGGA
	AGTGAAGATGTTTGTTTGTAAACCGAAAGTCGCTTCATTTATGTATCATGGAATGAATCCTGCTGGCCAA
	AGTACTGATTTGGCATTTGTGTATGATCCAATTTTGGATTGGGAGAAAGCTCAATCAGACTTGTACGCTG
	ATGGGGTGAGTCGTTATGATGTATTGTTGCAGAAGCAAACGCTGAAAGGCAGATTGCAGACAGATGGCAT
	TTCCACTATGGACGTCGACCCACGTATGTTTACTTGGTGGAACAAGAAATGGAAGGCCGACGTGATTAAA
	ATGAAGATTATGCCAGGTCAATGTATTGAAAAAATTGTGAAAGGGCCTGGTGATTTTGTTGTTGATACGT
	TTAAATTGTGGAGAGGAGCTTTGGAAAATAATAGTAGTCGAACTGTTGAAAATCTTCGACCTGCTGGATG
	GACTTTTGAAGAAATTCAGAAGTATAATCGATACGTGTTTTGGATTGTTAAACCGGAAATTGCGTCTGTG
	TCTACAGCTGTTGTTGGAGGTGTTCCTTCAGCTATCGGTGTTGGGCGTATTCCTAATCCTGAAGGATTTA
	CAGGGGCTGAATGTTTTGCAGTTGAACAGCGAATGTATTACAAGTTAGCCTTGCCAGAGAAAATGGGACG
	TTGGAACGAAGTTGCTTATCAATCAAACGATATTATATCGGAAAACCAGATGCGTGATGTGTTTTTCTGC
	CAATATTCAAAACAAGACAGAGCAAATGCTACTGGGTCTATTTGGCAGAATACTCAAACGGCGGGTGTTG
	ACATTTTTACCCAAATTCAATGA
	>MN582083.1:1056-2897 CRESS virus sp. cta0f7, complete genome
	ATGAAAAGACGCTATGAATATTTTACTGATTCCGAGGGTGGTTATGATAGCCATTATTATTTATCTACTG
	ATTCTGGTACTTCTTACGGCTCTGCTGTTGGAGATGCGTGGCGAAAGCATACGCGAAAGCGTATGAAGAG
	GCGTGAAGTTAGGTCAGCTTATGGTTCTTTTGGTCCCCGTCCTCATACTCGTGGTGAAGCCGCACAGGAA
	GAACTGCTTATACCCGAGCGAGTTCAGAAGAGAAAACGACGAATGGATGACGGTATAAGGAATAAGAAAA
	GACAAAAAAAGTTAGATAGGTTAGTGAGATTAGCCCAACAGGATACTACGTCAGGGTCAAGTGATTGGTC
	AGAGGTAGCTGGGAATGTTGGTTATGTAGCCAATTCAGTTCAAGCAGGTCGAACTATAGGAGGATTAGCC
	GGGTTAGCTATTGGAGGCCCATTGGGTGAGGGTATAGGAGAGGTTGGAGGTGCTGTGATTGGAGCAGCAG
	CTTCGTTGAAAAGAATACACGACAATCAAATGGAGTTAGCTCAAAAAAAAATGGGTTCCAAGGTTGTCAA
	TAAGAGGGTTGATAAGTCAGCCATGTCAGTAAAAGGTAAAGCAAAGGTGAAAAGGGCTAAGCCTGTGAAG
	GTTAGCCCTTATTTGCGTAAGGCTATTAAACAAGTTAGTGCCGGAATGGAAGCAAAGGGGTTGTATAAGC
	GAAGTTTTCAGGGTCTTGTTGGTTATGCTAGTGCGTTAGGCACAGTTGCGATTGATTATTCTGCTACTGC
	TGCAATGATGAATGGGTCTCAAATTGGAGCATATGTGCCTGCTGGAAGATTTAAAATTATGGGTCACAAG
	AGTTTATGGAACGCTCTTGCTCAGCGCACCAATGGAACTACTACTTTTAGTATGTTGGATAATTGCGATT
	TGAATTTTTTTACCCCTGGGAAGATTTGGCATGCAGCATCAGTGTTGTTTAATAACAAATTGGAAAATGC
	CAATTGTTATAATCCAGTTGGTAATTTGACTCAAATGACTAGTGTGGCAATACCTACGTTTGGAAATCCA
	GTCTTGTCTCCGAATGGTTTAAAAATTAATGTGTTGAATTCTTACGCCACTTTAAATTTTCGAAATTTAG
	GAGCGCGTAATGTGTTTGTTGATGTTTACGAATGTGTTACTACTGTTAAATATCCAACTGATAATCCATT
	GGTGGAATTAATTGATGTAGCTTTGAACACACAGGATAGTGCAAGTGTGAAGGTTACTGTTGGATGTTGG
	GAAGGAAGAGGAGCCGGTACGTATTTGGATGGAAATCAGTTTAAGTATATTACTGATCCTAATACTGATG
	GAATTGCAATTGCTAAAGCAAATGGTTGGAAGTGGAAGTATAAGAAGCATAGTATGATGTTGTCTCCAGG
	GGAGAATTGTGCTCATACTGTAAAGGGTCCAAGTGGAATGTTTGATTTTCAGAAGACGTTGAATGTGGAT
	ACTGCTGTATTCTCAATGAATGCCCATGGAAATTGGAGCAAGCATTTAATTGTTACTGTTAAGCCAGAGG
	CCACTATGAGAACATCTGTTAATGATGGGACTCACTTTATTCCAGCAGTTGCTGATGTAGCAGCATTGTT
	TGGATTGGTATCGGTGGATGTTACTGAAGTTTTAAAAATTGCTGTTCCTGAAATTGCAGGTTTTATTAAT
	CCTGTTGATCAAACTGCTGGAACTGTACAGCCTCTTAATTTAAAGAAGAAACGTTATCAATTAACAAATA
	TTGGAACAGTTATTAATGATGCTGTAGCTGATATTACAGCTACCAGTGAGTTTAATCCTGTTGCCACACA
	GGCTAACCAGCTTTATAACTAA
	>MN582078.1:938-1657 CRESS virus sp. ct1Gc25, complete genome
	ATGGCACATAAACGTAAACAGTGGTTTTATGGGTCAAATAGTGTTAGAAGGAGTGTGCGCCAGCAGGAAG
	ATGGAAACACTCCTGAATTGAAGATGTATGATCAGAGTGTACTTGATACGTTGATCGGAACAGGTACTAG
	TTGGTCTGGTGCGGATATGGATCCTTCTTCTAATACTTTGTTTTCTCCAAATCTTGGTGTGGATATGGGA
	CAGCGAATTGGCCGTAGATGTGCTGTTGTTGGTTTGGATATGAATGGTTTTATTGATTGTAATGATCAAG
	TTTTAGCAGTGGGTGCAGATCCGGCGGCGATATGTAGGATTATTGTTTTTCAAGATACTCAAACTAAAGG
	TGTGCAAGCACTTGGAAATCTTGTTATGGAAGCGCAAACCGCTGATGCGTTTCATGTTATAACTGCTTTT
	CCTAGTAGGGATGCTATTGGTAGGTTTATAATATTGAAAGATATGGTGTATGTTATGCAAAATCCTGCTT
	TTTCGTCTTTGGGTTCTTCTGGTGTTACTTATGATCAGCAAGGGATTGCGAAATGGTTTAGTTTTAGGAT
	AGAGTTTGATGAACCAGTGATAGTTCATTTTGATGCAAGTGATGCTGGTTCTGTGGCGGATGTTTTGGAT
	AATAGTTTTCATGTTATGGCATCGAACTCTAGCAGTGGTTTGAGTCCACGATTGACATATACTACGAGAG
	TGTATTATTATGATTTTTAA
	>MN582074.1:c1548-937 CRESS virus sp. ctwD22, complete genome
	ATGCGTAGATATCGAAAGACTTATAAGCGCCGCTCTCGAAGGGTTTGGCGTAGACGTTATGCACGAAAAT
	CTAGTGATTTAGCTACTCGTTGGATTAAGCGTTCATTTACACAAAACGCTTTTAACGGTACTACGGGTGT
	TGATCAACAAATATCGTGGAATTTCCAATTATCAAGTTTGCCTCAATATACTGAGTTTACAAATTTGTTT
	AAGGAGTACCGTATCGCAAGAGTTCAGTATCGATTCCGTATTTATAAAGGTACCGAACAAGTAGCTAATT
	CTTTGAATCCTGTTATTTATCATGCTTTTGACGAACGTGGTTCGGCTGCTGTGTTTGCTGCTACCGATGT
	GTTAGCTTATTCATCGGCTAAGATATCAGTATTGACTGATTCTAAACCAGTTACTCGCTGGTTTTCGATT
	AGACCTTGTACTGCCGATGCTGTTTATCAAGGCGCTTTCACTGCTTACGCTCTTTCTCGAAAGCAATTTA
	TTTCTACCGCTTATCCTTCCGTTCAACATTATGGTCTAATGACTGCGTTAACACAAGCTTACACGGGCAT
	TAATGTTGCGATGGACGTTAAGTTCCTTCTCGCTTTCCGTGGAGTAGCTTAA
	>MN582072.1:964-2886 CRESS virus sp. ctczB4, complete genome
	ATGCCTTACGGTCCACATTTTCCTAATTATTGGCAAAGTCAGTGGGGTGCACCACCTCCGTCTATGGCTC
	GTGAATGGAATCGTCGGATTCTTAATAATTCTATTCGTCAAGGATGGGAACGTTATAATGAGAGAGTTCA
	AGCCAGGAGATCTCGAGAAGCATCTCTGAGGGCTCATGATAATTGGAGAGCTTATAGAGATGAAGGAGTT
	ACAGAAAGTTTTCGTCGAGCAAGATATTATACTAGAATTCAGGAAGCTCGGGCTAAAAAGCCAAAATTTC
	AAGCAAAAAGACAAAGGACTATTTCAGGAGATTCAGGATATGAATCTGCGAATAAAAGTGTGAAAATGGG
	AACATTAGGTGCTATAGCAGAAACCGTTACAGGTGTTTCTGGAGTGGCTAGGGCAGGTGATATGATGGAT
	GTTGATACTTGGGAAGAACTTGGATCTAAAGTAGGTTCTTCTGTAGGTACAACTATAGGTCTTGATGTGG
	GGGGATTTGTGGGGGGAGCAGCAGGAGAAATGATAGGGAGAGGATTAGGGAGCGTAATTGGCAAAGCTGG
	AGATTATGCTTCTAGTTTACTTTCCCCTAAAAATAATATGCCTAAAGCAGGTTTTGCCCCGTTTAATAGT
	GGTAAATCGTCAGTGTCTGTTAAAGGGAAGATTAAGGTGTCTTCTCGCACGAAGAAAGTTCGTGTTTCCA
	AGAGTCTTAGAGAGAAGGTGCAGAAAGTCATTAAAGGTTCTATGCCTCAAGGAGTTTATAGATTTTGTCA
	TCAAGGATTTATAGGTTTGAAGTTAACGGATAGTACAGCATCTGTTGAGAATGTAATGACATCAGGAGAT
	GATATAGGAGGAACAGTTGAAGTTTCACGAGGTGTTCCAGCTTTGTTGAATAGTAAACAGTGGTATTATG
	GATATTGTACTTTTCAAAATACTGCAACTACTGTTCAGTTTTTCCAGCCTGCAGGGTTATTTGAATATTT
	TACACCAACTAAAATTTTGAATGCAGCGTCTGTTTTGTTTAATAGGAAGGCAATGCCAGCAGAAGGAGAT
	GTTTTGAATACAAACAATATGCTTGTCTCCACGAATAATACAGGAACTTCTCAGAGACCACAAAAGTATA
	AGTTGCATATTAATAATGCATATGTCAATTTAAGTTTTAAGAATTGTGCAGCTAGGGTAATGATAGTTGA
	TTTTTATGTTTGTACTTTGAAACAGAAAACATTAGTTCCAGCTGGTTTACAGTTTATTACAGAGGCCATT
	GTTACTGATGCAGAAACAATAACTGGTGGTAGTTCAGGAATGCCAGTTTATAAAGCAAGAGATACTGTAG
	ATAGAGAAGAGCAGATAAATTACTCTTTGACATCTTTAATGTTTGATCCAGCAATGTCTCCCACATTTAG
	AGCTAGATTTAAGTACGAGAAGATAACTATGACAATTCAGCCTGGAGAGACTTTGACAAAAATGATCCAA
	GGACCAAGGAATTATGACTTGGATTATTCAAAGATTGTTAATACTAATGCCGGTGCACCAGATTCAAATT
	TGTTGTATAAACCTACAACAGTTGTTTGTTTTGCTAGTGTTAGGCCTGATGCTCAGTATTTAATAGGAGG
	TATTAATGATAACGCCACTTTAGGTGGTTCAGCCTCAGTTATTAAGGGTCAATTGAATGTTATAGCTTGT
	CCTATATCTATTCAACAGGAACAGGTGTATAGTCTTAGTATGCCAGATGTTACAGGATTTCAGTATCAAG
	CAATTCAAACAGTTGGAGAACCGCAAGTCCTTAATTCTAGGTTTAATCAAACTAGGATTTATCTGAATGA
	TAGAAGGATCGCAGCAGGGCAAGGTACTACAAGCTATGCTGCTGTTAACGAGGAGAATCCAGCTGTTAAT
	AGTACTATTTCTGCTGGAAGTTTTATATATTAA
	>MN582069.1:59-826 CRESS virus sp. ct4af14, complete genome
	ATGTCGCAAGTGACAATTGCCCCAAGCTACCCAGTGATGTCTCAGAGGACGTCGTGGTTCAAGCCGCCGC
	GGGCGAGCGCGAAGCGCGCTGCCGTGGCGGCGGAGCGGCGGAAGGAAGCGCGCCGGAAGGTGCGCGCAAA
	GAAGTACGAAACAAGCGCGCTACAGTACACCCCCGCGAGGCCCACGAGTGGGCAGCGAGGGATCGTGCCG
	ACCCGGATCAAGCGTAAGCTACTGTACAGTCAGCTGGTAAGCATCAATCCGGGTGCTGGCGTTTGCGGCG
	TGCACGCGTTCTCCGCAAACGGCATGTACGACCCCGATATCACCGGTGTCGGGCATCAGCCCAAAGGGTT
	CGATGAGTACATGGCACTGTACAATCACTACAAAGTCACTGCGAGCAAGATTCACGTCGAAGGCGATGTG
	GCTGCCTACGCCGTGATCATAGGCGTTCGCGCCGCCGATCAGGCGATGGCATCAGGTCTCGCCGTCTCCA
	ACGTGCTGGAAGGCGCGCAAACATCGTGGTGCCTTGCCAGTATCTATGCTCCTCACTACAAAGTGTCGCA
	GGACTTTATGCTCTCCCGCGACATGCCGACTCAGGCGAAGGGGGATACCGTGTGGGGCACTGACTCATCC
	CAACCTACTGATCAGTGGATCTACACGGTGTTCCTCGGCCCGAATGATGAGGCAACGGACCTGGGCGGAC
	AGAGCATCCGTATCGTGATTGAGTACGAGGCCGAGTTCTTCGGCCCGAAGTCACTCGCGCAGTCGTGA
	>MN582068.1:1-678 CRESS virus sp. ctmn412, complete genome
	ATGTCCGCGTATCGAGGTCGAAGAAAGAGAAAATTTGGTTATCGAAAGAAATCTTACAGACGTAATGCTG
	AAGATAAGAGGATAGCTAGAATTGCTAAAGCAGTAACTTCAAAAGCTAAAGAGCTTAAATACTACGATAC
	TATAATTACTAACAATACCCCTGTATCGGGTACTTCATTGGTTTCTATTCTTGATGATATGGCTCAAGGT
	GATACAGAGTCAACTAGAGATGGGAATTATATCATTATAAAATCTATAAATGTCAAAGGATATGTTTATG
	ACCAAGGTGCAGGCCCCAGAGATACTATATGTCGTATGATACTTATTCGTGAAAAGGTTGATTGTGAAGG
	AAATCTTCCTTTAGTTGGAGATCTATTAGATACAGATGCTATTCCTAGTCTGAGATATTGGCCAAATATG
	GGCAATTTTCAAGTATGGTGGGATAAAACCTTCGTTATAAGGGCGTCTGATGATTATGTTACAGACCAAA
	TTCAACATAGTAGATTAGTCAAATATTATAAAAAAGCTAAAAAACCTATCAGAGCTTACTATGATGGTGT
	AGGTCCAGGAGTTGGGACATGCAAAAGAGGTCATTTCTTCCTTATTACAATGACAGATCAGGTAGCCGGC
	AATAGGCCTAATTGGGACCTTAAAGTAAGGATCACATTTACTGAGTAA
	>MN582067.1:1063-1758 CRESS virus sp. ctBNR11, complete genome
	ATGTATCGTCGAAGATATAGCAGAGCAAGAAGAGTTAGGAGAAGATTTATGAATAAATGGGGTGCAAAGA
	GTGGAAGAACTGGATGGCAGAAATTCAAATATGCAGCTGGTAAAACCTTAAACTTTGCTAGTAAGGCATT
	GAAAGTTGCACATAGTGTTAAAAACCTAATTAATGTTGAATGGAAAAGAAAAGATACCAGTAGTTTGGGG
	GGAGCTGTTGGAAATGTAAGCCCATCAACTATTGGAGGAATGTGTGTTATAGCTCAAGGAACTGATTATA
	ATCAAAGAAATGGAAATCAAGTATTATTGAAACAATTTGGATTAAAAGGAACTTTGTTATGGAATAGTAA
	TTCAACCACACAAAGAGTTAGAATTGTTATCGTAATGCAAAAAAATGCAGAAGATCCAAGCACATATATT
	GATATGTATGGAGCTGGATTAGATGGATTTAGATATGTAGAAGATAAACCAAAAAGTAGAATAATATTTA
	GTAGACTTTATATCCTTGATGTAAATCATAAACAATATAACATAACATTCTTTAAGAAATTTTATAAAAC
	ACATATGAAATGGGATCCAAATCACTCTACAACTTCACCAAAATATAATGACTTTAGTGTATTGGCAAGA
	AGTAATGATGATGATAATAAACCTACATTTGTATTTAACACAAGAGTGACTTACATAGATAATTAA
	>MN582056.1:1005-2735 CRESS virus sp. cte1G3, complete genome
	ATGGGTGTTCCCAAGCAAAGAAAATACAAAACAAGCGGATTTACATTACATTACCACGGCAATTACTGTG
	GGCCCAATTGGAATCAAGGTAAATATCAGGGTTCTGCGTTGCGGGATGAAAATGCACCACCTCCAGTGGA
	TGAGTTTGACTCTACTTGTATGCATCATGATGATGCTTATGCGATTAACAAAAATTTAAAAGAAGCTGAT
	TATAAATTTTTTAAAGATAATATTGGTCGTCTTGGTGATGATCCTTATTCTACTATTAAACGAAATGTTG
	CTGCTGTTGTGGTTGGTATACAAGGATTAACAAGGAAATCTGATATTCCAACACTTTCTTCTTCAAACTT
	AATGAATGTTGAATATCCCCCTACTCCTGGCCCTTCTAGAAAACGTGCTTCTTCCTTTTCTACGCCTTCT
	TCAAAAAGGTCTAAATCTTCTTTTTCGCAAAAAGGCACTCAAACTTCCGCTATGAAATTAAGAAGTGGCA
	AACTTGTACTTCGTCCAAAGAAAACGGTTACTTTTAAAAAGCGTAAAGTTCAAAAACGAAAATATCGTAA
	GGGTAAATTTAGTAAAAAACCAGTTTATAAGAAAATTAAACGAAAAATTAGAAAAAATAACAAATATTCA
	ACTAATGGTGCTATTTTAAAAGTTGAAACCGGTGGTGTGTTTCAATCTGGTTCTTATAAAACATTATATA
	TTGGTCATGGTTGCAGTCCCCGTAAAGTTCGTGAAGCTGCTGTTCGGTCTTTATTTAAAGAATTATATAA
	AAGAGCTGGTGTTGTTATTCAAGATTGGGTTAACCAATCTCCAATTCAGCCTTCTGGATTTCAAAAGATA
	TTAGTTGAGTATACTGATACTAACATCCCTAATAATTATGTTACTTCAGTATATACTATTAGTTTGACTC
	AAAGCTATAACCAAAATGCTGTTAATTGGTCTAATCAGCTTGAAACTGATTTAATTCAATCTAACAATAT
	TATTTATATGATTAGATTAATAGTTGGTGAATTAGCTGGTAATCAGGGAGTATATACCGAAAGAGCTGTT
	ATACGAGCTGATGAAGTTAATTTTGATTTTGAAGTTACTTCTGAGATGCGTATTCAAAATAGAACTCAGG
	CTAAAGACATTATTAATACACCTGGTACTCAAGATCAAGCCGAAGAACAATATACTTCTATTACCAATAA
	TCCTTTGATTGGTAGAATGTATCAGACTAAAAAATGGGCTACTGGTTTTACAGTTGCCACTCGTGGTCCT
	ACTCAAACTGCACCTGCTCCGACTCCTGCTTATTTTCAAGTATTGGGTGATTATGGAACTATCAGTGCTG
	GTCCTTCTCAAGGAACTAATATAGGTAATATTCCTGATAATATATTTCAAAAACCACCTCCTGCTTGGGT
	TTTTGGTTCCAAGGATTTAGGTAAAATTATGATTGAACCAGGTCAAATTAAAAAGGCATATTTTAAATTT
	AATTGTAAAATTTCTTTGAATGGACTTATGTTAAAATGTCCTGCTTTGTTTGCTTTTAATTCTGATCAAA
	TACAAGCTTTTGGTAAATGTCAATTAATGGGTTTGGAAAAATTATTAGATGATAGAAATGAAGGTACTAT
	TAATATTGCCATTTCTTATGAATTAAATCAACAATATAAATGTGCTTTTATTAAAAAGCGTCCTTGTAAA
	TCTATCCCAATTTTGGAGGTAACTGAAGGTGCTAATAATATTGGACCATAA
	>MN582055.1:1-663 CRESS virus sp. ctbTJ1, complete genome
	ATGCCACCCCGTCGAAGATCCTCAAAGTACAAACGCTACCGACGCTTCAAAAGAGCCTACCGAAAGGGAG
	GAGTCTGGGGCCTCGCAAAGAAGGCCGCTTCCTCAGTAGTCAAGTACTACCTCAATCCGGAATACAAATT
	CCTCGATAGCGCAGCGAACCTTAATCCCACCAACTCAGGAAACATCGTTTCAGTACAGTCACTTATCGCC
	TACGGAGATGCCGAAAATAACCGTAATGGTAACTCAATCAAAGTCACCTCTATGCTCTACCGAGCTACAG
	CAACCTTAGGCACAGGTGCCACATCAACCAAGTACCGAATTATGATATTCACTGATACATCCTCAGCAGG
	AGCCGTACCAACAGTCAACACAGTACTTCAAGCCCCTGGAGGCGCAAACCCGCTAATTCTAGCACCGCTG
	AACCGCAACAACGGTTCGAGATTCCACGTCCTCTTGGATAGAACATATATCCTAGATCAGGATGATCCTA
	AAAAGCACATCCAAATCTTCAAGAAGATGAACCATCACATTCACTACTTAGATGGAACTGCAGCAGTCAC
	TGCCCTAGGTCAAGGACCCATATACATCATGCACATTTCCGACGAAGCCACCAACTACCCAACCGTAGAT
	TGGAACTGTAGACTTCGCTTCTTAGATAATTAA
	>MK032745.1:1-675 CRESS virus sp. isolate ctbb157, complete genome
	ATGGCTTACAAACGCAAAAGGTCTTATGGCGGGCGCGCCAGTAAACGTCGGCGTGTTACAACCCGACGTC
	GCAAGTCTGGATTCGTCAAGGCCGTCAAGGCCATCGCTATTAAGTCTATGGAGACGAAGTCGTATTACTA
	CAATATCGCCACTACTAGTCTTCTGCATATGTCTCTTGTATCTTACAACCTCAACTATTATATATCTCAA
	GGAACCAGCGATCAAACCCGCATTGGAGACGAAGTCTACATGCGCGGAGTGTCCGTTCGATTGTGGTTTA
	CCGACACGGTCGCGAGCGGAACCCACCGGTACACGGTGATGGTTATTAGGGCTAAGGCGGATATTTTCGC
	CACCAGTTTGGCGTACACGGATGTTTTCAAGAGTATAACCGCCGACTCAATGACCGATCCTATCGATACC
	GAGAAGGTCACCGTTCTCGGTAAGAGGGAGATAGCTATCGAGAATAAGATCGCGTCTGGGAGTTTGGCCC
	GAAGTGTTCGCTTCTGGGTCAATATGAAGAATAGCAGGTTTAAGTATTCTGGGGATAACGCAGGGTATGG
	GAAGACGTATAACTATTTCTTGGTGGTTGTTCCGTATGCGAACAAGGGGACTATTGGTACCACTGCAGCA
	GGCGATGTTAAAGGACACGCTCAAATATATTTCAAAGACGGTTAG
	>MK032732.1:1-855 CRESS virus sp. isolate ctcd102, complete genome
	ATGGCTAAACGCAAGGCTGCTACTACGATTACTCGTTTCTTCAAGCGCGTGAAGCGTAATGGAGCCCGAA
	AGGCAAGACGGGCACGTGCCCGGCGTGCCAATCGACGACGTTTTGGAAAGGGACCTCGATCTATTGAGCG
	TCCTATCCGATTTACCCATATCGCGCCCCGAGTCACCACGAAACATCTCAACAAGCTCTCCTTCCAACTT
	ACGAGCCCTAATCCAGGTTTTACTCAAGCTGGTCCTGTTCGTATTCTTCCTCTACGTCTTCGCGATGCGG
	ATTTCGTTATCAAGCAGCAAACCTTCCCCGAAAACTTCACTACTATGAGCTCTCTTTATACACGTTATCG
	TGTTAATGGCGTCAAAATTTTCTTATCTGTGTCCGGCTTGACGAACACCGAAGATGAAAAATTCTGGCTA
	TGTGTTTATGCCACTTCTCATACTGACGGTCCTATGGATCCCTATAACAGTTCGGTTGTCGGTGCGCGTC
	AGTCTCGCGATGCTATGCTTCAACATCCTGGTATTCGTAAGAAGATGATTACTGATTCTGGAACCACTGG
	TAACCCTCGCTCGGCCGTTATGAACGCTGGGTATTTCTCTATTTCGGCTATTGAAGAGAAGCGCCGCACT
	GATATTGATGACGCCCAAGTGTCTGGCACTGTTAATCCCTCTGGCTCTGGTGTGACCGATCCTGCCCTCA
	TGCCATCTATTTGGATTCGCTGGGTTTCGCCGCGTTTCGAGGGTAGTGCTCAGTCCCGTACTTATGATAT
	CAACGTGACTTTGTTGTTTGATGTTGAATGGTTTGATCGTCGTGAACAACTTGAGACCAACCAAGGGGAG
	GTCGACCCTGCTTAA
	>MK032730.1:1514-2857 CRESS virus sp. isolate ctci503, complete genome
	ATGTCTGCGTCCTCAAGAGGCACTGTGAAGGGTGTTGCTAGTGTTATCAACCAACAGAATACGAGGGCTT
	CAATGAAGAGATCCGGGAAGTTGTTGGCTGTGAAGGGTACGAAACATGTGAAAGTTTCGTCATCTCTTCG
	AAAGAAGATCAAGGAAGTCATCAAGGAGGATGAAATCCGAGGGACCTATACGAAGATAGGTTGGGTTCCT
	ATTGGTTTGCTGTGTGACAACTCGGCCGTAGGGACGAGTTCTATTGTCACATCTACTCAGTTTAATGGTT
	CCTCTCAGGATGCCTGCAATTGGGTTCATAAGGGCTCTAATGGATTCCAAGGATCGTGGCAGTGTGCCTC
	TGCTTTTAGTAACTCTTCCACCGGCTTGTTAGAATTTACGACTGGTGCTGATTGGAATTTTTTTACTGCC
	GCAAAATATTTGGATGCTGCGTCTGTATTGTTTAATCGAAAACTTCCCAATTTAGATTATCAATTGACTA
	CTGGTAATATGTTGTTGAAGACTAACGGTGGTGGTAGTCAAATTTCCACTAATGGTCCGGTCGGTTTGAA
	ATTGGATGTTATTGATTCATTTGTTACGTGGGAATATCGGAACACGTGTCAACGTGGCATGTTCGTTGAG
	ACTTTCGTTTGTACACCTAAAACCAAATTTCAGTCAACTAACCCTTTGACTGATCTCCGAACAGCCGCAG
	AAACCGAGACAGGAAGTGTCGGTGCACCGTATGTTGGTAACTGGTCGCAGAACCCAACATATCAGACATG
	GTTGGGGGGTGATTTGGCGAAGACTATTGGTGTTGATCCGAACGCATTTGCAGGTTTCGCTGCAAAATGG
	AGTTACGAGAAAACGGTAATGTTTATTAAGGCTGGCGAGACCTGTATTCACAAGATTCAAGGTCCAAAGA
	ATTTTACGGTGGATTATAATAATCTCACTGGTCCTGGTGGTTCGGCTTTAACTTATGTGACCAAATTTTC
	GAAGTGTGTTATGATTAGAGTGTACCCCGAAGCAGTTATGTCTAATCAATTATTGTCGGCTGGTAGCAAT
	GCAATGGCAGCCCCTGGGTATTGGTATGAGGCTCCCGTTACGGTGTTGCAGTTCAATGACGCAATGGCTT
	GTAAGATGACGGAGACTTTCAAGATTTCCTGTCCAGAGCCTGCTGGATTTATATTTGGTGCTTCCACTAC
	TGCCGGCTTGAGCCAAACCCTTGATCTTCGTAAACCAACAAAGGCGTTGTTCACATATCCGACATTGGAG
	GCGACAGACATGGGTCTTGGTGCCTACAACACGTATGATGAAGAGAACCCTGGTGCTGTCATTGCATCAG
	GTATTCAAAATTGA
	>MK032700.1:1-1152 CRESS virus sp. isolate ctbd169, complete genome
	ATGGTAAAAAGAAAACCAAGATCAGTTTTGGGAACTGTCGCTAATTTAGCAGAGCAAGGAACACAAGCTT
	TATTGAAGAGACAGATCAAGAAAGCAGGTAAGAAAGCTGCAAGCTATGTGCAGAAGAAGTTGAAATTTAA
	AAGAAAGACATCAGCTAAAAAAAAGACTGTTTTGACTGAGGATAGATCACTTCATAATGATTTGACTATT
	CGAAAGTTGCCAAATGTGATTATTCCGGGGCTACATCACAAAGGCAAAAAAACAAATACTATGAAATATA
	CAGAAAATTTTCAAAAGATTGTTAGAGGAACTCAAGGTTTCTTAGCTTTTGATGGATTCGAGACCATAGG
	TAATCGTAACAAATTATATGGATCAACTAATTCAACTAGGAACGATGTGGATCAATCAATGATAGATCCA
	TGGGTGTTAGATACTAATAGGCTTCATTTGGCTTTAGCCAGCAACACTCAATTAGCTGAGAGTAAAACTA
	GGCGAATGGTATATTCGCATGTTAATGCAACTTATGAATTTGTTAATTTACAAAACATTCCATTAAAGTG
	TGAATTGTTTTTGTTTACACCAGCAGTTGATTGTGAGGAAACACCTTATCAGGTGTTTCAAAGAATGTGT
	GATGAATTAGCAATGAATTATCCAACTGCAGCAAGTTCTGCCACCACCTTGGGAGGTAATGCAATTCCGG
	GTTATTTAAATCCGAATATTGCAGGAGTGCATCCATTAAAAATGAAAGGTTTCAAAAAGATTTGGCGCCC
	GTTAATAAGCAAAGTATTTGTGTTGCAACCTGGTGATCAAATTAGTTATCAACATAAAATTATAATTGAT
	CGTAGTTTTAGTCGAACTATGTTGGATTCGAGACAATCTCAGTACTTGAAAGGGTTTACAGTTTATCCAT
	GGGTTTTATGCCGTGGAGGTTTAGCTGGTTTAGCTGAAAATACAACAGATAATGCAGTTCAGGTTGGATA
	TGCCGGAGTGAATTATGGAGGTGTGATCTCCTATACTCATGTGTTTAGGGGTGTCCCAGAAAACCAATTG
	AATACTTATTTGATGACGCAAGAACTAACTACTAATGCGGAAGCAGTAAGAATTAAAATTATCGATGATA
	ATGATAATGTCGCAGACATGGAAGAAGCTTAA
	>MK012529.1:560-1288 CRESS virus sp. isolate ctbf75, complete genome
	ATGGCCAAAGGTCGTCGTACGAATCGGCGCCCCGCACGCCGTCAGAAGAAGGGTCACCGTTCGCAGATAA
	CGCGCCTTCCGGGCACGTTAGCTCCCCAGCATATGCTGGTGAAACTGAAGTATGTGAATCAGTACCAGAA
	GTCCTGCCCAACGGGCGGCGCTGTGTGCAACTTCAATCAGTTTCGTCTGAACTCGATCTGGGATCCTGAT
	TACACGAATGTTTCCGGCACATCGTGCCTTGGTGTAGCTCAGTGGTCGGGATTATTCCAGCGTTATCGTG
	TTTACAAGATGGCGTATACTGTCAGACTTACAAATCTCAGTTCTGACACGATGGTTACTGGTGGACTTGT
	CTTCCAGAACTATTTAGATGCTGCCTTTTCGATCAGTGATATTATGCGGCCTCTGTCGCGCAGGTTTGAG
	CTGTCGAATAAGGAAGGAGCTAATAAAGCTGTACTTAAGGGTGTGATCCACCTGCCTAAGCTTGCTGGTG
	TCACCCCCGTTCAGTACAAATCCGACAATACAAATTTGGCGGGCTTTTCGGCCAATCCTGCGGCTCCTAA
	TTATATGACCATCCTAGTGCAGCCATCCAACGCAGGTGTTCCTGCTGCTGTGGGCTGCCAGGTTGATTTC
	ACGTACTTCGTAGAGTTGATCTCGACACAGGCCTCACCTGAGGCACTGGATGTTACGACGGGACTTCCCA
	TAGTCCCGCAGGCGGTATTTTGCGTCTAA
	>MK012526.1:c3072-1681 CRESS virus sp. isolate cthb32, complete genome
	ATGCCACGAGCAAACGCTTATCGACAGGGGAATAATCCTTATTACGATGTTGACTATGGTCCTCCTGTGA
	AACGCAAGCCGCGTAAGAAGGCAGCACCAAAGGCAGTACGAAAAGCGAAAGCACCGACTGGAGCACGTCC
	TTCGACCATAGGGAAGAACATACGTGCTGGAGGTGCATCACTGGGCCAATTTTTGGGCAGTGGTCTAGCA
	GGCCCAGCCGGAGGAGTCGCCGGCAGTATGCTAGGTAAAGCAGGTGGGGCCATGATCAGCAAACTGTTTG
	GTCATGGTGATTACAGTGTGTCAAACGCTGATGCATTAAAAGAGAATAGCATAGCTTTATCTAATGCAGC
	CCAAATGCCCCAATTCGGAACGGGGAAAGTCGCTTGCAACTTTACACATAGAGAATTTTTAGGAGATGTA
	ATAAGTGCATCGACTGCGAGTACCTTTAAGATCGATAGCTATCCGATCAACCCCGGACTCTCGACAACAT
	TTCCATGGCTGTCGGGAGTTGTTGGTGCTAAATTTCAACAGTACAGAATCAACGGATGCTGCTTTGAATT
	TCGCTCGATGTCCGGCGATAGTCTGACGGCATCGAACACCGCTCTCGGGTCAGTTATAATGTCTACAGAT
	TATGACTCGGCTGATGCTACATTTTCTTCAAAACAAGAAATGGAGAACACTGAATACGGTGTGTCATGTA
	AGCCGTCCGTTAACATGATACATGGTATAGAATGTGCAAGAGCGCAGACGCCTGTATCAGAACTATATAT
	AAGAGCATTTGACGTCCCATCGGGTAAGGATATTCGATTATATGATTTAGGTCGCTTTAGTATCGCATCA
	ACTGGATGTCAAGGAACCAATGTAAACCTTGGAGAGCTCTGGATTTCGTATTCAGTTGATGTGTTTAAAG
	CTGTAGAGCAGGTGCCGGGGTATTTAATACCATTTTCACAGTATGCGTTAGTAGGAACACTACCAGCATC
	TGCGCCTTTAGGGACGTCACAACCACAGTTGTTGACTCAAGCAGCTAATAGCATAAACTTAACTTTTAGT
	GCAAATAAAATAAGTTGGCCTATTGATGTACAGGTTGGTAGCATCTACCATGTGTCGTTGAACTGGGATC
	GAGCATCGTCAGCAGTTACAGCGCCTGTAATCACCACAGGAAATGGTATGTATGTAAACTCAAATACTGT
	TTGGTATCCTGCTACAGGTACAACAACAGCAACATTTAGTATAAATATGGATGTACAGTATCAAGGAGGA
	GCAACGCCGGCAGCTCTTCCGTATTTGAACATAGCTAACTTCACATATGCGGGAGCAAATGTGCAAAGTG
	ATCTCTATGTATATCAAATGTCGGGTTTATTTCCGGGAACGTATACAAGCCAAACTGGATAG
	>MK012524.1:927-1664 CRESS virus sp. isolate ctcj64, complete genome
	ATGGCGTACAAGCGCAAGAGGGTTGTCAAGCGCAGGTGGAGTAAGAAGAAGAAGGCTGCGCCCAAGCGCA
	AGGTCTCCACCATTAGGAAGATTGCTAGGCAGGTTGCCATTAGCACCGCAGAGCCTAAGTCTAAGTCTAC
	TTCAGTTGGTAAAACCGAAGTGTTTCACAACGTGTTGACTGGTATCGCCCATGTGAACGCTCCGCTTGCG
	ACGTACATGCCTGGCTTGGGCACCCAAGACAATCAGCGGGTTGGAGATCGCATCCTAGTGCGTAATTTCC
	AGATTCGTTGCCTGTTCGGACAGAAGTTCGATCGGCCCAATGTTACATGGCGTGTTATGTGTGTAGCGCA
	GCGCCCTGGTTTGGGTGTGCTCACTTACAATCTCCTTTTTGAGACGTCAACCAACAACGGCATGCTCGAT
	AAGATCAATACCGATCGCGTTACTGTCCTGTGGGAGAAATGGATCAAGCCCCAGCGGTCCACTCTATTCA
	CGACAGAGCCAACCGTCACGGGTGCTCCTCAGTATACAGCGAACGCAGTGACGCGCGAGTATACCTTCGT
	CCGCCGGTTCTGGGTGACTCGCAAGAAGACGTACAAATTCGAGTCTGATGGTGGAGCACAGCACGACGAC
	AAGGACATTTGGATGTACGTCCTTCCATATGATGCTTTCGGGACCCTCCAGACCGACAACATCGGTTACG
	TCCAGCCTTGGGTGGACATCAATTACAAGGACCTTTAG
	>MK012520.1:955-1653 CRESS virus sp. isolate ctij406, complete genome
	ATGCCTAAATTCAGATTTCGCTCTCGAGTAAGAGGTCCCCGTAGGTATAGGATTATGAGATCCAGACTTG
	TTTGGAGATCAAGATATTCCCGTAGAGGTATTCGTAGAGTTATGAATCTTCGTAGAAGAAGACTTAGACC
	AGAAATCAAAAAATATACCGTAGCTCTTTCAGGTGGATTACCTCCTGCATCTAGATTGACCACTAACCTT
	ACCCCTACTGCCCTTACATCTGGAATTCAAGATCCTCAAAGATTAGGTAGAGAAGTTAAGTTTCAAAAAG
	TTTGGTTATGCTTTTCTCTCAAGAATGCTAATACTCCTCCTGCTACTGTTACTCTCACTTCTAAACCAAG
	AGTTATTATTTGGTCACCACGTATTGATTATGCTCTTTGTTCTGCTTATATGGAAAATATTGGTGCTCAT
	GAAGAGTTCGATTGGAACAATATCACTGTTCATTGGGATAAGCACCTTACTATCAGTTCCCATTCCCTTC
	AGTCTCAAGGAAATCCAATGGCAGCTCCCGGACTAGAAGAAGTTCTTATTAGAAAGACTATTCCTTTCAT
	GAGAAATGTTAAGTTTGGATCACTCAATGACAAAGTCGATGAAGAGAAATACTCTCTTTATATGACAATC
	ATTAACAGAGGAGAGTTCACTCTTTCTTTAGTTGGTTCTTCAAACACTCACTTCATAGACACAGTATAG
	>MK012518.1:1595-3349 CRESS virus sp. isolate ctda19, complete genome
	ATGAAGATTAATAAACCCTTAGTTTTTACTATCTACAGCGTCCATTTTTTTGAAATGGAGTTACCCGAGT
	TCGGGGAAATTTTTGAATTTACCCATCCGCAGGGTACCAAGCGGATCCACGAAGGTACGCGTCCTTCGGG
	AACCCGCCGTCCGAGGAAAGTTCTTAGAACGACGCAGGAGTTTATAGATGTTCCTGAATTTCAGGAACAA
	ATAACTCTTCCTACTACTCTGGAAGAGTTTCCGTCTGTATTCAAACCTCTTGATGCAATGCAGACGGAAA
	AAAAATCCAACTGGAAACCCCCGACCGAATTCGTCGCCGGCTTATCCGACGCGGAAGTTCGGACCCGTTA
	CCTCGCTAAACTCGAGGGAAAAGGCACCAAGCGGGCTGCTAAGAAGCCCGCCAAAAAGCGTGCTAAGAAG
	TACGCCCGTCGTTACTCGGGTTACGGCGGTAAATACGGTGGAGCCGCCGGCGGATCCATCGTGTACCCTA
	ACGTCATTGGACGTGGAGCTTACCAAATTAAAGGCGGCCTCAACTTCGGGCATGAGGGCGACTGGCTCAG
	AGGCGGCCTCGGTGGCTATTATAATAGCGACCCTGTCGTCTCTGGTCGTGGCGCTTACAACATTAAGCGA
	AACTCTCTATGGGAGGGACAAGGTCCCCCCATGATTGAAAATATCACTAACGGTCCCGTTGTGATACGCC
	ATCGCGAGTATATCGGGGATATGACGTGCCCTACAGGCGCGCCATCTCCCTTCGATATCTTTTTCCAACA
	ACCTATTAACCCGGGAAATCCTGAGATGTTCCCGTGGCTTTCCCAGCTTGCACCTATGTTCCAAGAATGG
	GAAGCGGTCGGAATGATCTTTGAGATCAAAACTATGAGTTCCGACTATACTTCGAACGTTTCTATGGGAA
	CGATCTTCGCGGCTGCCGATTATAACGTGCAGGCCACTGCTCCCGCGAACAAACAGCAACTGGAGAACAT
	GGAGTACTCCCAAAGTTGCAAACCTAGCTGCTCGATCCTTATGCCGATCGAGTGTTCGCCGTCTAAGACG
	GTTGCGACGCATCTTTACATTGCGCCCAACCTTGACTACGGCAATGGCGATCCTCAATTTTATGACCTTG
	CCCAAGTATTCTTGGGATCACAAGGTCTCCCCAACTCGGGCGGGGCAGTCGGCACTATAGCCGAACTCTG
	GGTTTCTTACGAGATCATCTTGTACAAACCCAAAATCTCCATTATCGCGGATAGTGGAGAAGAGGCTGGC
	TTCTATATAGCCAACCCAACGGTCGACTCTCCATTAGGAACTAGTACGACCGTTCCTTTTCAGGGCAATC
	AATCGCCCTTTATCACTTTGGACCGTTTCACTCAAACGGTATACTTACCTCCGGTCCCAAACCAAACCTA
	TACCATAGATTACTATCTATGTGCCGATACTATGACCGGCACCGTGCCTGATGCTAACATCATGCACTTC
	ACTACGACCTTGACGGCTTGTACGTCGTCAGGCGAAACCTTCTATCCGTCTGGAGGATCCTCTCCTCTCA
	TAGGCTATTTTAATAGCTCAACGGATACGACGGTCACCGGCGGTACTTCTCAGTACGAAGGCTATGTGCA
	ATCTCAGATTGTACTAACGGACGCCACTGCGGGTCCGAACAACATCCCGAGCATAAACTTCAGTGAGTTT
	AGTGCTTGGCCTACCACGATGGTGAATCCTAACGCCGTCGTTATTGTTCAACATACTGGTCTCAAGTTCG
	TATAA
	>MK012517.1:1-744 CRESS virus sp. isolate ctgi61, complete genome
	ATGCCTAAGCGTAGTCGTGAGGATGCCCCTGTTAAGGGTCCTAAGTTCGGTAAGAAGATGCGTACTAGCC
	CCGCTAAGTCAACGCATCGTGTTAAGCACGGTGAACTCAAGGGAGTGGATGTATTGCTGACTCAGACGGC
	AATCGTCGCTACCACGAACGACAGTTCGAACTCGGTTGTGCTGAATCTGGTGCCTTCAGGTGCCACTTCC
	TACAACCGCGTAGGCAAGAAGATCTACAATCAGTCTGTACGGCTGAAGGGCGTAGCCATTCATCAAGTGG
	GCGCTACGACCACTACATCCAACACACTCTATACGCCTTTGCGTATGGTGGTTGTGTGGGACAAGCAGCC
	TTCCTCGGGGGCTGTGCCTAACTGGGATGCTATCTTTGGATACACTCCCCAGAATGGAACGGAGGCATCT
	ACGGTCCTATCTCCACCTCGCTATGACAATATGGATCGTTTCACGGTCCTGCGTGACATCGAGCTGGAGC
	CTAAGTCCATCGCTACCCCCTTCGCTGGCGTGGGGGGTACTGAACTGGACGGCTACTTCTATGTACCATT
	TGATGAGTACATAAAGTTGAATGGGCGGGAAACTGTCTTCTCGGGACAGACTGCCGCTATGACCATCGCA
	GATGTGTCTACTGGCGCACTGTATGTGTACTTTCGTGCACTGGTCAATGCTGCGGGTACTAGCGTGTGGA
	CTGTCGACTCGTCGTCGGTCGCTCGCTTGCGCTATACGGATTAA
	>MK012514.1:1-855 CRESS virus sp. isolate ctda82, complete genome
	ATGTATGACTCAACGAAGACTAAGTATAAGAGATCTGCTTCTAAGTACGCCGGTCGCAAGACTGGCTCTA
	AGGCTCTGGTTAAGGCGAAGACTAGACCAGCTGAGCTCGATACTAAGGCAACTCCTCTTATGCGTAAGAT
	CGTTAAGGAGATCATTCAACGAGGAGAGGAGAAGAAGATCGGTCAGATCGTGGGCCAGCTCAGCTTATGC
	GCGTATAACACAGGCAACCCGTATACTTCGCAGAACATCCTGCCCATGACCCCGTACGCAGTATCGGGTA
	TGACCATCGCCCCTGGTACCAACCAGAACCAGAGAATCGGTAATCGTATTACCGTAGTTAAGGCCCGCCT
	TAAGGGTATCATGTGGCCTGTCCCATATGGTGCCAACAACGCGAACCCCGTTCCGCAAAACGTCAGGTGT
	TGGTTCTTCACCCCTAAGGCGTCGAACCTACTACCTAGTTCACTACCTTCTTTCCTGCAAGGAAGTAACG
	GTAACAGCAACTCCCCTCAGGGGGTTATCTTGGATCTGGTGCAACATGTGAACAGCGATGCATACAGATA
	CTTGGCCCACTATGATTTCAAAGTGGCGCCAGCAACCTACAGTGCAACGCCAGGTATCCCCTCTCAGTCG
	TGGTACTACGCTAACAACGACTACAAATGGAACTGCGAATTCGATATCGACATGACCAAGTTCTTCCCGA
	AGCATATCGACTTCAACGATAGCGACAACACCCCGTACTCCCGACTAGTATGTTGCTATTGGGAGGCAGT
	AGATGCAGATGGAGGAACCAGCAACATCACAGATACCACAGTCTATCTCCAGTATAATAACTACCTAACT
	TACACGGATGCTTAA
	>MK012512.1:878-2065 CRESS virus sp. isolate ctba54, complete genome
	ATGAAGGTCGACCCAAAGTATGTCAAACGAGCAGCAATATCCACCGCCAACTTTTACGGCAAGGCAAAGA
	GGGCTTACAAGGTCGGAAAGTCAATCGTCCGTTCATACGACAATGGAATTAAAATTGCTAAGGCTCTTAA
	GTCTAAATATCGCAAATTTACTCGTAAATCTCGTCCTAGTCATTACACAGGTTCTGTTGGCTCGCACAAT
	GACTGGTCCCAGTTGCCCAAGCGTACGTTTATAGTTGGATCAAAGAAAGCGCCCAAAGTTGAAGGTACGT
	ATCAGTTGGTTCACGGTAATGATTACATTGCTGAATCAGCCGGTACCGGTGTACAACACGTTGGACTTGG
	TATTTATTGTTTGAATAATAACCATCTTAGTGGTAGTACTCAATCTGGTCGTAACTTCTTTCTCAACTAT
	TGGGCTACAGATCCTTTTTTGCTCAATCCTTATTCGGTTCCTCCAACAGCTAATGCCATTTATACGACCG
	CATCAACAGTTCCAATTGATTCAGATAAGATTATTGTAAAGAGTGTGGAAAGTAAAGTTAATGTTATTAA
	CTTGTCGCCAACCGCTTTAAAGATTCGAATCTATTGGTTGTTGTGTAACAAAAATTCAGATGATGCGCCG
	ACTACAGCATGGACCGAAGTGTTGAGTGAACAGAAGTATCTCCAACCGAGTGCAGCTGTAGGTCCTACAG
	GAACTGTAACTGCGACTAACACTGTTGGGTATGAATCGAGTTCTTTGCATGGTGCTGAGTTGCCTCCTCA
	CTATTCAAAACGCTGGAAGACTATTCATAAGGATGTGTTTATGTTACAACCTGGTGATAACGAATCAATG
	ATTCGAACTTTTGTATATAACAAGACAATTACAAAACAACAATTGTCTGAATTTACTCAAGTTAACATCA
	AAGGTTGGACCTTGGTGCCACTAGTTGTGATTGAGGGTGCGTTAGTCGGACTTGCTGCTGATGGTGAAGT
	ATTTGGATCTACCAATGTAGATCGTGTTACTTATGCAAGAAGCAAGATTGGATATCTCCAAACAGACAAG
	ATTACCTTTGGGGCTGTTGGTACCAATCGTTATACAATCAGACGTAATGAAATTGGTTATGTTACCGGCA
	ATACAGCTAATGTTACTCAAATTGTGGATGCAGATGATTCAACAATTGATGCTACTCCTATGAATTAA
	>MK012508.1:1-1404 CRESS virus sp. isolate ctef39, complete genome
	ATGCCCCGAGTTGCCGCGGACGGACCCCAGCGGAGACCTATGGTCCGCGCCGCTGGCAGCACTAGACGTG
	CTGCAGCTCAAAAGGCTAAATCGGGCACGCTCCGGACAGTCAGTCAGACTGTCCCGGCGAAAAGGATTTC
	GCCCAAAGTCTACAGCTACTCAAACCCCGGACCAGTCGGCCGGTTCGGCCGCCTCGCCGGGCGTGCACTC
	GGCTCATACCTCGGGGGCCCCATGGGTGGCGCCCTCGGAGATAGCCTCGGAGGTATGGCACACTACATTG
	GGAAGGTCTTCGGCTCTGGCGACTACGTTACAAACGCTGACCGCGTCAAACAGAACGTACTCGTAAACGA
	CGCCCAAATCCCCCAATTCGGGTCCGGACCGAACACGGTCCACATCCGGCACCGAGAGTTCCTCGGAGAC
	ATCATCTCCTCGTCCACTCCCGGTGCCTTCAACGTTCAGCAGTTCCCACTGAACCCAGGCCAAAACTCCA
	CGTTCCCGTGGCTATCCAACGTGGTCGGAACCAACTTCCAGCAATACCGAATAAACGGTATGCTGTTCGA
	ATTCAGGACTATGAGCGCTGACGCGCTCAACAGCACCAACACTGCCCTAGGCAGCGTTGTCATGGCCACC
	GACTACGACTCAGCGGACTCTGCCTTCACTAACAAAGCTCAGATGGAGAACACCGAATTCGGGATCTCCT
	GTAAACCGTCCTGCTCCGCAGTCCATGCGATCGAGTGCGCTCGATCGCAGACGGCCGTGTCCGAACTATA
	CGTCCGGCCAGCAGCCGTCCCTGCAAACGCCGATATCCGGCTATATGACCTGGGCCAATTCTACATCGCC
	ACTGTCGGCATGCAAGCCGCCAGTGTCAATATCGGAGAGCTTTGGGTGACGTACGACATCACCTTCTTCA
	AAGCTATCCAACTGACCCCAGGACTATCGATAAGATCAGCTCACTACAAGCTCGCTCTCGGAAGTGTGGC
	AACCCTTCCGCTTACTCCAGTGTTGCCCGCTTCCTTCGACAACATACCACTATCGTTCCCTGCAGGTGGC
	CTGTCATTCTCATTCCCGGCCAACATACCGATAGGATCGGTATGGGTACTTATGGCTAACTACCAGACGA
	ACGCCGCCGGTGAAGCGGCAGCTACGTCCCAATCATCGTTCACACTAACAAACGGCCTAACCAGACTCAA
[truncated: 14,397 more rows]
