# Supplementary material for: Genetic Diversity and Characterization of Circular Replication (Rep)-Encoding Single-Stranded (CRESS) DNA Viruses
Source: Microbiol Spectr. 2022 Nov 8;10(6):e01057-22. doi: 10.1128/spectrum.01057-22 (PMC9769708; doi:10.1128/spectrum.01057-22)
Supplement: Supplemental file 8 — Data Set S21. Download spectrum.01057-22-s0008.xlsx, XLSX file, 0.8 MB [file spectrum.01057-22-s0008.xlsx]

## Sheet: ENc
Name	Length	CAI-1	CAI-2	%G+C	%G+C(1)	%G+C(2)	%G+C(3)	Nc
MH617229.1:c1647-796_CRESS_virus_sp._isolate_ctch186,_complete_genome	852	0.614	0.594	41.5	48.6	38	38	54.7
MK012495.1:832-1296_CRESS_virus_sp._isolate_ctga42,_complete_genome	465	0.574	0.588	36.6	40	31.6	38.1	51.9
MH649250.1:153-1187_CRESS_virus_sp._isolate_ctce004,_complete_genome	1035	0.546	0.624	48.7	55.9	40.3	49.9	57.9
MH649234.1:1-729_CRESS_virus_sp._isolate_ctca784,_complete_genome	729	0.64	0.596	36.1	44.4	31.3	32.5	46.1
MH649220.1:867-1334_CRESS_virus_sp._isolate_ctca003,_complete_genome	468	0.622	0.564	40	48.1	35.9	35.9	59
MH649103.1:902-1615_CRESS_virus_sp._isolate_ctfc890,_complete_genome	714	0.595	0.632	36.6	44.5	24.8	40.3	57.7
MH649007.1:1-729_CRESS_virus_sp._isolate_ctgf001,_complete_genome	729	0.533	0.644	49.2	53.1	40.3	54.3	54.4
MH648973.1:1-885_CRESS_virus_sp._isolate_ctbb773,_complete_genome	885	0.516	0.66	48.7	50.8	35.9	59.3	56.6
MH648923.1:c1639-851_CRESS_virus_sp._isolate_ctcj858,_complete_genome	789	0.577	0.589	38.5	44.5	32.7	38.4	50.6
MH212286.1:c2117-1272_CRESS_virus_sp._isolate_956,_complete_genome	846	0.609	0.52	41	48.2	43.6	31.2	46.6
MH617748.1:c2472-1261_CRESS_virus_sp._isolate_ctbg059,_complete_genome	1212	0.615	0.57	45.8	54	42.1	41.3	54
MH617726.1:1-702_CRESS_virus_sp._isolate_ctbh577,_complete_genome	702	0.606	0.584	37.3	46.6	29.1	36.3	61
MH617626.1:927-1529_CRESS_virus_sp._isolate_ctda666,_complete_genome	603	0.622	0.556	33	40.3	28.4	30.3	48.9
MH617593.1:c1631-771_CRESS_virus_sp._isolate_ctch189,_complete_genome	861	0.63	0.601	44.8	54.7	36.2	43.6	53.5
MH617582.1:1-654_CRESS_virus_sp._isolate_ctbc152,_complete_genome	654	0.649	0.585	45.6	53.2	43.6	39.9	52.9
MH617395.1:c1972-1037_CRESS_virus_sp._isolate_ctic46,_complete_genome	936	0.592	0.587	46	50	43.6	44.6	58.4
MH617294.1:1-822_CRESS_virus_sp._isolate_ctbf312,_complete_genome	822	0.584	0.639	39.5	44.5	29.9	44.2	50.1
MH617255.1:1-726_CRESS_virus_sp._isolate_ctcg155,_complete_genome	726	0.653	0.575	35.4	39.7	32.6	33.9	46.9
MH617242.1:1-771_CRESS_virus_sp._isolate_ctcd187,_complete_genome	771	0.668	0.541	36.1	45.5	34.2	28.4	48.9
MH617050.1:1-768_CRESS_virus_sp._isolate_ctce202,_complete_genome	768	0.648	0.59	40.4	49.6	35.2	36.3	54.6
MH617028.1:1-849_CRESS_virus_sp._isolate_ctci193,_complete_genome	849	0.548	0.635	44.2	43.1	40.6	48.8	56.5
MH616968.1:153-1187_CRESS_virus_sp._isolate_ctbd27,_complete_genome	1035	0.546	0.624	48.7	55.9	40.3	49.9	57.9
MH616936.1:937-1623_CRESS_virus_sp._isolate_ctdb133,_complete_genome	687	0.659	0.62	37.4	42.8	31	38.4	55.8
MH616847.1:c1508-672_CRESS_virus_sp._isolate_ctci237,_complete_genome	837	0.563	0.617	45.2	44.8	39.8	50.9	49.7
MH616741.1:1-627_CRESS_virus_sp._isolate_ctjf142,_complete_genome	627	0.651	0.577	27.8	38.3	22	23	40.2
MH552570.1:c1761-1207_CRESS_virus_sp._isolate_cthi67,_complete_genome	555	0.586	0.654	45.2	52.4	37.3	45.9	61
MH552566.1:1-1035_CRESS_virus_sp._isolate_ctch18,_complete_genome	1035	0.52	0.67	51	52.2	40	60.9	58.9
MH552563.1:894-1658_CRESS_virus_sp._isolate_ctch33,_complete_genome	765	0.591	0.655	47.2	48.6	42	51	50.8
KY487780.1:1-1023_Uncultured_virus_clone_CG109,_complete_genome	1023	0.484	0.63	52.2	55.7	39.6	61.3	47.4
KX259401.1:c2949-1519_Uncultured_virus_isolate_Wastewater_Circular_Virus_FL8_putative_capsid_and_putative_rep_protein_genes,_complete_cds	1431	0.709	0.553	35.6	48.8	36.3	21.6	40.7
KY487789.1:c2223-877_Uncultured_virus_clone_CG118,_complete_genome	1347	0.581	0.584	39.2	43	33.2	41.4	56.4
KY487794.1:291-1409_Uncultured_virus_clone_CG123,_complete_genome	1119	0.606	0.595	44.1	48	45	39.1	54.8
KJ547625.1:1137-2192_Sewage-associated_circular_DNA_virus-14_isolate_SaCV-14_NZ-BS4064-2012,_complete_genome	1056	0.571	0.629	52.2	62.8	38.4	55.4	48.1
MK570197.1:14-1147_Capybara_virus_35_cap1_1079,_complete_genome	1134	0.609	0.621	42.2	48.9	33.6	43.9	56.7
KX259443.1:1407-2654_Uncultured_virus_isolate_Wastewater_Circular_Virus_FL50_putative_capsid_and_putative_rep_protein_genes,_complete_cds	1248	0.682	0.569	38.8	50.2	39.2	26.9	41.9
KY487821.1:1172-2065_Uncultured_virus_clone_CG152,_complete_genome	894	0.668	0.553	38	45.3	37.6	31.2	51.6
KY487962.1:11-1480_Uncultured_virus_clone_CG68,_complete_genome	1470	0.435	0.77	56.9	56.9	39	74.9	39.6
KY487900.1:42-887_Uncultured_virus_clone_CG231,_complete_genome	846	0.626	0.483	31.2	37.6	34	22	31.1
KX259429.1:214-1446_Uncultured_virus_isolate_Wastewater_Circular_Virus_FL36_putative_rep_protein_and_putative_capsid_genes,_complete_cds	1233	0.514	0.717	48.5	53	31.9	60.6	50.3
NC_040354.1:301-1416_Sewage-associated_circular_DNA_virus-11_isolate_SaCV-11_NZ-BS3997-2012,_complete_genome	1116	0.624	0.581	43.6	50	42.2	38.7	52.3
NC_026273.1:1162-2220_Sewage-associated_circular_DNA_virus-28_isolate_SaCV-28_NZ-BS4064a-2012,_complete_genome	1059	0.56	0.619	51.7	60.3	39.1	55.5	46.1
KX259449.1:1-1179_Uncultured_virus_isolate_Wastewater_Circular_Virus_FL56_putative_rep_protein_and_putative_capsid_genes,_complete_cds	1179	0.624	0.612	40.5	41.5	42.7	37.2	47
MK433215.1:1-804_Blackfly_DNA_Virus_1_isolate_SF02_666,_complete_genome	804	0.668	0.582	35.2	40.7	34.3	30.6	49.1
KX259411.1:c2636-1233_Uncultured_virus_isolate_Wastewater_Circular_Virus_FL18_putative_capsid_and_putative_rep_protein_genes,_complete_cds	1404	0.477	0.62	60.4	65.8	50	65.4	48.7
KY487969.1:264-1430_Uncultured_virus_clone_CG75,_complete_genome	1167	0.511	0.584	54.3	60.7	46.8	55.5	51.6
NC_029623.1:222-1184_Lake_Sarah-associated_circular_virus-42_isolate_LSaCV-42-LSCO-2013,_complete_sequence	963	0.602	0.601	45.7	50.2	40.2	46.7	47.7
NC_040839.1:42-1121_Holcus_lanatus-associated_virus_isolate_NZG22_52,_complete_genome	1080	0.534	0.6	49.7	55.3	41.7	52.2	57.3
NC_027777.1:c2530-1682_Rat_associated_porprismacovirus_1_isolate_KS/11/0577,_complete_genome	849	0.425	0.604	51.4	48.4	41.3	64.3	44
MH500336.1:c758-6_Porcine_associated_porprismacovirus_isolate_17668x85_1335,_complete_genome	753	0.499	0.634	46.9	45.8	39	55.8	52.5
MH111142.1:c762-31_Porcine_associated_porprismacovirus_isolate_17499x85_503,_complete_genome	732	0.454	0.659	51	48.4	40.2	64.3	49.8
MH500298.1:c915-31_Porcine_associated_porprismacovirus_isolate_17489x75_2609,_complete_genome	885	0.517	0.617	44.3	41	39.7	52.2	53.8
MH500343.1:c915-31_Porcine_associated_porprismacovirus_isolate_17489x77_1806,_complete_genome	885	0.517	0.617	44.3	41	39.7	52.2	53.8
MH500343.1:1089-2261_Porcine_associated_porprismacovirus_isolate_17489x77_1806,_complete_genome	1173	0.698	0.518	41.8	53.7	40.4	31.2	36.1
MH111132.1:c764-33_Porcine_associated_porprismacovirus_isolate_17499x1_842,_complete_genome	732	0.462	0.596	48.2	48.8	39.8	56.1	49.6
MH111133.1:c762-31_Porcine_associated_porprismacovirus_isolate_17499x3_690,_complete_genome	732	0.448	0.655	51.2	48.8	40.2	64.8	53.5
MH500308.1:c837-31_Porcine_associated_porprismacovirus_isolate_17668x16_1620,_complete_genome	807	0.513	0.6	42.5	42.4	35.7	49.4	51.1
MH933796.1:c2048-1311_Smacovirus_sp._isolate_HuSCV-CMRHP10_capsid_protein_gene,_partial_cds;_and_replication_associated_protein_gene,_complete_cds	738	0.477	0.616	50	50.4	39.4	60.2	57.6
MH500307.1:c1125-82_Goat_associated_porprismacovirus_isolate_16915x9_1969,_complete_genome	1044	0.611	0.56	39.5	44.5	38.2	35.6	51.5
MH111128.1:c764-33_Porcine_associated_porprismacovirus_isolate_17489x67_1642,_complete_genome	732	0.456	0.663	50.8	46.7	40.6	65.2	51.6
KX838317.1:c2061-1273_Human_feces-associated_smacovirus_isolate_BWA1115,_complete_genome	789	0.497	0.622	47.8	47.9	39.9	55.5	50
MH500283.1:c806-39_Human_associated_porprismacovirus_isolate_16845x3_952,_complete_genome	768	0.465	0.622	49.1	52	35.5	59.8	43.7
MH500332.1:c793-41_Porcine_associated_porprismacovirus_isolate_17499x12_1370,_complete_genome	753	0.454	0.632	51.3	49	39.4	65.3	48
MH500315.1:c793-41_Porcine_associated_porprismacovirus_isolate_17489x91_2192,_complete_genome	753	0.469	0.58	48.7	47.4	40.6	58.2	46.6
KX838318.1:c2057-1239_Human_feces-associated_smacovirus_isolate_BWA7684,_complete_genome	819	0.47	0.58	51.2	53.1	42.9	57.5	49.4
KJ577814.1:c2374-1586_Porcine_stool-associated_circular_virus_7_isolate_EP3-C,_complete_genome	789	0.454	0.631	52.1	49.4	41.8	65	53.4
MH500289.1:c793-41_Porcine_associated_porprismacovirus_isolate_17499x31_375,_complete_genome	753	0.459	0.575	49.3	47.8	40.6	59.4	46.5
MH500305.1:c793-41_Human_associated_porprismacovirus_isolate_17488x45_1790,_complete_genome	753	0.457	0.596	49.3	47.4	39.8	60.6	44.9
KU043396.1:1763-2488_Macaca_mulatta_feces_associated_virus_10_isolate_cg3401,_complete_genome	726	0.46	0.583	49.2	47.9	40.9	58.7	46.7
KJ577815.1:c2571-1783_Porcine_stool-associated_circular_virus_7_isolate_EP3-D,_complete_genome	789	0.455	0.624	52.3	51.3	41.1	64.6	53
NC_024773.1:c2175-1387_Porcine_associated_porprismacovirus_7_isolate_EP2-A,_complete_genome	789	0.492	0.631	51.2	51.3	41.4	60.8	47.6
KJ577813.1:c2175-1387_Porcine_stool-associated_circular_virus_7_isolate_EP2-B,_complete_genome	789	0.491	0.632	51.2	51.3	41.4	60.8	47.2
MG522850.1:c2059-1271_Human_feces_smacovirus_3_isolate_SmaCV3_ETH_P15_2016,_complete_genome	789	0.514	0.64	47.8	47.1	39.9	56.3	51.6
MH500341.1:c819-34_Porcine_associated_porprismacovirus_isolate_17489x62_1633,_complete_genome	786	0.499	0.592	48.6	49.6	41.2	55	49.5
NC_039067.1:1-762_Camel_associated_porprismacovirus_4_isolate_DcSCV_c1358,_complete_genome	762	0.549	0.573	43.7	45.7	39.8	45.7	49.6
MH170060.2:c936-127_Porcine_serum_associated_circular_DNA_virus_5_isolate_8/RS/BR,_complete_genome	810	0.611	0.591	43.8	50	40.4	41.1	48.6
GQ351276.1:c2638-1823_Chimpanzee_stool_associated_circular_ssDNA_virus_isolate_GM488,_complete_genome	816	0.47	0.623	51.1	52.2	39.3	61.8	52.2
NC_039066.1:1-735_Camel_associated_porprismacovirus_3_isolate_DcSCV_c1345,_complete_genome	735	0.511	0.593	44.9	42.9	39.6	52.2	53.1
KU043448.1:498-1277_Unidentified_circular_ssDNA_virus_isolate_cg5862_Rep_gene,_complete_cds;_and_Cap_gene,_partial_cds	780	0.598	0.593	45.1	54.2	38.5	42.7	48.6
NC_039055.1:c923-3_Odonata-associated_circular_virus-21_isolate_OdasCV-21-US-1679SC3-12,_complete_genome	921	0.57	0.599	42.7	46.3	39.7	42	51.8
NC_026320.1:c2645-1887_Lemur_associated_porprismacovirus_1_isolate_SF5,_complete_genome	759	0.459	0.592	50.7	49.8	41.5	60.9	46.1
MH500309.1:c782-6_Porcine_associated_porprismacovirus_isolate_17489x66_1864,_complete_genome	777	0.547	0.62	44.5	50.2	36.3	47.1	52.1
NC_024775.1:c2467-1730_Porcine_associated_porprismacovirus_8_isolate_GP2,_complete_genome	738	0.451	0.616	50	48	40.2	61.8	49
MK570200.1:5-739_Capybara_associated_smacovirus_1_cap1_104,_complete_genome	735	0.555	0.585	41.1	44.5	37.1	41.6	41.6
KU203353.1:c2406-1978_Porcine_serum-associated_circular_virus_isolate_BR3,_complete_genome	429	0.518	0.674	46.2	46.9	36.4	55.2	48.8
MH500312.1:c832-11_Porcine_associated_porprismacovirus_isolate_17499x30_1079,_complete_genome	822	0.471	0.627	50.6	49.6	42	60.2	52.1
NC_039062.1:c2471-1722_Human_associated_huchismacovirus_2_isolate_France/8/2008/2444,_complete_genome	750	0.527	0.563	45.1	45.6	40	49.6	56.6
KP264967.1:c2460-1714_Human_smacovirus_1_isolate_France/12/2008/3454,_complete_genome	747	0.598	0.544	41.1	46.6	37.8	39	51.9
MH500317.1:c826-11_Porcine_associated_porprismacovirus_isolate_17668x37_2016,_complete_genome	816	0.483	0.599	47.5	47.4	40.8	54.4	51.4
MH500284.1:c826-11_Porcine_associated_porprismacovirus_isolate_17668x35_2540,_complete_genome	816	0.483	0.594	47.5	47.8	40.4	54.4	50
MH500302.1:c854-6_Porcine_associated_porprismacovirus_isolate_17668x44_3048,_complete_genome	849	0.445	0.634	51.7	47.7	43.5	64	52.3
KP233184.1:c2460-1714_Human_smacovirus_1_isolate_Virginia/1/2012/Mecklenburg/H19,_complete_genome	747	0.598	0.544	41.1	46.6	37.8	39	51.9
KP233187.1:c2477-1731_Human_smacovirus_1_isolate_Virginia/2/2012/Middlesex/I22,_complete_genome	747	0.582	0.548	42.3	47.4	38.2	41.4	55
MH500304.1:c886-62_Porcine_associated_porprismacovirus_isolate_17668x59_3324,_complete_genome	825	0.454	0.627	50.8	49.1	42.5	60.7	53.8
MH500285.1:c785-6_Porcine_associated_porprismacovirus_isolate_17668x59_3680,_complete_genome	780	0.516	0.605	45.9	50	36.5	51.2	52.9
KU043422.1:c2171-1395_Macaca_mulatta_feces_associated_virus_6_isolate_cg6965,_complete_genome	777	0.522	0.608	45.8	50.2	36.7	50.6	48.5
MH500349.1:1-816_Rat_associated_smacovirus_isolate_22084x8_1043,_complete_genome	816	0.596	0.571	46.8	53.7	42.6	44.1	49.6
KP233175.1:c2467-1718_Human_smacovirus_1_isolate_France/1/2008/2610,_complete_genome	750	0.544	0.562	44.4	45.6	39.6	48	55.7
KP264965.1:c2467-1718_Human_smacovirus_1_isolate_France/3/2008/2623,_complete_genome	750	0.538	0.569	44.9	46	40	48.8	55.7
KP233177.1:c2468-1719_Human_smacovirus_1_isolate_France/4/2009/4265,_complete_genome	750	0.546	0.554	45.3	47.6	40	48.4	55.9
LC386201.1:c2613-1804_Papio_cynocephalus_associated_smacovirus_ZM09-72_DNA,_complete_genome	810	0.565	0.569	42.7	48.5	38.9	40.7	51.8
KJ547633.1:432-1211_Sewage-associated_circular_DNA_virus-9_isolate_SaCV-9_NZ-BS3681-2012,_complete_genome	780	0.595	0.618	46.8	53.5	42.7	44.2	54.6
MH500314.1:c782-6_Porcine_associated_porprismacovirus_isolate_17668x64_1064,_complete_genome	777	0.537	0.585	44.4	51.4	35.9	45.9	52.2
MH500306.1:c921-31_Porcine_associated_porprismacovirus_isolate_17668x16_1510,_complete_genome	891	0.456	0.658	53.5	51.5	41.4	67.7	53.3
LC386204.1:c2766-1951_Papio_cynocephalus_associated_smacovirus_2/ZM09-71_DNA,_complete_genome	816	0.567	0.633	44.2	51.1	35.7	46	44.7
MH500290.1:c854-6_Porcine_associated_porprismacovirus_isolate_17499x31_361,_complete_genome	849	0.469	0.613	49.4	48.4	42	57.6	53
NC_039070.1:c2427-1591_Human_feces_smacovirus_2_strain_SmaCV2,_complete_genome	837	0.499	0.588	49	50.9	43	53	47.3
KP233192.1:c2274-1546_Gorilla_smacovirus_isolate_SF4,_complete_genome	729	0.429	0.682	53.5	49	40.3	71.2	49.6
KU043421.1:c2430-1654_Macaca_mulatta_feces_associated_virus_7_isolate_cg1341,_complete_genome	777	0.534	0.596	44.3	50.2	36.3	46.3	50.7
KP264969.1:c2460-1714_Human_smacovirus_1_isolate_France/6/2008/2871,_complete_genome	747	0.584	0.531	41.2	47	39.4	37.3	51.2
KP233176.1:c2465-1716_Human_smacovirus_1_isolate_France/8/2008/2449,_complete_genome	750	0.539	0.56	44.4	46.4	39.6	47.2	55.8
KP233176.1:372-1349_Human_smacovirus_1_isolate_France/8/2008/2449,_complete_genome	978	0.642	0.553	44.2	52.8	42.3	37.4	43.3
NC_039068.1:c2609-1740_Chimpanzee_associated_porprismacovirus_1_isolate_DP152,_complete_genome	870	0.484	0.558	52.6	55.9	47.2	54.8	54.3
NC_026252.1:c2460-1714_Human_smacovirus_1_isolate_France/12/2008/3454,_complete_genome	747	0.596	0.544	41.4	47	39.8	37.3	48.9
MH500342.1:c785-30_Porcine_associated_porprismacovirus_isolate_17489x95_4448,_complete_genome	756	0.435	0.664	54	51.2	40.9	69.8	47.4
MH500318.1:c845-6_Porcine_associated_porprismacovirus_isolate_17499x89_1156,_complete_genome	840	0.459	0.631	50.6	46.8	44.3	60.7	53.8
MH545524.1:c808-32_Fly_associated_circular_virus_3_isolate_Nevis_I1022-I77_E7,_complete_sequence	777	0.439	0.675	53.9	50.6	40.9	70.3	45.9
MH500294.1:c815-30_Porcine_associated_porprismacovirus_isolate_17668x69_223,_complete_genome	786	0.427	0.677	55.5	52.3	41.6	72.5	50
KP233186.1:c2459-1713_Human_smacovirus_1_isolate_Virginia/2/2012/Chesapeake/J23,_complete_genome	747	0.588	0.541	41	46.6	39.4	36.9	53
KP233183.1:c2452-1706_Human_smacovirus_1_isolate_Oregon/8/2011/Portland/D56,_complete_genome	747	0.59	0.535	41.4	47	39.8	37.3	50.8
MH500295.1:c865-32_Porcine_associated_porprismacovirus_isolate_17489x17_965,_complete_genome	834	0.459	0.66	52.5	51.1	39.9	66.5	47.9
KU043428.1:c2479-1436_Macaca_mulatta_feces_associated_virus_9_isolate_cg4629_cap_and_rep_genes,_complete_cds	1044	0.459	0.688	53.8	49.1	43.4	69	51.2
MH500323.1:c805-32_Porcine_associated_porprismacovirus_isolate_17668x74_900,_complete_genome	774	0.438	0.687	53.6	50.4	39.1	71.3	45.3
MH500293.1:c865-32_Porcine_associated_porprismacovirus_isolate_17499x77_1763,_complete_genome	834	0.457	0.659	53.6	52.2	40.3	68.3	48.6
NC_039061.1:c2460-1714_Human_associated_huchismacovirus_1_isolate_Oregon/6/2011/GottageGrove/5A1,_complete_genome	747	0.587	0.533	40.3	46.2	39	35.7	51.6
KP233188.1:c2452-1706_Human_smacovirus_1_isolate_Virginia/12/2011/Albemarle/G16,_complete_genome	747	0.589	0.544	41.5	46.6	39.8	38.2	50.5
NC_021204.1:c2442-1627_Porcine_associated_porprismacovirus_3_isolate_3L7,_complete_genome	816	0.455	0.652	51.1	47.8	42.3	63.2	51.3
NC_039057.1:1-786_Camel_associated_drosmacovirus_1,_complete_genome	786	0.463	0.652	49.7	49.2	37	63	46.7
KP233179.1:c2457-1711_Human_smacovirus_1_isolate_France/1/2009/3663,_complete_genome	747	0.578	0.55	41.6	43.8	40.6	40.6	48.9
MH617253.1:c2386-1577_Macaque_stool_associated_virus_12_isolate_ctbb70,_complete_genome	810	0.451	0.641	51.4	48.1	41.5	64.4	51.4
KC545228.1:c2442-1627_Porcine_stool-associated_circular_virus_3_isolate_4L13,_complete_genome	816	0.448	0.654	51.3	47.4	42.3	64.3	50.2
MH170061.2:c2233-1373_Porcine_associated_porprismacovirus_3_isolate_12/RS/BR,_complete_genome	861	0.464	0.582	48.7	48.4	41.5	56.1	49.1
MH500339.1:c797-42_Porcine_associated_porprismacovirus_isolate_17668x29_1951,_complete_genome	756	0.435	0.661	54.5	50.8	42.1	70.6	47
KP233185.1:c2452-1706_Human_smacovirus_1_isolate_Virginia/2/2012/Albemarle/5I17,_complete_genome	747	0.584	0.532	41.6	47.4	39.8	37.8	52.4
LC386202.1:c2537-1728_Chlorocebus_cynosuros_associated_smacovirus_6/ZM09-96_DNA,_complete_genome	810	0.539	0.583	42.8	45.6	38.9	44.1	56.2
GQ351277.1:c2639-1824_Chimpanzee_stool_associated_circular_ssDNA_virus_isolate_GM415,_complete_genome	816	0.473	0.615	50.6	52.2	39.3	60.3	50.1
NC_030125.1:c2468-1653_Bovine_faeces_associated_smacovirus_5_isolate_48_Fec9_cow,_complete_sequence	816	0.475	0.64	49.3	50.7	37.9	59.2	44
KP264964.1:c2473-1727_Human_smacovirus_1_isolate_France/2/2008/2548,_complete_genome	747	0.6	0.54	40.6	45.4	39.8	36.5	51.1
JX305998.1:1-714_Pig_stool_associated_circular_ssDNA_virus_isolate_FUJ1,_complete_genome	714	0.547	0.626	45.8	50.4	37	50	51.4
LC386200.1:c2617-1832_Chlorocebus_cynosuros_associated_smacovirus_ZM09-83_DNA,_complete_genome	786	0.553	0.559	42	43.5	40.5	42	45.7
GQ351275.1:c2589-1774_Chimpanzee_stool_associated_circular_ssDNA_virus_isolate_GM510,_complete_genome	816	0.459	0.612	51.8	51.8	40.4	63.2	50
MH500347.1:1-720_Porcine_associated_smacovirus_isolate_17489x34_3165,_complete_genome	720	0.626	0.577	44.9	50.4	39.6	44.6	40.2
MG846354.1:1-747_Chicken_associated_smacovirus_strain_RS/BR/2015/1R-1,_complete_genome	747	0.559	0.554	42.6	44.6	41	42.2	53.6
MK796235.1:c872-93_Lynx_rufus_smacovirus_2_isolate_LSF25_523,_complete_genome	780	0.464	0.674	50	46.9	38.8	64.2	53.2
MH111127.1:c764-33_Porcine_associated_porprismacovirus_isolate_17489x28_1796,_complete_genome	732	0.491	0.706	49.9	45.5	40.2	63.9	50.2
MG846353.1:1-747_Chicken_associated_smacovirus_strain_RS/BR/2015/1R-4,_complete_genome	747	0.549	0.543	43.5	45.4	39.8	45.4	59.4
MH111134.1:c764-33_Porcine_associated_porprismacovirus_isolate_17499x4_702,_complete_genome	732	0.45	0.718	51.6	45.9	39.8	69.3	50.4
NC_030122.1:c2712-1930_Sheep_faeces_associated_smacovirus_2_isolate_47_Fec60415_sheep,_complete_sequence	783	0.487	0.721	50.6	49	39.5	63.2	52.3
NC_017916.1:1-714_Pig_stool_associated_circular_ssDNA_virus_GER2011,_complete_genome	714	0.58	0.632	44.7	50.4	37.4	46.2	53.1
NC_040336.1:c827-6_Fly_associated_circular_virus_4_isolate_DR_I1035_D2,_complete_sequence	822	0.498	0.643	53.2	56.2	41.6	61.7	52.2
NC_039065.1:1-765_Camel_associated_porprismacovirus_2_isolate_DcSCV_c1072,_complete_genome	765	0.481	0.612	47.1	45.5	38	57.6	56.4
NC_039060.1:1-747_Chicken_associated_huchismacovirus_2,_complete_genome	747	0.551	0.541	43.4	45.4	39.8	45	58.9
MH500320.1:c832-29_Porcine_associated_porprismacovirus_isolate_17499x76_1345,_complete_genome	804	0.528	0.571	45.6	46.6	39.6	50.7	49.5
MH500333.1:c778-50_Porcine_associated_porprismacovirus_isolate_17499x64_3252,_complete_genome	729	0.457	0.623	52	49	40.7	66.3	49
KJ577818.1:c2140-1325_Porcine_stool-associated_circular_virus_2_isolate_TP3,_complete_genome	816	0.473	0.615	50	48.9	43	58.1	55.2
NC_039064.1:1-804_Camel_associated_porprismacovirus_1_isolate_DcSCV_c1378,_complete_genome	804	0.493	0.641	49.4	50	41.4	56.7	49.7
NC_021203.1:c2487-1705_Porcine_stool-associated_circular_virus_2_isolate_f,_complete_genome	783	0.484	0.654	49.7	48.3	41.4	59.4	53.2
NC_039058.1:1-798_Camel_associated_drosmacovirus_2,_complete_genome	798	0.406	0.69	52.9	49.6	35.3	73.7	42.7
NC_030119.1:c2755-2021_Bovine_faeces_associated_smacovirus_2_isolate_23_Fec30587_cow,_complete_sequence	735	0.477	0.693	49.9	46.9	40.8	62	49.8
NC_039063.1:c2459-1710_Human_associated_huchismacovirus_3_isolate_France/1/2009/3664,_complete_genome	750	0.551	0.545	43.6	45.6	40.8	44.4	45.1
NC_030128.1:c2645-1881_Bovine_faeces_associated_smacovirus_4_isolate_GP3_45917_cow,_complete_sequence	765	0.547	0.646	44.8	49.4	38	47.1	55.4
NC_030128.1:353-1408_Bovine_faeces_associated_smacovirus_4_isolate_GP3_45917_cow,_complete_sequence	1056	0.499	0.639	53.4	54.5	40.6	65.1	41.1
MH500310.1:c794-6_Porcine_associated_porprismacovirus_isolate_17668x8_1624,_complete_genome	789	0.457	0.601	51.8	51.3	41.1	63.1	45.3
MH500324.1:c778-50_Porcine_associated_porprismacovirus_isolate_17499x4_740,_complete_genome	729	0.455	0.605	51.6	49	40.3	65.4	47.1
MH617356.1:2256-2657_Circoviridae_sp._isolate_ctbb162,_complete_genome	402	0.635	0.576	42.3	44.8	44	38.1	60.7
MH618071.1:c1349-606_Circular_genetic_element_sp._isolate_ctbj190,_complete_sequence	744	0.622	0.59	38	46.4	33.9	33.9	49.9
MH617529.1:1-804_Circoviridae_sp._isolate_ctbb231,_complete_genome	804	0.57	0.616	44.9	45.5	42.2	47	61
MH617330.1:1921-2451_Circoviridae_sp._isolate_ctfh219,_complete_genome	531	0.627	0.59	43.1	49.7	40.1	39.5	57.5
MH500350.1:1-810_Porcine_associated_smacovirus_isolate_16915x5_577,_complete_genome	810	0.572	0.586	45.7	50.7	39.6	46.7	49.4
JF279961.1:48-1007_Barbel_circovirus_isolate_BaCV2,_complete_genome	960	0.559	0.62	49.4	54.4	43.1	50.6	58.4
NC_015399.1:48-1007_Barbel_circovirus,_complete_genome	960	0.557	0.614	49.2	55.3	42.8	49.4	59.9
NC_038392.1:28-951_Human_stool-associated_circular_virus_NG13,_complete_genome	924	0.614	0.62	43.4	46.8	39.6	43.8	53.6
EU056310.1:48-929_Cygnus_olor_circovirus_isolate_Sw4,_complete_genome	882	0.541	0.611	50.3	54.8	42.2	54.1	54.8
KP229363.1:72-953_Goose_circovirus_isolate_CF13001,_complete_genome	882	0.566	0.599	47.7	53.1	41.5	48.6	56
AF536936.1:73-954_Goose_circovirus_isolate_TW6/2001,_complete_genome	882	0.565	0.601	47.8	53.1	41.5	49	55.9
DQ192286.1:73-954_Goose_circovirus_strain_xs5,_complete_genome	882	0.555	0.599	48.1	53.1	41.5	49.7	56.2
KT207809.1:73-954_Goose_circovirus_isolate_TD254-2014,_complete_genome	882	0.548	0.605	49.1	52.7	42.9	51.7	59.3
DQ192279.1:72-953_Goose_circovirus_strain_yk2,_complete_genome	882	0.559	0.615	49	53.7	42.2	51	58
EU022374.1:33-926_Duck_circovirus_isolate_LY0701,_complete_genome	894	0.553	0.62	49.7	54	44.3	50.7	56.5
KP229372.1:72-953_Goose_circovirus_isolate_CJ14010,_complete_genome	882	0.565	0.601	47.8	53.1	41.5	49	55.6
KT808668.1:73-954_Goose_circovirus_isolate_G15,_complete_genome	882	0.537	0.625	49.8	53.7	41.8	53.7	58.4
JX241045.1:48-926_Duck_circovirus_isolate_GX1105,_complete_genome	879	0.553	0.62	48.9	53.6	43	50.2	57.8
KR491945.1:48-926_Muscovy_duck_circovirus_isolate_YN24-2013,_complete_genome	879	0.547	0.619	49.6	53.9	43.7	51.2	57.4
KF941314.1:33-926_Duck_circovirus_isolate_42-1,_complete_genome	894	0.554	0.623	49.3	53.4	44	50.7	56.6
GQ868757.1:48-926_Muscovy_duck_circovirus_isolate_FJ0701,_complete_genome	879	0.549	0.623	49.3	53.9	43.3	50.5	57.1
GQ423743.1:48-926_Muscovy_duck_circovirus_isolate_FJCL311,_complete_genome	879	0.55	0.621	49.3	53.9	43.3	50.5	57.1
GQ423744.1:48-926_Muscovy_duck_circovirus_isolate_FJFQ315,_complete_genome	879	0.548	0.624	49.4	53.9	43.3	50.9	58.3
KF941309.1:33-926_Duck_circovirus_isolate_9-1,_complete_genome	894	0.551	0.621	49.4	53.4	44.3	50.7	57.7
KF726087.1:48-926_Duck_circovirus_isolate_DuCV-Fujian-2011,_complete_genome	879	0.547	0.615	49.5	54.3	43.7	50.5	58.2
EU499310.1:48-926_Duck_circovirus_isolate_PT07,_complete_genome	879	0.547	0.619	49.3	53.9	43	50.9	58.8
JX241046.1:48-926_Duck_circovirus_isolate_GX1104,_complete_genome	879	0.553	0.621	48.9	53.6	43.3	49.8	57.7
KT808666.1:73-954_Goose_circovirus_isolate_G6,_complete_genome	882	0.552	0.613	49.1	53.7	41.8	51.7	58.1
AF536932.1:73-954_Goose_circovirus_isolate_TW2/2001,_complete_genome	882	0.566	0.601	48	53.4	41.2	49.3	58
FJ554673.1:48-926_Muscovy_duck_circovirus_isolate_WS-GD01,_complete_genome	879	0.549	0.617	49.1	53.9	43	50.5	57.1
AF536931.1:73-954_Goose_circovirus_isolate_TW1/2001,_complete_genome	882	0.561	0.6	48.1	53.4	41.5	49.3	56.9
KF941311.1:33-926_Duck_circovirus_isolate_29-1,_complete_genome	894	0.554	0.623	49.3	53.4	44	50.7	56.6
AF536940.1:73-954_Goose_circovirus_isolate_TW10/2001,_complete_genome	882	0.56	0.599	48	53.1	41.5	49.3	57.3
DQ192283.1:73-954_Goose_circovirus_strain_xs2,_complete_genome	882	0.544	0.602	48.9	53.1	41.8	51.7	57
EU344806.1:49-927_Duck_circovirus_strain_YS07,_complete_genome	879	0.534	0.647	51.1	54.9	42.7	55.6	59.4
MF278661.1:194-925_Circovirus_sp._isolate_BtCV-LJ22,_complete_genome	732	0.515	0.629	55.7	59.4	48	59.8	45.5
KT808653.1:49-930_Goose_circovirus_isolate_DG5,_complete_genome	882	0.521	0.643	51.7	54.8	42.5	57.8	55.9
DQ166836.1:48-926_Muscovy_duck_circovirus_isolate_TC2/2002,_complete_genome	879	0.546	0.628	49.8	54.6	43.3	51.5	54.4
KP229377.1:48-926_Duck_circovirus_isolate_CP12021,_complete_genome	879	0.553	0.621	49.3	54.3	43.3	50.2	55.2
HM162347.1:49-927_Duck_circovirus_isolate_DU093,_complete_genome	879	0.524	0.655	51.6	54.6	42.7	57.7	60.6
KP229368.1:49-927_Duck_circovirus_isolate_DB41-18,_complete_genome	879	0.533	0.653	50.9	53.9	42.7	56	61
KC460528.1:49-927_Duck_circovirus_isolate_LZ01/2011,_complete_genome	879	0.529	0.648	51.4	54.9	42.7	56.7	61
GU131342.1:48-926_Duck_circovirus_isolate_WF0803,_complete_genome	879	0.534	0.654	50.9	54.3	42.7	55.6	61
MN068354.1:49-927_Duck_circovirus_strain_ZZ170301,_complete_genome	879	0.531	0.655	51.3	54.6	43.3	56	61
KC851815.1:49-927_Duck_circovirus_isolate_D12-JW-047,_complete_genome	879	0.529	0.655	51.2	54.6	42.7	56.3	61
KC851820.1:49-927_Duck_circovirus_isolate_D12-KD-027,_complete_genome	879	0.536	0.653	51	54.6	42.7	55.6	61
KR869727.1:49-930_Goose_circovirus_isolate_2GK_replication_associated_protein_and_capsid_protein_genes,_complete_cds	882	0.551	0.622	49.5	53.7	42.2	52.7	53.3
KC851811.1:49-927_Duck_circovirus_isolate_D11-JW-024,_complete_genome	879	0.529	0.655	51.2	54.6	42.7	56.3	61
KT808657.1:49-930_Goose_circovirus_isolate_DG11,_complete_genome	882	0.543	0.603	49.8	53.7	42.2	53.4	55.4
HQ713495.1:51-995_Porcine_circovirus_2_strain_05-55004-7,_complete_genome	945	0.61	0.608	47.1	51.7	43.5	46	53.5
DQ915583.1:51-995_Porcine_circovirus_2_isolate_GRE-WB1,_complete_genome	945	0.602	0.607	47	51.4	43.2	46.3	53.8
DQ104420.1:51-995_Porcine_circovirus_2_isolate_QDC,_complete_genome	945	0.607	0.608	47.3	52.1	43.5	46.3	54
KX352445.1:51-995_Porcine_circovirus_2_strain_V2177/00,_complete_genome	945	0.615	0.619	47.3	52.4	43.5	46	54.6
LC004752.1:821-1765_Porcine_circovirus-2_genes_for_capsid_protein,_replication_protein,_complete_cds,_isolate:_MZ-7	945	0.608	0.608	47.2	52.1	43.8	45.7	54
HQ402903.1:51-995_Porcine_circovirus_2_strain_JF2,_complete_genome	945	0.603	0.619	47.6	52.1	43.5	47.3	56.3
MK347399.1:51-995_Porcine_circovirus_2_isolate_LY625123,_complete_genome	945	0.607	0.611	47.4	52.4	43.5	46.3	56
HQ202959.1:51-995_Porcine_circovirus_2_isolate_ML3,_complete_genome	945	0.609	0.607	47.3	52.1	43.5	46.3	53.7
KF742545.1:51-995_Porcine_circovirus_2_isolate_CQJJ12,_complete_genome	945	0.614	0.619	47.3	52.4	43.5	46	53.8
MK347380.1:51-995_Porcine_circovirus_2_isolate_YL2801,_complete_genome	945	0.607	0.611	47.4	52.4	43.5	46.3	56
FJ598044.1:1-945_Porcine_circovirus_2_strain_WuHan,_complete_genome	945	0.611	0.616	47.2	52.1	43.5	46	54.1
MK347405.1:51-995_Porcine_circovirus_2_isolate_CY29052,_complete_genome	945	0.607	0.611	47.4	52.4	43.5	46.3	56
LC004746.1:51-995_Porcine_circovirus-2_genes_for_replication_protein,_capsid_protein,_complete_cds,_isolate:_MZ-1	945	0.611	0.608	47.1	52.7	43.5	45.1	55.3
KC514972.1:51-995_Porcine_circovirus_2_isolate_JM2,_complete_genome	945	0.607	0.62	47.4	52.1	43.5	46.7	55.6
HQ202970.1:51-995_Porcine_circovirus_2_isolate_HL1,_complete_genome	945	0.612	0.616	47.3	52.4	43.5	46	53.3
KX161686.1:51-995_Porcine_circovirus_2_isolate_YIY1,_complete_genome	945	0.613	0.614	47.2	52.4	43.5	45.7	53.2
GU244506.1:51-995_Porcine_circovirus_2_strain_KU-1,_complete_genome	945	0.605	0.61	47.4	52.1	43.5	46.7	55.8
FJ233910.1:51-995_Porcine_circovirus_2_strain_SoPCV2R2,_complete_genome	945	0.611	0.608	47.1	51.7	43.5	46	54.3
EF524527.1:51-995_Porcine_circovirus_2_strain_BJ0503,_complete_genome	945	0.612	0.612	47.1	52.1	43.5	45.7	53.9
EU391637.1:51-995_Porcine_circovirus_2_isolate_Farm_X,_complete_genome	945	0.615	0.616	47.6	53	43.8	46	55
HQ113120.1:c440-1,c1767-1263_Porcine_circovirus_2_strain_Anhui01,_complete_genome	945	0.615	0.619	47.3	52.4	43.5	46	53.7
AY641542.1:51-995_Porcine_circovirus_2_strain_JH0401,_complete_genome	945	0.609	0.607	47.4	52.1	43.8	46.3	53.3
KC800636.1:51-995_Porcine_circovirus_2_strain_SXYIE-01,_complete_genome	945	0.624	0.613	47.1	52.4	43.5	45.4	53.5
FJ644558.1:51-995_Porcine_circovirus_2_isolate_DZ105,_complete_genome	945	0.611	0.605	47.4	52.4	43.8	46	53.5
KM880088.1:51-995_Porcine_circovirus-2_strain_GD015,_complete_genome	945	0.62	0.617	47.1	52.1	43.5	45.7	53.7
GU083582.1:51-995_Porcine_circovirus_2_isolate_PCV2A15,_complete_genome	945	0.606	0.618	47.8	52.1	43.5	47.9	53.1
AY180396.1:51-995_Porcine_circovius_type_2_strain_Pingtung-4,_complete_genome	945	0.594	0.607	47.7	52.1	43.8	47.3	56.1
JX099783.1:51-995_Porcine_circovirus_2_isolate_P624LB,_complete_genome	945	0.608	0.615	47.4	52.1	43.5	46.7	56.3
EU503033.1:51-995_Porcine_circovirus_2_strain_GaoYou0707,_complete_genome	945	0.609	0.618	47.5	52.1	43.5	47	54
MH465484.1:51-995_Porcine_circovirus_2_strain_GXGG1208,_complete_genome	945	0.619	0.612	47.1	52.4	43.5	45.4	54.5
EF619037.1:51-995_Porcine_circovirus_2_strain_GD,_complete_genome	945	0.606	0.606	47.3	52.1	43.8	46	53.1
DQ910866.1:51-995_Porcine_circovirus_2_strain_HSH1,_complete_genome	945	0.605	0.609	47.2	51.7	43.5	46.3	52.8
HQ395060.1:51-995_Porcine_circovirus_2_strain_10BJ-2,_complete_genome	945	0.607	0.621	47.4	52.1	43.5	46.7	55.7
MH617708.1:1-792_Circoviridae_sp._isolate_ctcb567,_complete_genome	792	0.711	0.534	34.1	43.2	37.9	21.2	40.8
MH616992.1:1-819_Circoviridae_sp._isolate_ctcf147,_complete_genome	819	0.583	0.594	39.9	44.7	34.4	40.7	58
MH617385.1:1081-1899_Circoviridae_sp._isolate_ctcb18,_complete_genome	819	0.593	0.545	39.2	42.1	38.5	37	48.6
NC_029596.1:66-941_Lake_Sarah-associated_circular_virus-16_isolate_LSaCV-16-LSMU-122865-13,_complete_sequence	876	0.608	0.539	39.8	45.5	39	34.9	57.3
KP153421.1:66-941_Lake_Sarah-associated_circular_virus-16_isolate_LSaCV-16-LSWA-2013,_complete_sequence	876	0.616	0.537	39.6	45.5	39	34.2	58.2
KP153423.1:66-941_Lake_Sarah-associated_circular_virus-16_isolate_LSaCV-16-LSGA-2013,_complete_sequence	876	0.686	0.555	37.8	45.2	37.7	30.5	52.9
KY487815.1:c2025-958_Uncultured_virus_clone_CG145,_complete_genome	1068	0.658	0.569	36	44.9	33.1	30.1	43.6
NC_029589.1:96-911_Lake_Sarah-associated_circular_virus-10_isolate_LSaCV-10-LSSO-2013,_complete_sequence	816	0.728	0.571	32.7	41.9	32.4	23.9	41.1
KY487782.1:c2248-1202_Uncultured_virus_clone_CG111,_complete_genome	1047	0.544	0.6	43.1	51.3	30.9	47	61
KY487959.1:736-1323_Uncultured_virus_clone_CG65,_complete_genome	588	0.513	0.593	45.1	53.1	32.1	50	49.5
KT732834.1:41-1195_Pacific_flying_fox_faeces_associated_circular_DNA_virus-15_isolate_Tbat_3598,_complete_genome	1155	0.609	0.605	40.3	48.6	31.9	40.5	54.1
KY487870.1:372-1520_Uncultured_virus_clone_CG201,_complete_genome	1149	0.593	0.645	39.8	45.7	30	43.6	56
KX246256.1:279-1136_Uncultured_virus_clone_AfaCV4,_complete_genome	858	0.588	0.588	43.1	50.7	35.3	43.4	59.5
NC_026260.1:23-1114_Sewage-associated_circular_DNA_virus-18_isolate_SaCV-18_NZ-BS3994-2012,_complete_genome	1092	0.549	0.646	44.2	45.6	33	54.1	61
NC_026274.1:41-1624_Sewage-associated_circular_DNA_virus-29_isolate_SaCV-29_NZ-BS4325-2012,_complete_genome	1584	0.656	0.61	41.2	50	38.3	35.4	51.1
KY487816.1:767-2230_Uncultured_virus_clone_CG146,_complete_genome	1464	0.395	0.734	66.3	67	48	83.8	35.9
NC_026269.1:c3148-1958_Sewage-associated_circular_DNA_virus-25_isolate_SaCV-25_NZ-BS4281-2012,_complete_genome	1191	0.479	0.66	58.9	59.9	48.9	68	48.8
KY487862.1:c1826-894_Uncultured_virus_clone_CG193,_complete_genome	933	0.575	0.591	40	45	34.4	40.5	52.2
KY487937.1:c1169-186_Uncultured_virus_clone_CG268,_complete_genome	984	0.475	0.653	48.8	51.2	34.1	61	53.6
KY312555.1:14-850_Circovirus_sp._isolate_yc-16,_complete_genome	837	0.628	0.552	41.7	48.7	42.7	33.7	54.3
MH617009.1:1-1149_Circoviridae_sp._isolate_ctga296,_complete_genome	1149	0.535	0.571	48.5	52	45.4	48	49.9
KY487851.1:c3171-2185_Uncultured_virus_clone_CG182,_complete_genome	987	0.565	0.611	47.9	55.6	41.9	46.2	55.9
KY487820.1:c1366-281_Uncultured_virus_clone_CG151,_complete_genome	1086	0.6	0.608	40.6	48.1	32	41.7	46
KY487952.1:1-546_Uncultured_virus_clone_CG283,_complete_genome	546	0.7	0.572	30	36.3	29.7	24.2	43.3
KY487988.1:289-1419_Uncultured_virus_clone_CG94,_complete_genome	1131	0.701	0.54	33.6	43	35.5	22.3	41.7
KY487984.1:258-1235_Uncultured_virus_clone_CG90,_complete_genome	978	0.54	0.59	52	61.3	44.5	50.3	48.7
KM874339.1:377-1615_Avon-Heathcote_Estuary_associated_circular_virus_15_isolate_AHEaCV-15-NZ-2957SG-2012,_complete_genome	1239	0.589	0.577	47.3	54.7	45	42.1	53.2
KX246264.1:913-1983_Uncultured_virus_clone_PcaCV2,_complete_genome	1071	0.506	0.654	52.2	57.1	40.3	59.1	56.6
LC406405.1:c1015-56_Feline_stool-associated_circular_virus_KU7_DNA,_complete_genome	960	0.435	0.669	60.1	60.6	46.2	73.4	48.1
LC406406.1:c1015-56_Feline_stool-associated_circular_virus_KU8_DNA,_complete_genome	960	0.435	0.666	59.8	60.3	45.9	73.1	48.3
NC_040321.1:c937-1,c2010-1937_Fly_associated_circular_virus_7_isolate_Barts_I1021_F10,_complete_sequence	1011	0.508	0.655	55.2	58.5	44.8	62.3	51.3
LC406404.1:c1015-56_Feline_stool-associated_circular_virus_KU9_DNA,_complete_genome	960	0.435	0.669	60.1	60.6	46.2	73.4	48.1
NC_040335.1:c952-1,c2103-2018_Fly_associated_circular_virus_6_isolate_GP_I1020-I75_F12,_complete_sequence	1038	0.416	0.726	61.7	60.7	42.5	81.8	42.4
KY487948.1:1202-2248_Uncultured_virus_clone_CG279,_complete_genome	1047	0.543	0.603	43.2	51.3	30.9	47.3	60.9
KY487792.1:c1637-285_Uncultured_virus_clone_CG121,_complete_genome	1353	0.41	0.673	62.1	63.6	46.8	75.8	39.5
KY487806.1:c2685-1396_Uncultured_virus_clone_CG135,_complete_genome	1290	0.666	0.573	37.2	46.7	32.8	32.1	50.5
MK570183.1:43-1176_Capybara_virus_21_cap1_506,_complete_genome	1134	0.623	0.623	42.1	50.5	33.3	42.3	55.4
KY487777.1:c1209-1_Uncultured_virus_clone_CG106,_complete_genome	1209	0.454	0.639	59.2	64	46.4	67.2	40.3
KY487807.1:284-1621_Uncultured_virus_clone_CG136,_complete_genome	1338	0.613	0.6	41.3	49.1	36.8	38.1	50.5
KY487916.1:c2606-1317_Uncultured_virus_clone_CG247,_complete_genome	1290	0.557	0.584	45.9	49.1	45.6	43	49.5
KY487929.1:c1143-565_Uncultured_virus_clone_CG260,_complete_genome	579	0.732	0.548	36.1	47.2	38.3	22.8	38.7
KY487909.1:c1551-133_Uncultured_virus_clone_CG240,_complete_genome	1419	0.7	0.557	35.4	48.2	35.7	22.4	42.4
KT732833.1:238-1518_Pacific_flying_fox_faeces_associated_circular_DNA_virus-14_isolate_Tbat_5606,_complete_genome	1281	0.627	0.596	39.1	46.8	32.6	37.9	52.6
NC_026280.1:c2434-1708,c1653-1223_Sewage-associated_circular_DNA_virus-35_isolate_SaCV-35_NZ-BS4050-2012,_complete_genome	1158	0.466	0.616	57.9	64.5	49	60.4	49.6
KY487795.1:c2596-1097_Uncultured_virus_clone_CG124,_complete_genome	1500	0.493	0.589	57.5	62.6	53.4	56.6	48.1
NC_026642.1:373-1611_Avon-Heathcote_Estuary_associated_circular_virus_15_isolate_AHEaCV-15-NZ-2320TU-2012,_complete_genome	1239	0.613	0.577	44.9	52.5	44.1	38	52.3
NC_029638.1:40-1068_Lake_Sarah-associated_circular_virus-47_isolate_LSaCV-47-LSCO-2013,_complete_sequence	1029	0.526	0.628	52.1	56.6	43.7	56	57.6
KX259453.1:c1164-1_Uncultured_virus_isolate_Wastewater_Circular_Virus_FL60_putative_rep_protein_and_putative_capsid_genes,_complete_cds	1164	0.606	0.603	39.8	48.5	30.7	40.2	51
MH649115.1:1-1041_Virus_sp._isolate_ctbh576,_complete_genome	1041	0.642	0.602	37.7	40.9	34	38	49.2
NC_026257.1:18-659_Sewage-associated_circular_DNA_virus-15_isolate_SaCV-15_NZ-BS3557-2012,_complete_genome	642	0.675	0.542	42.1	51.9	41.6	32.7	46.7
MH973766.2:43-936_Apis_mellifera_virus_12_isolate_CFH6_2802,_complete_genome	894	0.539	0.613	51	57	43	53	53.4
MH616698.1:1-567_Circoviridae_sp._isolate_ctbe233,_complete_genome	567	0.614	0.558	33.7	43.9	28.6	28.6	51.6
KY487836.1:c923-111_Uncultured_virus_clone_CG167,_complete_genome	813	0.56	0.59	46.1	52.4	42.8	43.2	49.9
MN428468.1:c1714-890_Chicken_circovirus_5_strain_CCV-5,_complete_genome	825	0.581	0.579	43.5	52.7	36	41.8	50.2
MH973753.2:43-936_Apis_mellifera_virus_8_isolate_BCFH18425NG,_complete_genome	894	0.545	0.622	50.8	56.7	42.6	53	53
KX246261.1:c1979-1056_Uncultured_virus_clone_PcaCV1,_complete_genome	924	0.493	0.681	54.8	56.5	42.2	65.6	51.8
MH649247.1:924-1628_Circoviridae_sp._isolate_ctej884,_complete_genome	705	0.558	0.588	39	46	28.5	42.6	52.3
NC_040527.1:20-904_Odonata-associated_circular_virus-19_isolate_OdasCV-19-US-1594LM1-12,_complete_genome	885	0.677	0.593	40.8	49.8	37.6	34.9	45.6
MH617207.1:1070-1585_Circoviridae_sp._isolate_ctba356,_complete_genome	516	0.586	0.581	40.1	42.4	36.6	41.3	60.2
MH617684.1:1-957_Circoviridae_sp._isolate_ctbj526,_complete_genome	957	0.589	0.582	42.8	45.8	37.9	44.8	52.3
MH616857.1:1-828_Circoviridae_sp._isolate_ctfc51,_complete_genome	828	0.655	0.559	36.2	38.4	40.2	30.1	50.3
MH649080.1:c1077-220_Circoviridae_sp._isolate_ctdc026,_complete_genome	858	0.704	0.561	34	43	32.2	26.9	44.4
MH617180.1:1096-1794_Circoviridae_sp._isolate_ctea564,_complete_genome	699	0.621	0.58	34.9	40.3	30	34.3	52.7
NC_026631.1:872-1678_Avon-Heathcote_Estuary_associated_circular_virus_29_isolate_AHEaCV-29-NZ-1590TU-2012,_complete_genome	807	0.624	0.531	35.8	42.8	35.3	29.4	45.1
KM874366.1:872-1678_Avon-Heathcote_Estuary_associated_circular_virus_29_isolate_AHEaCV-29-NZ-3425C1-2012,_complete_genome	807	0.646	0.524	34.8	42.4	35.3	26.8	42.8
KM874367.1:872-1678_Avon-Heathcote_Estuary_associated_circular_virus_29_isolate_AHEaCV-29-NZ-3425C3-2012,_complete_genome	807	0.634	0.543	35.7	40.9	36.1	30.1	43.7
MH616829.1:1-858_Circoviridae_sp._isolate_ctbf593,_complete_genome	858	0.574	0.622	43.7	45.1	39.5	46.5	51.2
MH617624.1:1052-1801_Circoviridae_sp._isolate_ctch548,_complete_genome	750	0.603	0.599	31.5	36.4	25.2	32.8	56.1
MH617493.1:2145-2702_Circoviridae_sp._isolate_ctch202,_complete_genome	558	0.603	0.517	39.2	49.5	36.6	31.7	54.1
MH617879.1:1-534_Circular_genetic_element_sp._isolate_ctcf181,_complete_sequence	534	0.581	0.589	47.6	53.9	42.1	46.6	61
MH649240.1:744-1328_Circoviridae_sp._isolate_ctbh017,_complete_genome	585	0.597	0.565	46.5	55.9	44.6	39	61
MH618098.1:c1351-443_Circular_genetic_element_sp._isolate_ctbe210,_complete_sequence	909	0.683	0.569	35.6	42.9	35.6	28.4	46.4
MH617288.1:1-675_Circoviridae_sp._isolate_ctdb236,_complete_genome	675	0.619	0.61	34.5	38.2	30.7	34.7	51
MH617419.1:1-627_Circoviridae_sp._isolate_ctbb230,_complete_genome	627	0.649	0.578	32.9	38.8	29.7	30.1	45.6
MH616966.1:901-1563_Circoviridae_sp._isolate_ctca217,_complete_genome	663	0.647	0.622	35.4	42.5	28.1	35.7	54.2
NC_027799.1:319-900_Sicyonia_brevirostris_associated_circular_virus_isolate_I0722,_complete_genome	582	0.579	0.645	38.1	44.3	28.4	41.8	53.9
MH616809.1:1-735_Circoviridae_sp._isolate_ctcj618,_complete_genome	735	0.625	0.618	37.6	44.9	32.7	35.1	53.5
MH617642.1:1-690_Circoviridae_sp._isolate_ctci339,_complete_genome	690	0.65	0.595	33.3	41.3	24.8	33.9	49.2
MH617266.1:958-1635_Circoviridae_sp._isolate_ctch345,_complete_genome	678	0.702	0.606	28.8	36.7	25.2	24.3	45.3
MH617463.1:1001-1642_Circoviridae_sp._isolate_ctbf195,_complete_genome	642	0.611	0.655	35	36.9	29	39.3	56.7
MH616879.1:1-720_Circoviridae_sp._isolate_ctcf655,_complete_genome	720	0.621	0.574	34.9	36.7	33.3	34.6	57.5
MH649016.1:1-642_Circoviridae_sp._isolate_ctgg837,_complete_genome	642	0.604	0.604	36.3	39.3	31.8	37.9	49.5
MH617583.1:725-1318_Circoviridae_sp._isolate_ctcc340,_complete_genome	594	0.625	0.598	41.4	48	35.4	40.9	58.1
MH648929.1:879-1502_Circoviridae_sp._isolate_ctfc919,_complete_genome	624	0.66	0.619	36.2	37	33.7	38	53.1
MH649163.1:1-657_Circoviridae_sp._isolate_ctbf869,_complete_genome	657	0.703	0.652	35.8	39.7	31.5	36.1	45.4
MH616774.1:1046-1654_Circoviridae_sp._isolate_ctca331,_complete_genome	609	0.642	0.591	37.8	40.9	36.5	36	54.6
MH617232.1:970-1647_Circoviridae_sp._isolate_ctbd222,_complete_genome	678	0.709	0.608	28	35	25.7	23.5	45
MH648964.1:966-1619_Circoviridae_sp._isolate_ctbb877,_complete_genome	654	0.595	0.61	34.3	43.1	23.4	36.2	60.6
MH617646.1:1-636_Circoviridae_sp._isolate_ctbe630,_complete_genome	636	0.582	0.625	39.9	42.9	34.4	42.5	57.3
MH649180.1:1-627_Circoviridae_sp._isolate_ctbe894,_complete_genome	627	0.586	0.588	36.7	42.1	31.1	36.8	50.4
NC_040783.1:c1798-758_Odonata-associated_circular_virus-10_isolate_OdasCV-10-US-1675LM1-12,_complete_genome	1041	0.553	0.626	45	47.8	35.7	51.3	61
KY312553.1:1-918_Circovirus_sp._isolate_yc-14,_complete_genome	918	0.61	0.589	45.3	49	42.5	44.4	54.8
KY487920.1:c966-112_Uncultured_virus_clone_CG251,_complete_genome	855	0.587	0.605	41.3	48.1	38.2	37.5	51.4
KX259402.1:132-986_Uncultured_virus_isolate_Wastewater_Circular_Virus_FL9_putative_rep_protein_and_hypothetical_capsid_protein_genes,_complete_cds	855	0.585	0.601	41.4	48.4	38.2	37.5	51.2
NC_026651.1:c1897-947_Avon-Heathcote_Estuary_associated_circular_virus_23_isolate_AHEaCV-23-NZ-2161TU-2012,_complete_genome	951	0.588	0.557	40.4	42.9	38.5	39.7	46.4
KY487883.1:61-900_Uncultured_virus_clone_CG214,_complete_genome	840	0.596	0.54	41.1	48.2	38.2	36.8	52.8
MH617024.1:879-1580_Circoviridae_sp._isolate_ctdc149,_complete_genome	702	0.583	0.611	41	48.7	34.2	40.2	57.5
NC_040523.1:884-1732_Odonata-associated_circular_virus-9_isolate_OdasCV-9-US-466DFS-12,_complete_genome	849	0.726	0.56	30.6	39.6	32.5	19.8	38.9
KY487926.1:80-580_Uncultured_virus_clone_CG257,_complete_genome	501	0.679	0.594	40.1	43.1	39.5	37.7	45.2
KY487844.1:c1556-903_Uncultured_virus_clone_CG175,_complete_genome	654	0.631	0.607	40.8	50.9	30.7	40.8	53.6
MH649260.1:726-1163_Circoviridae_sp._isolate_ctci007,_complete_genome	438	0.586	0.514	33.8	37	32.2	32.2	60.1
MH973749.1:1-828_Apis_mellifera_virus_6_isolate_BCFH18929NG,_complete_genome	828	0.677	0.542	29.8	34.1	32.6	22.8	39.2
NC_040353.1:24-929_Sewage-associated_circular_DNA_virus-10_isolate_SaCV-10_NZ-BS3946-2012,_complete_genome	906	0.529	0.649	48.3	52.3	38.7	54	59.1
MH617423.1:c1498-593_Circoviridae_sp._isolate_ctbi185,_complete_genome	906	0.524	0.662	47.8	49.7	36.4	57.3	54.5
KY487843.1:866-1744_Uncultured_virus_clone_CG174,_complete_genome	879	0.737	0.537	27.8	34.5	31.1	17.7	41.5
KY487856.1:c2299-1157_Uncultured_virus_clone_CG187,_complete_genome	1143	0.577	0.621	43	50.7	31.8	46.7	59.5
MH616898.1:953-1654_Circoviridae_sp._isolate_ctcd625,_complete_genome	702	0.686	0.586	33.3	41	30.8	28.2	45.3
MH616981.1:1-642_Circoviridae_sp._isolate_ctdc676,_complete_genome	642	0.671	0.56	28.3	35.5	24.8	24.8	42.7
MH622923.1:1-855_Circoviridae_sp._isolate_ctbb26,_complete_genome	855	0.545	0.614	45.8	51.2	39.3	47	57.6
MH649221.1:1-570_Circoviridae_sp._isolate_ctbd913,_complete_genome	570	0.634	0.613	33	39.5	26.3	33.2	45.8
MH617719.1:1-675_Circoviridae_sp._isolate_ctbd248,_complete_genome	675	0.624	0.609	35.4	41.3	29.8	35.1	50.7
MH649226.1:1-711_Circoviridae_sp._isolate_ctcd840,_complete_genome	711	0.68	0.589	35.9	42.2	35.4	30	48.8
MH649134.1:914-1567_Circoviridae_sp._isolate_ctbh844,_complete_genome	654	0.612	0.596	33.9	42.7	26.1	33	44.6
MH617091.1:915-1628_Circoviridae_sp._isolate_ctfa216,_complete_genome	714	0.618	0.597	35.9	41.2	29	37.4	51.7
MH616906.1:1013-1669_Circoviridae_sp._isolate_ctjd115,_complete_genome	657	0.642	0.571	35	42.9	29.7	32.4	56.5
MH617176.1:1-624_Circoviridae_sp._isolate_ctbd662,_complete_genome	624	0.712	0.626	34.8	38	31.2	35.1	47.5
MH617524.1:969-1661_Circoviridae_sp._isolate_ctbg334,_complete_genome	693	0.621	0.62	37.4	42.4	29.9	39.8	53.9
MH616920.1:790-1569_Circoviridae_sp._isolate_ctcf307,_complete_genome	780	0.633	0.616	36	43.1	30.8	34.2	51.8
MH617238.1:1-600_Circoviridae_sp._isolate_ctbc635,_complete_genome	600	0.627	0.606	38.8	42.5	35	39	56.8
MH617101.1:1003-1575_Circoviridae_sp._isolate_ctca234,_complete_genome	573	0.593	0.588	36.6	40.3	30.9	38.7	53.7
MH616909.1:876-1481_Circoviridae_sp._isolate_ctjb353,_complete_genome	606	0.67	0.61	34.7	34.7	32.7	36.6	45.3
MH616683.1:1-702_Circoviridae_sp._isolate_ctcg199,_complete_genome	702	0.675	0.594	37.3	44.4	35	32.5	48.5
MH616987.1:887-1501_Circoviridae_sp._isolate_ctjg633,_complete_genome	615	0.577	0.607	36.6	39	32.7	38	57.8
MH617002.1:1-705_Circoviridae_sp._isolate_ctbf209,_complete_genome	705	0.641	0.613	34.5	41.7	27.2	34.5	55.7
MH616951.1:958-1584_Circoviridae_sp._isolate_ctcj654,_complete_genome	627	0.563	0.599	37.2	40.2	31.6	39.7	47.9
MH616761.1:904-1446_Circoviridae_sp._isolate_ctdc241,_complete_genome	543	0.649	0.576	30.2	34.8	26	29.8	52.2
NC_026258.1:226-1029_Sewage-associated_circular_DNA_virus-16_isolate_SaCV-16_NZ-BS3759-2012,_complete_genome	804	0.577	0.575	47.9	55.6	44.8	43.3	57
MH617549.1:1-675_Circoviridae_sp._isolate_ctbb158,_complete_genome	675	0.661	0.57	28	33.8	25.8	24.4	43.9
MH617104.1:1-885_CRESS_virus_sp._isolate_ctjg364,_complete_genome	885	0.675	0.534	39.4	49.5	39.7	29.2	46.7
MK433233.1:c1998-1444,c1368-997_Blackfly_DNA_virus_19_isolate_SF02_380,_complete_genome	927	0.577	0.608	41.2	43.4	37.2	43	58.8
MH617525.1:1-687_Circoviridae_sp._isolate_ctfi776,_complete_genome	687	0.573	0.575	46.4	48	47.2	44.1	56.5
NC_023431.1:c829-1,c1960-1905_Dragonfly_larvae_associated_circular_virus-5_isolate_DflaCV-5_NZ-PG2-LG,_complete_genome	885	0.459	0.692	57.3	58.6	42.4	70.8	47.8
MK583727.1:c2048-1113_Wastewater_CRESS_DNA_virus_2_isolate_WCDV2_3A-4B-4G,_complete_genome	936	0.564	0.657	46.8	51	35.9	53.5	51.3
NC_027791.1:c52-1,c1635-866_Fiddler_Crab_associated_circular_virus_isolate_I0086a,_complete_genome	822	0.589	0.628	43.2	46.7	36.1	46.7	54
MH617144.1:1-681_Circoviridae_sp._isolate_ctbg453,_complete_genome	681	0.669	0.639	36.3	45.8	26.9	36.1	54.3
KY487774.1:72-1022_Uncultured_virus_clone_CG103,_complete_genome	951	0.6	0.549	40.5	49.2	37.5	34.7	54.2
MH617111.1:911-1471_Circoviridae_sp._isolate_ctbf164,_complete_genome	561	0.584	0.616	40.1	42.2	35.8	42.2	53.4
MH617455.1:1-651_Circoviridae_sp._isolate_ctha705,_complete_genome	651	0.597	0.6	37.5	40.1	35.5	36.9	55
MH649237.1:1-600_Circoviridae_sp._isolate_ctcb934,_complete_genome	600	0.659	0.589	32.3	34.5	31.5	31	45.1
MH617425.1:1-861_Circoviridae_sp._isolate_ctjg128,_complete_genome	861	0.619	0.579	46	51.2	45.3	41.5	61
MH617655.1:1-567_Circoviridae_sp._isolate_ctdc370,_complete_genome	567	0.593	0.623	34.6	38.6	29.1	36	52.4
MH649058.1:1-639_Circoviridae_sp._isolate_ctdb908,_complete_genome	639	0.65	0.589	34.6	39.9	31	32.9	46.3
MH616726.1:c2019-1078_Circoviridae_sp._isolate_ctbd266,_complete_genome	942	0.506	0.597	51.6	57	45.2	52.5	50.5
MH617415.1:1-912_Circoviridae_sp._isolate_ctbc039,_complete_genome	912	0.639	0.571	32.9	42.1	29.6	27	43.9
KY487858.1:c2018-1134_Uncultured_virus_clone_CG189,_complete_genome	885	0.431	0.715	58.2	55.9	42.4	76.3	54.4
NC_029614.1:c2202-1276_Lake_Sarah-associated_circular_virus-26_isolate_LSaCV-26-LSMU-2013,_complete_sequence	927	0.609	0.6	42.4	50.5	37.9	38.8	51.2
MH617391.1:1-945_Geminiviridae_sp._isolate_ctdc223,_complete_genome	945	0.548	0.633	45.6	51.7	38.1	47	45.9
MK570164.1:c2049-1105_Capybara_virus_2_cap1_255,_complete_genome	945	0.458	0.634	52.8	56.2	42.2	60	52.5
MK433223.1:1-924_Blackfly_DNA_Virus_9_isolate_SF02_881,_complete_genome	924	0.49	0.567	49.2	54.2	40.6	52.9	53.1
MK433230.1:1-1023_Blackfly_DNA_Virus_16_isolate_SF02_377,_complete_genome	1023	0.465	0.639	55.1	58.9	43.4	63	56.5
KY487857.1:c2326-1265_Uncultured_virus_clone_CG188,_complete_genome	1062	0.467	0.671	53	57.6	36.4	65	48
MH782432.1:c2527-1496_Gemycircularvirus_sp._isolate_C013782,_complete_genome	1032	0.745	0.584	33.6	43.3	33.4	24.1	38.2
MK679543.1:c1237-92_Crucivirus_sp._isolate_CRUV-MC1,_complete_genome	1146	0.596	0.598	38.8	46.3	34.6	35.6	53.4
KY487946.1:107-961_Uncultured_virus_clone_CG277,_complete_genome	855	0.563	0.634	46.1	52.6	36.8	48.8	59.7
KX388495.1:c3197-1767_Cruciviridae_sp._isolate_CRUV-16-B_genomic_sequence	1431	0.733	0.567	34.2	41.9	35.8	24.7	38.7
KY487967.1:c3225-2098_Uncultured_virus_clone_CG73,_complete_genome	1128	0.525	0.643	46.3	49.5	37.8	51.6	49.4
KX388502.1:c3333-2077_Cruciviridae_sp._isolate_CRUV-23-F_genomic_sequence	1257	0.614	0.559	40.7	47.7	38.7	35.6	51
MK679545.1:1904-3037_Crucivirus_sp._isolate_CRUV-MC3,_complete_genome	1134	0.668	0.515	37.7	51.3	37.3	24.3	44.1
KY487939.1:c1313-189_Uncultured_virus_clone_CG270,_complete_genome	1125	0.519	0.632	46.2	48.5	38.1	52	50.8
KX388498.1:1722-2765_Cruciviridae_sp._isolate_CRUV-19-B_genomic_sequence	1044	0.69	0.548	35.9	45.7	35.9	26.1	42.5
KX388500.1:1710-2753_UNVERIFIED:_Cruciviridae_sp._isolate_CRUV-21-B_genomic_sequence	1044	0.69	0.548	35.9	45.7	35.9	26.1	42.5
NC_029597.1:2101-3240_Lake_Sarah-associated_circular_virus-38_isolate_LSaCV-38-LSGA-2013,_complete_sequence	1140	0.597	0.635	43.1	50.3	36.1	42.9	52.7
KX388523.1:2051-3124_Cruciviridae_sp._isolate_CRUV-44-B_genomic_sequence	1074	0.706	0.573	31.5	44.1	27.7	22.6	44.3
KX259445.1:1-1269_Uncultured_virus_isolate_Wastewater_Circular_Virus_FL52_putative_rep_protein_and_putative_capsid_genes,_complete_cds	1269	0.633	0.636	40	42.6	38.1	39.2	49.5
KX388514.1:c2999-1629_Cruciviridae_sp._isolate_CRUV-35-B_genomic_sequence	1371	0.593	0.569	43.8	54.5	37.2	39.6	53.1
KX388497.1:c4363-3539_Cruciviridae_sp._isolate_CRUV-18-B_genomic_sequence	825	0.663	0.53	39.4	48.7	39.6	29.8	49.7
KX388505.1:c3067-1757_Cruciviridae_sp._isolate_CRUV-26-F_genomic_sequence	1311	0.63	0.584	37.2	47.8	32.5	31.4	51.7
KX388510.1:1596-2831_Cruciviridae_sp._isolate_CRUV-31-B_genomic_sequence	1236	0.76	0.549	25.7	36.7	28.6	11.9	33.5
KX388503.1:c3224-2070_Cruciviridae_sp._isolate_CRUV-24-F_genomic_sequence	1155	0.533	0.591	45.8	54	38.2	45.2	45.5
KY487917.1:495-1517_Uncultured_virus_clone_CG248,_complete_genome	1023	0.539	0.586	51.7	59.2	46	49.9	55.2
KX388509.1:c3051-2101_Cruciviridae_sp._isolate_CRUV-30-B_genomic_sequence	951	0.684	0.523	37.3	47	38.5	26.5	42.3
KX388504.1:c1311-1_Cruciviridae_sp._isolate_CRUV-25-B_genomic_sequence	1311	0.553	0.597	48.3	54	44.9	46	53.5
KX388507.1:1484-2695_Cruciviridae_sp._isolate_CRUV-28-F_genomic_sequence	1212	0.631	0.557	37.2	43.3	36.6	31.7	46.7
KY487919.1:480-1823_Uncultured_virus_clone_CG250,_complete_genome	1344	0.764	0.593	28.1	37.7	28.1	18.5	34.8
KX388513.1:c2999-1908_UNVERIFIED:_Cruciviridae_sp._isolate_CRUV-34-B_genomic_sequence	1092	0.551	0.575	43.3	51.9	35.4	42.6	51.9
MH616952.1:1-831_Circoviridae_sp._isolate_ctca036,_complete_genome	831	0.609	0.514	45.5	58.8	43.3	34.3	47.7
KX259415.1:c3046-1973_Uncultured_virus_isolate_Wastewater_Circular_Virus_FL22_putative_capsid_and_putative_rep_protein_genes,_complete_cds	1074	0.547	0.62	49.6	51.4	45.3	52.2	56.4
KX388496.1:c3630-2479_Cruciviridae_sp._isolate_CRUV-17-B_genomic_sequence	1152	0.667	0.573	30.7	37.8	28.9	25.5	41.6
KX388515.1:c2695-1325_Cruciviridae_sp._isolate_CRUV-36-B_genomic_sequence	1371	0.593	0.569	43.8	54.5	37.2	39.6	53.1
NC_027196.1:c3141-1792_CHIV14_isolate_1_putative_capsid_protein_(cap)_and_putative_replication_protein_(rep)_genes,_complete_cds	1350	0.625	0.562	39.6	49.8	34.7	34.4	49.1
KX388516.1:c3662-1917_Cruciviridae_sp._isolate_CRUV-37-F_genomic_sequence	1746	0.55	0.581	43.6	49	38.7	43.1	51.4
MK012487.1:2251-3423_Circoviridae_sp._isolate_ctca26,_complete_genome	1173	0.498	0.692	54.9	54.7	45.3	64.7	54.9
KX388529.1:2555-4003_UNVERIFIED:_Cruciviridae_sp._isolate_CRUV-50-F_genomic_sequence	1449	0.651	0.563	37.7	46.2	33.5	33.3	47.8
KX388494.1:c4139-3204_Cruciviridae_sp._isolate_CRUV-15-B_genomic_sequence	936	0.62	0.603	40.5	47.1	36.9	37.5	50.7
KX388528.1:1963-3411_Cruciviridae_sp._isolate_CRUV-49-B_genomic_sequence	1449	0.651	0.563	37.7	46.2	33.5	33.3	47.8
KX388527.1:1899-3170_Cruciviridae_sp._isolate_CRUV-48-B_genomic_sequence	1272	0.646	0.548	37.3	46	33.5	32.5	47.8
NC_040366.1:c1725-481_Fire_ant_associated_circular_virus_1_isolate_FL_I0178_C2,_complete_sequence	1245	0.641	0.612	38.2	48.9	32.3	33.3	52.2
KX388519.1:c2688-1426_Cruciviridae_sp._isolate_CRUV-40-B_genomic_sequence	1263	0.64	0.623	46.6	57.2	41.3	41.1	48.5
KX388520.1:c2697-1435_Cruciviridae_sp._isolate_CRUV-41-F_genomic_sequence	1263	0.639	0.617	46.6	58.2	41.1	40.6	48.8
KY487977.1:c3247-2126_Uncultured_virus_clone_CG83,_complete_genome	1122	0.532	0.723	57.1	64.2	43	64.2	48.4
NC_030131.1:1424-2659_Duck_faeces_associated_circular_DNA_virus_1_isolate_7_Fec4_duck,_complete_sequence	1236	0.588	0.613	44.9	51.7	35.4	47.6	59.9
KR528559.1:638-1069_Fiddler_Crab_associated_circular_virus_isolate_I0086b,_complete_genome	432	0.847	0.574	34.5	51.4	37.5	14.6	35.6
NC_026270.1:75-1334_Sewage-associated_circular_DNA_virus-26_isolate_SaCV-26_NZ-BS4339-2012,_complete_genome	1260	0.575	0.659	43.7	50.2	32.6	48.1	51.7
NC_030449.1:43-1065_Unidentified_circular_ssDNA_virus,_complete_genome	1023	0.49	0.669	51.2	55.1	34.9	63.6	53.4
LC386197.1:c2488-1751_Papio_cynocephalus_associated_smacovirus_ZM09-74_DNA,_complete_genome	738	0.493	0.672	48.6	48	38.6	59.3	51.7
MH111148.1:c764-33_Porcine_associated_porprismacovirus_isolate_17668x43_2798,_complete_genome	732	0.476	0.653	48.5	45.5	39.3	60.7	50
NC_040327.1:c2507-1814,c1741-1311_Alces_alces_faeces_associated_circular_virus_MP65,_complete_genome	1125	0.538	0.579	49.2	59.2	41.9	46.7	56.4
JX185429.1:c2208-1638,c1430-1042_Dragonfly-associated_circular_virus_2_isolate_FL2-5X-2010,_complete_genome	960	0.528	0.562	50.5	56.2	45.9	49.4	54.1
JX185428.1:c2175-1595,c1368-978_Dragonfly-associated_circular_virus_3_isolate_TO-DFS3B2-2010,_complete_genome	972	0.541	0.598	47.5	51.9	42.9	47.8	55.1
NC_023883.1:c2225-1230_Cyanoramphus_nest_associated_circular_X_DNA_virus,_complete_genome	996	0.543	0.594	49.5	53	43.1	52.4	56.1
LC386198.1:c2542-1733_Papio_cynocephalus_associated_smacovirus_ZM09-76_DNA,_complete_genome	810	0.499	0.641	47.2	47	39.3	55.2	52.5
MH500346.1:1-720_Porcine_associated_smacovirus_isolate_17499x39_1231,_complete_genome	720	0.588	0.618	46.9	50.4	38.8	51.7	52.7
LC386203.1:1659-2438_Papio_kindae_associated_smacovirus_1/ZM09-64_DNA,_complete_genome	780	0.629	0.586	45.9	56.2	40.8	40.8	45
LC386195.1:c2691-1837_Chlorocebus_cynosuros_associated_smacovirus_ZM09-86_DNA,_complete_genome	855	0.448	0.582	50.8	48.4	42.8	61.1	42.6
MG522852.1:c1018-182_Human_feces_smacovirus_2_isolate_SmaCV_ETH_P7_2016_replication_associated_protein_and_putative_capsid_protein_genes,_complete_cds	837	0.466	0.58	50.2	51.6	43	55.9	46.4
MH616866.1:c2294-1509_Macaque_stool_associated_virus_11_isolate_ctfe71,_complete_genome	786	0.509	0.595	44.1	45.4	36.6	50.4	45.6
MK796236.1:c872-18_Panthera_leo_smacovirus_1_isolate_Alion5_lot1_3,_complete_genome	855	0.545	0.629	42.9	43.9	37.5	47.4	47.3
NC_030123.1:c2623-1835_Bovine_faeces_associated_smacovirus_3_isolate_48_Fec5_cow,_complete_sequence	789	0.513	0.602	49	54.4	41.1	51.7	58.5
MN175615.1:c2484-1690_Avian_associated_porprismacovirus_isolate_BR_DF13,_complete_genome	795	0.448	0.642	53.7	50.6	43.8	66.8	47.2
KT600069.1:c2051-1248_Human_feces_smacovirus_3_strain_SmaCV3,_complete_genome	804	0.508	0.615	49.4	51.1	42.2	54.9	52.5
NC_035474.1:c2040-1237_Human_feces_smacovirus_3_isolate_P21,_complete_genome	804	0.495	0.593	49.1	51.5	41	54.9	53
MH782431.1:c2098-1304_Genomoviridae_sp._isolate_C025899,_complete_genome	795	0.494	0.643	47.2	47.2	36.2	58.1	52.9
KP264968.1:c2456-1707_Human_smacovirus_1_isolate_France/3/2009/4191,_complete_genome	750	0.542	0.528	44	46.4	40	45.6	51.5
NC_023887.1:1-732_Turkey_associated_porprismacovirus_1,_complete_genome	732	0.422	0.66	53.4	50.4	39.8	70.1	53.1
JX305991.1:1-714_Pig_stool_associated_circular_ssDNA_virus_isolate_HEN1,_complete_genome	714	0.557	0.635	45.5	50.4	37.4	48.7	51.8
KU058671.1:c2434-1835_Macaca_mulatta_feces_associated_virus_3_isolate_Masavirus,_complete_genome	600	0.576	0.551	50	66	46	38	57.6
KU043430.1:c2566-1700_Macaca_mulatta_feces_associated_virus_4_isolate_cg5878_cap_and_rep_genes,_complete_cds	867	0.428	0.623	52.8	50.2	42.2	66.1	48.1
KU043429.1:c2567-1701_Macaca_mulatta_feces_associated_virus_4_isolate_cg10375_cap_and_rep_genes,_complete_cds	867	0.424	0.624	53.1	50.2	42.6	66.4	47.6
LC386199.1:c2656-1874_Chlorocebus_cynosuros_associated_smacovirus_ZM09-95_DNA,_complete_genome	783	0.537	0.582	45.3	51.3	38.7	46	53.2
NC_030469.1:883-1689_Circovirus-like_genome_DCCV-13,_complete_genome	807	0.592	0.584	46.6	52.4	46.1	41.3	54.9
MH617295.1:1053-1940_Circoviridae_sp._isolate_ctbe120,_complete_genome	888	0.659	0.564	36.8	43.6	38.9	28	49.6
NC_026625.1:c2319-1525_Avon-Heathcote_Estuary_associated_circular_virus_3_isolate_AHEaCV-3-NZ-3030C2-2012,_complete_genome	795	0.523	0.572	51.2	63.8	43	46.8	50.2
KM874296.1:c2319-1525_Avon-Heathcote_Estuary_associated_circular_virus_3_isolate_AHEaCV-3-NZ-3030C3-2012,_complete_genome	795	0.52	0.572	51.4	63.8	43.4	47.2	49.7
KY487776.1:369-1184_Uncultured_virus_clone_CG105,_complete_genome	816	0.557	0.592	49.8	53.7	48.9	46.7	52.3
MK433229.1:1-858_Blackfly_DNA_Virus_15_isolate_SF02_403,_complete_genome	858	0.625	0.562	42.2	48.6	42.7	35.3	50.1
MH617081.1:1-861_Circoviridae_sp._isolate_ctjj492,_complete_genome	861	0.603	0.638	42.5	50.2	32.4	44.9	53
MH973763.1:1-978_Apis_mellifera_virus_10_isolate_INH2_2469,_complete_genome	978	0.584	0.613	43.9	47.2	38.7	45.7	50.9
NC_012664.1:c2651-1548_Eragrostis_curvula_streak_virus,_complete_genome	1104	0.556	0.603	47.6	54.9	41	46.7	56.5
KX259395.1:551-1882_Uncultured_virus_isolate_Wastewater_Circular_Virus_FL2_putative_rep_protein_and_putative_capsid_genes,_complete_cds	1332	0.64	0.612	38.7	49.1	30.2	36.9	53.2
KP153457.1:c2402-1653_Lake_Sarah-associated_circular_virus-30_isolate_LSaCV-30-LSGA-2013,_complete_sequence	750	0.548	0.582	51.6	62	45.6	47.2	53.1
MK570187.1:c2402-1557_Capybara_virus_25_cap1_1914,_complete_genome	846	0.579	0.582	47.5	53.5	43.3	45.7	55.7
MK032758.1:c2337-1786,c1699-1331_Geminiviridae_sp._isolate_ctdc217,_complete_genome	921	0.487	0.707	49.8	52.8	35.2	61.6	54.4
MK570173.1:c918-67_Capybara_virus_11_cap1_98,_complete_genome	852	0.588	0.613	41.7	49.3	37.3	38.4	47.3
NC_026264.1:36-851_Sewage-associated_circular_DNA_virus-21_isolate_SaCV-21_NZ-BS4169-2012,_complete_genome	816	0.471	0.716	56.5	58.5	37.9	73.2	43.9
NC_040308.1:388-1488_Sewage-associated_circular_DNA_virus-13_isolate_SaCV-13_NZ-BS4044-2012,_complete_genome	1101	0.517	0.65	49.1	47.4	42.5	57.5	52.1
KX388512.1:111-1676_Cruciviridae_sp._isolate_CRUV-33-F_genomic_sequence	1566	0.543	0.613	49.7	56.3	44.6	48.3	53.6
MH616754.1:1140-2213_Circoviridae_sp._isolate_ctbe208,_complete_genome	1074	0.653	0.562	45.2	52.2	45.5	37.7	52.6
MH617291.1:c1600-596_Circoviridae_sp._isolate_ctbf201,_complete_genome	1005	0.688	0.551	43.7	49.9	47.5	33.7	48.1
MH616956.1:1-753_Circoviridae_sp._isolate_ctce658,_complete_genome	753	0.655	0.549	38.2	48.6	36.7	29.5	45.9
MH648993.1:c2008-956_Circoviridae_sp._isolate_ctif620,_complete_genome	1053	0.65	0.586	41.9	53	36.5	36.2	47.7
MH616868.1:1-879_Circoviridae_sp._isolate_ctcj123,_complete_genome	879	0.603	0.591	48	54.3	43	46.8	51.4
NC_035209.1:13-903_Garrulus_glandarius_associated_circular_virus_1_strain_GgaCV-1/1,_complete_genome	891	0.603	0.579	45.2	51.5	42.8	41.4	56.6
MH616633.1:1158-2099_Circoviridae_sp._isolate_ctcd324,_complete_genome	942	0.628	0.559	46.5	55.1	45.9	38.5	60.3
KX246260.1:c978-166_Uncultured_virus_clone_SdaCV1,_complete_genome	813	0.613	0.571	40.7	45	36.9	40.2	52.3
MH649159.1:1239-2168_Geminiviridae_sp._isolate_ctbg496,_complete_genome	930	0.465	0.679	53.9	56.8	40.3	64.5	43.4
MH648930.1:1-903_Circoviridae_sp._isolate_ctbd497,_complete_genome	903	0.446	0.722	56.1	56.5	40.5	71.4	41.9
MH649150.1:1-708_Circoviridae_sp._isolate_ctba594,_complete_genome	708	0.697	0.569	31.4	40.3	29.7	24.2	49.5
KX259437.1:c2821-1757_Uncultured_virus_isolate_Wastewater_Circular_Virus_FL44_putative_capsid_and_putative_rep_protein_genes,_complete_cds	1065	0.613	0.598	40.2	43.4	37.2	40	51.5
MH617400.1:1-723_Circoviridae_sp._isolate_ctdb445,_complete_genome	723	0.646	0.629	34.2	42.3	27.4	32.8	54.5
MH617396.1:c2133-1393_Circoviridae_sp._isolate_cthb341,_complete_genome	741	0.617	0.592	35.2	45.7	26.3	33.6	51.9
MH616993.1:1526-2263_Circoviridae_sp._isolate_cthf329,_complete_genome	738	0.612	0.549	33.7	41.5	29.7	30.1	49.7
MH616937.1:c1865-1047_Circoviridae_sp._isolate_ctdc498,_complete_genome	819	0.656	0.653	39.2	45.4	33.3	38.8	59.2
NC_026649.1:c837-25_Avon-Heathcote_Estuary_associated_circular_virus_22_isolate_AHEaCV-22-NZ-2138TU-2012,_complete_genome	813	0.554	0.527	35.5	39.1	32.1	35.4	45.2
MH649147.1:1-717_Circoviridae_sp._isolate_ctci847,_complete_genome	717	0.579	0.59	33.5	39.3	25.9	35.1	45.5
MH648994.1:1258-1845_Circoviridae_sp._isolate_ctcj739,_complete_genome	588	0.576	0.621	36.9	41.8	28.1	40.8	51.1
MH617193.1:1059-1805_Circoviridae_sp._isolate_ctba554,_complete_genome	747	0.621	0.602	32	38.6	27.7	29.7	53.2
MH649219.1:807-1715_Circoviridae_sp._isolate_ctba029,_complete_genome	909	0.547	0.561	43.6	44.9	40.3	45.5	59.4
MH617749.1:908-1537_Circoviridae_sp._isolate_ctja241,_complete_genome	630	0.579	0.592	35.4	42.9	25.7	37.6	48.2
MH617233.1:797-1609_Circoviridae_sp._isolate_ctch191,_complete_genome	813	0.647	0.58	36.9	44.3	34.3	32.1	53.2
NC_026648.1:824-1170,1257-1725_Avon-Heathcote_Estuary_associated_circular_virus_21_isolate_AHEaCV-21-NZ-2050TU-2012,_complete_genome	816	0.582	0.582	46	51.8	43.4	42.6	53.9
KT732828.1:158-1108_Pacific_flying_fox_faeces_associated_circular_DNA_virus-11_isolate_Tbat_H_102636,_complete_genome	951	0.531	0.602	49.9	52.4	47.9	49.5	53.2
KC248424.1:c959-6_Diporeia_sp._associated_circular_virus_isolate_LM21832_replication-associated_protein_and_capsid_protein_genes,_complete_cds	954	0.752	0.572	28.8	38.4	30.5	17.6	39.3
KC248423.1:c971-15_Diporeia_sp._associated_circular_virus_isolate_LM3602_replication-associated_protein_and_capsid_protein_genes,_complete_cds	957	0.735	0.596	31.1	38.2	32.3	22.9	41
KY312556.1:1-801_Circovirus_sp._isolate_yc-17,_complete_genome	801	0.626	0.596	37.5	44.2	33	35.2	49.2
MH617320.1:1562-2551_Circoviridae_sp._isolate_ctbe142,_complete_genome	990	0.506	0.643	50.5	50.6	40.6	60.3	58.3
NC_029633.1:c2809-1931_Lake_Sarah-associated_circular_virus-45_isolate_LSaCV-45-LSCO-2013,_complete_sequence	879	0.482	0.654	51.5	54.3	41	59.4	54.3
MH617484.1:1-636_Circoviridae_sp._isolate_cteh543,_complete_genome	636	0.583	0.586	35.8	42.5	29.2	35.8	54.1
MH616918.1:c1861-1004_Circoviridae_sp._isolate_ctbi229,_complete_genome	858	0.614	0.592	43.8	56.3	38.1	37.1	57.5
KY487945.1:15-848_Uncultured_virus_clone_CG276,_complete_genome	834	0.518	0.566	44.5	48.9	37.1	47.5	61
KX246262.1:c2119-1241_Uncultured_virus_clone_PcaCV4,_complete_genome	879	0.566	0.626	42.8	46.1	36.9	45.4	55.2
MH616644.1:1-963_Circoviridae_sp._isolate_ctbc359,_complete_genome	963	0.558	0.591	42.2	47.4	37.1	42.1	53.3
MH617167.1:1336-2205_Circoviridae_sp._isolate_cthf128,_complete_genome	870	0.536	0.615	44.8	50	33.4	51	58.3
MH617383.1:1465-2049_Circoviridae_sp._isolate_ctda141,_complete_genome	585	0.653	0.624	38.1	45.1	32.8	36.4	53.8
MH617056.1:971-1699_Circoviridae_sp._isolate_ctce112,_complete_genome	729	0.631	0.512	36.6	46.9	32.9	30	45
NC_040721.1:c2274-1717,c1605-1249_Lolium_perenne-associated_virus_isolate_2-28-G,_complete_genome	915	0.506	0.603	43.3	47.2	35.7	46.9	48.5
KM510190.1:c2710-2294,c2248-1580_Bromus-associated_circular_DNA_virus_1_isolate_BasCV-1_NZ-NZG03_Wel-2012,_complete_genome	1086	0.456	0.662	54.9	57.5	42	65.2	51.8
NC_026241.1:c2710-2294,c2248-1580_Bromus-associated_circular_DNA_virus_1_isolate_BasCV-1_NZ-NZG01_Sef-2012,_complete_genome	1086	0.454	0.655	54.8	57.5	42	64.9	52.2
NC_026245.1:c2742-2327,c2290-1633_Bromus-associated_circular_DNA_virus_4_isolate_BasCV-4_FR38-38-Cam,_complete_genome	1074	0.478	0.687	51.3	52	39.7	62.3	54.6
KY302870.1:1-825_Circovirus_sp._strain_B04381/Srb/2014,_complete_genome	825	0.601	0.555	44.8	49.8	44.7	40	47.8
KY487899.1:1186-2094_Uncultured_virus_clone_CG230,_complete_genome	909	0.61	0.582	39.6	44.6	39.3	35	54.3
KY487890.1:1130-2026_Uncultured_virus_clone_CG221,_complete_genome	897	0.541	0.591	49.5	53.5	46.2	48.8	55.3
KY487932.1:1-1011_Uncultured_virus_clone_CG263,_complete_genome	1011	0.551	0.589	47	51.9	40.4	48.7	57.1
NC_029625.1:c2020-1178_Lake_Sarah-associated_circular_virus-48_isolate_LSaCV-48-LSCO-2013,_complete_sequence	843	0.519	0.598	46.5	48.8	41.3	49.5	54.8
KP153506.1:c2019-1177_Lake_Sarah-associated_circular_virus-48_isolate_LSaCV-48-LSMU-2013,_complete_sequence	843	0.519	0.598	46.5	48.8	41.3	49.5	54.8
NC_040525.1:c2022-1081_Odonata-associated_circular_virus-15_isolate_OdasCV-15-US-1640LM1-12,_complete_genome	942	0.612	0.609	39.2	44.6	34.7	38.2	50.2
MH617752.1:c1679-771_Circoviridae_sp._isolate_ctbj92,_complete_genome	909	0.582	0.573	46.2	56.4	38	44.2	56.5
MK679544.1:c1010-78_Crucivirus_sp._isolate_CRUV-MC2,_complete_genome	933	0.674	0.573	39.5	47.6	38.3	32.8	41.8
KX388521.1:2233-3306_Cruciviridae_sp._isolate_CRUV-42-B_genomic_sequence	1074	0.706	0.573	31.5	44.1	27.7	22.6	44.3
KX388524.1:2224-3297_Cruciviridae_sp._isolate_CRUV-45-F_genomic_sequence	1074	0.706	0.573	31.5	44.1	27.7	22.6	44.3
KX388525.1:2173-3246_Cruciviridae_sp._isolate_CRUV-46-B_genomic_sequence	1074	0.706	0.573	31.5	44.1	27.7	22.6	44.3
MH617061.1:c2023-1142_Circoviridae_sp._isolate_cthf217,_complete_genome	882	0.59	0.579	41.8	42.2	39.5	43.9	49.7
KX246255.1:c1048-98_Uncultured_virus_clone_AfaCV3,_complete_genome	951	0.659	0.559	34.6	40.7	33.1	30	44.1
KP153477.1:1131-1677,1-56_Lake_Sarah-associated_circular_virus-37_isolate_LSaCV-37-LSMU-2013,_complete_sequence	603	0.647	0.571	42.8	48.8	40.8	38.8	59
MH617236.1:835-1533_Circoviridae_sp._isolate_ctbb42,_complete_genome	699	0.676	0.559	28.2	37.8	24.5	22.3	39.5
MH617466.1:1-777_Circoviridae_sp._isolate_ctbc534,_complete_genome	777	0.621	0.684	39.4	40.5	36.7	40.9	50.5
MH973772.1:28-924_Apis_mellifera_virus_16_isolate_BFB18385,_complete_genome	897	0.538	0.543	50.9	60.5	44.8	47.5	55.8
MH973773.1:28-924_Apis_mellifera_virus_16_isolate_BNH4370NG,_complete_genome	897	0.542	0.543	50.5	60.9	44.1	46.5	55.1
NC_027787.1:165-692_Farfantepenaeus_duorarum_pink_shrimp_associated_circular_virus_isolate_I0066,_complete_genome	528	0.565	0.599	43.8	54	33	44.3	57.1
NC_029587.1:76-918_Lake_Sarah-associated_circular_virus-9_isolate_LSaCV-9-LSSO-2013,_complete_sequence	843	0.596	0.583	44.1	53.7	40.6	38.1	53.5
KX259397.1:c3142-2024_Uncultured_virus_isolate_Wastewater_Circular_Virus_FL4_putative_capsid_and_putative_rep_protein_genes,_complete_cds	1119	0.53	0.694	58.3	64.9	45	64.9	49.5
NC_020472.1:c2066-1191_Gastropod_associated_circular_ssDNA_virus_strain_chc,_complete_genome	876	0.502	0.64	52.5	57.5	42.5	57.5	61
NC_024483.1:26-916_McMurdo_Ice_Shelf_pond-associated_circular_DNA_virus-7_isolate_alg49-129,_complete_genome	891	0.555	0.61	46.6	51.2	38.7	49.8	55.9
MH617170.1:1-1029_Circoviridae_sp._isolate_ctig164,_complete_genome	1029	0.623	0.568	36.1	42.9	32.7	32.7	48.4
KP153435.1:1048-1632_Lake_Sarah-associated_circular_virus-20_isolate_LSaCV-20-LSWO-2013,_complete_sequence	585	0.579	0.609	49.7	60.5	38.5	50.3	57.7
NC_029622.1:1048-1632_Lake_Sarah-associated_circular_virus-20_isolate_LSaCV-20-LSMU-2013,_complete_sequence	585	0.577	0.611	49.6	60	38.5	50.3	57.3
NC_029637.1:13-882_Lake_Sarah-associated_circular_virus-23_isolate_LSaCV-23-LSMU-2013,_complete_sequence	870	0.579	0.562	44.6	51.7	39	43.1	55.8
MH616871.1:1-870_Circoviridae_sp._isolate_ctbj228,_complete_genome	870	0.568	0.601	49.7	57.6	43.8	47.6	61
MH616634.1:730-1599_Circoviridae_sp._isolate_ctbj232,_complete_genome	870	0.589	0.6	51.4	57.9	46.9	49.3	56.2
NC_029612.1:c2167-1088_Lake_Sarah-associated_circular_virus-11_isolate_LSaCV-11-LSMU-2013,_complete_sequence	1080	0.583	0.569	44.2	49.4	41.9	41.1	58.5
NC_027783.1:c2214-1114_Littorina_sp._associated_circular_virus_isolate_I0041,_complete_genome	1101	0.575	0.599	48.4	58.3	37.9	49	56.4
KT732818.1:c2131-1109_Pacific_flying_fox_faeces_associated_circular_DNA_virus-3_isolate_Tbat_38855,_complete_genome	1023	0.51	0.554	46.3	49.3	40.5	49.3	58.4
KY487863.1:777-2036_Uncultured_virus_clone_CG194,_complete_genome	1260	0.66	0.616	41.9	48.3	38.3	39	40.1
KY487884.1:17-1153_Uncultured_virus_clone_CG215,_complete_genome	1137	0.554	0.658	45	49.6	31.1	54.4	59.6
MH617479.1:c1600-1004_Circoviridae_sp._isolate_ctfb553,_complete_genome	597	0.665	0.56	34.5	37.2	35.2	31.2	43.6
MH617406.1:1146-1973_Circoviridae_sp._isolate_ctce509,_complete_genome	828	0.651	0.59	36.4	42	35.1	31.9	46.8
KX259419.1:535-1488_Uncultured_virus_isolate_Wastewater_Circular_Virus_FL26_putative_rep_protein_and_putative_capsid_genes,_complete_cds	954	0.588	0.583	43.1	50.3	39.9	39	47.9
KX388508.1:1812-2549_Cruciviridae_sp._isolate_CRUV-29-F_genomic_sequence	738	0.706	0.566	31.2	36.6	33.7	23.2	40.6
KP153436.1:1048-1632_Lake_Sarah-associated_circular_virus-20_isolate_LSaCV-20-LSGA-2013,_complete_sequence	585	0.578	0.608	49.4	60	38.5	49.7	58.6
KX246258.1:c871-11_Uncultured_virus_clone_AfaCV5,_complete_genome	861	0.58	0.679	44.5	50.2	35.5	47.7	56.9
MH616862.1:1218-2141_Circoviridae_sp._isolate_ctcf334,_complete_genome	924	0.603	0.578	48.7	53.9	47.4	44.8	57.6
NC_026630.1:974-1888_Avon-Heathcote_Estuary_associated_circular_virus_28_isolate_AHEaCV-28-NZ-2208TU-2012,_complete_genome	915	0.602	0.581	49.6	53.1	50.2	45.6	56.7
KM874362.1:974-1888_Avon-Heathcote_Estuary_associated_circular_virus_28_isolate_AHEaCV-28-NZ-3281C3-2012,_complete_genome	915	0.594	0.581	49.9	53.4	50.2	46.2	56.8
KM874364.1:974-1888_Avon-Heathcote_Estuary_associated_circular_virus_28_isolate_AHEaCV-28-NZ-2426SG-2012,_complete_genome	915	0.602	0.581	49.6	53.1	50.2	45.6	56.7
NC_040386.1:c816-1_Molossus_molossus_circovirus_4_isolate_MmoCV_MU_36925,_complete_genome	816	0.625	0.551	35.8	43.4	34.6	29.4	47.9
KY487987.1:1-966_Uncultured_virus_clone_CG93,_complete_genome	966	0.571	0.596	47.3	53.1	42.2	46.6	54.8
MH973774.2:60-941_Apis_mellifera_virus-5_isolate_BNH861,_complete_genome	882	0.586	0.618	43.4	47.6	37.1	45.6	53.8
KY487953.1:c1927-1022_Uncultured_virus_clone_CG284,_complete_genome	906	0.537	0.629	45.5	48.3	37.7	50.3	58.1
MH617536.1:1-552_Circoviridae_sp._isolate_ctif316,_complete_genome	552	0.715	0.583	30.6	41.3	27.2	23.4	51.7
MH617476.1:1-498_Virus_sp._isolate_ctei134,_complete_genome	498	0.565	0.629	40.8	44.6	31.9	45.8	56.2
KY487904.1:798-1886_Uncultured_virus_clone_CG235,_complete_genome	1089	0.445	0.727	60.5	59.5	43.5	78.5	39.3
KY487964.1:265-1353_Uncultured_virus_clone_CG70,_complete_genome	1089	0.445	0.727	60.5	59.5	43.5	78.5	39.3
MH616927.1:c1804-905_Circoviridae_sp._isolate_ctbf127,_complete_genome	900	0.64	0.564	37.2	43.3	34.7	33.7	50.3
MH649160.1:c2194-1340_Circoviridae_sp._isolate_ctcj428,_complete_genome	855	0.758	0.55	31.3	37.5	36.5	20	35.9
MH617763.1:1-834_Circoviridae_sp._isolate_ctcf358,_complete_genome	834	0.669	0.602	37.6	44.2	33.5	35.3	45.1
MK433221.1:1-882_Blackfly_DNA_Virus_7_isolate_SF02_462,_complete_genome	882	0.587	0.561	47.4	51.7	46.6	43.9	55.6
MK570170.1:17-901_Capybara_virus_8_cap1_36,_complete_genome	885	0.615	0.6	38.1	43.7	33.9	36.6	53.3
MH648821.1:1-735_Circular_genetic_element_sp._isolate_ctcj696,_complete_sequence	735	0.572	0.592	39.3	44.9	31.8	41.2	54.5
KY487885.1:3-926_Uncultured_virus_clone_CG216,_complete_genome	924	0.683	0.569	32.8	36	31.8	30.5	47.6
MH616709.1:1-897_Circoviridae_sp._isolate_ctdb248,_complete_genome	897	0.67	0.562	35.8	41.8	36.1	29.4	48.9
NC_029613.1:32-859_Lake_Sarah-associated_circular_virus-25_isolate_LSaCV-25-LSMU-2013,_complete_sequence	828	0.628	0.606	42.8	48.9	39.5	39.9	55.3
NC_026645.1:32-862_Avon-Heathcote_Estuary_associated_circular_virus_17_isolate_AHEaCV-17-NZ-2032CO-2012,_complete_genome	831	0.63	0.607	42.5	48.7	39.4	39.4	55.6
MK570198.1:143-994_Capybara_virus_36_cap1_42,_complete_genome	852	0.576	0.557	46.9	55.3	45.1	40.5	52.5
MK433217.1:1-852_Blackfly_DNA_Virus_3_isolate_SF02_402,_complete_genome	852	0.599	0.584	46.1	52.8	45.8	39.8	49.5
NC_029591.1:72-908_Lake_Sarah-associated_circular_virus-36_isolate_LSaCV-36-LSGA-2013,_complete_sequence	837	0.594	0.563	44.2	52.3	42.3	38	52.8
MH617907.1:1109-1804_Circular_genetic_element_sp._isolate_ctda572,_complete_sequence	696	0.621	0.623	35.6	41.8	28.4	36.6	54.4
MH617992.1:1-693_Circular_genetic_element_sp._isolate_ctbb351,_complete_sequence	693	0.688	0.555	35.4	47.2	33.8	25.1	52.1
NC_040782.1:c49-1,c2016-1127_Odonata-associated_circular_virus-16_isolate_OdasCV-16-US-1614LM1-12,_complete_genome	939	0.621	0.573	36.7	43.1	33.9	33.2	48.6
KY487814.1:525-1931_Uncultured_virus_clone_CG144,_complete_genome	1407	0.621	0.656	46.3	54.8	40.1	44.1	43.2
KX259473.1:1-819_Uncultured_virus_isolate_Wastewater_Microviridae_FL19_putative_replication_protein_VP4_and_putative_capsid_VP1_genes,_complete_cds	819	0.575	0.588	47.7	56.8	39.6	46.9	50.9
KX259470.1:1-828_Uncultured_virus_isolate_Wastewater_Microviridae_FL16_putative_replication_protein_VP4_and_putative_capsid_VP1_genes,_complete_cds	828	0.577	0.588	48.9	58.7	43.8	44.2	57
MH992164.1:1-876_Apis_mellifera_associated_microvirus_38_isolate_BeeCNH_SP_3574,_complete_genome	876	0.525	0.602	51.6	58.9	44.2	51.7	54.9
NC_035195.1:1-966_Giant_panda_circovirus_2_strain_gpci002,_complete_genome	966	0.524	0.566	49.4	58.1	40.4	49.7	49
MH649205.1:726-1901_Circoviridae_sp._isolate_ctch025,_complete_genome	1176	0.563	0.586	48.3	52	45.2	47.7	57
MK433220.1:1-900_Blackfly_DNA_Virus_6_isolate_SF01_308,_complete_genome	900	0.554	0.601	46.1	53.7	36.7	48	51.5
NC_027794.1:44-949_Mytilus_sp._clam_associated_circular_virus_isolate_I0169,_complete_genome	906	0.564	0.591	46.2	55.6	37.7	45.4	50.6
NC_025709.1:c2777-1596_Circoviridae_4_LDMD-2013,_complete_genome	1182	0.441	0.676	64.9	68.5	50.3	75.9	41.5
NC_026263.1:c1959-1090_Sewage-associated_circular_DNA_virus-20_isolate_SaCV-20_NZ-BS3900-2012,_complete_genome	870	0.592	0.621	45.2	53.1	38.3	44.1	58.4
NC_040351.1:1-999_Cattle_blood-associated_gemycircularvirus_strain_BGmv002,_complete_genome	999	0.697	0.618	34	40.8	33	28.2	39.4
KM874355.1:c1988-1104_Avon-Heathcote_Estuary_associated_circular_virus_25_isolate_AHEaCV-25-NZ-2942CO-2012,_complete_genome	885	0.531	0.639	45.5	49.5	38.3	48.8	51.2
NC_026654.1:c1988-1104_Avon-Heathcote_Estuary_associated_circular_virus_25_isolate_AHEaCV-25-NZ-1935SG-2012,_complete_genome	885	0.533	0.639	45.4	49.5	38.3	48.5	51.2
MH617209.1:1310-2347_Circoviridae_sp._isolate_ctcg183,_complete_genome	1038	0.634	0.544	45.8	55.5	44.8	37	50.8
MH616811.1:825-1691_Circoviridae_sp._isolate_ctcj238,_complete_genome	867	0.663	0.577	46.9	55	46.4	39.4	51.8
MH617491.1:729-1598_Circoviridae_sp._isolate_cteb216,_complete_genome	870	0.656	0.545	46.2	58.3	45.9	34.5	50.5
MH617004.1:1-933_Circoviridae_sp._isolate_ctbb339,_complete_genome	933	0.575	0.58	48.2	53.7	45.7	45.3	56.2
MH617569.1:837-1766_Circoviridae_sp._isolate_cthh320,_complete_genome	930	0.601	0.617	49.7	53.2	48.4	47.4	54
NC_040666.1:c43-1,c2029-1161_Odonata-associated_circular_virus-17_isolate_OdasCV-17-US-1619LM1-12,_complete_genome	912	0.604	0.608	41.8	50	33.6	41.8	55.4
MH617878.1:1-573_Circular_genetic_element_sp._isolate_ctjd383,_complete_sequence	573	0.633	0.575	38	40.8	39.3	34	55.9
MH368042.1:36-953_Black-headed_python_circovirus_1_strain_SDZ9/2017/USA,_complete_genome	918	0.608	0.598	44.9	48.4	41.2	45.1	55.1
MH552559.1:474-1331_CRESS_virus_sp._isolate_ctbj31,_complete_genome	858	0.586	0.588	45.3	52.1	39.5	44.4	55.1
MH552555.1:1-747_CRESS_virus_sp._isolate_ctdb55,_complete_genome	747	0.581	0.578	40	45.8	36.5	37.8	53.9
MH552533.1:1749-2546_CRESS_virus_sp._isolate_ctbb42,_complete_genome	798	0.596	0.579	45	44.7	46.2	44	57.5
MH552529.1:1-996_CRESS_virus_sp._isolate_ctcd46,_complete_genome	996	0.553	0.61	47.1	51.8	41	48.5	58.6
MH552524.1:294-1160_CRESS_virus_sp._isolate_ctci56,_complete_genome	867	0.605	0.605	44.1	45.3	42.6	44.3	58.4
MH552520.1:1370-2485_CRESS_virus_sp._isolate_ctbf44,_complete_genome	1116	0.56	0.648	47.1	51.6	39.2	50.5	53.8
MH552505.1:1-903_CRESS_virus_sp._isolate_ctbf541,_complete_genome	903	0.519	0.585	50.3	58.1	45.2	47.5	55.2
MH552493.1:c1294-269_CRESS_virus_sp._isolate_ctbc19,_complete_genome	1026	0.531	0.645	51.2	56.1	41.5	55.8	54.1
MH552491.1:c999-7_CRESS_virus_sp._isolate_ctcd20,_complete_genome	993	0.472	0.722	55.2	54.1	40.5	71	46.4
MH552490.1:947-1789_CRESS_virus_sp._isolate_ctce55,_complete_genome	843	0.624	0.59	46	52.7	44.5	40.9	52
MH552484.1:c2021-1170_CRESS_virus_sp._isolate_ctda70,_complete_genome	852	0.765	0.567	31.6	39.4	33.8	21.5	40.5
MH539649.1:57-1079_CRESS_virus_sp._isolate_ctcc25,_complete_genome	1023	0.601	0.587	42.6	46.3	44	37.5	51.4
MH510276.1:1-810_CRESS_virus_sp._isolate_ctdb97,_complete_genome	810	0.724	0.561	36.7	46.7	37	26.3	40.4
MH510272.1:1-696_CRESS_virus_sp._isolate_ctcf48,_complete_genome	696	0.671	0.575	29.7	37.5	24.6	27.2	42.6
MH111124.1:1-786_CRESS_virus_sp._isolate_17668x42_2317,_complete_genome	786	0.525	0.683	48.1	49.2	36.3	58.8	47.1
MH111123.1:1-810_CRESS_virus_sp._isolate_17668x41_1785,_complete_genome	810	0.589	0.604	45.6	52.6	38.9	45.2	48.7
MH111122.1:1-810_CRESS_virus_sp._isolate_17668x40_119,_complete_genome	810	0.589	0.604	45.6	52.6	38.9	45.2	48.7
MH111121.1:1-810_CRESS_virus_sp._isolate_17668x16_1710,_complete_genome	810	0.591	0.574	45.1	52.2	40	43	48.9
MH111120.1:1-783_CRESS_virus_sp._isolate_17499x69_528,_complete_genome	783	0.534	0.634	46.4	49.4	36.8	52.9	48.4
MH111119.1:1-810_CRESS_virus_sp._isolate_17499x44_1664,_complete_genome	810	0.607	0.577	44.2	50.4	40.7	41.5	46
MH111118.1:1-810_CRESS_virus_sp._isolate_17489x92_108,_complete_genome	810	0.547	0.63	47.3	51.1	38.9	51.9	45.9
MH111117.1:1-810_CRESS_virus_sp._isolate_17489x91_1994,_complete_genome	810	0.581	0.639	47.2	53	38.9	49.6	47.5
MH111116.1:1-810_CRESS_virus_sp._isolate_17489x90_2227,_complete_genome	810	0.608	0.6	44.3	50	40.4	42.6	49.5
MH111115.1:1-810_CRESS_virus_sp._isolate_17489x42_1860,_complete_genome	810	0.577	0.583	45.9	51.1	40	46.7	50.2
MH111114.1:1-813_CRESS_virus_sp._isolate_17489x27_1313,_complete_genome	813	0.606	0.566	45.8	51.3	43.9	42.1	47.1
MH111113.1:1-783_CRESS_virus_sp._isolate_17668x35_2527,_complete_genome	783	0.562	0.614	45	49.4	37.2	48.3	49.1
MH111112.1:1-810_CRESS_virus_sp._isolate_17499x82_2003,_complete_genome	810	0.617	0.589	44.3	52.2	40.4	40.4	50.5
MH111111.1:1-810_CRESS_virus_sp._isolate_17499x35_840,_complete_genome	810	0.62	0.574	43.5	50.7	40.7	38.9	45.1
MH111110.1:1-783_CRESS_virus_sp._isolate_17499x13_2121,_complete_genome	783	0.568	0.646	46	49.8	36.8	51.3	48.5
MH111109.1:1-810_CRESS_virus_sp._isolate_17489x67_1576,_complete_genome	810	0.622	0.582	43.3	50	39.6	40.4	45.2
MH111108.1:1-810_CRESS_virus_sp._isolate_17668x35_2859,_complete_genome	810	0.578	0.579	45.6	51.1	40	45.6	48.3
MH111107.1:1-807_CRESS_virus_sp._isolate_17668x34_1256,_complete_genome	807	0.599	0.575	44.7	48.3	43.1	42.8	49.3
MH111106.1:1-810_CRESS_virus_sp._isolate_17668x13_1136,_complete_genome	810	0.618	0.576	44.2	51.9	40.4	40.4	45
MH111105.1:1-783_CRESS_virus_sp._isolate_17499x90_813,_complete_genome	783	0.563	0.633	44.8	49	36.8	48.7	51.4
MH111104.1:1-921_CRESS_virus_sp._isolate_17499x9_1249,_complete_genome	921	0.596	0.555	46	50.5	43.3	44.3	52.1
MH111103.1:1-810_CRESS_virus_sp._isolate_17499x74_256,_complete_genome	810	0.591	0.573	45.6	51.5	40	45.2	45.2
MH111102.1:1-810_CRESS_virus_sp._isolate_17499x73_2253,_complete_genome	810	0.583	0.568	45.4	50.7	40.7	44.8	46.2
MH111101.1:1-714_CRESS_virus_sp._isolate_17499x72_565,_complete_genome	714	0.563	0.625	45.1	50.4	37	47.9	52.6
MH111100.1:1-810_CRESS_virus_sp._isolate_17499x65_70,_complete_genome	810	0.58	0.588	45.6	53	39.6	44.1	50.2
MH111099.1:1-810_CRESS_virus_sp._isolate_17499x51_1641,_complete_genome	810	0.65	0.577	41.4	48.1	39.3	36.7	45.2
MH111098.1:1-921_CRESS_virus_sp._isolate_17499x4_605,_complete_genome	921	0.596	0.552	45.9	50.5	43.3	44	52.5
MH111097.1:1-810_CRESS_virus_sp._isolate_17499x39_1081,_complete_genome	810	0.632	0.577	43.2	49.3	40.7	39.6	42.2
MH111096.1:1-786_CRESS_virus_sp._isolate_17499x35_933,_complete_genome	786	0.547	0.674	47.3	50	36.3	55.7	46.4
MH111095.1:1-810_CRESS_virus_sp._isolate_17499x12_1342,_complete_genome	810	0.55	0.6	46.7	53	38.9	48.1	50
MH111094.1:1-639_CRESS_virus_sp._isolate_17499x1_732,_complete_genome	639	0.569	0.618	48.4	48.8	45.5	50.7	53.5
MH111093.1:1-810_CRESS_virus_sp._isolate_17489x95_4127,_complete_genome	810	0.613	0.583	43.8	51.5	39.3	40.7	46.6
MH111092.1:1-918_CRESS_virus_sp._isolate_17489x95_4104,_complete_genome	918	0.575	0.567	47.3	51.3	43.5	47.1	52.3
MH111091.1:1-918_CRESS_virus_sp._isolate_17489x7_1380,_complete_genome	918	0.606	0.57	46.3	51.6	43.5	43.8	50.2
MH111090.1:1-810_CRESS_virus_sp._isolate_17489x57_911,_complete_genome	810	0.585	0.618	46.3	52.6	38.9	47.4	46.3
MH111089.1:1-810_CRESS_virus_sp._isolate_17489x29_2006,_complete_genome	810	0.584	0.585	45.2	50.4	39.6	45.6	49
MH111088.1:1-783_CRESS_virus_sp._isolate_17489x19_761,_complete_genome	783	0.552	0.625	45.2	48.7	36.4	50.6	45.5
MH111086.1:1-810_CRESS_virus_sp._isolate_17668x7_933,_complete_genome	810	0.604	0.581	44.6	50.7	40	43	47.8
MH111085.1:1-810_CRESS_virus_sp._isolate_17668x64_1158,_complete_genome	810	0.571	0.579	45.8	50.7	40	46.7	49.1
MH111084.1:1-786_CRESS_virus_sp._isolate_17668x41_1812,_complete_genome	786	0.582	0.617	44	49.2	36.6	46.2	47.3
MH111083.1:1-810_CRESS_virus_sp._isolate_17499x92_836,_complete_genome	810	0.61	0.601	44.7	50.4	39.6	44.1	46.5
MH111082.1:1-783_CRESS_virus_sp._isolate_17499x9_1430,_complete_genome	783	0.565	0.64	45.7	49.4	36.4	51.3	47.7
MH111081.1:1-810_CRESS_virus_sp._isolate_17499x63_1619,_complete_genome	810	0.577	0.588	45.7	53	39.6	44.4	49.9
MH111080.1:1-810_CRESS_virus_sp._isolate_17499x12_1512,_complete_genome	810	0.586	0.578	45.3	51.1	40	44.8	47.5
MH111079.1:1-786_CRESS_virus_sp._isolate_17489x95_4644,_complete_genome	786	0.556	0.68	47.1	49.6	36.3	55.3	46.5
MH111078.1:1-810_CRESS_virus_sp._isolate_17489x43_720,_complete_genome	810	0.579	0.58	45.8	50.7	41.1	45.6	50.3
MH111077.1:1-783_CRESS_virus_sp._isolate_17489x42_1741,_complete_genome	783	0.524	0.638	46.6	49	36.8	54	48.4
MH111076.1:1-783_CRESS_virus_sp._isolate_17489x29_1933,_complete_genome	783	0.576	0.636	43.9	47.5	36.8	47.5	48
MH111075.1:1-810_CRESS_virus_sp._isolate_17489x27_1630,_complete_genome	810	0.583	0.587	45.3	50.4	39.6	45.9	48.6
MH111074.1:1-810_CRESS_virus_sp._isolate_17489x12_563,_complete_genome	810	0.583	0.589	45.7	50.7	40	46.3	50.6
MK583728.1:41-871_Wastewater_CRESS_DNA_virus_3_isolate_WCDV3_1B-2C-6H,_complete_genome	831	0.627	0.627	39.1	44.4	34.3	38.6	50.7
MK583726.1:c2258-1356_Wastewater_CRESS_DNA_virus_1_isolate_WCDV1_2G-2H,_complete_genome	903	0.502	0.567	47.6	52.8	43.5	46.5	50.3
MK012525.1:c2312-1113_CRESS_virus_sp._isolate_ctcd50,_complete_genome	1200	0.486	0.622	53.2	56	45.8	57.8	48.6
MH649235.1:1176-1793_CRESS_virus_sp._isolate_ctbe756,_complete_genome	618	0.626	0.584	35.4	43.7	29.1	33.5	49.6
MH649214.1:1-975_CRESS_virus_sp._isolate_cthh024,_complete_genome	975	0.604	0.543	44.6	52.6	40.3	40.9	50.6
MH649191.1:1-690_CRESS_virus_sp._isolate_ctfa750,_complete_genome	690	0.654	0.614	33.8	37.8	32.2	31.3	53.5
MH649188.1:1077-1868_CRESS_virus_sp._isolate_ctbb692,_complete_genome	792	0.633	0.569	38.1	43.6	38.3	32.6	51.9
MH649177.1:1-696_CRESS_virus_sp._isolate_ctgd754,_complete_genome	696	0.698	0.589	31.5	41.4	26.3	26.7	48.7
MH649166.1:799-1647_CRESS_virus_sp._isolate_cteh799,_complete_genome	849	0.575	0.632	46.8	48.8	43.1	48.4	56.3
MH649066.1:1092-1748_CRESS_virus_sp._isolate_ctgd779,_complete_genome	657	0.687	0.633	31.7	42.9	23.3	28.8	48.8
MH649044.1:1308-2225_CRESS_virus_sp._isolate_ctbc483,_complete_genome	918	0.557	0.574	41.2	44.1	36.6	42.8	57.8
MH617764.1:930-1502_CRESS_virus_sp._isolate_ctgb675,_complete_genome	573	0.678	0.627	29	34.6	24.1	28.3	45
MH617714.1:1-564_CRESS_virus_sp._isolate_ctcc233,_complete_genome	564	0.607	0.554	33.7	38.8	29.8	32.4	51.1
MH617693.1:841-1749_CRESS_virus_sp._isolate_ctbh129,_complete_genome	909	0.712	0.595	36.4	43.9	32.7	32.7	44.9
MH617676.1:864-1724_CRESS_virus_sp._isolate_ctba140,_complete_genome	861	0.644	0.495	33.8	40.4	36.2	24.7	39.4
MH617637.1:1-618_CRESS_virus_sp._isolate_ctbi201,_complete_genome	618	0.638	0.64	31.2	39.8	18	35.9	51.2
MH617636.1:1083-1898_CRESS_virus_sp._isolate_ctbe259,_complete_genome	816	0.633	0.574	37.5	43	32.7	36.8	46
MH617604.1:1236-1886_CRESS_virus_sp._isolate_ctci257,_complete_genome	651	0.675	0.616	34.6	44.7	28.1	30.9	49.1
MH617566.1:1095-1757_CRESS_virus_sp._isolate_ctjd190,_complete_genome	663	0.678	0.615	34.2	43.9	28.5	30.3	49.2
MH617542.1:1466-3142_CRESS_virus_sp._isolate_ctbj26,_complete_genome	1677	0.783	0.578	38.4	53	39.4	22.9	34.2
MH617518.1:1-726_CRESS_virus_sp._isolate_ctja209,_complete_genome	726	0.606	0.557	41.5	49.2	37.6	37.6	53.3
MH617483.1:862-1638_CRESS_virus_sp._isolate_ctdc218,_complete_genome	777	0.581	0.551	34.4	36.3	31.7	35.1	55.3
MH617394.1:1139-1744_CRESS_virus_sp._isolate_ctic167,_complete_genome	606	0.629	0.623	38.3	49.5	30.7	34.7	56
MH617368.1:1159-1869_CRESS_virus_sp._isolate_ctcc547,_complete_genome	711	0.648	0.563	36.3	36.7	37.6	34.6	51.3
MH617248.1:1164-1712_CRESS_virus_sp._isolate_ctbf188,_complete_genome	549	0.694	0.639	38.4	50.3	31.1	33.9	53
MH617244.1:1-546_CRESS_virus_sp._isolate_ctda219,_complete_genome	546	0.524	0.55	42.7	48.4	35.7	44	60.3
MH617151.1:1-711_CRESS_virus_sp._isolate_ctbd159,_complete_genome	711	0.662	0.589	33.9	37.1	32.1	32.5	50.5
MH617059.1:1086-1880_CRESS_virus_sp._isolate_ctch256,_complete_genome	795	0.685	0.565	34	44.5	29.4	27.9	49.1
MH617042.1:997-1731_CRESS_virus_sp._isolate_ctcf194,_complete_genome	735	0.678	0.571	31.2	40	27.8	25.7	37.5
MH616957.1:1-927_CRESS_virus_sp._isolate_ctbj155,_complete_genome	927	0.524	0.63	51.7	55.7	42.1	57.3	59.3
MH616903.1:1-510_CRESS_virus_sp._isolate_ctbd526,_complete_genome	510	0.629	0.588	37.5	47.1	28.2	37.1	56.9
MH616805.1:1-570_CRESS_virus_sp._isolate_ctcb127,_complete_genome	570	0.578	0.564	35.1	37.9	28.4	38.9	54
MH616723.1:983-1543_CRESS_virus_sp._isolate_ctbf240,_complete_genome	561	0.616	0.614	41.9	52.4	32.6	40.6	56
MH616707.1:903-1544_CRESS_virus_sp._isolate_ctbi232,_complete_genome	642	0.649	0.616	35.7	40.2	31.8	35	57.5
MH616691.1:1124-1834_CRESS_virus_sp._isolate_ctch560,_complete_genome	711	0.632	0.584	37.4	39.7	36.7	35.9	49.2
MH616651.1:851-1684_CRESS_virus_sp._isolate_ctda147,_complete_genome	834	0.665	0.598	36.6	42.8	32.7	34.2	46.2
MT067622.1:c1751-1245_Lactuca_sativa_Unclassified_CRESS_virus_isolate_pt151-unl-7,_complete_genome	507	0.577	0.616	49.3	58	39.6	50.3	42
MT067618.1:2172-2750_Forsythia_suspensab_Unclassified_CRESS_virus_isolate_pt110-unl-1,_complete_genome	579	0.55	0.627	46.1	43.5	42.5	52.3	58.7
MN582111.1:1-918_CRESS_virus_sp._ctWOo3,_complete_genome	918	0.625	0.548	34.2	39.9	30.7	32	51
MN582110.1:22-846_CRESS_virus_sp._ct0Vt4,_complete_genome	825	0.536	0.597	48.6	53.1	44	48.7	45.5
MN582106.1:c2007-1090_CRESS_virus_sp._ct6pe1,_complete_genome	918	0.591	0.579	45.2	58.5	37.3	39.9	46.7
MN582100.1:1-849_CRESS_virus_sp._ctYls24,_complete_genome	849	0.741	0.544	33.9	43.1	38.5	20.1	35.3
MN582096.1:c4930-3974_CRESS_virus_sp._ctin15,_complete_genome	957	0.701	0.592	36.2	48	33.5	27	47.4
MN582095.1:1-840_CRESS_virus_sp._ctrF513,_complete_genome	840	0.687	0.504	29.3	38.2	32.1	17.5	34
MN582092.1:c1556-753_CRESS_virus_sp._ctjUS5,_complete_genome	804	0.646	0.593	40.8	45.9	39.6	36.9	49.2
MN582089.1:1-1182_CRESS_virus_sp._ctxk12,_complete_genome	1182	0.482	0.51	52.5	59.4	50	48	46.6
MN582085.1:1946-2914_CRESS_virus_sp._ctfsu28,_complete_genome	969	0.684	0.622	40.4	44	37.8	39.3	36.4
MN582084.1:2245-3051_CRESS_virus_sp._ctf7a5,_complete_genome	807	0.605	0.557	46.1	53.2	44.2	40.9	53.5
MN582083.1:6-890_CRESS_virus_sp._cta0f7,_complete_genome	885	0.54	0.59	52	51.9	51.9	52.2	54
MN582078.1:1958-2926_CRESS_virus_sp._ct1Gc25,_complete_genome	969	0.69	0.612	39.8	44.6	37.2	37.8	36
MN582074.1:1-819_CRESS_virus_sp._ctwD22,_complete_genome	819	0.584	0.526	35.2	41.8	32.2	31.5	46.7
MN582072.1:1-798_CRESS_virus_sp._ctczB4,_complete_genome	798	0.595	0.574	47.6	51.5	48.9	42.5	54
MN582068.1:796-1569_CRESS_virus_sp._ctmn412,_complete_genome	774	0.725	0.526	31.7	37.6	37.2	20.2	39.6
MN582067.1:1-867_CRESS_virus_sp._ctBNR11,_complete_genome	867	0.753	0.518	29.1	37.4	33.9	15.9	33.9
MN582065.1:1-732_CRESS_virus_sp._ctpVY4,_complete_genome	732	0.453	0.655	53.8	59.4	37.7	64.3	52.1
MN582056.1:21-989_CRESS_virus_sp._cte1G3,_complete_genome	969	0.648	0.593	44.6	52.3	42.4	39	47.9
MN582055.1:c1591-743_CRESS_virus_sp._ctbTJ1,_complete_genome	849	0.604	0.555	46.8	50.2	45.9	44.2	50.6
MK032745.1:c1711-1135,c1021-672_CRESS_virus_sp._isolate_ctbb157,_complete_genome	927	0.477	0.659	49.5	53.4	37.2	57.9	50.9
MK032732.1:c1993-1661,c1606-1049_CRESS_virus_sp._isolate_ctcd102,_complete_genome	891	0.521	0.587	51.1	58.2	43.4	51.5	50.5
MK032730.1:1-301,324-877_CRESS_virus_sp._isolate_ctci503,_complete_genome	855	0.573	0.582	49.4	52.6	48.1	47.4	51.3
MK032700.1:c2232-1720,c1700-1161_CRESS_virus_sp._isolate_ctbd169,_complete_genome	1053	0.583	0.591	46.2	52.7	43.9	41.9	53.4
MK012529.1:1-768_CRESS_virus_sp._isolate_ctbf75,_complete_genome	768	0.542	0.601	50.9	55.5	46.1	51.2	56.4
MK012526.1:1-1260_CRESS_virus_sp._isolate_cthb32,_complete_genome	1260	0.65	0.617	39.4	47.1	36.9	34.3	48.7
MK012524.1:1-864_CRESS_virus_sp._isolate_ctcj64,_complete_genome	864	0.471	0.643	53.6	52.8	41	67	51.9
MK012520.1:12-941_CRESS_virus_sp._isolate_ctij406,_complete_genome	930	0.584	0.586	43.8	48.1	39	44.2	51.7
MK012518.1:1-1605_CRESS_virus_sp._isolate_ctda19,_complete_genome	1605	0.536	0.554	51.1	57.6	47.7	48	53.2
MK012515.1:1-513_CRESS_virus_sp._isolate_ctbc88,_complete_genome	513	0.535	0.598	54.8	56.7	50.3	57.3	60.2
MK012513.1:66-641_CRESS_virus_sp._isolate_ctcc90,_complete_genome	576	0.504	0.577	55.2	57.8	51	56.8	56.8
MK012512.1:6-854_CRESS_virus_sp._isolate_ctba54,_complete_genome	849	0.548	0.599	51.2	58	44.2	51.6	58.1
MK012511.1:1-765_CRESS_virus_sp._isolate_ctdf104,_complete_genome	765	0.647	0.561	43	45.9	44.7	38.4	47.7
MK012508.1:1727-2842_CRESS_virus_sp._isolate_ctef39,_complete_genome	1116	0.43	0.643	58.7	60.2	48.1	67.7	48.5
MK012507.1:1226-2056_CRESS_virus_sp._isolate_ctdb57,_complete_genome	831	0.59	0.577	47.4	54.2	43.7	44.4	58.3
MK012506.1:c3832-2720_CRESS_virus_sp._isolate_ctci20,_complete_genome	1113	0.487	0.666	51.8	54.4	38.3	62.5	56.3
MK012505.1:c1310-102_CRESS_virus_sp._isolate_ctec27,_complete_genome	1209	0.553	0.615	45.6	49.4	37.7	49.6	54.8
MK012503.1:1946-3055_CRESS_virus_sp._isolate_ctcb31,_complete_genome	1110	0.508	0.582	46.8	48.1	40.8	51.6	56.5
MK012502.1:c2726-1686_CRESS_virus_sp._isolate_ctcg29,_complete_genome	1041	0.571	0.633	44.5	47.6	38	47.8	59.6
MK012494.1:1551-2354_CRESS_virus_sp._isolate_ctdb55,_complete_genome	804	0.522	0.57	51.4	57.5	46.6	50	51.3
MK012491.1:c1916-1047_CRESS_virus_sp._isolate_ctcj382,_complete_genome	870	0.588	0.558	44.3	49	45.2	38.6	51.9
MK012490.1:1416-2462_CRESS_virus_sp._isolate_ctce28,_complete_genome	1047	0.587	0.548	45.9	54.7	43	40.1	58
MK012477.1:917-1495_CRESS_virus_sp._isolate_ctbf81,_complete_genome	579	0.454	0.725	54.2	53.9	36.8	72	46.6
MK012476.1:1-888_CRESS_virus_sp._isolate_ctbi77,_complete_genome	888	0.557	0.599	45	48.3	39.5	47.3	53.3
MK012470.1:582-1574_CRESS_virus_sp._isolate_ctgh4,_complete_genome	993	0.501	0.715	58.6	57.7	47.7	70.4	43.9
MK012468.1:1-888_CRESS_virus_sp._isolate_ctbb44,_complete_genome	888	0.514	0.605	49.2	53	38.9	55.7	59.9
MK012466.1:1037-1549_CRESS_virus_sp._isolate_ctbd80,_complete_genome	513	0.587	0.612	45.6	55.6	33.9	47.4	61
MK012465.1:c2631-1576_CRESS_virus_sp._isolate_ctdc43,_complete_genome	1056	0.378	0.775	64.8	62.2	44.3	87.8	36.2
MK012455.1:c1945-1028_CRESS_virus_sp._isolate_ctjj384,_complete_genome	918	0.475	0.595	53.4	53.6	45.1	61.4	53.5
MK012454.1:1112-1909_CRESS_virus_sp._isolate_ctdb70,_complete_genome	798	0.721	0.565	35.3	45.1	36.5	24.4	40
MK012453.1:377-931_CRESS_virus_sp._isolate_ctca58,_complete_genome	555	0.659	0.571	37.1	45.4	36.2	29.7	46.7
MK012449.1:1023-1559_CRESS_virus_sp._isolate_ctca39,_complete_genome	537	0.684	0.545	35.9	43.6	37.4	26.8	43.6
MK012445.1:526-1875_CRESS_virus_sp._isolate_ctdg18,_complete_genome	1350	0.522	0.651	52.6	56.7	41.1	60	53.7
MK012441.1:c3480-2530_CRESS_virus_sp._isolate_ctbf21,_complete_genome	951	0.517	0.667	51.4	52.7	43.5	58	58.2
MK012436.1:c2008-956_CRESS_virus_sp._isolate_ctbc58,_complete_genome	1053	0.523	0.65	52.3	53.8	45.6	57.5	58.5
MK012435.1:1-1026_CRESS_virus_sp._isolate_ctia38,_complete_genome	1026	0.544	0.595	50.9	56.7	47.1	48.8	49.4
MK012433.1:c3270-1624_CRESS_virus_sp._isolate_ctbc24,_complete_genome	1647	0.554	0.621	49.2	53.7	43.5	50.5	57.9
MH649261.1:1-1101_CRESS_virus_sp._isolate_ctjb313,_complete_genome	1101	0.513	0.666	46.3	49.6	33	56.4	57.9
MH649257.1:1-636_CRESS_virus_sp._isolate_ctgh880,_complete_genome	636	0.696	0.576	32.5	37.7	32.5	27.4	44.4
MH649252.1:1-762_CRESS_virus_sp._isolate_ctbb727,_complete_genome	762	0.609	0.553	33.6	42.1	25.2	33.5	46.2
MH649238.1:c1598-807_CRESS_virus_sp._isolate_ctdg710,_complete_genome	792	0.633	0.604	39.4	43.9	36.4	37.9	53.8
MH649236.1:1-876_CRESS_virus_sp._isolate_ctbg663,_complete_genome	876	0.649	0.505	33.8	40.8	34.6	26	39.6
MH649233.1:c1640-852_CRESS_virus_sp._isolate_ctcd828,_complete_genome	789	0.664	0.52	33.2	43	32.3	24.3	42.8
MH649232.1:1-855_CRESS_virus_sp._isolate_cteb686,_complete_genome	855	0.695	0.596	37.4	43.2	36.5	32.6	47.4
MH649231.1:1060-1920_CRESS_virus_sp._isolate_ctbe650,_complete_genome	861	0.571	0.56	45.5	56.4	38.3	41.8	54
MH649230.1:1-855_CRESS_virus_sp._isolate_ctdb664,_complete_genome	855	0.551	0.572	43.3	47	39.6	43.2	57.7
MH649216.1:1134-2036_CRESS_virus_sp._isolate_ctcb000,_complete_genome	903	0.616	0.563	47.2	54.2	46.5	40.9	54.5
MH649211.1:1-798_CRESS_virus_sp._isolate_ctha728,_complete_genome	798	0.679	0.627	36	39.8	33.8	34.2	48.8
MH649207.1:1-948_CRESS_virus_sp._isolate_ctcj716,_complete_genome	948	0.493	0.62	53.8	58.2	44	59.2	53.7
MH649201.1:1-657_CRESS_virus_sp._isolate_ctbd464,_complete_genome	657	0.581	0.615	40.6	49.3	29.7	42.9	57.4
MH649195.1:1-816_CRESS_virus_sp._isolate_ctdg571,_complete_genome	816	0.74	0.581	30	34.9	30.1	25	43.6
MH649194.1:1089-2291_CRESS_virus_sp._isolate_cthb018,_complete_genome	1203	0.662	0.563	45.2	52.1	46.9	36.7	53.5
MH649192.1:1-525_CRESS_virus_sp._isolate_ctda622,_complete_genome	525	0.577	0.602	37.1	38.9	33.1	39.4	58.7
MH649190.1:1-690_CRESS_virus_sp._isolate_ctca689,_complete_genome	690	0.61	0.587	34.8	37.8	30.4	36.1	50
MH649184.1:1-864_CRESS_virus_sp._isolate_ctcj492,_complete_genome	864	0.622	0.512	33	38.9	33.3	26.7	41.3
MH649181.1:510-1316_CRESS_virus_sp._isolate_ctbi348,_complete_genome	807	0.554	0.61	46.6	45.7	44.6	49.4	59.6
MH649176.1:1198-1890_CRESS_virus_sp._isolate_ctcg684,_complete_genome	693	0.652	0.604	36.9	46.8	31.6	32.5	54.3
MH649170.1:1-984_CRESS_virus_sp._isolate_ctda000,_complete_genome	984	0.556	0.61	44.4	49.7	37.8	45.7	48.2
MH649167.1:c2122-1289_CRESS_virus_sp._isolate_ctbj534,_complete_genome	834	0.61	0.584	40.2	44.6	36	39.9	51.4
MH649154.1:177-1034_CRESS_virus_sp._isolate_ctie003,_complete_genome	858	0.678	0.59	38.8	49	34.3	33.2	47.4
MH649162.1:1-903_CRESS_virus_sp._isolate_ctif491,_complete_genome	903	0.539	0.658	47.4	52.8	34.2	55.1	51.7
MH649149.1:1-876_CRESS_virus_sp._isolate_ctcf047,_complete_genome	876	0.553	0.637	44.3	51.7	33.9	47.3	59.9
MH649146.1:1-921_CRESS_virus_sp._isolate_ctde693,_complete_genome	921	0.633	0.552	39.2	43.3	38.8	35.5	47.4
MH649139.1:1-768_CRESS_virus_sp._isolate_ctcf822,_complete_genome	768	0.54	0.597	39.6	43.4	33.6	41.8	53.5
MH649145.1:1-855_CRESS_virus_sp._isolate_ctdj000,_complete_genome	855	0.544	0.595	41.5	41.8	38.6	44.2	48.4
MH649133.1:1-609_CRESS_virus_sp._isolate_ctda501,_complete_genome	609	0.654	0.557	36.9	47.8	34	29.1	46.8
MH649131.1:1-840_CRESS_virus_sp._isolate_ctbd785,_complete_genome	840	0.524	0.637	46.1	48.6	34.6	55	49.4
MH649128.1:1-453_CRESS_virus_sp._isolate_ctdc000,_complete_genome	453	0.714	0.567	26	34.4	25.2	18.5	38.6
MH649126.1:1-894_CRESS_virus_sp._isolate_ctcf052,_complete_genome	894	0.552	0.636	45	53.4	32.9	48.7	54
MH649120.1:1-867_CRESS_virus_sp._isolate_ctbb591,_complete_genome	867	0.647	0.577	40.4	47.1	37	37	46.6
MH649118.1:950-1759_CRESS_virus_sp._isolate_ctbg698,_complete_genome	810	0.591	0.617	47.5	50.4	47	45.2	59.4
MH649117.1:1533-2294_CRESS_virus_sp._isolate_ctie473,_complete_genome	762	0.571	0.606	40	49.2	29.9	40.9	53.2
MH649116.1:c1996-1151_CRESS_virus_sp._isolate_ctbj586,_complete_genome	846	0.631	0.54	32.3	38.7	30.9	27.3	45.5
MH649112.1:1-1005_CRESS_virus_sp._isolate_ctdd579,_complete_genome	1005	0.57	0.546	40.8	45.4	38.2	38.8	51.4
MH649107.1:1-837_CRESS_virus_sp._isolate_cthd004,_complete_genome	837	0.538	0.623	47.8	48.7	42.7	52	60.4
MH649094.1:1-1170_CRESS_virus_sp._isolate_ctjg015,_complete_genome	1170	0.657	0.598	39.7	45.1	38.2	35.9	48
MH649093.1:1-759_CRESS_virus_sp._isolate_ctbc002,_complete_genome	759	0.625	0.611	41	46.6	38.7	37.5	50.9
MH649091.1:c729-163_CRESS_virus_sp._isolate_ctbb342,_complete_genome	567	0.589	0.589	51.3	63.5	45.5	45	61
MH649090.1:1-837_CRESS_virus_sp._isolate_ctfb748,_complete_genome	837	0.668	0.574	37.5	48	34.1	30.5	47.4
MH649076.1:1169-1918_CRESS_virus_sp._isolate_ctbg658,_complete_genome	750	0.528	0.648	49.3	53.2	37.2	57.6	57.5
MH649075.1:1-576_CRESS_virus_sp._isolate_ctcb678,_complete_genome	576	0.579	0.592	40.3	46.9	33.3	40.6	59.6
MH649074.1:1-1044_CRESS_virus_sp._isolate_ctca002,_complete_genome	1044	0.662	0.506	26.8	37.1	25.3	18.1	33.6
MH649072.1:1-882_CRESS_virus_sp._isolate_ctce572,_complete_genome	882	0.604	0.585	42	51	37.4	37.4	50.5
MH649079.1:1-378_CRESS_virus_sp._isolate_ctfa365,_complete_genome	378	0.641	0.522	39.7	45.2	42.1	31.7	49.8
MH649057.1:c1869-994_CRESS_virus_sp._isolate_ctbb597,_complete_genome	876	0.599	0.574	38.6	42.8	33.9	39	51.2
MH649054.1:436-1143_CRESS_virus_sp._isolate_ctbc002,_complete_genome	708	0.463	0.674	48.7	48.3	33.1	64.8	39.5
MH649050.1:1-882_CRESS_virus_sp._isolate_ctbe583,_complete_genome	882	0.473	0.738	51	51.7	35	66.3	47.2
MH649049.1:c1691-1137_CRESS_virus_sp._isolate_ctie708,_complete_genome	555	0.564	0.633	45.8	53.5	35.7	48.1	57.3
MH649048.1:1-1194_CRESS_virus_sp._isolate_ctia001,_complete_genome	1194	0.471	0.668	56.3	60.3	43	65.6	50.6
MH649046.1:c2184-1042_CRESS_virus_sp._isolate_ctid506,_complete_genome	1143	0.625	0.58	42.4	49.1	37.8	40.4	52.7
MH649043.1:79-1125_CRESS_virus_sp._isolate_ctjb002,_complete_genome	1047	0.452	0.732	58.5	57.9	42.4	75.4	43.5
MH649041.1:1-711_CRESS_virus_sp._isolate_ctci676,_complete_genome	711	0.527	0.683	46	53.2	30.4	54.4	58.9
MH649031.1:1-903_CRESS_virus_sp._isolate_ctcd610,_complete_genome	903	0.513	0.677	51.5	53.5	39.2	61.8	57.3
MH649030.1:1-591_CRESS_virus_sp._isolate_ctca902,_complete_genome	591	0.625	0.561	32	41.1	26.4	28.4	48.5
MH649027.1:1-876_CRESS_virus_sp._isolate_cthd049,_complete_genome	876	0.531	0.642	44.3	49	33.6	50.3	59.4
MH649025.1:1-633_CRESS_virus_sp._isolate_ctcg004,_complete_genome	633	0.574	0.636	42.8	52.1	28.9	47.4	51.4
MH649024.1:1-693_CRESS_virus_sp._isolate_ctch813,_complete_genome	693	0.417	0.685	52.2	49.4	35.1	72.3	41
MH649010.1:920-1546_CRESS_virus_sp._isolate_ctjb906,_complete_genome	627	0.655	0.529	28.5	35.9	25.8	23.9	37.8
MH649000.1:1143-2066_CRESS_virus_sp._isolate_ctdh451,_complete_genome	924	0.627	0.564	46.9	52.9	46.8	40.9	55.9
MH648998.1:1-555_CRESS_virus_sp._isolate_ctbj969,_complete_genome	555	0.595	0.592	29.7	32.4	23.2	33.5	50.1
MH648991.1:1-777_CRESS_virus_sp._isolate_ctbf349,_complete_genome	777	0.57	0.579	46.3	48.6	44.8	45.6	61
MH648984.1:1-732_CRESS_virus_sp._isolate_ctda510,_complete_genome	732	0.566	0.597	41.4	51.2	29.9	43	58.8
MH648981.1:1-690_CRESS_virus_sp._isolate_ctba448,_complete_genome	690	0.629	0.624	35.9	43	28.7	36.1	55.9
MH648980.1:1-876_CRESS_virus_sp._isolate_ctch048,_complete_genome	876	0.537	0.639	44.1	48.6	34.6	49	56.4
MH648979.1:1-876_CRESS_virus_sp._isolate_ctda051,_complete_genome	876	0.541	0.64	43.8	49.3	32.5	49.7	60.6
MH648975.1:1-879_CRESS_virus_sp._isolate_ctjb043,_complete_genome	879	0.553	0.634	44.3	52.6	33.1	47.1	59.6
MH648972.1:1-819_CRESS_virus_sp._isolate_ctee590,_complete_genome	819	0.606	0.53	37.1	44.7	34.4	32.2	50.5
MH648971.1:1-588_CRESS_virus_sp._isolate_ctcd653,_complete_genome	588	0.56	0.652	45.9	52	36.7	49	48.2
MH648967.1:1-879_CRESS_virus_sp._isolate_ctca011,_complete_genome	879	0.538	0.616	44.8	50.2	36.9	47.4	55.2
MH648963.1:1-876_CRESS_virus_sp._isolate_ctbg040,_complete_genome	876	0.503	0.624	49.3	56.5	35.3	56.2	60.9
MH648960.1:1-984_CRESS_virus_sp._isolate_ctji294,_complete_genome	984	0.509	0.661	51.7	53.7	43.3	58.2	56.8
MH648956.1:1-513_CRESS_virus_sp._isolate_ctcg697,_complete_genome	513	0.524	0.734	48	52.6	32.2	59.1	37.4
MH648954.1:1-843_CRESS_virus_sp._isolate_ctbb593,_complete_genome	843	0.625	0.58	36.8	42	32.4	35.9	52.1
MH648949.1:1-885_CRESS_virus_sp._isolate_ctea679,_complete_genome	885	0.646	0.571	36.7	42.7	33.9	33.6	50.4
MH648943.1:1-726_CRESS_virus_sp._isolate_ctcc522,_complete_genome	726	0.562	0.603	36.5	39.3	30.2	40.1	52
MH648941.1:1-936_CRESS_virus_sp._isolate_ctbh008,_complete_genome	936	0.515	0.624	50.5	51.3	43.9	56.4	58.2
MH648939.1:1-546_CRESS_virus_sp._isolate_ctbf770,_complete_genome	546	0.606	0.603	40.3	46.2	37.9	36.8	51.1
MH648938.1:1-687_CRESS_virus_sp._isolate_ctdb719,_complete_genome	687	0.638	0.572	33.9	43.2	29.3	29.3	41.2
MH648933.1:1-852_CRESS_virus_sp._isolate_ctci002,_complete_genome	852	0.5	0.595	48.4	55.3	39.4	50.4	56.9
MH648931.1:1-825_CRESS_virus_sp._isolate_ctdd758,_complete_genome	825	0.681	0.547	35.5	41.5	35.6	29.5	45.1
MH648926.1:1-1017_CRESS_virus_sp._isolate_cted560,_complete_genome	1017	0.489	0.628	50.6	50.1	41	60.8	50.4
MH648924.1:1182-1838_CRESS_virus_sp._isolate_ctbd655,_complete_genome	657	0.564	0.628	41.1	50.7	28.3	44.3	50.4
MH648918.1:1-774_CRESS_virus_sp._isolate_ctda584,_complete_genome	774	0.523	0.668	44.4	45	31.8	56.6	56.4
MH648917.1:1-933_CRESS_virus_sp._isolate_ctba319,_complete_genome	933	0.576	0.59	44.5	47.3	40.5	45.7	58.1
MH648909.1:1-867_CRESS_virus_sp._isolate_ctcj691,_complete_genome	867	0.64	0.478	33.7	40.1	36.7	24.2	39.4
MH648904.1:1-819_CRESS_virus_sp._isolate_ctbf041,_complete_genome	819	0.521	0.667	48.7	49.8	39.6	56.8	59.2
MH648902.1:1-876_CRESS_virus_sp._isolate_ctcf007,_complete_genome	876	0.523	0.617	46.9	51.4	39	50.3	55.5
MH648899.1:1-960_CRESS_virus_sp._isolate_ctgi000,_complete_genome	960	0.55	0.593	48.2	55.9	40.6	48.1	61
MH648898.1:729-1310_CRESS_virus_sp._isolate_ctdb296,_complete_genome	582	0.614	0.567	46.7	56.7	44.8	38.7	61
MH648896.1:1-525_CRESS_virus_sp._isolate_ctbf651,_complete_genome	525	0.576	0.568	37.3	40.6	33.7	37.7	52.5
MH648895.1:241-1410_CRESS_virus_sp._isolate_ctbb003,_complete_genome	1170	0.501	0.628	53	57.7	43.6	57.7	53.3
MH648891.1:1-525_CRESS_virus_sp._isolate_ctcd701,_complete_genome	525	0.557	0.627	45.7	52	38.3	46.9	57.1
MH648890.1:1127-1975_CRESS_virus_sp._isolate_ctdc629,_complete_genome	849	0.645	0.563	33.2	38.9	33.6	27.2	45
MH617767.1:c2131-1301_CRESS_virus_sp._isolate_ctbj81,_complete_genome	831	0.679	0.586	37.2	42.6	37.9	31	44
MH617766.1:984-1859_CRESS_virus_sp._isolate_cthg52,_complete_genome	876	0.599	0.602	43.5	50.3	37.7	42.5	53.2
MH617762.1:c2012-1116_CRESS_virus_sp._isolate_ctca81,_complete_genome	897	0.576	0.591	47	55.5	43.8	41.8	48.8
MH617753.1:c2040-1345_CRESS_virus_sp._isolate_ctbg12,_complete_genome	696	0.524	0.581	41.5	47.8	35.3	41.4	45.9
MH617741.1:930-1595_CRESS_virus_sp._isolate_ctcg166,_complete_genome	666	0.728	0.548	32.9	42.3	33.3	23	43.4
MH617739.1:1-912_CRESS_virus_sp._isolate_ctgi163,_complete_genome	912	0.545	0.616	47	52.6	39.1	49.3	54.5
MH617727.1:1136-1753_CRESS_virus_sp._isolate_ctbi059,_complete_genome	618	0.601	0.632	40.8	50	28.6	43.7	56
MH617720.1:942-1541_CRESS_virus_sp._isolate_ctbb208,_complete_genome	600	0.553	0.586	47.7	49.5	43	50.5	59.9
MH617718.1:1-1044_CRESS_virus_sp._isolate_ctcc159,_complete_genome	1044	0.674	0.601	33.8	42.8	29	29.6	43.7
MH617716.1:1-915_CRESS_virus_sp._isolate_ctbf328,_complete_genome	915	0.534	0.647	53.1	60.3	42.6	56.4	61
MH617713.1:1-993_CRESS_virus_sp._isolate_ctch329,_complete_genome	993	0.481	0.643	53.9	60.4	40.2	61	57.6
MH617705.1:1-696_CRESS_virus_sp._isolate_ctcj195,_complete_genome	696	0.671	0.575	29.7	37.5	24.6	27.2	42.6
MH617703.1:1-900_CRESS_virus_sp._isolate_ctce130,_complete_genome	900	0.508	0.622	50.7	55.3	41	55.7	57
MH617702.1:1-1170_CRESS_virus_sp._isolate_ctcd114,_complete_genome	1170	0.597	0.61	48.2	54.1	43.6	46.9	46.7
MH617701.1:c1586-1053_CRESS_virus_sp._isolate_ctgc218,_complete_genome	534	0.61	0.569	47.6	57.3	43.8	41.6	60.2
MH617696.1:c2042-1065_CRESS_virus_sp._isolate_ctih231,_complete_genome	978	0.626	0.586	43.3	46.9	39.6	43.3	52.4
MH617694.1:c2705-2148_CRESS_virus_sp._isolate_ctbd132,_complete_genome	558	0.655	0.536	37.1	48.9	36.6	25.8	49.6
MH617692.1:1-987_CRESS_virus_sp._isolate_ctbf75,_complete_genome	987	0.596	0.565	48.6	55.6	46.2	44.1	56.2
MH617688.1:1-864_CRESS_virus_sp._isolate_ctbh815,_complete_genome	864	0.434	0.683	57.6	56.6	41	75.3	49.3
MH617687.1:1-915_CRESS_virus_sp._isolate_cthc83,_complete_genome	915	0.555	0.551	40.5	43	39	39.7	49
MH617686.1:1038-1661_CRESS_virus_sp._isolate_ctbg217,_complete_genome	624	0.594	0.631	39.1	46.6	27.9	42.8	61
MH617681.1:1977-3590_CRESS_virus_sp._isolate_ctcd80,_complete_genome	1614	0.623	0.663	46.2	55	39.8	43.7	41.3
MH617679.1:1-462_CRESS_virus_sp._isolate_ctba507,_complete_genome	462	0.634	0.545	37.7	42.2	35.1	35.7	56.5
MH617671.1:1-864_CRESS_virus_sp._isolate_ctbb249,_complete_genome	864	0.65	0.585	30.4	37.5	25.7	28.1	45.3
MH617665.1:970-1656_CRESS_virus_sp._isolate_ctbd324,_complete_genome	687	0.65	0.609	32.8	38.9	29.3	30.1	50.5
MH617661.1:794-1633_CRESS_virus_sp._isolate_ctch175,_complete_genome	840	0.513	0.655	50.4	55	40.4	55.7	49
MH617659.1:1465-2052_CRESS_virus_sp._isolate_ctbg227,_complete_genome	588	0.665	0.615	36.2	42.3	34.7	31.6	49.3
MH617649.1:1-579_CRESS_virus_sp._isolate_ctcb205,_complete_genome	579	0.601	0.554	45.6	55.4	42	39.4	61
MH617648.1:1-1029_CRESS_virus_sp._isolate_ctdj183,_complete_genome	1029	0.604	0.585	45.7	52.2	43.4	41.4	55.5
MH617630.1:854-1354_CRESS_virus_sp._isolate_ctje485,_complete_genome	501	0.656	0.593	29.1	29.9	27.5	29.9	46
MH617621.1:1-489_CRESS_virus_sp._isolate_ctbh529,_complete_genome	489	0.703	0.587	31.5	36.8	32.5	25.2	46.6
MH617615.1:c1198-212_CRESS_virus_sp._isolate_ctda469,_complete_genome	987	0.475	0.628	53.2	59.3	39.5	60.8	53.4
MH617609.1:1-924_CRESS_virus_sp._isolate_ctbb686,_complete_genome	924	0.597	0.579	45.2	50.6	43.8	41.2	56.6
MH617599.1:c1022-111_CRESS_virus_sp._isolate_ctea138,_complete_genome	912	0.51	0.567	49.8	54.3	42.8	52.3	57
MH617598.1:1-891_CRESS_virus_sp._isolate_ctca515,_complete_genome	891	0.678	0.56	34.7	40.1	36.4	27.6	42.6
MH617590.1:1-849_CRESS_virus_sp._isolate_ctdc225,_complete_genome	849	0.778	0.574	35.8	48.1	36.4	23	33.4
MH617586.1:1-939_CRESS_virus_sp._isolate_ctgd080,_complete_genome	939	0.683	0.526	33.4	40.6	34.8	24.9	41.9
MH617578.1:1-957_CRESS_virus_sp._isolate_ctdb782,_complete_genome	957	0.496	0.591	49	57.7	39.5	49.8	48.1
MH617577.1:1115-1579_CRESS_virus_sp._isolate_ctcb010,_complete_genome	465	0.578	0.528	41.9	48.4	43.2	34.2	51.2
MH617565.1:9-890_CRESS_virus_sp._isolate_ctid250,_complete_genome	882	0.58	0.561	43.3	46.3	37.4	46.3	53.1
MH617562.1:1-987_CRESS_virus_sp._isolate_ctbg173,_complete_genome	987	0.489	0.62	52.8	53.5	46.8	58.1	55.7
MH617558.1:1-876_CRESS_virus_sp._isolate_ctga771,_complete_genome	876	0.556	0.647	44.5	50.3	34.2	49	57.7
MH617557.1:1714-2604_CRESS_virus_sp._isolate_ctca940,_complete_genome	891	0.582	0.613	44.3	52.2	37.7	43.1	50.7
MH617552.1:1-537_CRESS_virus_sp._isolate_ctbj318,_complete_genome	537	0.596	0.607	39.9	48	31.8	39.7	61
MH617551.1:c2705-1668_CRESS_virus_sp._isolate_ctij107,_complete_genome	1038	0.584	0.631	48.6	56.9	39.9	48.8	56.4
MH617548.1:1016-2320_CRESS_virus_sp._isolate_ctbi250,_complete_genome	1305	0.475	0.688	48	49.9	32.9	61.1	48.2
MH617547.1:1132-1809_CRESS_virus_sp._isolate_ctch581,_complete_genome	678	0.641	0.498	29.1	37.2	27.9	22.1	43.1
MH617545.1:c1847-987_CRESS_virus_sp._isolate_ctcj528,_complete_genome	861	0.589	0.65	44.9	49.5	35.5	49.8	56.8
MH617544.1:1-891_CRESS_virus_sp._isolate_ctda63,_complete_genome	891	0.544	0.582	49.7	51.2	48.5	49.5	60
MH617541.1:1-510_CRESS_virus_sp._isolate_ctbc111,_complete_genome	510	0.613	0.567	37.3	44.1	31.2	36.5	42.5
MH617533.1:1-528_CRESS_virus_sp._isolate_ctda94,_complete_genome	528	0.649	0.606	34.1	41.5	29.5	31.2	51.6
MH617528.1:1-885_CRESS_virus_sp._isolate_ctbb396,_complete_genome	885	0.632	0.589	39.2	46.4	36.9	34.2	53.4
MH617523.1:1-918_CRESS_virus_sp._isolate_ctbj245,_complete_genome	918	0.668	0.539	32.5	40.5	33.7	23.2	45.2
MH617522.1:1-819_CRESS_virus_sp._isolate_ctfa286,_complete_genome	819	0.602	0.604	41.8	45.4	36.6	43.2	55.2
MH617520.1:c1891-398_CRESS_virus_sp._isolate_ctbd051,_complete_genome	1494	0.515	0.642	60.1	70.1	50.4	59.8	50.8
MH617514.1:1-663_CRESS_virus_sp._isolate_ctbj325,_complete_genome	663	0.609	0.581	33.8	43	26.7	31.7	51.5
MH617511.1:c1905-1069_CRESS_virus_sp._isolate_ctjf89,_complete_genome	837	0.677	0.623	39.8	44.1	38	37.3	49.6
MH617509.1:c2327-1365_CRESS_virus_sp._isolate_ctch45,_complete_genome	963	0.427	0.731	58.5	58.6	39.3	77.6	45.2
MH617508.1:960-1790_CRESS_virus_sp._isolate_ctdf141,_complete_genome	831	0.61	0.538	42.4	47.7	40.4	39	53.5
MH617499.1:1-873_CRESS_virus_sp._isolate_ctce73,_complete_genome	873	0.657	0.577	38.8	46	36.4	34	50.7
MH617489.1:1-1053_CRESS_virus_sp._isolate_ctbg72,_complete_genome	1053	0.697	0.617	36.9	49	31.3	30.5	44.1
MH617488.1:1-912_CRESS_virus_sp._isolate_ctbe77,_complete_genome	912	0.601	0.577	47.1	54.9	44.4	42.1	53.1
MH617485.1:1-756_CRESS_virus_sp._isolate_ctcj169,_complete_genome	756	0.549	0.587	43.8	48.4	40.5	42.5	60
MH617475.1:1-840_CRESS_virus_sp._isolate_ctba_1,_complete_genome	840	0.51	0.578	47	49.3	42.1	49.6	50.9
MH617474.1:1-849_CRESS_virus_sp._isolate_ctee84,_complete_genome	849	0.519	0.631	45.6	50.9	32.5	53.4	51.8
MH617472.1:366-1394_CRESS_virus_sp._isolate_ctjj087,_complete_genome	1029	0.63	0.591	45.1	53.6	41.7	39.9	54.2
MH617470.1:1778-2305_CRESS_virus_sp._isolate_ctcf272,_complete_genome	528	0.674	0.537	35.6	44.3	34.7	27.8	44.8
MH617469.1:1-843_CRESS_virus_sp._isolate_cthg756,_complete_genome	843	0.547	0.596	47.6	52.3	43.1	47.3	54.9
MH617465.1:c1890-1045_CRESS_virus_sp._isolate_ctce105,_complete_genome	846	0.453	0.723	61.7	59.6	50.4	75.2	41
MH617461.1:c1876-1013_CRESS_virus_sp._isolate_ctcg419,_complete_genome	864	0.623	0.638	43.8	50	36.1	45.1	54.2
MH617460.1:1-846_CRESS_virus_sp._isolate_ctfc114,_complete_genome	846	0.575	0.641	43.7	45.7	38.7	46.8	61
MH617452.1:1-876_CRESS_virus_sp._isolate_ctbe468,_complete_genome	876	0.695	0.647	37.9	43.5	33.9	36.3	47.2
MH617450.1:c4973-3849_CRESS_virus_sp._isolate_ctca5,_complete_genome	1125	0.415	0.69	61.8	62.1	44	79.2	42.2
MH617449.1:967-1680_CRESS_virus_sp._isolate_ctcg194,_complete_genome	714	0.591	0.552	35.6	39.9	31.1	35.7	55.3
MH617446.1:1372-2241_CRESS_virus_sp._isolate_ctbh143,_complete_genome	870	0.641	0.57	48	58.6	46.6	39	52.7
MH617437.1:1794-2864_CRESS_virus_sp._isolate_ctef116,_complete_genome	1071	0.546	0.557	43.7	49.9	38.1	43.1	50.9
MH617434.1:1-795_CRESS_virus_sp._isolate_ctdi215,_complete_genome	795	0.622	0.63	41.9	41.9	41.9	41.9	57.3
MH617431.1:1-798_CRESS_virus_sp._isolate_ctbb537,_complete_genome	798	0.687	0.554	32.5	40.6	30.5	26.3	46.6
MH617428.1:1852-2475_CRESS_virus_sp._isolate_ctbg135,_complete_genome	624	0.453	0.701	54.6	56.7	37.5	69.7	46.6
MH617409.1:3230-5008_CRESS_virus_sp._isolate_ctcc19,_complete_genome	1779	0.649	0.629	43.1	54.1	37.4	37.6	49.9
MH617408.1:1631-2524_CRESS_virus_sp._isolate_ctcc28,_complete_genome	894	0.575	0.599	46.4	50	43.6	45.6	54.2
MH617404.1:1-903_CRESS_virus_sp._isolate_ctei546,_complete_genome	903	0.688	0.584	37.3	48.2	34.2	29.6	53.5
MH617397.1:1-864_CRESS_virus_sp._isolate_ctbd216,_complete_genome	864	0.674	0.59	39.7	45.5	37.5	36.1	49.1
MH617390.1:1296-2471_CRESS_virus_sp._isolate_ctbg150,_complete_genome	1176	0.55	0.649	47.6	51.3	39.3	52.3	55.7
MH617382.1:c1511-705_CRESS_virus_sp._isolate_ctdb121,_complete_genome	807	0.666	0.586	31.6	43.9	23.4	27.5	47.1
MH617376.1:1-975_CRESS_virus_sp._isolate_ctcf955,_complete_genome	975	0.58	0.584	43.7	50.8	40	40.3	51.9
MH617373.1:1538-2452_CRESS_virus_sp._isolate_ctbg110,_complete_genome	915	0.619	0.563	39.8	44.9	39.7	34.8	54.4
MH617371.1:1-1035_CRESS_virus_sp._isolate_ctbd145,_complete_genome	1035	0.652	0.509	27.3	38.8	24.6	18.6	36.1
MH617369.1:6-815_CRESS_virus_sp._isolate_ctbb55,_complete_genome	810	0.596	0.64	45.8	53.3	39.3	44.8	51.8
MH617360.1:1-1098_CRESS_virus_sp._isolate_ctcd978,_complete_genome	1098	0.609	0.582	41.1	49.2	37.4	36.6	51.4
MH617357.1:2272-3141_CRESS_virus_sp._isolate_ctce21,_complete_genome	870	0.575	0.586	45.9	53.4	40	44.1	51.5
MH617353.1:c3271-2360_CRESS_virus_sp._isolate_ctce741,_complete_genome	912	0.569	0.634	47.5	56.2	37.2	49	52
MH617345.1:1-954_CRESS_virus_sp._isolate_ctda86,_complete_genome	954	0.588	0.56	45.9	49.7	46.9	41.2	53.6
MH617341.1:c782-252_CRESS_virus_sp._isolate_ctcd173,_complete_genome	531	0.624	0.493	35.8	45.8	33.3	28.2	43.8
MH617337.1:2153-3151_CRESS_virus_sp._isolate_ctbd037,_complete_genome	999	0.47	0.665	58.7	64	42.9	69.1	37.9
MH617336.1:1-918_CRESS_virus_sp._isolate_ctii88,_complete_genome	918	0.551	0.614	46.1	54.2	36.6	47.4	54.6
MH617332.1:c1408-530_CRESS_virus_sp._isolate_ctdb796,_complete_genome	879	0.613	0.621	45.3	56	34.8	45.1	55.1
MH617326.1:c3045-1693_CRESS_virus_sp._isolate_ctbi110,_complete_genome	1353	0.728	0.559	32.3	40.6	35.3	21.1	42.3
MH617324.1:1-834_CRESS_virus_sp._isolate_ctch529,_complete_genome	834	0.562	0.561	40.4	44.6	33.8	42.8	59.8
MH617309.1:1-1113_CRESS_virus_sp._isolate_ctcb222,_complete_genome	1113	0.595	0.587	42	49.1	37.2	39.9	48.9
MH617299.1:272-1123_CRESS_virus_sp._isolate_ctda128,_complete_genome	852	0.5	0.595	48.4	55.3	39.4	50.4	56.9
MH617297.1:1-888_CRESS_virus_sp._isolate_ctie220,_complete_genome	888	0.725	0.604	39.2	47	39.5	31.1	41.4
MH617290.1:c2003-1161_CRESS_virus_sp._isolate_cthh85,_complete_genome	843	0.693	0.565	35.9	40.9	39.1	27.8	45.3
MH617289.1:1301-2098_CRESS_virus_sp._isolate_ctbc215,_complete_genome	798	0.593	0.626	33.6	37.6	24.8	38.3	54.8
MH617285.1:1-1017_CRESS_virus_sp._isolate_ctff536,_complete_genome	1017	0.527	0.6	46.5	47.8	43.1	48.7	58.8
MH617283.1:1-723_CRESS_virus_sp._isolate_ctcf206,_complete_genome	723	0.7	0.614	31.1	36.9	28.6	27.8	43.1
MH617277.1:c1827-1015_CRESS_virus_sp._isolate_ctci258,_complete_genome	813	0.649	0.623	35.5	39.5	36.2	31	53.4
MH617271.1:c1990-1142_CRESS_virus_sp._isolate_ctbb370,_complete_genome	849	0.689	0.576	33.1	42.8	29.3	27.2	47.2
MH617268.1:1-885_CRESS_virus_sp._isolate_ctch132,_complete_genome	885	0.589	0.607	45.3	52.2	36.3	47.5	56
MH617267.1:c1718-810_CRESS_virus_sp._isolate_ctbd281,_complete_genome	909	0.652	0.592	39.2	46.5	35	36	44.4
MH617264.1:c1735-1025_CRESS_virus_sp._isolate_ctbd288,_complete_genome	711	0.547	0.596	48	52.3	40.9	50.6	56.1
MH617258.1:1-855_CRESS_virus_sp._isolate_ctch049,_complete_genome	855	0.568	0.598	50.6	49.1	46.7	56.1	56
MH617256.1:1-522_CRESS_virus_sp._isolate_ctgf424,_complete_genome	522	0.578	0.633	42.5	49.4	36.2	42	46.9
MH617252.1:1-861_CRESS_virus_sp._isolate_ctbi82,_complete_genome	861	0.727	0.576	36.2	43.2	40.1	25.4	45.1
MH617246.1:c1966-1148_CRESS_virus_sp._isolate_ctbb107,_complete_genome	819	0.691	0.563	34.4	38.8	35.2	29.3	47.2
MH617245.1:2236-3141_CRESS_virus_sp._isolate_cthi52,_complete_genome	906	0.541	0.618	42.8	44.7	37.7	46	57.4
MH617243.1:1-681_CRESS_virus_sp._isolate_ctcg206,_complete_genome	681	0.685	0.579	33.5	43.2	32.6	24.7	41.8
MH617231.1:1058-1741_CRESS_virus_sp._isolate_ctig168,_complete_genome	684	0.606	0.604	37.6	43	30.3	39.5	59.6
MH617230.1:c1511-843_CRESS_virus_sp._isolate_ctih213,_complete_genome	669	0.616	0.561	38.9	46.6	35	35	48.6
MH617228.1:1-963_CRESS_virus_sp._isolate_ctic312,_complete_genome	963	0.632	0.599	42.3	48.3	39.6	38.9	51.9
MH617226.1:915-1565_CRESS_virus_sp._isolate_ctcb224,_complete_genome	651	0.673	0.62	34.9	42.9	29.5	32.3	52.3
MH617221.1:1-681_CRESS_virus_sp._isolate_ctge148,_complete_genome	681	0.655	0.546	30.5	40.5	24.7	26.4	43.4
MH617215.1:1095-1862_CRESS_virus_sp._isolate_ctcd135,_complete_genome	768	0.599	0.641	40.2	42.6	36.3	41.8	51.5
MH617192.1:1-897_CRESS_virus_sp._isolate_ctbh164,_complete_genome	897	0.774	0.537	27.9	35.5	32.1	16.1	34.6
MH617188.1:1156-2142_CRESS_virus_sp._isolate_ctcc62,_complete_genome	987	0.623	0.61	38	46.2	30.4	37.4	51.1
MH617186.1:c1280-294_CRESS_virus_sp._isolate_ctfh008,_complete_genome	987	0.484	0.618	53.1	59.9	38.6	60.8	56.8
MH617185.1:1-813_CRESS_virus_sp._isolate_ctci362,_complete_genome	813	0.594	0.604	41.8	45.8	39.5	40.2	54.6
MH617169.1:c1735-845_CRESS_virus_sp._isolate_ctba375,_complete_genome	891	0.598	0.572	42.6	51.2	37.7	39.1	52
MH617162.1:1-948_CRESS_virus_sp._isolate_ctca194,_complete_genome	948	0.475	0.713	54.6	53.8	38.3	71.8	44.2
MH617148.1:c1373-786_CRESS_virus_sp._isolate_ctdi272,_complete_genome	588	0.651	0.569	35.4	44.9	32.1	29.1	50.6
MH617147.1:1-1044_CRESS_virus_sp._isolate_ctfc130,_complete_genome	1044	0.635	0.515	27.9	37.9	24.7	21	35.2
MH617145.1:1-714_CRESS_virus_sp._isolate_ctbe208,_complete_genome	714	0.67	0.568	36.4	46.6	32.8	29.8	52.1
MH617131.1:1-1059_CRESS_virus_sp._isolate_ctbg219,_complete_genome	1059	0.482	0.674	59.6	61.8	47.3	69.7	45.1
MH617130.1:1840-2787_CRESS_virus_sp._isolate_ctbd485,_complete_genome	948	0.499	0.644	55.9	54.4	45.9	67.4	50.6
MH617118.1:1-651_CRESS_virus_sp._isolate_ctga235,_complete_genome	651	0.508	0.637	44.5	49.8	32.3	51.6	60.2
MH617114.1:1-1161_CRESS_virus_sp._isolate_ctbc106,_complete_genome	1161	0.483	0.633	53.7	59.9	42.9	58.4	47.8
MH617112.1:c2237-990_CRESS_virus_sp._isolate_ctca72,_complete_genome	1248	0.526	0.634	49.9	52.4	40.9	56.5	54.4
MH617109.1:1252-2874_CRESS_virus_sp._isolate_ctdc15,_complete_genome	1623	0.692	0.618	41.2	50.6	37.9	35.1	43.6
MH617097.1:18-857_CRESS_virus_sp._isolate_ctbg966,_complete_genome	840	0.627	0.576	42	49.3	41.8	35	51.9
MH617095.1:1-1062_CRESS_virus_sp._isolate_ctbd111,_complete_genome	1062	0.634	0.558	42.2	52.5	41	33.1	44.9
MH617082.1:1-927_CRESS_virus_sp._isolate_ctce161,_complete_genome	927	0.673	0.555	35.4	43	35.6	27.5	44.7
MH617079.1:1-636_CRESS_virus_sp._isolate_cthi295,_complete_genome	636	0.733	0.588	28.6	34.9	28.8	22.2	44.4
MH617075.1:1187-1540_CRESS_virus_sp._isolate_ctbc273,_complete_genome	354	0.475	0.663	48.9	48.3	33.9	64.4	36.5
MH617070.1:1970-3037_CRESS_virus_sp._isolate_ctbh32,_complete_genome	1068	0.652	0.6	39	44.1	38.5	34.6	48.2
MH617068.1:1-912_CRESS_virus_sp._isolate_ctch511,_complete_genome	912	0.634	0.578	36.3	39.8	34.5	34.5	52.8
MH617067.1:1138-1881_CRESS_virus_sp._isolate_ctbd527,_complete_genome	744	0.661	0.616	34	38.3	29.8	33.9	52.4
MH617065.1:896-1588_CRESS_virus_sp._isolate_ctdc105,_complete_genome	693	0.706	0.593	34.1	48.1	26.8	27.3	51.8
MH617054.1:1141-1833_CRESS_virus_sp._isolate_ctcj224,_complete_genome	693	0.619	0.621	35.8	39	33.3	35.1	41.6
MH617053.1:c1942-1085_CRESS_virus_sp._isolate_ctce104,_complete_genome	858	0.647	0.568	35.4	39.5	35.3	31.5	46.3
MH617048.1:1-813_CRESS_virus_sp._isolate_ctcg166,_complete_genome	813	0.656	0.584	37.4	41.3	36.5	34.3	48.5
MH617046.1:1002-1784_CRESS_virus_sp._isolate_ctca377,_complete_genome	783	0.71	0.568	37.9	45.6	37.2	31	42
MH617038.1:2661-3749_CRESS_virus_sp._isolate_ctba977,_complete_genome	1089	0.63	0.576	38.9	48.5	34.7	33.6	42.6
MH617033.1:c1863-973_CRESS_virus_sp._isolate_ctcj21,_complete_genome	891	0.617	0.576	40.4	46.1	39.4	35.7	49.2
MH617031.1:757-2265_CRESS_virus_sp._isolate_ctgb83,_complete_genome	1509	0.629	0.589	44.3	54.3	39.4	39.4	48.3
MH617022.1:1537-1980_CRESS_virus_sp._isolate_ctbg040,_complete_genome	444	0.709	0.581	43.5	50.7	43.9	35.8	50.2
MH617021.1:c1651-827_CRESS_virus_sp._isolate_ctee119,_complete_genome	825	0.642	0.532	34.2	40.7	35.6	26.2	48.6
MH617020.1:1511-2074_CRESS_virus_sp._isolate_cthf100,_complete_genome	564	0.647	0.615	39	52.7	28.7	35.6	55
MH617018.1:1193-2104_CRESS_virus_sp._isolate_ctcg220,_complete_genome	912	0.504	0.596	46.3	49.3	39.5	50	52
MH617014.1:1-477_CRESS_virus_sp._isolate_ctfi007,_complete_genome	477	0.612	0.618	40	45.9	32.7	41.5	48.4
MH617007.1:1-933_CRESS_virus_sp._isolate_ctjh137,_complete_genome	933	0.64	0.576	41.5	52.4	37	35	48.7
MH617006.1:832-1650_CRESS_virus_sp._isolate_ctgi335,_complete_genome	819	0.485	0.587	46.2	52.4	34.4	51.6	53.7
MH617005.1:1-468_CRESS_virus_sp._isolate_ctde205,_complete_genome	468	0.422	0.673	48.5	50	29.5	66	37.8
MH617003.1:1-897_CRESS_virus_sp._isolate_ctcj370,_complete_genome	897	0.582	0.566	42.5	52.8	35.5	39.1	51
MH617001.1:1-1332_CRESS_virus_sp._isolate_ctbd318,_complete_genome	1332	0.576	0.592	43.5	50	39.2	41.4	58.1
MH616999.1:1-636_CRESS_virus_sp._isolate_ctch302,_complete_genome	636	0.612	0.548	41.2	47.6	39.6	36.3	48.3
MH616996.1:1-789_CRESS_virus_sp._isolate_ctca156,_complete_genome	789	0.637	0.561	34.7	40.3	33.8	30	49.5
MH616990.1:1-837_CRESS_virus_sp._isolate_ctdb518,_complete_genome	837	0.575	0.621	39.5	43.7	30.8	44.1	56.7
MH616988.1:794-1675_CRESS_virus_sp._isolate_ctbc614,_complete_genome	882	0.597	0.602	39.8	43.2	36.4	39.8	52.4
MH616984.1:1-870_CRESS_virus_sp._isolate_ctda422,_complete_genome	870	0.683	0.573	37.1	41.7	37.2	32.4	41.6
MH616973.1:c2769-1762_CRESS_virus_sp._isolate_ctdb109,_complete_genome	1008	0.541	0.589	46.6	47.6	44.3	47.9	55.6
MH616972.1:2983-4656_CRESS_virus_sp._isolate_ctfi29,_complete_genome	1674	0.621	0.631	43.3	53.4	36.2	40.3	54
MH616967.1:1-693_CRESS_virus_sp._isolate_cthb587,_complete_genome	693	0.682	0.577	31.9	42.4	26.8	26.4	47.3
MH616965.1:c1830-1189_CRESS_virus_sp._isolate_ctcc97,_complete_genome	642	0.488	0.661	49.4	49.1	40.2	58.9	52.6
MH616962.1:1-684_CRESS_virus_sp._isolate_ctcd321,_complete_genome	684	0.656	0.586	35.8	43.9	32.9	30.7	46.2
MH616955.1:600-1565_CRESS_virus_sp._isolate_ctbc933,_complete_genome	966	0.542	0.598	51.1	55.9	44.7	52.8	50.7
MH616953.1:1-852_CRESS_virus_sp._isolate_ctbg84,_complete_genome	852	0.555	0.608	48.8	55.3	42.3	48.9	56.3
MH616944.1:c1858-1004_CRESS_virus_sp._isolate_ctdg299,_complete_genome	855	0.569	0.665	45.3	48.4	35.4	51.9	55.5
MH616942.1:c1779-955_CRESS_virus_sp._isolate_ctcf261,_complete_genome	825	0.662	0.543	35.2	38.5	38.5	28.4	43.3
MH616930.1:1331-1945_CRESS_virus_sp._isolate_ctdb321,_complete_genome	615	0.442	0.69	54.8	58.5	34.6	71.2	44.5
MH616925.1:c3825-2683_CRESS_virus_sp._isolate_ctdb65,_complete_genome	1143	0.724	0.585	33.9	42.8	33.1	25.7	37.7
MH616921.1:c1909-1097_CRESS_virus_sp._isolate_ctbc431,_complete_genome	813	0.561	0.638	49.1	56.1	39.5	51.7	47.6
MH616917.1:1-831_CRESS_virus_sp._isolate_ctbb930,_complete_genome	831	0.571	0.552	45.5	53.1	42.6	40.8	58.2
MH616916.1:c3649-2633_CRESS_virus_sp._isolate_ctch306,_complete_genome	1017	0.521	0.61	49	55.2	40.1	51.6	46.4
MH616915.1:428-1732_CRESS_virus_sp._isolate_ctcc17,_complete_genome	1305	0.512	0.667	52.7	50.1	45.5	62.5	57.4
MH616907.1:1-870_CRESS_virus_sp._isolate_ctca234,_complete_genome	870	0.592	0.58	39.5	44.8	33.4	40.3	60.3
MH616905.1:1-981_CRESS_virus_sp._isolate_ctcc758,_complete_genome	981	0.531	0.636	44.9	48.9	35.8	49.8	55.6
MH616897.1:1-867_CRESS_virus_sp._isolate_cthj000,_complete_genome	867	0.727	0.503	29.3	39.4	32.9	15.6	34.8
MH616894.1:1-783_CRESS_virus_sp._isolate_ctdb190,_complete_genome	783	0.653	0.556	36.5	46.4	33.3	29.9	50.5
MH616885.1:1-1044_CRESS_virus_sp._isolate_ctea92,_complete_genome	1044	0.609	0.574	41.7	50.6	37.4	37.1	47.8
MH616881.1:935-1756_CRESS_virus_sp._isolate_ctcj067,_complete_genome	822	0.612	0.567	44	49.3	42.3	40.5	49.4
MH616877.1:1-903_CRESS_virus_sp._isolate_ctbg015,_complete_genome	903	0.37	0.767	59.4	54.8	40.5	82.7	37.4
MH616869.1:1-840_CRESS_virus_sp._isolate_ctbd540,_complete_genome	840	0.616	0.592	43.1	47.9	40	41.4	50.4
MH616841.1:990-1658_CRESS_virus_sp._isolate_ctfd215,_complete_genome	669	0.609	0.585	35.9	40.8	31.4	35.4	47.6
MH616834.1:c1792-1223_CRESS_virus_sp._isolate_ctdh124,_complete_genome	570	0.555	0.59	44	55.3	34.7	42.1	60.3
MH616832.1:c2098-683_CRESS_virus_sp._isolate_ctbf555,_complete_genome	1416	0.529	0.645	53	59.5	41.1	58.5	52.9
MH616830.1:1-615_CRESS_virus_sp._isolate_ctbg371,_complete_genome	615	0.575	0.628	44.2	53.2	30.7	48.8	59.9
MH616828.1:1-912_CRESS_virus_sp._isolate_ctca551,_complete_genome	912	0.646	0.598	40.5	44.7	37.5	39.1	56.7
MH616825.1:1015-1683_CRESS_virus_sp._isolate_ctbg616,_complete_genome	669	0.701	0.613	28.4	30.5	26.9	27.8	41.5
MH616824.1:1-615_CRESS_virus_sp._isolate_ctbi174,_complete_genome	615	0.655	0.551	24.6	35.1	20	18.5	45.9
MH616821.1:c2350-1388_CRESS_virus_sp._isolate_ctbj300,_complete_genome	963	0.457	0.669	56.9	60.7	40.8	69.2	53.4
MH616816.1:c1712-909_CRESS_virus_sp._isolate_ctci521,_complete_genome	804	0.709	0.535	34.5	41.8	36.2	25.4	44.2
MH616806.1:2317-3240_CRESS_virus_sp._isolate_ctci056,_complete_genome	924	0.554	0.643	50.8	59.4	40.9	51.9	52.3
MH616801.1:c2025-1054_CRESS_virus_sp._isolate_ctch860,_complete_genome	972	0.551	0.61	50.3	56.8	42.6	51.5	48.5
MH616792.1:c2227-539_CRESS_virus_sp._isolate_ctbh479,_complete_genome	1689	0.487	0.619	51.7	55.1	46	54.2	52.2
MH616789.1:900-1613_CRESS_virus_sp._isolate_cthi333,_complete_genome	714	0.645	0.594	35.9	41.2	34	32.4	54.9
MH616784.1:1-912_CRESS_virus_sp._isolate_ctbd123,_complete_genome	912	0.465	0.681	52.4	53.3	38.2	65.8	56.4
MH616781.1:1-993_CRESS_virus_sp._isolate_ctbg239,_complete_genome	993	0.659	0.555	38.2	46.2	39.3	29	45.1
MH616772.1:1-900_CRESS_virus_sp._isolate_ctcc126,_complete_genome	900	0.601	0.621	45	50.3	39.7	45	57.5
MH616771.1:c1681-815_CRESS_virus_sp._isolate_ctbb160,_complete_genome	867	0.677	0.582	35.9	39.4	33.9	34.3	44.6
MH616770.1:1126-1902_CRESS_virus_sp._isolate_ctbc237,_complete_genome	777	0.677	0.612	28.6	35.1	25.1	25.5	48.4
MH616759.1:c1860-1057_CRESS_virus_sp._isolate_ctbf522,_complete_genome	804	0.566	0.642	45.5	49.3	33.6	53.7	54.6
MH616756.1:877-1473_CRESS_virus_sp._isolate_ctbc429,_complete_genome	597	0.612	0.547	34.5	35.7	36.2	31.7	51.2
MH616753.1:2209-3243_CRESS_virus_sp._isolate_ctbe66,_complete_genome	1035	0.564	0.61	40.1	47.8	32.2	40.3	49.6
MH616752.1:1-759_CRESS_virus_sp._isolate_ctbj129,_complete_genome	759	0.572	0.563	35.8	37.2	32.4	37.9	52.9
MH616749.1:c2186-1350_CRESS_virus_sp._isolate_ctbi245,_complete_genome	837	0.662	0.597	31.7	34.4	30.8	29.7	43
MH616747.1:1147-2421_CRESS_virus_sp._isolate_ctjd152,_complete_genome	1275	0.594	0.576	43.5	49.4	40.2	40.9	52.9
MH616745.1:c2143-1274_CRESS_virus_sp._isolate_ctbf77,_complete_genome	870	0.658	0.587	37.5	40.7	39.7	32.1	52.1
MH616742.1:967-1635_CRESS_virus_sp._isolate_ctbj212,_complete_genome	669	0.635	0.559	28.8	36.8	22.9	26.9	43.2
MH616733.1:1-858_CRESS_virus_sp._isolate_ctij622,_complete_genome	858	0.608	0.554	40	41.6	40.2	38.1	49
MH616727.1:1-816_CRESS_virus_sp._isolate_ctbg103,_complete_genome	816	0.662	0.584	37.4	43.8	36	32.4	49.3
MH616724.1:272-1123_CRESS_virus_sp._isolate_ctcf660,_complete_genome	852	0.503	0.589	48.4	55.3	39.8	50	56.4
MH616721.1:1-954_CRESS_virus_sp._isolate_ctjg073,_complete_genome	954	0.53	0.634	49.7	56.6	40.9	51.6	55.5
MH616716.1:c3480-2476_CRESS_virus_sp._isolate_ctba10,_complete_genome	1005	0.542	0.621	50.4	54.3	46	51	53.5
MH616708.1:1-753_CRESS_virus_sp._isolate_ctdb99,_complete_genome	753	0.739	0.633	29.5	38.2	24.7	25.5	39.3
MH616706.1:633-1103_CRESS_virus_sp._isolate_ctcd131,_complete_genome	471	0.573	0.584	48.2	54.1	44.6	45.9	61
MH616705.1:1-879_CRESS_virus_sp._isolate_ctce103,_complete_genome	879	0.534	0.641	48.9	54.6	40.6	51.5	56.5
MH616702.1:c1984-1103_CRESS_virus_sp._isolate_ctcj185,_complete_genome	882	0.597	0.59	43.3	49.7	39.5	40.8	50.8
MH616699.1:1-846_CRESS_virus_sp._isolate_ctdb399,_complete_genome	846	0.648	0.57	35.8	41.1	34.8	31.6	46.6
MH616695.1:1-942_CRESS_virus_sp._isolate_ctgc510,_complete_genome	942	0.529	0.667	52	50.6	46.2	59.2	51.3
MH616694.1:1141-1767_CRESS_virus_sp._isolate_ctcf142,_complete_genome	627	0.647	0.557	31.3	38.8	29.7	25.4	46.7
MH616693.1:1-795_CRESS_virus_sp._isolate_ctbe153,_complete_genome	795	0.676	0.554	37.4	44.5	37	30.6	43.4
MH616686.1:1111-1437_CRESS_virus_sp._isolate_ctda354,_complete_genome	327	0.564	0.672	46.5	47.7	40.4	51.4	34.4
MH616684.1:1-930_CRESS_virus_sp._isolate_ctcg236,_complete_genome	930	0.556	0.678	49.6	53.9	35.5	59.4	48.8
MH616676.1:4282-5259_CRESS_virus_sp._isolate_ctbe30,_complete_genome	978	0.628	0.579	41.7	50	36.2	39	46.4
MH616669.1:871-1377_CRESS_virus_sp._isolate_ctbc199,_complete_genome	507	0.715	0.603	31.2	37.9	27.2	28.4	48.5
MH616665.1:c1732-896_CRESS_virus_sp._isolate_ctce910,_complete_genome	837	0.696	0.563	31.7	39.1	30.1	25.8	42.9
MH616664.1:1-558_CRESS_virus_sp._isolate_ctbc71,_complete_genome	558	0.577	0.608	46.2	54.3	39.8	44.6	51
MH616654.1:c1878-1033_CRESS_virus_sp._isolate_ctba425,_complete_genome	846	0.626	0.595	36.1	40.4	32.3	35.5	54.5
MH616648.1:c1861-1004_CRESS_virus_sp._isolate_ctje111,_complete_genome	858	0.693	0.553	36	42.7	38.8	26.6	40.7
MH616643.1:2793-4256_CRESS_virus_sp._isolate_ctdb749,_complete_genome	1464	0.541	0.579	52	58.6	45.3	52.3	55.5
MH616640.1:1-978_CRESS_virus_sp._isolate_ctej443,_complete_genome	978	0.456	0.746	52.2	51.8	36.2	68.7	38.5
MH616636.1:877-1578_CRESS_virus_sp._isolate_ctcc172,_complete_genome	702	0.642	0.564	28.2	33.8	26.1	24.8	39.2
MH622921.1:1-894_CRESS_virus_sp._isolate_ctba269,_complete_genome	894	0.601	0.638	44	47	41.3	43.6	52.4
MH552542.1:c1810-1265_CRESS_virus_sp._isolate_ctbe66,_complete_genome	546	0.654	0.547	36.8	48.9	33.5	28	49.8
MH552511.1:1-543_CRESS_virus_sp._isolate_ctcg94,_complete_genome	543	0.615	0.562	36.6	41.4	31.5	37	50.6
MH552486.1:1-543_CRESS_virus_sp._isolate_cthf761,_complete_genome	543	0.615	0.562	36.6	41.4	31.5	37	50.6
MH510274.1:1-1005_CRESS_virus_sp._isolate_ctch64,_complete_genome	1005	0.542	0.621	50.4	54.3	46	51	53.5
MH510268.1:c1758-652_CRESS_virus_sp._isolate_ctgj37,_complete_genome	1107	0.682	0.546	35.5	44.7	34.7	27.1	46
			0.601406	43.5854	48.7864	37.957	44.0117	51.0045
			0.0419446	7.06126	6.23242	5.54157	12.382	5.73071
Name	Length	CAI-1	CAI-2	%G+C	%G+C(1)	%G+C(2)	%G+C(3)	Nc

## Sheet: ENc plot
Name	Length	CAI-1	CAI-2	%G+C	%G+C(1)	%G+C(2)	%G+C(3)	Nc		GC3%	Nc
MH617229.1:c1647-796_CRESS_virus_sp._isolate_ctch186,_complete_genome	852	0.614	0.594	41.5	48.6	38	38	54.7		0.38	54.7
MK012495.1:832-1296_CRESS_virus_sp._isolate_ctga42,_complete_genome	465	0.574	0.588	36.6	40	31.6	38.1	51.9		0.381	51.9
MH649250.1:153-1187_CRESS_virus_sp._isolate_ctce004,_complete_genome	1035	0.546	0.624	48.7	55.9	40.3	49.9	57.9		0.499	57.9
MH649234.1:1-729_CRESS_virus_sp._isolate_ctca784,_complete_genome	729	0.64	0.596	36.1	44.4	31.3	32.5	46.1		0.325	46.1
MH649220.1:867-1334_CRESS_virus_sp._isolate_ctca003,_complete_genome	468	0.622	0.564	40	48.1	35.9	35.9	59		0.359	59
MH649103.1:902-1615_CRESS_virus_sp._isolate_ctfc890,_complete_genome	714	0.595	0.632	36.6	44.5	24.8	40.3	57.7		0.403	57.7
MH649007.1:1-729_CRESS_virus_sp._isolate_ctgf001,_complete_genome	729	0.533	0.644	49.2	53.1	40.3	54.3	54.4		0.543	54.4
MH648973.1:1-885_CRESS_virus_sp._isolate_ctbb773,_complete_genome	885	0.516	0.66	48.7	50.8	35.9	59.3	56.6		0.593	56.6
MH648923.1:c1639-851_CRESS_virus_sp._isolate_ctcj858,_complete_genome	789	0.577	0.589	38.5	44.5	32.7	38.4	50.6		0.384	50.6
MH212286.1:c2117-1272_CRESS_virus_sp._isolate_956,_complete_genome	846	0.609	0.52	41	48.2	43.6	31.2	46.6		0.312	46.6
MH617748.1:c2472-1261_CRESS_virus_sp._isolate_ctbg059,_complete_genome	1212	0.615	0.57	45.8	54	42.1	41.3	54		0.413	54
MH617726.1:1-702_CRESS_virus_sp._isolate_ctbh577,_complete_genome	702	0.606	0.584	37.3	46.6	29.1	36.3	61		0.363	61
MH617626.1:927-1529_CRESS_virus_sp._isolate_ctda666,_complete_genome	603	0.622	0.556	33	40.3	28.4	30.3	48.9		0.303	48.9
MH617593.1:c1631-771_CRESS_virus_sp._isolate_ctch189,_complete_genome	861	0.63	0.601	44.8	54.7	36.2	43.6	53.5		0.436	53.5
MH617582.1:1-654_CRESS_virus_sp._isolate_ctbc152,_complete_genome	654	0.649	0.585	45.6	53.2	43.6	39.9	52.9		0.399	52.9
MH617395.1:c1972-1037_CRESS_virus_sp._isolate_ctic46,_complete_genome	936	0.592	0.587	46	50	43.6	44.6	58.4		0.446	58.4
MH617294.1:1-822_CRESS_virus_sp._isolate_ctbf312,_complete_genome	822	0.584	0.639	39.5	44.5	29.9	44.2	50.1		0.442	50.1
MH617255.1:1-726_CRESS_virus_sp._isolate_ctcg155,_complete_genome	726	0.653	0.575	35.4	39.7	32.6	33.9	46.9		0.339	46.9
MH617242.1:1-771_CRESS_virus_sp._isolate_ctcd187,_complete_genome	771	0.668	0.541	36.1	45.5	34.2	28.4	48.9		0.284	48.9
MH617050.1:1-768_CRESS_virus_sp._isolate_ctce202,_complete_genome	768	0.648	0.59	40.4	49.6	35.2	36.3	54.6		0.363	54.6
MH617028.1:1-849_CRESS_virus_sp._isolate_ctci193,_complete_genome	849	0.548	0.635	44.2	43.1	40.6	48.8	56.5		0.488	56.5
MH616968.1:153-1187_CRESS_virus_sp._isolate_ctbd27,_complete_genome	1035	0.546	0.624	48.7	55.9	40.3	49.9	57.9		0.499	57.9
MH616936.1:937-1623_CRESS_virus_sp._isolate_ctdb133,_complete_genome	687	0.659	0.62	37.4	42.8	31	38.4	55.8		0.384	55.8
MH616847.1:c1508-672_CRESS_virus_sp._isolate_ctci237,_complete_genome	837	0.563	0.617	45.2	44.8	39.8	50.9	49.7		0.509	49.7
MH616741.1:1-627_CRESS_virus_sp._isolate_ctjf142,_complete_genome	627	0.651	0.577	27.8	38.3	22	23	40.2		0.23	40.2
MH552570.1:c1761-1207_CRESS_virus_sp._isolate_cthi67,_complete_genome	555	0.586	0.654	45.2	52.4	37.3	45.9	61		0.459	61
MH552566.1:1-1035_CRESS_virus_sp._isolate_ctch18,_complete_genome	1035	0.52	0.67	51	52.2	40	60.9	58.9		0.609	58.9
MH552563.1:894-1658_CRESS_virus_sp._isolate_ctch33,_complete_genome	765	0.591	0.655	47.2	48.6	42	51	50.8		0.51	50.8
KY487780.1:1-1023_Uncultured_virus_clone_CG109,_complete_genome	1023	0.484	0.63	52.2	55.7	39.6	61.3	47.4		0.613	47.4
KX259401.1:c2949-1519_Uncultured_virus_isolate_Wastewater_Circular_Virus_FL8_putative_capsid_and_putative_rep_protein_genes,_complete_cds	1431	0.709	0.553	35.6	48.8	36.3	21.6	40.7		0.216	40.7
KY487789.1:c2223-877_Uncultured_virus_clone_CG118,_complete_genome	1347	0.581	0.584	39.2	43	33.2	41.4	56.4		0.414	56.4
KY487794.1:291-1409_Uncultured_virus_clone_CG123,_complete_genome	1119	0.606	0.595	44.1	48	45	39.1	54.8		0.391	54.8
KJ547625.1:1137-2192_Sewage-associated_circular_DNA_virus-14_isolate_SaCV-14_NZ-BS4064-2012,_complete_genome	1056	0.571	0.629	52.2	62.8	38.4	55.4	48.1		0.554	48.1
MK570197.1:14-1147_Capybara_virus_35_cap1_1079,_complete_genome	1134	0.609	0.621	42.2	48.9	33.6	43.9	56.7		0.439	56.7
KX259443.1:1407-2654_Uncultured_virus_isolate_Wastewater_Circular_Virus_FL50_putative_capsid_and_putative_rep_protein_genes,_complete_cds	1248	0.682	0.569	38.8	50.2	39.2	26.9	41.9		0.269	41.9
KY487821.1:1172-2065_Uncultured_virus_clone_CG152,_complete_genome	894	0.668	0.553	38	45.3	37.6	31.2	51.6		0.312	51.6
KY487962.1:11-1480_Uncultured_virus_clone_CG68,_complete_genome	1470	0.435	0.77	56.9	56.9	39	74.9	39.6		0.749	39.6
KY487900.1:42-887_Uncultured_virus_clone_CG231,_complete_genome	846	0.626	0.483	31.2	37.6	34	22	31.1		0.22	31.1
KX259429.1:214-1446_Uncultured_virus_isolate_Wastewater_Circular_Virus_FL36_putative_rep_protein_and_putative_capsid_genes,_complete_cds	1233	0.514	0.717	48.5	53	31.9	60.6	50.3		0.606	50.3
NC_040354.1:301-1416_Sewage-associated_circular_DNA_virus-11_isolate_SaCV-11_NZ-BS3997-2012,_complete_genome	1116	0.624	0.581	43.6	50	42.2	38.7	52.3		0.387	52.3
NC_026273.1:1162-2220_Sewage-associated_circular_DNA_virus-28_isolate_SaCV-28_NZ-BS4064a-2012,_complete_genome	1059	0.56	0.619	51.7	60.3	39.1	55.5	46.1		0.555	46.1
KX259449.1:1-1179_Uncultured_virus_isolate_Wastewater_Circular_Virus_FL56_putative_rep_protein_and_putative_capsid_genes,_complete_cds	1179	0.624	0.612	40.5	41.5	42.7	37.2	47		0.372	47
MK433215.1:1-804_Blackfly_DNA_Virus_1_isolate_SF02_666,_complete_genome	804	0.668	0.582	35.2	40.7	34.3	30.6	49.1		0.306	49.1
KX259411.1:c2636-1233_Uncultured_virus_isolate_Wastewater_Circular_Virus_FL18_putative_capsid_and_putative_rep_protein_genes,_complete_cds	1404	0.477	0.62	60.4	65.8	50	65.4	48.7		0.654	48.7
KY487969.1:264-1430_Uncultured_virus_clone_CG75,_complete_genome	1167	0.511	0.584	54.3	60.7	46.8	55.5	51.6		0.555	51.6
NC_029623.1:222-1184_Lake_Sarah-associated_circular_virus-42_isolate_LSaCV-42-LSCO-2013,_complete_sequence	963	0.602	0.601	45.7	50.2	40.2	46.7	47.7		0.467	47.7
NC_040839.1:42-1121_Holcus_lanatus-associated_virus_isolate_NZG22_52,_complete_genome	1080	0.534	0.6	49.7	55.3	41.7	52.2	57.3		0.522	57.3
NC_027777.1:c2530-1682_Rat_associated_porprismacovirus_1_isolate_KS/11/0577,_complete_genome	849	0.425	0.604	51.4	48.4	41.3	64.3	44		0.643	44
MH500336.1:c758-6_Porcine_associated_porprismacovirus_isolate_17668x85_1335,_complete_genome	753	0.499	0.634	46.9	45.8	39	55.8	52.5		0.558	52.5
MH111142.1:c762-31_Porcine_associated_porprismacovirus_isolate_17499x85_503,_complete_genome	732	0.454	0.659	51	48.4	40.2	64.3	49.8		0.643	49.8
MH500298.1:c915-31_Porcine_associated_porprismacovirus_isolate_17489x75_2609,_complete_genome	885	0.517	0.617	44.3	41	39.7	52.2	53.8		0.522	53.8
MH500343.1:c915-31_Porcine_associated_porprismacovirus_isolate_17489x77_1806,_complete_genome	885	0.517	0.617	44.3	41	39.7	52.2	53.8		0.522	53.8
MH500343.1:1089-2261_Porcine_associated_porprismacovirus_isolate_17489x77_1806,_complete_genome	1173	0.698	0.518	41.8	53.7	40.4	31.2	36.1		0.312	36.1
MH111132.1:c764-33_Porcine_associated_porprismacovirus_isolate_17499x1_842,_complete_genome	732	0.462	0.596	48.2	48.8	39.8	56.1	49.6		0.561	49.6
MH111133.1:c762-31_Porcine_associated_porprismacovirus_isolate_17499x3_690,_complete_genome	732	0.448	0.655	51.2	48.8	40.2	64.8	53.5		0.648	53.5
MH500308.1:c837-31_Porcine_associated_porprismacovirus_isolate_17668x16_1620,_complete_genome	807	0.513	0.6	42.5	42.4	35.7	49.4	51.1		0.494	51.1
MH933796.1:c2048-1311_Smacovirus_sp._isolate_HuSCV-CMRHP10_capsid_protein_gene,_partial_cds;_and_replication_associated_protein_gene,_complete_cds	738	0.477	0.616	50	50.4	39.4	60.2	57.6		0.602	57.6
MH500307.1:c1125-82_Goat_associated_porprismacovirus_isolate_16915x9_1969,_complete_genome	1044	0.611	0.56	39.5	44.5	38.2	35.6	51.5		0.356	51.5
MH111128.1:c764-33_Porcine_associated_porprismacovirus_isolate_17489x67_1642,_complete_genome	732	0.456	0.663	50.8	46.7	40.6	65.2	51.6		0.652	51.6
KX838317.1:c2061-1273_Human_feces-associated_smacovirus_isolate_BWA1115,_complete_genome	789	0.497	0.622	47.8	47.9	39.9	55.5	50		0.555	50
MH500283.1:c806-39_Human_associated_porprismacovirus_isolate_16845x3_952,_complete_genome	768	0.465	0.622	49.1	52	35.5	59.8	43.7		0.598	43.7
MH500332.1:c793-41_Porcine_associated_porprismacovirus_isolate_17499x12_1370,_complete_genome	753	0.454	0.632	51.3	49	39.4	65.3	48		0.653	48
MH500315.1:c793-41_Porcine_associated_porprismacovirus_isolate_17489x91_2192,_complete_genome	753	0.469	0.58	48.7	47.4	40.6	58.2	46.6		0.582	46.6
KX838318.1:c2057-1239_Human_feces-associated_smacovirus_isolate_BWA7684,_complete_genome	819	0.47	0.58	51.2	53.1	42.9	57.5	49.4		0.575	49.4
KJ577814.1:c2374-1586_Porcine_stool-associated_circular_virus_7_isolate_EP3-C,_complete_genome	789	0.454	0.631	52.1	49.4	41.8	65	53.4		0.65	53.4
MH500289.1:c793-41_Porcine_associated_porprismacovirus_isolate_17499x31_375,_complete_genome	753	0.459	0.575	49.3	47.8	40.6	59.4	46.5		0.594	46.5
MH500305.1:c793-41_Human_associated_porprismacovirus_isolate_17488x45_1790,_complete_genome	753	0.457	0.596	49.3	47.4	39.8	60.6	44.9		0.606	44.9
KU043396.1:1763-2488_Macaca_mulatta_feces_associated_virus_10_isolate_cg3401,_complete_genome	726	0.46	0.583	49.2	47.9	40.9	58.7	46.7		0.587	46.7
KJ577815.1:c2571-1783_Porcine_stool-associated_circular_virus_7_isolate_EP3-D,_complete_genome	789	0.455	0.624	52.3	51.3	41.1	64.6	53		0.646	53
NC_024773.1:c2175-1387_Porcine_associated_porprismacovirus_7_isolate_EP2-A,_complete_genome	789	0.492	0.631	51.2	51.3	41.4	60.8	47.6		0.608	47.6
KJ577813.1:c2175-1387_Porcine_stool-associated_circular_virus_7_isolate_EP2-B,_complete_genome	789	0.491	0.632	51.2	51.3	41.4	60.8	47.2		0.608	47.2
MG522850.1:c2059-1271_Human_feces_smacovirus_3_isolate_SmaCV3_ETH_P15_2016,_complete_genome	789	0.514	0.64	47.8	47.1	39.9	56.3	51.6		0.563	51.6
MH500341.1:c819-34_Porcine_associated_porprismacovirus_isolate_17489x62_1633,_complete_genome	786	0.499	0.592	48.6	49.6	41.2	55	49.5		0.55	49.5
NC_039067.1:1-762_Camel_associated_porprismacovirus_4_isolate_DcSCV_c1358,_complete_genome	762	0.549	0.573	43.7	45.7	39.8	45.7	49.6		0.457	49.6
MH170060.2:c936-127_Porcine_serum_associated_circular_DNA_virus_5_isolate_8/RS/BR,_complete_genome	810	0.611	0.591	43.8	50	40.4	41.1	48.6		0.411	48.6
GQ351276.1:c2638-1823_Chimpanzee_stool_associated_circular_ssDNA_virus_isolate_GM488,_complete_genome	816	0.47	0.623	51.1	52.2	39.3	61.8	52.2		0.618	52.2
NC_039066.1:1-735_Camel_associated_porprismacovirus_3_isolate_DcSCV_c1345,_complete_genome	735	0.511	0.593	44.9	42.9	39.6	52.2	53.1		0.522	53.1
KU043448.1:498-1277_Unidentified_circular_ssDNA_virus_isolate_cg5862_Rep_gene,_complete_cds;_and_Cap_gene,_partial_cds	780	0.598	0.593	45.1	54.2	38.5	42.7	48.6		0.427	48.6
NC_039055.1:c923-3_Odonata-associated_circular_virus-21_isolate_OdasCV-21-US-1679SC3-12,_complete_genome	921	0.57	0.599	42.7	46.3	39.7	42	51.8		0.42	51.8
NC_026320.1:c2645-1887_Lemur_associated_porprismacovirus_1_isolate_SF5,_complete_genome	759	0.459	0.592	50.7	49.8	41.5	60.9	46.1		0.609	46.1
MH500309.1:c782-6_Porcine_associated_porprismacovirus_isolate_17489x66_1864,_complete_genome	777	0.547	0.62	44.5	50.2	36.3	47.1	52.1		0.471	52.1
NC_024775.1:c2467-1730_Porcine_associated_porprismacovirus_8_isolate_GP2,_complete_genome	738	0.451	0.616	50	48	40.2	61.8	49		0.618	49
MK570200.1:5-739_Capybara_associated_smacovirus_1_cap1_104,_complete_genome	735	0.555	0.585	41.1	44.5	37.1	41.6	41.6		0.416	41.6
KU203353.1:c2406-1978_Porcine_serum-associated_circular_virus_isolate_BR3,_complete_genome	429	0.518	0.674	46.2	46.9	36.4	55.2	48.8		0.552	48.8
MH500312.1:c832-11_Porcine_associated_porprismacovirus_isolate_17499x30_1079,_complete_genome	822	0.471	0.627	50.6	49.6	42	60.2	52.1		0.602	52.1
NC_039062.1:c2471-1722_Human_associated_huchismacovirus_2_isolate_France/8/2008/2444,_complete_genome	750	0.527	0.563	45.1	45.6	40	49.6	56.6		0.496	56.6
KP264967.1:c2460-1714_Human_smacovirus_1_isolate_France/12/2008/3454,_complete_genome	747	0.598	0.544	41.1	46.6	37.8	39	51.9		0.39	51.9
MH500317.1:c826-11_Porcine_associated_porprismacovirus_isolate_17668x37_2016,_complete_genome	816	0.483	0.599	47.5	47.4	40.8	54.4	51.4		0.544	51.4
MH500284.1:c826-11_Porcine_associated_porprismacovirus_isolate_17668x35_2540,_complete_genome	816	0.483	0.594	47.5	47.8	40.4	54.4	50		0.544	50
MH500302.1:c854-6_Porcine_associated_porprismacovirus_isolate_17668x44_3048,_complete_genome	849	0.445	0.634	51.7	47.7	43.5	64	52.3		0.64	52.3
KP233184.1:c2460-1714_Human_smacovirus_1_isolate_Virginia/1/2012/Mecklenburg/H19,_complete_genome	747	0.598	0.544	41.1	46.6	37.8	39	51.9		0.39	51.9
KP233187.1:c2477-1731_Human_smacovirus_1_isolate_Virginia/2/2012/Middlesex/I22,_complete_genome	747	0.582	0.548	42.3	47.4	38.2	41.4	55		0.414	55
MH500304.1:c886-62_Porcine_associated_porprismacovirus_isolate_17668x59_3324,_complete_genome	825	0.454	0.627	50.8	49.1	42.5	60.7	53.8		0.607	53.8
MH500285.1:c785-6_Porcine_associated_porprismacovirus_isolate_17668x59_3680,_complete_genome	780	0.516	0.605	45.9	50	36.5	51.2	52.9		0.512	52.9
KU043422.1:c2171-1395_Macaca_mulatta_feces_associated_virus_6_isolate_cg6965,_complete_genome	777	0.522	0.608	45.8	50.2	36.7	50.6	48.5		0.506	48.5
MH500349.1:1-816_Rat_associated_smacovirus_isolate_22084x8_1043,_complete_genome	816	0.596	0.571	46.8	53.7	42.6	44.1	49.6		0.441	49.6
KP233175.1:c2467-1718_Human_smacovirus_1_isolate_France/1/2008/2610,_complete_genome	750	0.544	0.562	44.4	45.6	39.6	48	55.7		0.48	55.7
KP264965.1:c2467-1718_Human_smacovirus_1_isolate_France/3/2008/2623,_complete_genome	750	0.538	0.569	44.9	46	40	48.8	55.7		0.488	55.7
KP233177.1:c2468-1719_Human_smacovirus_1_isolate_France/4/2009/4265,_complete_genome	750	0.546	0.554	45.3	47.6	40	48.4	55.9		0.484	55.9
LC386201.1:c2613-1804_Papio_cynocephalus_associated_smacovirus_ZM09-72_DNA,_complete_genome	810	0.565	0.569	42.7	48.5	38.9	40.7	51.8		0.407	51.8
KJ547633.1:432-1211_Sewage-associated_circular_DNA_virus-9_isolate_SaCV-9_NZ-BS3681-2012,_complete_genome	780	0.595	0.618	46.8	53.5	42.7	44.2	54.6		0.442	54.6
MH500314.1:c782-6_Porcine_associated_porprismacovirus_isolate_17668x64_1064,_complete_genome	777	0.537	0.585	44.4	51.4	35.9	45.9	52.2		0.459	52.2
MH500306.1:c921-31_Porcine_associated_porprismacovirus_isolate_17668x16_1510,_complete_genome	891	0.456	0.658	53.5	51.5	41.4	67.7	53.3		0.677	53.3
LC386204.1:c2766-1951_Papio_cynocephalus_associated_smacovirus_2/ZM09-71_DNA,_complete_genome	816	0.567	0.633	44.2	51.1	35.7	46	44.7		0.46	44.7
MH500290.1:c854-6_Porcine_associated_porprismacovirus_isolate_17499x31_361,_complete_genome	849	0.469	0.613	49.4	48.4	42	57.6	53		0.576	53
NC_039070.1:c2427-1591_Human_feces_smacovirus_2_strain_SmaCV2,_complete_genome	837	0.499	0.588	49	50.9	43	53	47.3		0.53	47.3
KP233192.1:c2274-1546_Gorilla_smacovirus_isolate_SF4,_complete_genome	729	0.429	0.682	53.5	49	40.3	71.2	49.6		0.712	49.6
KU043421.1:c2430-1654_Macaca_mulatta_feces_associated_virus_7_isolate_cg1341,_complete_genome	777	0.534	0.596	44.3	50.2	36.3	46.3	50.7		0.463	50.7
KP264969.1:c2460-1714_Human_smacovirus_1_isolate_France/6/2008/2871,_complete_genome	747	0.584	0.531	41.2	47	39.4	37.3	51.2		0.373	51.2
KP233176.1:c2465-1716_Human_smacovirus_1_isolate_France/8/2008/2449,_complete_genome	750	0.539	0.56	44.4	46.4	39.6	47.2	55.8		0.472	55.8
KP233176.1:372-1349_Human_smacovirus_1_isolate_France/8/2008/2449,_complete_genome	978	0.642	0.553	44.2	52.8	42.3	37.4	43.3		0.374	43.3
NC_039068.1:c2609-1740_Chimpanzee_associated_porprismacovirus_1_isolate_DP152,_complete_genome	870	0.484	0.558	52.6	55.9	47.2	54.8	54.3		0.548	54.3
NC_026252.1:c2460-1714_Human_smacovirus_1_isolate_France/12/2008/3454,_complete_genome	747	0.596	0.544	41.4	47	39.8	37.3	48.9		0.373	48.9
MH500342.1:c785-30_Porcine_associated_porprismacovirus_isolate_17489x95_4448,_complete_genome	756	0.435	0.664	54	51.2	40.9	69.8	47.4		0.698	47.4
MH500318.1:c845-6_Porcine_associated_porprismacovirus_isolate_17499x89_1156,_complete_genome	840	0.459	0.631	50.6	46.8	44.3	60.7	53.8		0.607	53.8
MH545524.1:c808-32_Fly_associated_circular_virus_3_isolate_Nevis_I1022-I77_E7,_complete_sequence	777	0.439	0.675	53.9	50.6	40.9	70.3	45.9		0.703	45.9
MH500294.1:c815-30_Porcine_associated_porprismacovirus_isolate_17668x69_223,_complete_genome	786	0.427	0.677	55.5	52.3	41.6	72.5	50		0.725	50
KP233186.1:c2459-1713_Human_smacovirus_1_isolate_Virginia/2/2012/Chesapeake/J23,_complete_genome	747	0.588	0.541	41	46.6	39.4	36.9	53		0.369	53
KP233183.1:c2452-1706_Human_smacovirus_1_isolate_Oregon/8/2011/Portland/D56,_complete_genome	747	0.59	0.535	41.4	47	39.8	37.3	50.8		0.373	50.8
MH500295.1:c865-32_Porcine_associated_porprismacovirus_isolate_17489x17_965,_complete_genome	834	0.459	0.66	52.5	51.1	39.9	66.5	47.9		0.665	47.9
KU043428.1:c2479-1436_Macaca_mulatta_feces_associated_virus_9_isolate_cg4629_cap_and_rep_genes,_complete_cds	1044	0.459	0.688	53.8	49.1	43.4	69	51.2		0.69	51.2
MH500323.1:c805-32_Porcine_associated_porprismacovirus_isolate_17668x74_900,_complete_genome	774	0.438	0.687	53.6	50.4	39.1	71.3	45.3		0.713	45.3
MH500293.1:c865-32_Porcine_associated_porprismacovirus_isolate_17499x77_1763,_complete_genome	834	0.457	0.659	53.6	52.2	40.3	68.3	48.6		0.683	48.6
NC_039061.1:c2460-1714_Human_associated_huchismacovirus_1_isolate_Oregon/6/2011/GottageGrove/5A1,_complete_genome	747	0.587	0.533	40.3	46.2	39	35.7	51.6		0.357	51.6
KP233188.1:c2452-1706_Human_smacovirus_1_isolate_Virginia/12/2011/Albemarle/G16,_complete_genome	747	0.589	0.544	41.5	46.6	39.8	38.2	50.5		0.382	50.5
NC_021204.1:c2442-1627_Porcine_associated_porprismacovirus_3_isolate_3L7,_complete_genome	816	0.455	0.652	51.1	47.8	42.3	63.2	51.3		0.632	51.3
NC_039057.1:1-786_Camel_associated_drosmacovirus_1,_complete_genome	786	0.463	0.652	49.7	49.2	37	63	46.7		0.63	46.7
KP233179.1:c2457-1711_Human_smacovirus_1_isolate_France/1/2009/3663,_complete_genome	747	0.578	0.55	41.6	43.8	40.6	40.6	48.9		0.406	48.9
MH617253.1:c2386-1577_Macaque_stool_associated_virus_12_isolate_ctbb70,_complete_genome	810	0.451	0.641	51.4	48.1	41.5	64.4	51.4		0.644	51.4
KC545228.1:c2442-1627_Porcine_stool-associated_circular_virus_3_isolate_4L13,_complete_genome	816	0.448	0.654	51.3	47.4	42.3	64.3	50.2		0.643	50.2
MH170061.2:c2233-1373_Porcine_associated_porprismacovirus_3_isolate_12/RS/BR,_complete_genome	861	0.464	0.582	48.7	48.4	41.5	56.1	49.1		0.561	49.1
MH500339.1:c797-42_Porcine_associated_porprismacovirus_isolate_17668x29_1951,_complete_genome	756	0.435	0.661	54.5	50.8	42.1	70.6	47		0.706	47
KP233185.1:c2452-1706_Human_smacovirus_1_isolate_Virginia/2/2012/Albemarle/5I17,_complete_genome	747	0.584	0.532	41.6	47.4	39.8	37.8	52.4		0.378	52.4
LC386202.1:c2537-1728_Chlorocebus_cynosuros_associated_smacovirus_6/ZM09-96_DNA,_complete_genome	810	0.539	0.583	42.8	45.6	38.9	44.1	56.2		0.441	56.2
GQ351277.1:c2639-1824_Chimpanzee_stool_associated_circular_ssDNA_virus_isolate_GM415,_complete_genome	816	0.473	0.615	50.6	52.2	39.3	60.3	50.1		0.603	50.1
NC_030125.1:c2468-1653_Bovine_faeces_associated_smacovirus_5_isolate_48_Fec9_cow,_complete_sequence	816	0.475	0.64	49.3	50.7	37.9	59.2	44		0.592	44
KP264964.1:c2473-1727_Human_smacovirus_1_isolate_France/2/2008/2548,_complete_genome	747	0.6	0.54	40.6	45.4	39.8	36.5	51.1		0.365	51.1
JX305998.1:1-714_Pig_stool_associated_circular_ssDNA_virus_isolate_FUJ1,_complete_genome	714	0.547	0.626	45.8	50.4	37	50	51.4		0.5	51.4
LC386200.1:c2617-1832_Chlorocebus_cynosuros_associated_smacovirus_ZM09-83_DNA,_complete_genome	786	0.553	0.559	42	43.5	40.5	42	45.7		0.42	45.7
GQ351275.1:c2589-1774_Chimpanzee_stool_associated_circular_ssDNA_virus_isolate_GM510,_complete_genome	816	0.459	0.612	51.8	51.8	40.4	63.2	50		0.632	50
MH500347.1:1-720_Porcine_associated_smacovirus_isolate_17489x34_3165,_complete_genome	720	0.626	0.577	44.9	50.4	39.6	44.6	40.2		0.446	40.2
MG846354.1:1-747_Chicken_associated_smacovirus_strain_RS/BR/2015/1R-1,_complete_genome	747	0.559	0.554	42.6	44.6	41	42.2	53.6		0.422	53.6
MK796235.1:c872-93_Lynx_rufus_smacovirus_2_isolate_LSF25_523,_complete_genome	780	0.464	0.674	50	46.9	38.8	64.2	53.2		0.642	53.2
MH111127.1:c764-33_Porcine_associated_porprismacovirus_isolate_17489x28_1796,_complete_genome	732	0.491	0.706	49.9	45.5	40.2	63.9	50.2		0.639	50.2
MG846353.1:1-747_Chicken_associated_smacovirus_strain_RS/BR/2015/1R-4,_complete_genome	747	0.549	0.543	43.5	45.4	39.8	45.4	59.4		0.454	59.4
MH111134.1:c764-33_Porcine_associated_porprismacovirus_isolate_17499x4_702,_complete_genome	732	0.45	0.718	51.6	45.9	39.8	69.3	50.4		0.693	50.4
NC_030122.1:c2712-1930_Sheep_faeces_associated_smacovirus_2_isolate_47_Fec60415_sheep,_complete_sequence	783	0.487	0.721	50.6	49	39.5	63.2	52.3		0.632	52.3
NC_017916.1:1-714_Pig_stool_associated_circular_ssDNA_virus_GER2011,_complete_genome	714	0.58	0.632	44.7	50.4	37.4	46.2	53.1		0.462	53.1
NC_040336.1:c827-6_Fly_associated_circular_virus_4_isolate_DR_I1035_D2,_complete_sequence	822	0.498	0.643	53.2	56.2	41.6	61.7	52.2		0.617	52.2
NC_039065.1:1-765_Camel_associated_porprismacovirus_2_isolate_DcSCV_c1072,_complete_genome	765	0.481	0.612	47.1	45.5	38	57.6	56.4		0.576	56.4
NC_039060.1:1-747_Chicken_associated_huchismacovirus_2,_complete_genome	747	0.551	0.541	43.4	45.4	39.8	45	58.9		0.45	58.9
MH500320.1:c832-29_Porcine_associated_porprismacovirus_isolate_17499x76_1345,_complete_genome	804	0.528	0.571	45.6	46.6	39.6	50.7	49.5		0.507	49.5
MH500333.1:c778-50_Porcine_associated_porprismacovirus_isolate_17499x64_3252,_complete_genome	729	0.457	0.623	52	49	40.7	66.3	49		0.663	49
KJ577818.1:c2140-1325_Porcine_stool-associated_circular_virus_2_isolate_TP3,_complete_genome	816	0.473	0.615	50	48.9	43	58.1	55.2		0.581	55.2
NC_039064.1:1-804_Camel_associated_porprismacovirus_1_isolate_DcSCV_c1378,_complete_genome	804	0.493	0.641	49.4	50	41.4	56.7	49.7		0.567	49.7
NC_021203.1:c2487-1705_Porcine_stool-associated_circular_virus_2_isolate_f,_complete_genome	783	0.484	0.654	49.7	48.3	41.4	59.4	53.2		0.594	53.2
NC_039058.1:1-798_Camel_associated_drosmacovirus_2,_complete_genome	798	0.406	0.69	52.9	49.6	35.3	73.7	42.7		0.737	42.7
NC_030119.1:c2755-2021_Bovine_faeces_associated_smacovirus_2_isolate_23_Fec30587_cow,_complete_sequence	735	0.477	0.693	49.9	46.9	40.8	62	49.8		0.62	49.8
NC_039063.1:c2459-1710_Human_associated_huchismacovirus_3_isolate_France/1/2009/3664,_complete_genome	750	0.551	0.545	43.6	45.6	40.8	44.4	45.1		0.444	45.1
NC_030128.1:c2645-1881_Bovine_faeces_associated_smacovirus_4_isolate_GP3_45917_cow,_complete_sequence	765	0.547	0.646	44.8	49.4	38	47.1	55.4		0.471	55.4
NC_030128.1:353-1408_Bovine_faeces_associated_smacovirus_4_isolate_GP3_45917_cow,_complete_sequence	1056	0.499	0.639	53.4	54.5	40.6	65.1	41.1		0.651	41.1
MH500310.1:c794-6_Porcine_associated_porprismacovirus_isolate_17668x8_1624,_complete_genome	789	0.457	0.601	51.8	51.3	41.1	63.1	45.3		0.631	45.3
MH500324.1:c778-50_Porcine_associated_porprismacovirus_isolate_17499x4_740,_complete_genome	729	0.455	0.605	51.6	49	40.3	65.4	47.1		0.654	47.1
MH617356.1:2256-2657_Circoviridae_sp._isolate_ctbb162,_complete_genome	402	0.635	0.576	42.3	44.8	44	38.1	60.7		0.381	60.7
MH618071.1:c1349-606_Circular_genetic_element_sp._isolate_ctbj190,_complete_sequence	744	0.622	0.59	38	46.4	33.9	33.9	49.9		0.339	49.9
MH617529.1:1-804_Circoviridae_sp._isolate_ctbb231,_complete_genome	804	0.57	0.616	44.9	45.5	42.2	47	61		0.47	61
MH617330.1:1921-2451_Circoviridae_sp._isolate_ctfh219,_complete_genome	531	0.627	0.59	43.1	49.7	40.1	39.5	57.5		0.395	57.5
MH500350.1:1-810_Porcine_associated_smacovirus_isolate_16915x5_577,_complete_genome	810	0.572	0.586	45.7	50.7	39.6	46.7	49.4		0.467	49.4
JF279961.1:48-1007_Barbel_circovirus_isolate_BaCV2,_complete_genome	960	0.559	0.62	49.4	54.4	43.1	50.6	58.4		0.506	58.4
NC_015399.1:48-1007_Barbel_circovirus,_complete_genome	960	0.557	0.614	49.2	55.3	42.8	49.4	59.9		0.494	59.9
NC_038392.1:28-951_Human_stool-associated_circular_virus_NG13,_complete_genome	924	0.614	0.62	43.4	46.8	39.6	43.8	53.6		0.438	53.6
EU056310.1:48-929_Cygnus_olor_circovirus_isolate_Sw4,_complete_genome	882	0.541	0.611	50.3	54.8	42.2	54.1	54.8		0.541	54.8
KP229363.1:72-953_Goose_circovirus_isolate_CF13001,_complete_genome	882	0.566	0.599	47.7	53.1	41.5	48.6	56		0.486	56
AF536936.1:73-954_Goose_circovirus_isolate_TW6/2001,_complete_genome	882	0.565	0.601	47.8	53.1	41.5	49	55.9		0.49	55.9
DQ192286.1:73-954_Goose_circovirus_strain_xs5,_complete_genome	882	0.555	0.599	48.1	53.1	41.5	49.7	56.2		0.497	56.2
KT207809.1:73-954_Goose_circovirus_isolate_TD254-2014,_complete_genome	882	0.548	0.605	49.1	52.7	42.9	51.7	59.3		0.517	59.3
DQ192279.1:72-953_Goose_circovirus_strain_yk2,_complete_genome	882	0.559	0.615	49	53.7	42.2	51	58		0.51	58
EU022374.1:33-926_Duck_circovirus_isolate_LY0701,_complete_genome	894	0.553	0.62	49.7	54	44.3	50.7	56.5		0.507	56.5
KP229372.1:72-953_Goose_circovirus_isolate_CJ14010,_complete_genome	882	0.565	0.601	47.8	53.1	41.5	49	55.6		0.49	55.6
KT808668.1:73-954_Goose_circovirus_isolate_G15,_complete_genome	882	0.537	0.625	49.8	53.7	41.8	53.7	58.4		0.537	58.4
JX241045.1:48-926_Duck_circovirus_isolate_GX1105,_complete_genome	879	0.553	0.62	48.9	53.6	43	50.2	57.8		0.502	57.8
KR491945.1:48-926_Muscovy_duck_circovirus_isolate_YN24-2013,_complete_genome	879	0.547	0.619	49.6	53.9	43.7	51.2	57.4		0.512	57.4
KF941314.1:33-926_Duck_circovirus_isolate_42-1,_complete_genome	894	0.554	0.623	49.3	53.4	44	50.7	56.6		0.507	56.6
GQ868757.1:48-926_Muscovy_duck_circovirus_isolate_FJ0701,_complete_genome	879	0.549	0.623	49.3	53.9	43.3	50.5	57.1		0.505	57.1
GQ423743.1:48-926_Muscovy_duck_circovirus_isolate_FJCL311,_complete_genome	879	0.55	0.621	49.3	53.9	43.3	50.5	57.1		0.505	57.1
GQ423744.1:48-926_Muscovy_duck_circovirus_isolate_FJFQ315,_complete_genome	879	0.548	0.624	49.4	53.9	43.3	50.9	58.3		0.509	58.3
KF941309.1:33-926_Duck_circovirus_isolate_9-1,_complete_genome	894	0.551	0.621	49.4	53.4	44.3	50.7	57.7		0.507	57.7
KF726087.1:48-926_Duck_circovirus_isolate_DuCV-Fujian-2011,_complete_genome	879	0.547	0.615	49.5	54.3	43.7	50.5	58.2		0.505	58.2
EU499310.1:48-926_Duck_circovirus_isolate_PT07,_complete_genome	879	0.547	0.619	49.3	53.9	43	50.9	58.8		0.509	58.8
JX241046.1:48-926_Duck_circovirus_isolate_GX1104,_complete_genome	879	0.553	0.621	48.9	53.6	43.3	49.8	57.7		0.498	57.7
KT808666.1:73-954_Goose_circovirus_isolate_G6,_complete_genome	882	0.552	0.613	49.1	53.7	41.8	51.7	58.1		0.517	58.1
AF536932.1:73-954_Goose_circovirus_isolate_TW2/2001,_complete_genome	882	0.566	0.601	48	53.4	41.2	49.3	58		0.493	58
FJ554673.1:48-926_Muscovy_duck_circovirus_isolate_WS-GD01,_complete_genome	879	0.549	0.617	49.1	53.9	43	50.5	57.1		0.505	57.1
AF536931.1:73-954_Goose_circovirus_isolate_TW1/2001,_complete_genome	882	0.561	0.6	48.1	53.4	41.5	49.3	56.9		0.493	56.9
KF941311.1:33-926_Duck_circovirus_isolate_29-1,_complete_genome	894	0.554	0.623	49.3	53.4	44	50.7	56.6		0.507	56.6
AF536940.1:73-954_Goose_circovirus_isolate_TW10/2001,_complete_genome	882	0.56	0.599	48	53.1	41.5	49.3	57.3		0.493	57.3
DQ192283.1:73-954_Goose_circovirus_strain_xs2,_complete_genome	882	0.544	0.602	48.9	53.1	41.8	51.7	57		0.517	57
EU344806.1:49-927_Duck_circovirus_strain_YS07,_complete_genome	879	0.534	0.647	51.1	54.9	42.7	55.6	59.4		0.556	59.4
MF278661.1:194-925_Circovirus_sp._isolate_BtCV-LJ22,_complete_genome	732	0.515	0.629	55.7	59.4	48	59.8	45.5		0.598	45.5
KT808653.1:49-930_Goose_circovirus_isolate_DG5,_complete_genome	882	0.521	0.643	51.7	54.8	42.5	57.8	55.9		0.578	55.9
DQ166836.1:48-926_Muscovy_duck_circovirus_isolate_TC2/2002,_complete_genome	879	0.546	0.628	49.8	54.6	43.3	51.5	54.4		0.515	54.4
KP229377.1:48-926_Duck_circovirus_isolate_CP12021,_complete_genome	879	0.553	0.621	49.3	54.3	43.3	50.2	55.2		0.502	55.2
HM162347.1:49-927_Duck_circovirus_isolate_DU093,_complete_genome	879	0.524	0.655	51.6	54.6	42.7	57.7	60.6		0.577	60.6
KP229368.1:49-927_Duck_circovirus_isolate_DB41-18,_complete_genome	879	0.533	0.653	50.9	53.9	42.7	56	61		0.56	61
KC460528.1:49-927_Duck_circovirus_isolate_LZ01/2011,_complete_genome	879	0.529	0.648	51.4	54.9	42.7	56.7	61		0.567	61
GU131342.1:48-926_Duck_circovirus_isolate_WF0803,_complete_genome	879	0.534	0.654	50.9	54.3	42.7	55.6	61		0.556	61
MN068354.1:49-927_Duck_circovirus_strain_ZZ170301,_complete_genome	879	0.531	0.655	51.3	54.6	43.3	56	61		0.56	61
KC851815.1:49-927_Duck_circovirus_isolate_D12-JW-047,_complete_genome	879	0.529	0.655	51.2	54.6	42.7	56.3	61		0.563	61
KC851820.1:49-927_Duck_circovirus_isolate_D12-KD-027,_complete_genome	879	0.536	0.653	51	54.6	42.7	55.6	61		0.556	61
KR869727.1:49-930_Goose_circovirus_isolate_2GK_replication_associated_protein_and_capsid_protein_genes,_complete_cds	882	0.551	0.622	49.5	53.7	42.2	52.7	53.3		0.527	53.3
KC851811.1:49-927_Duck_circovirus_isolate_D11-JW-024,_complete_genome	879	0.529	0.655	51.2	54.6	42.7	56.3	61		0.563	61
KT808657.1:49-930_Goose_circovirus_isolate_DG11,_complete_genome	882	0.543	0.603	49.8	53.7	42.2	53.4	55.4		0.534	55.4
HQ713495.1:51-995_Porcine_circovirus_2_strain_05-55004-7,_complete_genome	945	0.61	0.608	47.1	51.7	43.5	46	53.5		0.46	53.5
DQ915583.1:51-995_Porcine_circovirus_2_isolate_GRE-WB1,_complete_genome	945	0.602	0.607	47	51.4	43.2	46.3	53.8		0.463	53.8
DQ104420.1:51-995_Porcine_circovirus_2_isolate_QDC,_complete_genome	945	0.607	0.608	47.3	52.1	43.5	46.3	54		0.463	54
KX352445.1:51-995_Porcine_circovirus_2_strain_V2177/00,_complete_genome	945	0.615	0.619	47.3	52.4	43.5	46	54.6		0.46	54.6
LC004752.1:821-1765_Porcine_circovirus-2_genes_for_capsid_protein,_replication_protein,_complete_cds,_isolate:_MZ-7	945	0.608	0.608	47.2	52.1	43.8	45.7	54		0.457	54
HQ402903.1:51-995_Porcine_circovirus_2_strain_JF2,_complete_genome	945	0.603	0.619	47.6	52.1	43.5	47.3	56.3		0.473	56.3
MK347399.1:51-995_Porcine_circovirus_2_isolate_LY625123,_complete_genome	945	0.607	0.611	47.4	52.4	43.5	46.3	56		0.463	56
HQ202959.1:51-995_Porcine_circovirus_2_isolate_ML3,_complete_genome	945	0.609	0.607	47.3	52.1	43.5	46.3	53.7		0.463	53.7
KF742545.1:51-995_Porcine_circovirus_2_isolate_CQJJ12,_complete_genome	945	0.614	0.619	47.3	52.4	43.5	46	53.8		0.46	53.8
MK347380.1:51-995_Porcine_circovirus_2_isolate_YL2801,_complete_genome	945	0.607	0.611	47.4	52.4	43.5	46.3	56		0.463	56
FJ598044.1:1-945_Porcine_circovirus_2_strain_WuHan,_complete_genome	945	0.611	0.616	47.2	52.1	43.5	46	54.1		0.46	54.1
MK347405.1:51-995_Porcine_circovirus_2_isolate_CY29052,_complete_genome	945	0.607	0.611	47.4	52.4	43.5	46.3	56		0.463	56
LC004746.1:51-995_Porcine_circovirus-2_genes_for_replication_protein,_capsid_protein,_complete_cds,_isolate:_MZ-1	945	0.611	0.608	47.1	52.7	43.5	45.1	55.3		0.451	55.3
KC514972.1:51-995_Porcine_circovirus_2_isolate_JM2,_complete_genome	945	0.607	0.62	47.4	52.1	43.5	46.7	55.6		0.467	55.6
HQ202970.1:51-995_Porcine_circovirus_2_isolate_HL1,_complete_genome	945	0.612	0.616	47.3	52.4	43.5	46	53.3		0.46	53.3
KX161686.1:51-995_Porcine_circovirus_2_isolate_YIY1,_complete_genome	945	0.613	0.614	47.2	52.4	43.5	45.7	53.2		0.457	53.2
GU244506.1:51-995_Porcine_circovirus_2_strain_KU-1,_complete_genome	945	0.605	0.61	47.4	52.1	43.5	46.7	55.8		0.467	55.8
FJ233910.1:51-995_Porcine_circovirus_2_strain_SoPCV2R2,_complete_genome	945	0.611	0.608	47.1	51.7	43.5	46	54.3		0.46	54.3
EF524527.1:51-995_Porcine_circovirus_2_strain_BJ0503,_complete_genome	945	0.612	0.612	47.1	52.1	43.5	45.7	53.9		0.457	53.9
EU391637.1:51-995_Porcine_circovirus_2_isolate_Farm_X,_complete_genome	945	0.615	0.616	47.6	53	43.8	46	55		0.46	55
HQ113120.1:c440-1,c1767-1263_Porcine_circovirus_2_strain_Anhui01,_complete_genome	945	0.615	0.619	47.3	52.4	43.5	46	53.7		0.46	53.7
AY641542.1:51-995_Porcine_circovirus_2_strain_JH0401,_complete_genome	945	0.609	0.607	47.4	52.1	43.8	46.3	53.3		0.463	53.3
KC800636.1:51-995_Porcine_circovirus_2_strain_SXYIE-01,_complete_genome	945	0.624	0.613	47.1	52.4	43.5	45.4	53.5		0.454	53.5
FJ644558.1:51-995_Porcine_circovirus_2_isolate_DZ105,_complete_genome	945	0.611	0.605	47.4	52.4	43.8	46	53.5		0.46	53.5
KM880088.1:51-995_Porcine_circovirus-2_strain_GD015,_complete_genome	945	0.62	0.617	47.1	52.1	43.5	45.7	53.7		0.457	53.7
GU083582.1:51-995_Porcine_circovirus_2_isolate_PCV2A15,_complete_genome	945	0.606	0.618	47.8	52.1	43.5	47.9	53.1		0.479	53.1
AY180396.1:51-995_Porcine_circovius_type_2_strain_Pingtung-4,_complete_genome	945	0.594	0.607	47.7	52.1	43.8	47.3	56.1		0.473	56.1
JX099783.1:51-995_Porcine_circovirus_2_isolate_P624LB,_complete_genome	945	0.608	0.615	47.4	52.1	43.5	46.7	56.3		0.467	56.3
EU503033.1:51-995_Porcine_circovirus_2_strain_GaoYou0707,_complete_genome	945	0.609	0.618	47.5	52.1	43.5	47	54		0.47	54
MH465484.1:51-995_Porcine_circovirus_2_strain_GXGG1208,_complete_genome	945	0.619	0.612	47.1	52.4	43.5	45.4	54.5		0.454	54.5
EF619037.1:51-995_Porcine_circovirus_2_strain_GD,_complete_genome	945	0.606	0.606	47.3	52.1	43.8	46	53.1		0.46	53.1
DQ910866.1:51-995_Porcine_circovirus_2_strain_HSH1,_complete_genome	945	0.605	0.609	47.2	51.7	43.5	46.3	52.8		0.463	52.8
HQ395060.1:51-995_Porcine_circovirus_2_strain_10BJ-2,_complete_genome	945	0.607	0.621	47.4	52.1	43.5	46.7	55.7		0.467	55.7
MH617708.1:1-792_Circoviridae_sp._isolate_ctcb567,_complete_genome	792	0.711	0.534	34.1	43.2	37.9	21.2	40.8		0.212	40.8
MH616992.1:1-819_Circoviridae_sp._isolate_ctcf147,_complete_genome	819	0.583	0.594	39.9	44.7	34.4	40.7	58		0.407	58
MH617385.1:1081-1899_Circoviridae_sp._isolate_ctcb18,_complete_genome	819	0.593	0.545	39.2	42.1	38.5	37	48.6		0.37	48.6
NC_029596.1:66-941_Lake_Sarah-associated_circular_virus-16_isolate_LSaCV-16-LSMU-122865-13,_complete_sequence	876	0.608	0.539	39.8	45.5	39	34.9	57.3		0.349	57.3
KP153421.1:66-941_Lake_Sarah-associated_circular_virus-16_isolate_LSaCV-16-LSWA-2013,_complete_sequence	876	0.616	0.537	39.6	45.5	39	34.2	58.2		0.342	58.2
KP153423.1:66-941_Lake_Sarah-associated_circular_virus-16_isolate_LSaCV-16-LSGA-2013,_complete_sequence	876	0.686	0.555	37.8	45.2	37.7	30.5	52.9		0.305	52.9
KY487815.1:c2025-958_Uncultured_virus_clone_CG145,_complete_genome	1068	0.658	0.569	36	44.9	33.1	30.1	43.6		0.301	43.6
NC_029589.1:96-911_Lake_Sarah-associated_circular_virus-10_isolate_LSaCV-10-LSSO-2013,_complete_sequence	816	0.728	0.571	32.7	41.9	32.4	23.9	41.1		0.239	41.1
KY487782.1:c2248-1202_Uncultured_virus_clone_CG111,_complete_genome	1047	0.544	0.6	43.1	51.3	30.9	47	61		0.47	61
KY487959.1:736-1323_Uncultured_virus_clone_CG65,_complete_genome	588	0.513	0.593	45.1	53.1	32.1	50	49.5		0.5	49.5
KT732834.1:41-1195_Pacific_flying_fox_faeces_associated_circular_DNA_virus-15_isolate_Tbat_3598,_complete_genome	1155	0.609	0.605	40.3	48.6	31.9	40.5	54.1		0.405	54.1
KY487870.1:372-1520_Uncultured_virus_clone_CG201,_complete_genome	1149	0.593	0.645	39.8	45.7	30	43.6	56		0.436	56
KX246256.1:279-1136_Uncultured_virus_clone_AfaCV4,_complete_genome	858	0.588	0.588	43.1	50.7	35.3	43.4	59.5		0.434	59.5
NC_026260.1:23-1114_Sewage-associated_circular_DNA_virus-18_isolate_SaCV-18_NZ-BS3994-2012,_complete_genome	1092	0.549	0.646	44.2	45.6	33	54.1	61		0.541	61
NC_026274.1:41-1624_Sewage-associated_circular_DNA_virus-29_isolate_SaCV-29_NZ-BS4325-2012,_complete_genome	1584	0.656	0.61	41.2	50	38.3	35.4	51.1		0.354	51.1
KY487816.1:767-2230_Uncultured_virus_clone_CG146,_complete_genome	1464	0.395	0.734	66.3	67	48	83.8	35.9		0.838	35.9
NC_026269.1:c3148-1958_Sewage-associated_circular_DNA_virus-25_isolate_SaCV-25_NZ-BS4281-2012,_complete_genome	1191	0.479	0.66	58.9	59.9	48.9	68	48.8		0.68	48.8
KY487862.1:c1826-894_Uncultured_virus_clone_CG193,_complete_genome	933	0.575	0.591	40	45	34.4	40.5	52.2		0.405	52.2
KY487937.1:c1169-186_Uncultured_virus_clone_CG268,_complete_genome	984	0.475	0.653	48.8	51.2	34.1	61	53.6		0.61	53.6
KY312555.1:14-850_Circovirus_sp._isolate_yc-16,_complete_genome	837	0.628	0.552	41.7	48.7	42.7	33.7	54.3		0.337	54.3
MH617009.1:1-1149_Circoviridae_sp._isolate_ctga296,_complete_genome	1149	0.535	0.571	48.5	52	45.4	48	49.9		0.48	49.9
KY487851.1:c3171-2185_Uncultured_virus_clone_CG182,_complete_genome	987	0.565	0.611	47.9	55.6	41.9	46.2	55.9		0.462	55.9
KY487820.1:c1366-281_Uncultured_virus_clone_CG151,_complete_genome	1086	0.6	0.608	40.6	48.1	32	41.7	46		0.417	46
KY487952.1:1-546_Uncultured_virus_clone_CG283,_complete_genome	546	0.7	0.572	30	36.3	29.7	24.2	43.3		0.242	43.3
KY487988.1:289-1419_Uncultured_virus_clone_CG94,_complete_genome	1131	0.701	0.54	33.6	43	35.5	22.3	41.7		0.223	41.7
KY487984.1:258-1235_Uncultured_virus_clone_CG90,_complete_genome	978	0.54	0.59	52	61.3	44.5	50.3	48.7		0.503	48.7
KM874339.1:377-1615_Avon-Heathcote_Estuary_associated_circular_virus_15_isolate_AHEaCV-15-NZ-2957SG-2012,_complete_genome	1239	0.589	0.577	47.3	54.7	45	42.1	53.2		0.421	53.2
KX246264.1:913-1983_Uncultured_virus_clone_PcaCV2,_complete_genome	1071	0.506	0.654	52.2	57.1	40.3	59.1	56.6		0.591	56.6
LC406405.1:c1015-56_Feline_stool-associated_circular_virus_KU7_DNA,_complete_genome	960	0.435	0.669	60.1	60.6	46.2	73.4	48.1		0.734	48.1
LC406406.1:c1015-56_Feline_stool-associated_circular_virus_KU8_DNA,_complete_genome	960	0.435	0.666	59.8	60.3	45.9	73.1	48.3		0.731	48.3
NC_040321.1:c937-1,c2010-1937_Fly_associated_circular_virus_7_isolate_Barts_I1021_F10,_complete_sequence	1011	0.508	0.655	55.2	58.5	44.8	62.3	51.3		0.623	51.3
LC406404.1:c1015-56_Feline_stool-associated_circular_virus_KU9_DNA,_complete_genome	960	0.435	0.669	60.1	60.6	46.2	73.4	48.1		0.734	48.1
NC_040335.1:c952-1,c2103-2018_Fly_associated_circular_virus_6_isolate_GP_I1020-I75_F12,_complete_sequence	1038	0.416	0.726	61.7	60.7	42.5	81.8	42.4		0.818	42.4
KY487948.1:1202-2248_Uncultured_virus_clone_CG279,_complete_genome	1047	0.543	0.603	43.2	51.3	30.9	47.3	60.9		0.473	60.9
KY487792.1:c1637-285_Uncultured_virus_clone_CG121,_complete_genome	1353	0.41	0.673	62.1	63.6	46.8	75.8	39.5		0.758	39.5
KY487806.1:c2685-1396_Uncultured_virus_clone_CG135,_complete_genome	1290	0.666	0.573	37.2	46.7	32.8	32.1	50.5		0.321	50.5
MK570183.1:43-1176_Capybara_virus_21_cap1_506,_complete_genome	1134	0.623	0.623	42.1	50.5	33.3	42.3	55.4		0.423	55.4
KY487777.1:c1209-1_Uncultured_virus_clone_CG106,_complete_genome	1209	0.454	0.639	59.2	64	46.4	67.2	40.3		0.672	40.3
KY487807.1:284-1621_Uncultured_virus_clone_CG136,_complete_genome	1338	0.613	0.6	41.3	49.1	36.8	38.1	50.5		0.381	50.5
KY487916.1:c2606-1317_Uncultured_virus_clone_CG247,_complete_genome	1290	0.557	0.584	45.9	49.1	45.6	43	49.5		0.43	49.5
KY487929.1:c1143-565_Uncultured_virus_clone_CG260,_complete_genome	579	0.732	0.548	36.1	47.2	38.3	22.8	38.7		0.228	38.7
KY487909.1:c1551-133_Uncultured_virus_clone_CG240,_complete_genome	1419	0.7	0.557	35.4	48.2	35.7	22.4	42.4		0.224	42.4
KT732833.1:238-1518_Pacific_flying_fox_faeces_associated_circular_DNA_virus-14_isolate_Tbat_5606,_complete_genome	1281	0.627	0.596	39.1	46.8	32.6	37.9	52.6		0.379	52.6
NC_026280.1:c2434-1708,c1653-1223_Sewage-associated_circular_DNA_virus-35_isolate_SaCV-35_NZ-BS4050-2012,_complete_genome	1158	0.466	0.616	57.9	64.5	49	60.4	49.6		0.604	49.6
KY487795.1:c2596-1097_Uncultured_virus_clone_CG124,_complete_genome	1500	0.493	0.589	57.5	62.6	53.4	56.6	48.1		0.566	48.1
NC_026642.1:373-1611_Avon-Heathcote_Estuary_associated_circular_virus_15_isolate_AHEaCV-15-NZ-2320TU-2012,_complete_genome	1239	0.613	0.577	44.9	52.5	44.1	38	52.3		0.38	52.3
NC_029638.1:40-1068_Lake_Sarah-associated_circular_virus-47_isolate_LSaCV-47-LSCO-2013,_complete_sequence	1029	0.526	0.628	52.1	56.6	43.7	56	57.6		0.56	57.6
KX259453.1:c1164-1_Uncultured_virus_isolate_Wastewater_Circular_Virus_FL60_putative_rep_protein_and_putative_capsid_genes,_complete_cds	1164	0.606	0.603	39.8	48.5	30.7	40.2	51		0.402	51
MH649115.1:1-1041_Virus_sp._isolate_ctbh576,_complete_genome	1041	0.642	0.602	37.7	40.9	34	38	49.2		0.38	49.2
NC_026257.1:18-659_Sewage-associated_circular_DNA_virus-15_isolate_SaCV-15_NZ-BS3557-2012,_complete_genome	642	0.675	0.542	42.1	51.9	41.6	32.7	46.7		0.327	46.7
MH973766.2:43-936_Apis_mellifera_virus_12_isolate_CFH6_2802,_complete_genome	894	0.539	0.613	51	57	43	53	53.4		0.53	53.4
MH616698.1:1-567_Circoviridae_sp._isolate_ctbe233,_complete_genome	567	0.614	0.558	33.7	43.9	28.6	28.6	51.6		0.286	51.6
KY487836.1:c923-111_Uncultured_virus_clone_CG167,_complete_genome	813	0.56	0.59	46.1	52.4	42.8	43.2	49.9		0.432	49.9
MN428468.1:c1714-890_Chicken_circovirus_5_strain_CCV-5,_complete_genome	825	0.581	0.579	43.5	52.7	36	41.8	50.2		0.418	50.2
MH973753.2:43-936_Apis_mellifera_virus_8_isolate_BCFH18425NG,_complete_genome	894	0.545	0.622	50.8	56.7	42.6	53	53		0.53	53
KX246261.1:c1979-1056_Uncultured_virus_clone_PcaCV1,_complete_genome	924	0.493	0.681	54.8	56.5	42.2	65.6	51.8		0.656	51.8
MH649247.1:924-1628_Circoviridae_sp._isolate_ctej884,_complete_genome	705	0.558	0.588	39	46	28.5	42.6	52.3		0.426	52.3
NC_040527.1:20-904_Odonata-associated_circular_virus-19_isolate_OdasCV-19-US-1594LM1-12,_complete_genome	885	0.677	0.593	40.8	49.8	37.6	34.9	45.6		0.349	45.6
MH617207.1:1070-1585_Circoviridae_sp._isolate_ctba356,_complete_genome	516	0.586	0.581	40.1	42.4	36.6	41.3	60.2		0.413	60.2
MH617684.1:1-957_Circoviridae_sp._isolate_ctbj526,_complete_genome	957	0.589	0.582	42.8	45.8	37.9	44.8	52.3		0.448	52.3
MH616857.1:1-828_Circoviridae_sp._isolate_ctfc51,_complete_genome	828	0.655	0.559	36.2	38.4	40.2	30.1	50.3		0.301	50.3
MH649080.1:c1077-220_Circoviridae_sp._isolate_ctdc026,_complete_genome	858	0.704	0.561	34	43	32.2	26.9	44.4		0.269	44.4
MH617180.1:1096-1794_Circoviridae_sp._isolate_ctea564,_complete_genome	699	0.621	0.58	34.9	40.3	30	34.3	52.7		0.343	52.7
NC_026631.1:872-1678_Avon-Heathcote_Estuary_associated_circular_virus_29_isolate_AHEaCV-29-NZ-1590TU-2012,_complete_genome	807	0.624	0.531	35.8	42.8	35.3	29.4	45.1		0.294	45.1
KM874366.1:872-1678_Avon-Heathcote_Estuary_associated_circular_virus_29_isolate_AHEaCV-29-NZ-3425C1-2012,_complete_genome	807	0.646	0.524	34.8	42.4	35.3	26.8	42.8		0.268	42.8
KM874367.1:872-1678_Avon-Heathcote_Estuary_associated_circular_virus_29_isolate_AHEaCV-29-NZ-3425C3-2012,_complete_genome	807	0.634	0.543	35.7	40.9	36.1	30.1	43.7		0.301	43.7
MH616829.1:1-858_Circoviridae_sp._isolate_ctbf593,_complete_genome	858	0.574	0.622	43.7	45.1	39.5	46.5	51.2		0.465	51.2
MH617624.1:1052-1801_Circoviridae_sp._isolate_ctch548,_complete_genome	750	0.603	0.599	31.5	36.4	25.2	32.8	56.1		0.328	56.1
MH617493.1:2145-2702_Circoviridae_sp._isolate_ctch202,_complete_genome	558	0.603	0.517	39.2	49.5	36.6	31.7	54.1		0.317	54.1
MH617879.1:1-534_Circular_genetic_element_sp._isolate_ctcf181,_complete_sequence	534	0.581	0.589	47.6	53.9	42.1	46.6	61		0.466	61
MH649240.1:744-1328_Circoviridae_sp._isolate_ctbh017,_complete_genome	585	0.597	0.565	46.5	55.9	44.6	39	61		0.39	61
MH618098.1:c1351-443_Circular_genetic_element_sp._isolate_ctbe210,_complete_sequence	909	0.683	0.569	35.6	42.9	35.6	28.4	46.4		0.284	46.4
MH617288.1:1-675_Circoviridae_sp._isolate_ctdb236,_complete_genome	675	0.619	0.61	34.5	38.2	30.7	34.7	51		0.347	51
MH617419.1:1-627_Circoviridae_sp._isolate_ctbb230,_complete_genome	627	0.649	0.578	32.9	38.8	29.7	30.1	45.6		0.301	45.6
MH616966.1:901-1563_Circoviridae_sp._isolate_ctca217,_complete_genome	663	0.647	0.622	35.4	42.5	28.1	35.7	54.2		0.357	54.2
NC_027799.1:319-900_Sicyonia_brevirostris_associated_circular_virus_isolate_I0722,_complete_genome	582	0.579	0.645	38.1	44.3	28.4	41.8	53.9		0.418	53.9
MH616809.1:1-735_Circoviridae_sp._isolate_ctcj618,_complete_genome	735	0.625	0.618	37.6	44.9	32.7	35.1	53.5		0.351	53.5
MH617642.1:1-690_Circoviridae_sp._isolate_ctci339,_complete_genome	690	0.65	0.595	33.3	41.3	24.8	33.9	49.2		0.339	49.2
MH617266.1:958-1635_Circoviridae_sp._isolate_ctch345,_complete_genome	678	0.702	0.606	28.8	36.7	25.2	24.3	45.3		0.243	45.3
MH617463.1:1001-1642_Circoviridae_sp._isolate_ctbf195,_complete_genome	642	0.611	0.655	35	36.9	29	39.3	56.7		0.393	56.7
MH616879.1:1-720_Circoviridae_sp._isolate_ctcf655,_complete_genome	720	0.621	0.574	34.9	36.7	33.3	34.6	57.5		0.346	57.5
MH649016.1:1-642_Circoviridae_sp._isolate_ctgg837,_complete_genome	642	0.604	0.604	36.3	39.3	31.8	37.9	49.5		0.379	49.5
MH617583.1:725-1318_Circoviridae_sp._isolate_ctcc340,_complete_genome	594	0.625	0.598	41.4	48	35.4	40.9	58.1		0.409	58.1
MH648929.1:879-1502_Circoviridae_sp._isolate_ctfc919,_complete_genome	624	0.66	0.619	36.2	37	33.7	38	53.1		0.38	53.1
MH649163.1:1-657_Circoviridae_sp._isolate_ctbf869,_complete_genome	657	0.703	0.652	35.8	39.7	31.5	36.1	45.4		0.361	45.4
MH616774.1:1046-1654_Circoviridae_sp._isolate_ctca331,_complete_genome	609	0.642	0.591	37.8	40.9	36.5	36	54.6		0.36	54.6
MH617232.1:970-1647_Circoviridae_sp._isolate_ctbd222,_complete_genome	678	0.709	0.608	28	35	25.7	23.5	45		0.235	45
MH648964.1:966-1619_Circoviridae_sp._isolate_ctbb877,_complete_genome	654	0.595	0.61	34.3	43.1	23.4	36.2	60.6		0.362	60.6
MH617646.1:1-636_Circoviridae_sp._isolate_ctbe630,_complete_genome	636	0.582	0.625	39.9	42.9	34.4	42.5	57.3		0.425	57.3
MH649180.1:1-627_Circoviridae_sp._isolate_ctbe894,_complete_genome	627	0.586	0.588	36.7	42.1	31.1	36.8	50.4		0.368	50.4
NC_040783.1:c1798-758_Odonata-associated_circular_virus-10_isolate_OdasCV-10-US-1675LM1-12,_complete_genome	1041	0.553	0.626	45	47.8	35.7	51.3	61		0.513	61
KY312553.1:1-918_Circovirus_sp._isolate_yc-14,_complete_genome	918	0.61	0.589	45.3	49	42.5	44.4	54.8		0.444	54.8
KY487920.1:c966-112_Uncultured_virus_clone_CG251,_complete_genome	855	0.587	0.605	41.3	48.1	38.2	37.5	51.4		0.375	51.4
KX259402.1:132-986_Uncultured_virus_isolate_Wastewater_Circular_Virus_FL9_putative_rep_protein_and_hypothetical_capsid_protein_genes,_complete_cds	855	0.585	0.601	41.4	48.4	38.2	37.5	51.2		0.375	51.2
NC_026651.1:c1897-947_Avon-Heathcote_Estuary_associated_circular_virus_23_isolate_AHEaCV-23-NZ-2161TU-2012,_complete_genome	951	0.588	0.557	40.4	42.9	38.5	39.7	46.4		0.397	46.4
KY487883.1:61-900_Uncultured_virus_clone_CG214,_complete_genome	840	0.596	0.54	41.1	48.2	38.2	36.8	52.8		0.368	52.8
MH617024.1:879-1580_Circoviridae_sp._isolate_ctdc149,_complete_genome	702	0.583	0.611	41	48.7	34.2	40.2	57.5		0.402	57.5
NC_040523.1:884-1732_Odonata-associated_circular_virus-9_isolate_OdasCV-9-US-466DFS-12,_complete_genome	849	0.726	0.56	30.6	39.6	32.5	19.8	38.9		0.198	38.9
KY487926.1:80-580_Uncultured_virus_clone_CG257,_complete_genome	501	0.679	0.594	40.1	43.1	39.5	37.7	45.2		0.377	45.2
KY487844.1:c1556-903_Uncultured_virus_clone_CG175,_complete_genome	654	0.631	0.607	40.8	50.9	30.7	40.8	53.6		0.408	53.6
MH649260.1:726-1163_Circoviridae_sp._isolate_ctci007,_complete_genome	438	0.586	0.514	33.8	37	32.2	32.2	60.1		0.322	60.1
MH973749.1:1-828_Apis_mellifera_virus_6_isolate_BCFH18929NG,_complete_genome	828	0.677	0.542	29.8	34.1	32.6	22.8	39.2		0.228	39.2
NC_040353.1:24-929_Sewage-associated_circular_DNA_virus-10_isolate_SaCV-10_NZ-BS3946-2012,_complete_genome	906	0.529	0.649	48.3	52.3	38.7	54	59.1		0.54	59.1
MH617423.1:c1498-593_Circoviridae_sp._isolate_ctbi185,_complete_genome	906	0.524	0.662	47.8	49.7	36.4	57.3	54.5		0.573	54.5
KY487843.1:866-1744_Uncultured_virus_clone_CG174,_complete_genome	879	0.737	0.537	27.8	34.5	31.1	17.7	41.5		0.177	41.5
KY487856.1:c2299-1157_Uncultured_virus_clone_CG187,_complete_genome	1143	0.577	0.621	43	50.7	31.8	46.7	59.5		0.467	59.5
MH616898.1:953-1654_Circoviridae_sp._isolate_ctcd625,_complete_genome	702	0.686	0.586	33.3	41	30.8	28.2	45.3		0.282	45.3
MH616981.1:1-642_Circoviridae_sp._isolate_ctdc676,_complete_genome	642	0.671	0.56	28.3	35.5	24.8	24.8	42.7		0.248	42.7
MH622923.1:1-855_Circoviridae_sp._isolate_ctbb26,_complete_genome	855	0.545	0.614	45.8	51.2	39.3	47	57.6		0.47	57.6
MH649221.1:1-570_Circoviridae_sp._isolate_ctbd913,_complete_genome	570	0.634	0.613	33	39.5	26.3	33.2	45.8		0.332	45.8
MH617719.1:1-675_Circoviridae_sp._isolate_ctbd248,_complete_genome	675	0.624	0.609	35.4	41.3	29.8	35.1	50.7		0.351	50.7
MH649226.1:1-711_Circoviridae_sp._isolate_ctcd840,_complete_genome	711	0.68	0.589	35.9	42.2	35.4	30	48.8		0.3	48.8
MH649134.1:914-1567_Circoviridae_sp._isolate_ctbh844,_complete_genome	654	0.612	0.596	33.9	42.7	26.1	33	44.6		0.33	44.6
MH617091.1:915-1628_Circoviridae_sp._isolate_ctfa216,_complete_genome	714	0.618	0.597	35.9	41.2	29	37.4	51.7		0.374	51.7
MH616906.1:1013-1669_Circoviridae_sp._isolate_ctjd115,_complete_genome	657	0.642	0.571	35	42.9	29.7	32.4	56.5		0.324	56.5
MH617176.1:1-624_Circoviridae_sp._isolate_ctbd662,_complete_genome	624	0.712	0.626	34.8	38	31.2	35.1	47.5		0.351	47.5
MH617524.1:969-1661_Circoviridae_sp._isolate_ctbg334,_complete_genome	693	0.621	0.62	37.4	42.4	29.9	39.8	53.9		0.398	53.9
MH616920.1:790-1569_Circoviridae_sp._isolate_ctcf307,_complete_genome	780	0.633	0.616	36	43.1	30.8	34.2	51.8		0.342	51.8
MH617238.1:1-600_Circoviridae_sp._isolate_ctbc635,_complete_genome	600	0.627	0.606	38.8	42.5	35	39	56.8		0.39	56.8
MH617101.1:1003-1575_Circoviridae_sp._isolate_ctca234,_complete_genome	573	0.593	0.588	36.6	40.3	30.9	38.7	53.7		0.387	53.7
MH616909.1:876-1481_Circoviridae_sp._isolate_ctjb353,_complete_genome	606	0.67	0.61	34.7	34.7	32.7	36.6	45.3		0.366	45.3
MH616683.1:1-702_Circoviridae_sp._isolate_ctcg199,_complete_genome	702	0.675	0.594	37.3	44.4	35	32.5	48.5		0.325	48.5
MH616987.1:887-1501_Circoviridae_sp._isolate_ctjg633,_complete_genome	615	0.577	0.607	36.6	39	32.7	38	57.8		0.38	57.8
MH617002.1:1-705_Circoviridae_sp._isolate_ctbf209,_complete_genome	705	0.641	0.613	34.5	41.7	27.2	34.5	55.7		0.345	55.7
MH616951.1:958-1584_Circoviridae_sp._isolate_ctcj654,_complete_genome	627	0.563	0.599	37.2	40.2	31.6	39.7	47.9		0.397	47.9
MH616761.1:904-1446_Circoviridae_sp._isolate_ctdc241,_complete_genome	543	0.649	0.576	30.2	34.8	26	29.8	52.2		0.298	52.2
NC_026258.1:226-1029_Sewage-associated_circular_DNA_virus-16_isolate_SaCV-16_NZ-BS3759-2012,_complete_genome	804	0.577	0.575	47.9	55.6	44.8	43.3	57		0.433	57
MH617549.1:1-675_Circoviridae_sp._isolate_ctbb158,_complete_genome	675	0.661	0.57	28	33.8	25.8	24.4	43.9		0.244	43.9
MH617104.1:1-885_CRESS_virus_sp._isolate_ctjg364,_complete_genome	885	0.675	0.534	39.4	49.5	39.7	29.2	46.7		0.292	46.7
MK433233.1:c1998-1444,c1368-997_Blackfly_DNA_virus_19_isolate_SF02_380,_complete_genome	927	0.577	0.608	41.2	43.4	37.2	43	58.8		0.43	58.8
MH617525.1:1-687_Circoviridae_sp._isolate_ctfi776,_complete_genome	687	0.573	0.575	46.4	48	47.2	44.1	56.5		0.441	56.5
NC_023431.1:c829-1,c1960-1905_Dragonfly_larvae_associated_circular_virus-5_isolate_DflaCV-5_NZ-PG2-LG,_complete_genome	885	0.459	0.692	57.3	58.6	42.4	70.8	47.8		0.708	47.8
MK583727.1:c2048-1113_Wastewater_CRESS_DNA_virus_2_isolate_WCDV2_3A-4B-4G,_complete_genome	936	0.564	0.657	46.8	51	35.9	53.5	51.3		0.535	51.3
NC_027791.1:c52-1,c1635-866_Fiddler_Crab_associated_circular_virus_isolate_I0086a,_complete_genome	822	0.589	0.628	43.2	46.7	36.1	46.7	54		0.467	54
MH617144.1:1-681_Circoviridae_sp._isolate_ctbg453,_complete_genome	681	0.669	0.639	36.3	45.8	26.9	36.1	54.3		0.361	54.3
KY487774.1:72-1022_Uncultured_virus_clone_CG103,_complete_genome	951	0.6	0.549	40.5	49.2	37.5	34.7	54.2		0.347	54.2
MH617111.1:911-1471_Circoviridae_sp._isolate_ctbf164,_complete_genome	561	0.584	0.616	40.1	42.2	35.8	42.2	53.4		0.422	53.4
MH617455.1:1-651_Circoviridae_sp._isolate_ctha705,_complete_genome	651	0.597	0.6	37.5	40.1	35.5	36.9	55		0.369	55
MH649237.1:1-600_Circoviridae_sp._isolate_ctcb934,_complete_genome	600	0.659	0.589	32.3	34.5	31.5	31	45.1		0.31	45.1
MH617425.1:1-861_Circoviridae_sp._isolate_ctjg128,_complete_genome	861	0.619	0.579	46	51.2	45.3	41.5	61		0.415	61
MH617655.1:1-567_Circoviridae_sp._isolate_ctdc370,_complete_genome	567	0.593	0.623	34.6	38.6	29.1	36	52.4		0.36	52.4
MH649058.1:1-639_Circoviridae_sp._isolate_ctdb908,_complete_genome	639	0.65	0.589	34.6	39.9	31	32.9	46.3		0.329	46.3
MH616726.1:c2019-1078_Circoviridae_sp._isolate_ctbd266,_complete_genome	942	0.506	0.597	51.6	57	45.2	52.5	50.5		0.525	50.5
MH617415.1:1-912_Circoviridae_sp._isolate_ctbc039,_complete_genome	912	0.639	0.571	32.9	42.1	29.6	27	43.9		0.27	43.9
KY487858.1:c2018-1134_Uncultured_virus_clone_CG189,_complete_genome	885	0.431	0.715	58.2	55.9	42.4	76.3	54.4		0.763	54.4
NC_029614.1:c2202-1276_Lake_Sarah-associated_circular_virus-26_isolate_LSaCV-26-LSMU-2013,_complete_sequence	927	0.609	0.6	42.4	50.5	37.9	38.8	51.2		0.388	51.2
MH617391.1:1-945_Geminiviridae_sp._isolate_ctdc223,_complete_genome	945	0.548	0.633	45.6	51.7	38.1	47	45.9		0.47	45.9
MK570164.1:c2049-1105_Capybara_virus_2_cap1_255,_complete_genome	945	0.458	0.634	52.8	56.2	42.2	60	52.5		0.6	52.5
MK433223.1:1-924_Blackfly_DNA_Virus_9_isolate_SF02_881,_complete_genome	924	0.49	0.567	49.2	54.2	40.6	52.9	53.1		0.529	53.1
MK433230.1:1-1023_Blackfly_DNA_Virus_16_isolate_SF02_377,_complete_genome	1023	0.465	0.639	55.1	58.9	43.4	63	56.5		0.63	56.5
KY487857.1:c2326-1265_Uncultured_virus_clone_CG188,_complete_genome	1062	0.467	0.671	53	57.6	36.4	65	48		0.65	48
MH782432.1:c2527-1496_Gemycircularvirus_sp._isolate_C013782,_complete_genome	1032	0.745	0.584	33.6	43.3	33.4	24.1	38.2		0.241	38.2
MK679543.1:c1237-92_Crucivirus_sp._isolate_CRUV-MC1,_complete_genome	1146	0.596	0.598	38.8	46.3	34.6	35.6	53.4		0.356	53.4
KY487946.1:107-961_Uncultured_virus_clone_CG277,_complete_genome	855	0.563	0.634	46.1	52.6	36.8	48.8	59.7		0.488	59.7
KX388495.1:c3197-1767_Cruciviridae_sp._isolate_CRUV-16-B_genomic_sequence	1431	0.733	0.567	34.2	41.9	35.8	24.7	38.7		0.247	38.7
KY487967.1:c3225-2098_Uncultured_virus_clone_CG73,_complete_genome	1128	0.525	0.643	46.3	49.5	37.8	51.6	49.4		0.516	49.4
KX388502.1:c3333-2077_Cruciviridae_sp._isolate_CRUV-23-F_genomic_sequence	1257	0.614	0.559	40.7	47.7	38.7	35.6	51		0.356	51
MK679545.1:1904-3037_Crucivirus_sp._isolate_CRUV-MC3,_complete_genome	1134	0.668	0.515	37.7	51.3	37.3	24.3	44.1		0.243	44.1
KY487939.1:c1313-189_Uncultured_virus_clone_CG270,_complete_genome	1125	0.519	0.632	46.2	48.5	38.1	52	50.8		0.52	50.8
KX388498.1:1722-2765_Cruciviridae_sp._isolate_CRUV-19-B_genomic_sequence	1044	0.69	0.548	35.9	45.7	35.9	26.1	42.5		0.261	42.5
KX388500.1:1710-2753_UNVERIFIED:_Cruciviridae_sp._isolate_CRUV-21-B_genomic_sequence	1044	0.69	0.548	35.9	45.7	35.9	26.1	42.5		0.261	42.5
NC_029597.1:2101-3240_Lake_Sarah-associated_circular_virus-38_isolate_LSaCV-38-LSGA-2013,_complete_sequence	1140	0.597	0.635	43.1	50.3	36.1	42.9	52.7		0.429	52.7
KX388523.1:2051-3124_Cruciviridae_sp._isolate_CRUV-44-B_genomic_sequence	1074	0.706	0.573	31.5	44.1	27.7	22.6	44.3		0.226	44.3
KX259445.1:1-1269_Uncultured_virus_isolate_Wastewater_Circular_Virus_FL52_putative_rep_protein_and_putative_capsid_genes,_complete_cds	1269	0.633	0.636	40	42.6	38.1	39.2	49.5		0.392	49.5
KX388514.1:c2999-1629_Cruciviridae_sp._isolate_CRUV-35-B_genomic_sequence	1371	0.593	0.569	43.8	54.5	37.2	39.6	53.1		0.396	53.1
KX388497.1:c4363-3539_Cruciviridae_sp._isolate_CRUV-18-B_genomic_sequence	825	0.663	0.53	39.4	48.7	39.6	29.8	49.7		0.298	49.7
KX388505.1:c3067-1757_Cruciviridae_sp._isolate_CRUV-26-F_genomic_sequence	1311	0.63	0.584	37.2	47.8	32.5	31.4	51.7		0.314	51.7
KX388510.1:1596-2831_Cruciviridae_sp._isolate_CRUV-31-B_genomic_sequence	1236	0.76	0.549	25.7	36.7	28.6	11.9	33.5		0.119	33.5
KX388503.1:c3224-2070_Cruciviridae_sp._isolate_CRUV-24-F_genomic_sequence	1155	0.533	0.591	45.8	54	38.2	45.2	45.5		0.452	45.5
KY487917.1:495-1517_Uncultured_virus_clone_CG248,_complete_genome	1023	0.539	0.586	51.7	59.2	46	49.9	55.2		0.499	55.2
KX388509.1:c3051-2101_Cruciviridae_sp._isolate_CRUV-30-B_genomic_sequence	951	0.684	0.523	37.3	47	38.5	26.5	42.3		0.265	42.3
KX388504.1:c1311-1_Cruciviridae_sp._isolate_CRUV-25-B_genomic_sequence	1311	0.553	0.597	48.3	54	44.9	46	53.5		0.46	53.5
KX388507.1:1484-2695_Cruciviridae_sp._isolate_CRUV-28-F_genomic_sequence	1212	0.631	0.557	37.2	43.3	36.6	31.7	46.7		0.317	46.7
KY487919.1:480-1823_Uncultured_virus_clone_CG250,_complete_genome	1344	0.764	0.593	28.1	37.7	28.1	18.5	34.8		0.185	34.8
KX388513.1:c2999-1908_UNVERIFIED:_Cruciviridae_sp._isolate_CRUV-34-B_genomic_sequence	1092	0.551	0.575	43.3	51.9	35.4	42.6	51.9		0.426	51.9
MH616952.1:1-831_Circoviridae_sp._isolate_ctca036,_complete_genome	831	0.609	0.514	45.5	58.8	43.3	34.3	47.7		0.343	47.7
KX259415.1:c3046-1973_Uncultured_virus_isolate_Wastewater_Circular_Virus_FL22_putative_capsid_and_putative_rep_protein_genes,_complete_cds	1074	0.547	0.62	49.6	51.4	45.3	52.2	56.4		0.522	56.4
KX388496.1:c3630-2479_Cruciviridae_sp._isolate_CRUV-17-B_genomic_sequence	1152	0.667	0.573	30.7	37.8	28.9	25.5	41.6		0.255	41.6
KX388515.1:c2695-1325_Cruciviridae_sp._isolate_CRUV-36-B_genomic_sequence	1371	0.593	0.569	43.8	54.5	37.2	39.6	53.1		0.396	53.1
NC_027196.1:c3141-1792_CHIV14_isolate_1_putative_capsid_protein_(cap)_and_putative_replication_protein_(rep)_genes,_complete_cds	1350	0.625	0.562	39.6	49.8	34.7	34.4	49.1		0.344	49.1
KX388516.1:c3662-1917_Cruciviridae_sp._isolate_CRUV-37-F_genomic_sequence	1746	0.55	0.581	43.6	49	38.7	43.1	51.4		0.431	51.4
MK012487.1:2251-3423_Circoviridae_sp._isolate_ctca26,_complete_genome	1173	0.498	0.692	54.9	54.7	45.3	64.7	54.9		0.647	54.9
KX388529.1:2555-4003_UNVERIFIED:_Cruciviridae_sp._isolate_CRUV-50-F_genomic_sequence	1449	0.651	0.563	37.7	46.2	33.5	33.3	47.8		0.333	47.8
KX388494.1:c4139-3204_Cruciviridae_sp._isolate_CRUV-15-B_genomic_sequence	936	0.62	0.603	40.5	47.1	36.9	37.5	50.7		0.375	50.7
KX388528.1:1963-3411_Cruciviridae_sp._isolate_CRUV-49-B_genomic_sequence	1449	0.651	0.563	37.7	46.2	33.5	33.3	47.8		0.333	47.8
KX388527.1:1899-3170_Cruciviridae_sp._isolate_CRUV-48-B_genomic_sequence	1272	0.646	0.548	37.3	46	33.5	32.5	47.8		0.325	47.8
NC_040366.1:c1725-481_Fire_ant_associated_circular_virus_1_isolate_FL_I0178_C2,_complete_sequence	1245	0.641	0.612	38.2	48.9	32.3	33.3	52.2		0.333	52.2
KX388519.1:c2688-1426_Cruciviridae_sp._isolate_CRUV-40-B_genomic_sequence	1263	0.64	0.623	46.6	57.2	41.3	41.1	48.5		0.411	48.5
KX388520.1:c2697-1435_Cruciviridae_sp._isolate_CRUV-41-F_genomic_sequence	1263	0.639	0.617	46.6	58.2	41.1	40.6	48.8		0.406	48.8
KY487977.1:c3247-2126_Uncultured_virus_clone_CG83,_complete_genome	1122	0.532	0.723	57.1	64.2	43	64.2	48.4		0.642	48.4
NC_030131.1:1424-2659_Duck_faeces_associated_circular_DNA_virus_1_isolate_7_Fec4_duck,_complete_sequence	1236	0.588	0.613	44.9	51.7	35.4	47.6	59.9		0.476	59.9
KR528559.1:638-1069_Fiddler_Crab_associated_circular_virus_isolate_I0086b,_complete_genome	432	0.847	0.574	34.5	51.4	37.5	14.6	35.6		0.146	35.6
NC_026270.1:75-1334_Sewage-associated_circular_DNA_virus-26_isolate_SaCV-26_NZ-BS4339-2012,_complete_genome	1260	0.575	0.659	43.7	50.2	32.6	48.1	51.7		0.481	51.7
NC_030449.1:43-1065_Unidentified_circular_ssDNA_virus,_complete_genome	1023	0.49	0.669	51.2	55.1	34.9	63.6	53.4		0.636	53.4
LC386197.1:c2488-1751_Papio_cynocephalus_associated_smacovirus_ZM09-74_DNA,_complete_genome	738	0.493	0.672	48.6	48	38.6	59.3	51.7		0.593	51.7
MH111148.1:c764-33_Porcine_associated_porprismacovirus_isolate_17668x43_2798,_complete_genome	732	0.476	0.653	48.5	45.5	39.3	60.7	50		0.607	50
NC_040327.1:c2507-1814,c1741-1311_Alces_alces_faeces_associated_circular_virus_MP65,_complete_genome	1125	0.538	0.579	49.2	59.2	41.9	46.7	56.4		0.467	56.4
JX185429.1:c2208-1638,c1430-1042_Dragonfly-associated_circular_virus_2_isolate_FL2-5X-2010,_complete_genome	960	0.528	0.562	50.5	56.2	45.9	49.4	54.1		0.494	54.1
JX185428.1:c2175-1595,c1368-978_Dragonfly-associated_circular_virus_3_isolate_TO-DFS3B2-2010,_complete_genome	972	0.541	0.598	47.5	51.9	42.9	47.8	55.1		0.478	55.1
NC_023883.1:c2225-1230_Cyanoramphus_nest_associated_circular_X_DNA_virus,_complete_genome	996	0.543	0.594	49.5	53	43.1	52.4	56.1		0.524	56.1
LC386198.1:c2542-1733_Papio_cynocephalus_associated_smacovirus_ZM09-76_DNA,_complete_genome	810	0.499	0.641	47.2	47	39.3	55.2	52.5		0.552	52.5
MH500346.1:1-720_Porcine_associated_smacovirus_isolate_17499x39_1231,_complete_genome	720	0.588	0.618	46.9	50.4	38.8	51.7	52.7		0.517	52.7
LC386203.1:1659-2438_Papio_kindae_associated_smacovirus_1/ZM09-64_DNA,_complete_genome	780	0.629	0.586	45.9	56.2	40.8	40.8	45		0.408	45
LC386195.1:c2691-1837_Chlorocebus_cynosuros_associated_smacovirus_ZM09-86_DNA,_complete_genome	855	0.448	0.582	50.8	48.4	42.8	61.1	42.6		0.611	42.6
MG522852.1:c1018-182_Human_feces_smacovirus_2_isolate_SmaCV_ETH_P7_2016_replication_associated_protein_and_putative_capsid_protein_genes,_complete_cds	837	0.466	0.58	50.2	51.6	43	55.9	46.4		0.559	46.4
MH616866.1:c2294-1509_Macaque_stool_associated_virus_11_isolate_ctfe71,_complete_genome	786	0.509	0.595	44.1	45.4	36.6	50.4	45.6		0.504	45.6
MK796236.1:c872-18_Panthera_leo_smacovirus_1_isolate_Alion5_lot1_3,_complete_genome	855	0.545	0.629	42.9	43.9	37.5	47.4	47.3		0.474	47.3
NC_030123.1:c2623-1835_Bovine_faeces_associated_smacovirus_3_isolate_48_Fec5_cow,_complete_sequence	789	0.513	0.602	49	54.4	41.1	51.7	58.5		0.517	58.5
MN175615.1:c2484-1690_Avian_associated_porprismacovirus_isolate_BR_DF13,_complete_genome	795	0.448	0.642	53.7	50.6	43.8	66.8	47.2		0.668	47.2
KT600069.1:c2051-1248_Human_feces_smacovirus_3_strain_SmaCV3,_complete_genome	804	0.508	0.615	49.4	51.1	42.2	54.9	52.5		0.549	52.5
NC_035474.1:c2040-1237_Human_feces_smacovirus_3_isolate_P21,_complete_genome	804	0.495	0.593	49.1	51.5	41	54.9	53		0.549	53
MH782431.1:c2098-1304_Genomoviridae_sp._isolate_C025899,_complete_genome	795	0.494	0.643	47.2	47.2	36.2	58.1	52.9		0.581	52.9
KP264968.1:c2456-1707_Human_smacovirus_1_isolate_France/3/2009/4191,_complete_genome	750	0.542	0.528	44	46.4	40	45.6	51.5		0.456	51.5
NC_023887.1:1-732_Turkey_associated_porprismacovirus_1,_complete_genome	732	0.422	0.66	53.4	50.4	39.8	70.1	53.1		0.701	53.1
JX305991.1:1-714_Pig_stool_associated_circular_ssDNA_virus_isolate_HEN1,_complete_genome	714	0.557	0.635	45.5	50.4	37.4	48.7	51.8		0.487	51.8
KU058671.1:c2434-1835_Macaca_mulatta_feces_associated_virus_3_isolate_Masavirus,_complete_genome	600	0.576	0.551	50	66	46	38	57.6		0.38	57.6
KU043430.1:c2566-1700_Macaca_mulatta_feces_associated_virus_4_isolate_cg5878_cap_and_rep_genes,_complete_cds	867	0.428	0.623	52.8	50.2	42.2	66.1	48.1		0.661	48.1
KU043429.1:c2567-1701_Macaca_mulatta_feces_associated_virus_4_isolate_cg10375_cap_and_rep_genes,_complete_cds	867	0.424	0.624	53.1	50.2	42.6	66.4	47.6		0.664	47.6
LC386199.1:c2656-1874_Chlorocebus_cynosuros_associated_smacovirus_ZM09-95_DNA,_complete_genome	783	0.537	0.582	45.3	51.3	38.7	46	53.2		0.46	53.2
NC_030469.1:883-1689_Circovirus-like_genome_DCCV-13,_complete_genome	807	0.592	0.584	46.6	52.4	46.1	41.3	54.9		0.413	54.9
MH617295.1:1053-1940_Circoviridae_sp._isolate_ctbe120,_complete_genome	888	0.659	0.564	36.8	43.6	38.9	28	49.6		0.28	49.6
NC_026625.1:c2319-1525_Avon-Heathcote_Estuary_associated_circular_virus_3_isolate_AHEaCV-3-NZ-3030C2-2012,_complete_genome	795	0.523	0.572	51.2	63.8	43	46.8	50.2		0.468	50.2
KM874296.1:c2319-1525_Avon-Heathcote_Estuary_associated_circular_virus_3_isolate_AHEaCV-3-NZ-3030C3-2012,_complete_genome	795	0.52	0.572	51.4	63.8	43.4	47.2	49.7		0.472	49.7
KY487776.1:369-1184_Uncultured_virus_clone_CG105,_complete_genome	816	0.557	0.592	49.8	53.7	48.9	46.7	52.3		0.467	52.3
MK433229.1:1-858_Blackfly_DNA_Virus_15_isolate_SF02_403,_complete_genome	858	0.625	0.562	42.2	48.6	42.7	35.3	50.1		0.353	50.1
MH617081.1:1-861_Circoviridae_sp._isolate_ctjj492,_complete_genome	861	0.603	0.638	42.5	50.2	32.4	44.9	53		0.449	53
MH973763.1:1-978_Apis_mellifera_virus_10_isolate_INH2_2469,_complete_genome	978	0.584	0.613	43.9	47.2	38.7	45.7	50.9		0.457	50.9
NC_012664.1:c2651-1548_Eragrostis_curvula_streak_virus,_complete_genome	1104	0.556	0.603	47.6	54.9	41	46.7	56.5		0.467	56.5
KX259395.1:551-1882_Uncultured_virus_isolate_Wastewater_Circular_Virus_FL2_putative_rep_protein_and_putative_capsid_genes,_complete_cds	1332	0.64	0.612	38.7	49.1	30.2	36.9	53.2		0.369	53.2
KP153457.1:c2402-1653_Lake_Sarah-associated_circular_virus-30_isolate_LSaCV-30-LSGA-2013,_complete_sequence	750	0.548	0.582	51.6	62	45.6	47.2	53.1		0.472	53.1
MK570187.1:c2402-1557_Capybara_virus_25_cap1_1914,_complete_genome	846	0.579	0.582	47.5	53.5	43.3	45.7	55.7		0.457	55.7
MK032758.1:c2337-1786,c1699-1331_Geminiviridae_sp._isolate_ctdc217,_complete_genome	921	0.487	0.707	49.8	52.8	35.2	61.6	54.4		0.616	54.4
MK570173.1:c918-67_Capybara_virus_11_cap1_98,_complete_genome	852	0.588	0.613	41.7	49.3	37.3	38.4	47.3		0.384	47.3
NC_026264.1:36-851_Sewage-associated_circular_DNA_virus-21_isolate_SaCV-21_NZ-BS4169-2012,_complete_genome	816	0.471	0.716	56.5	58.5	37.9	73.2	43.9		0.732	43.9
NC_040308.1:388-1488_Sewage-associated_circular_DNA_virus-13_isolate_SaCV-13_NZ-BS4044-2012,_complete_genome	1101	0.517	0.65	49.1	47.4	42.5	57.5	52.1		0.575	52.1
KX388512.1:111-1676_Cruciviridae_sp._isolate_CRUV-33-F_genomic_sequence	1566	0.543	0.613	49.7	56.3	44.6	48.3	53.6		0.483	53.6
MH616754.1:1140-2213_Circoviridae_sp._isolate_ctbe208,_complete_genome	1074	0.653	0.562	45.2	52.2	45.5	37.7	52.6		0.377	52.6
MH617291.1:c1600-596_Circoviridae_sp._isolate_ctbf201,_complete_genome	1005	0.688	0.551	43.7	49.9	47.5	33.7	48.1		0.337	48.1
MH616956.1:1-753_Circoviridae_sp._isolate_ctce658,_complete_genome	753	0.655	0.549	38.2	48.6	36.7	29.5	45.9		0.295	45.9
MH648993.1:c2008-956_Circoviridae_sp._isolate_ctif620,_complete_genome	1053	0.65	0.586	41.9	53	36.5	36.2	47.7		0.362	47.7
MH616868.1:1-879_Circoviridae_sp._isolate_ctcj123,_complete_genome	879	0.603	0.591	48	54.3	43	46.8	51.4		0.468	51.4
NC_035209.1:13-903_Garrulus_glandarius_associated_circular_virus_1_strain_GgaCV-1/1,_complete_genome	891	0.603	0.579	45.2	51.5	42.8	41.4	56.6		0.414	56.6
MH616633.1:1158-2099_Circoviridae_sp._isolate_ctcd324,_complete_genome	942	0.628	0.559	46.5	55.1	45.9	38.5	60.3		0.385	60.3
KX246260.1:c978-166_Uncultured_virus_clone_SdaCV1,_complete_genome	813	0.613	0.571	40.7	45	36.9	40.2	52.3		0.402	52.3
MH649159.1:1239-2168_Geminiviridae_sp._isolate_ctbg496,_complete_genome	930	0.465	0.679	53.9	56.8	40.3	64.5	43.4		0.645	43.4
MH648930.1:1-903_Circoviridae_sp._isolate_ctbd497,_complete_genome	903	0.446	0.722	56.1	56.5	40.5	71.4	41.9		0.714	41.9
MH649150.1:1-708_Circoviridae_sp._isolate_ctba594,_complete_genome	708	0.697	0.569	31.4	40.3	29.7	24.2	49.5		0.242	49.5
KX259437.1:c2821-1757_Uncultured_virus_isolate_Wastewater_Circular_Virus_FL44_putative_capsid_and_putative_rep_protein_genes,_complete_cds	1065	0.613	0.598	40.2	43.4	37.2	40	51.5		0.4	51.5
MH617400.1:1-723_Circoviridae_sp._isolate_ctdb445,_complete_genome	723	0.646	0.629	34.2	42.3	27.4	32.8	54.5		0.328	54.5
MH617396.1:c2133-1393_Circoviridae_sp._isolate_cthb341,_complete_genome	741	0.617	0.592	35.2	45.7	26.3	33.6	51.9		0.336	51.9
MH616993.1:1526-2263_Circoviridae_sp._isolate_cthf329,_complete_genome	738	0.612	0.549	33.7	41.5	29.7	30.1	49.7		0.301	49.7
MH616937.1:c1865-1047_Circoviridae_sp._isolate_ctdc498,_complete_genome	819	0.656	0.653	39.2	45.4	33.3	38.8	59.2		0.388	59.2
NC_026649.1:c837-25_Avon-Heathcote_Estuary_associated_circular_virus_22_isolate_AHEaCV-22-NZ-2138TU-2012,_complete_genome	813	0.554	0.527	35.5	39.1	32.1	35.4	45.2		0.354	45.2
MH649147.1:1-717_Circoviridae_sp._isolate_ctci847,_complete_genome	717	0.579	0.59	33.5	39.3	25.9	35.1	45.5		0.351	45.5
MH648994.1:1258-1845_Circoviridae_sp._isolate_ctcj739,_complete_genome	588	0.576	0.621	36.9	41.8	28.1	40.8	51.1		0.408	51.1
MH617193.1:1059-1805_Circoviridae_sp._isolate_ctba554,_complete_genome	747	0.621	0.602	32	38.6	27.7	29.7	53.2		0.297	53.2
MH649219.1:807-1715_Circoviridae_sp._isolate_ctba029,_complete_genome	909	0.547	0.561	43.6	44.9	40.3	45.5	59.4		0.455	59.4
MH617749.1:908-1537_Circoviridae_sp._isolate_ctja241,_complete_genome	630	0.579	0.592	35.4	42.9	25.7	37.6	48.2		0.376	48.2
MH617233.1:797-1609_Circoviridae_sp._isolate_ctch191,_complete_genome	813	0.647	0.58	36.9	44.3	34.3	32.1	53.2		0.321	53.2
NC_026648.1:824-1170,1257-1725_Avon-Heathcote_Estuary_associated_circular_virus_21_isolate_AHEaCV-21-NZ-2050TU-2012,_complete_genome	816	0.582	0.582	46	51.8	43.4	42.6	53.9		0.426	53.9
KT732828.1:158-1108_Pacific_flying_fox_faeces_associated_circular_DNA_virus-11_isolate_Tbat_H_102636,_complete_genome	951	0.531	0.602	49.9	52.4	47.9	49.5	53.2		0.495	53.2
KC248424.1:c959-6_Diporeia_sp._associated_circular_virus_isolate_LM21832_replication-associated_protein_and_capsid_protein_genes,_complete_cds	954	0.752	0.572	28.8	38.4	30.5	17.6	39.3		0.176	39.3
KC248423.1:c971-15_Diporeia_sp._associated_circular_virus_isolate_LM3602_replication-associated_protein_and_capsid_protein_genes,_complete_cds	957	0.735	0.596	31.1	38.2	32.3	22.9	41		0.229	41
KY312556.1:1-801_Circovirus_sp._isolate_yc-17,_complete_genome	801	0.626	0.596	37.5	44.2	33	35.2	49.2		0.352	49.2
MH617320.1:1562-2551_Circoviridae_sp._isolate_ctbe142,_complete_genome	990	0.506	0.643	50.5	50.6	40.6	60.3	58.3		0.603	58.3
NC_029633.1:c2809-1931_Lake_Sarah-associated_circular_virus-45_isolate_LSaCV-45-LSCO-2013,_complete_sequence	879	0.482	0.654	51.5	54.3	41	59.4	54.3		0.594	54.3
MH617484.1:1-636_Circoviridae_sp._isolate_cteh543,_complete_genome	636	0.583	0.586	35.8	42.5	29.2	35.8	54.1		0.358	54.1
MH616918.1:c1861-1004_Circoviridae_sp._isolate_ctbi229,_complete_genome	858	0.614	0.592	43.8	56.3	38.1	37.1	57.5		0.371	57.5
KY487945.1:15-848_Uncultured_virus_clone_CG276,_complete_genome	834	0.518	0.566	44.5	48.9	37.1	47.5	61		0.475	61
KX246262.1:c2119-1241_Uncultured_virus_clone_PcaCV4,_complete_genome	879	0.566	0.626	42.8	46.1	36.9	45.4	55.2		0.454	55.2
MH616644.1:1-963_Circoviridae_sp._isolate_ctbc359,_complete_genome	963	0.558	0.591	42.2	47.4	37.1	42.1	53.3		0.421	53.3
MH617167.1:1336-2205_Circoviridae_sp._isolate_cthf128,_complete_genome	870	0.536	0.615	44.8	50	33.4	51	58.3		0.51	58.3
MH617383.1:1465-2049_Circoviridae_sp._isolate_ctda141,_complete_genome	585	0.653	0.624	38.1	45.1	32.8	36.4	53.8		0.364	53.8
MH617056.1:971-1699_Circoviridae_sp._isolate_ctce112,_complete_genome	729	0.631	0.512	36.6	46.9	32.9	30	45		0.3	45
NC_040721.1:c2274-1717,c1605-1249_Lolium_perenne-associated_virus_isolate_2-28-G,_complete_genome	915	0.506	0.603	43.3	47.2	35.7	46.9	48.5		0.469	48.5
KM510190.1:c2710-2294,c2248-1580_Bromus-associated_circular_DNA_virus_1_isolate_BasCV-1_NZ-NZG03_Wel-2012,_complete_genome	1086	0.456	0.662	54.9	57.5	42	65.2	51.8		0.652	51.8
NC_026241.1:c2710-2294,c2248-1580_Bromus-associated_circular_DNA_virus_1_isolate_BasCV-1_NZ-NZG01_Sef-2012,_complete_genome	1086	0.454	0.655	54.8	57.5	42	64.9	52.2		0.649	52.2
NC_026245.1:c2742-2327,c2290-1633_Bromus-associated_circular_DNA_virus_4_isolate_BasCV-4_FR38-38-Cam,_complete_genome	1074	0.478	0.687	51.3	52	39.7	62.3	54.6		0.623	54.6
KY302870.1:1-825_Circovirus_sp._strain_B04381/Srb/2014,_complete_genome	825	0.601	0.555	44.8	49.8	44.7	40	47.8		0.4	47.8
KY487899.1:1186-2094_Uncultured_virus_clone_CG230,_complete_genome	909	0.61	0.582	39.6	44.6	39.3	35	54.3		0.35	54.3
KY487890.1:1130-2026_Uncultured_virus_clone_CG221,_complete_genome	897	0.541	0.591	49.5	53.5	46.2	48.8	55.3		0.488	55.3
KY487932.1:1-1011_Uncultured_virus_clone_CG263,_complete_genome	1011	0.551	0.589	47	51.9	40.4	48.7	57.1		0.487	57.1
NC_029625.1:c2020-1178_Lake_Sarah-associated_circular_virus-48_isolate_LSaCV-48-LSCO-2013,_complete_sequence	843	0.519	0.598	46.5	48.8	41.3	49.5	54.8		0.495	54.8
KP153506.1:c2019-1177_Lake_Sarah-associated_circular_virus-48_isolate_LSaCV-48-LSMU-2013,_complete_sequence	843	0.519	0.598	46.5	48.8	41.3	49.5	54.8		0.495	54.8
NC_040525.1:c2022-1081_Odonata-associated_circular_virus-15_isolate_OdasCV-15-US-1640LM1-12,_complete_genome	942	0.612	0.609	39.2	44.6	34.7	38.2	50.2		0.382	50.2
MH617752.1:c1679-771_Circoviridae_sp._isolate_ctbj92,_complete_genome	909	0.582	0.573	46.2	56.4	38	44.2	56.5		0.442	56.5
MK679544.1:c1010-78_Crucivirus_sp._isolate_CRUV-MC2,_complete_genome	933	0.674	0.573	39.5	47.6	38.3	32.8	41.8		0.328	41.8
KX388521.1:2233-3306_Cruciviridae_sp._isolate_CRUV-42-B_genomic_sequence	1074	0.706	0.573	31.5	44.1	27.7	22.6	44.3		0.226	44.3
KX388524.1:2224-3297_Cruciviridae_sp._isolate_CRUV-45-F_genomic_sequence	1074	0.706	0.573	31.5	44.1	27.7	22.6	44.3		0.226	44.3
KX388525.1:2173-3246_Cruciviridae_sp._isolate_CRUV-46-B_genomic_sequence	1074	0.706	0.573	31.5	44.1	27.7	22.6	44.3		0.226	44.3
MH617061.1:c2023-1142_Circoviridae_sp._isolate_cthf217,_complete_genome	882	0.59	0.579	41.8	42.2	39.5	43.9	49.7		0.439	49.7
KX246255.1:c1048-98_Uncultured_virus_clone_AfaCV3,_complete_genome	951	0.659	0.559	34.6	40.7	33.1	30	44.1		0.3	44.1
KP153477.1:1131-1677,1-56_Lake_Sarah-associated_circular_virus-37_isolate_LSaCV-37-LSMU-2013,_complete_sequence	603	0.647	0.571	42.8	48.8	40.8	38.8	59		0.388	59
MH617236.1:835-1533_Circoviridae_sp._isolate_ctbb42,_complete_genome	699	0.676	0.559	28.2	37.8	24.5	22.3	39.5		0.223	39.5
MH617466.1:1-777_Circoviridae_sp._isolate_ctbc534,_complete_genome	777	0.621	0.684	39.4	40.5	36.7	40.9	50.5		0.409	50.5
MH973772.1:28-924_Apis_mellifera_virus_16_isolate_BFB18385,_complete_genome	897	0.538	0.543	50.9	60.5	44.8	47.5	55.8		0.475	55.8
MH973773.1:28-924_Apis_mellifera_virus_16_isolate_BNH4370NG,_complete_genome	897	0.542	0.543	50.5	60.9	44.1	46.5	55.1		0.465	55.1
NC_027787.1:165-692_Farfantepenaeus_duorarum_pink_shrimp_associated_circular_virus_isolate_I0066,_complete_genome	528	0.565	0.599	43.8	54	33	44.3	57.1		0.443	57.1
NC_029587.1:76-918_Lake_Sarah-associated_circular_virus-9_isolate_LSaCV-9-LSSO-2013,_complete_sequence	843	0.596	0.583	44.1	53.7	40.6	38.1	53.5		0.381	53.5
KX259397.1:c3142-2024_Uncultured_virus_isolate_Wastewater_Circular_Virus_FL4_putative_capsid_and_putative_rep_protein_genes,_complete_cds	1119	0.53	0.694	58.3	64.9	45	64.9	49.5		0.649	49.5
NC_020472.1:c2066-1191_Gastropod_associated_circular_ssDNA_virus_strain_chc,_complete_genome	876	0.502	0.64	52.5	57.5	42.5	57.5	61		0.575	61
NC_024483.1:26-916_McMurdo_Ice_Shelf_pond-associated_circular_DNA_virus-7_isolate_alg49-129,_complete_genome	891	0.555	0.61	46.6	51.2	38.7	49.8	55.9		0.498	55.9
MH617170.1:1-1029_Circoviridae_sp._isolate_ctig164,_complete_genome	1029	0.623	0.568	36.1	42.9	32.7	32.7	48.4		0.327	48.4
KP153435.1:1048-1632_Lake_Sarah-associated_circular_virus-20_isolate_LSaCV-20-LSWO-2013,_complete_sequence	585	0.579	0.609	49.7	60.5	38.5	50.3	57.7		0.503	57.7
NC_029622.1:1048-1632_Lake_Sarah-associated_circular_virus-20_isolate_LSaCV-20-LSMU-2013,_complete_sequence	585	0.577	0.611	49.6	60	38.5	50.3	57.3		0.503	57.3
NC_029637.1:13-882_Lake_Sarah-associated_circular_virus-23_isolate_LSaCV-23-LSMU-2013,_complete_sequence	870	0.579	0.562	44.6	51.7	39	43.1	55.8		0.431	55.8
MH616871.1:1-870_Circoviridae_sp._isolate_ctbj228,_complete_genome	870	0.568	0.601	49.7	57.6	43.8	47.6	61		0.476	61
MH616634.1:730-1599_Circoviridae_sp._isolate_ctbj232,_complete_genome	870	0.589	0.6	51.4	57.9	46.9	49.3	56.2		0.493	56.2
NC_029612.1:c2167-1088_Lake_Sarah-associated_circular_virus-11_isolate_LSaCV-11-LSMU-2013,_complete_sequence	1080	0.583	0.569	44.2	49.4	41.9	41.1	58.5		0.411	58.5
NC_027783.1:c2214-1114_Littorina_sp._associated_circular_virus_isolate_I0041,_complete_genome	1101	0.575	0.599	48.4	58.3	37.9	49	56.4		0.49	56.4
KT732818.1:c2131-1109_Pacific_flying_fox_faeces_associated_circular_DNA_virus-3_isolate_Tbat_38855,_complete_genome	1023	0.51	0.554	46.3	49.3	40.5	49.3	58.4		0.493	58.4
KY487863.1:777-2036_Uncultured_virus_clone_CG194,_complete_genome	1260	0.66	0.616	41.9	48.3	38.3	39	40.1		0.39	40.1
KY487884.1:17-1153_Uncultured_virus_clone_CG215,_complete_genome	1137	0.554	0.658	45	49.6	31.1	54.4	59.6		0.544	59.6
MH617479.1:c1600-1004_Circoviridae_sp._isolate_ctfb553,_complete_genome	597	0.665	0.56	34.5	37.2	35.2	31.2	43.6		0.312	43.6
MH617406.1:1146-1973_Circoviridae_sp._isolate_ctce509,_complete_genome	828	0.651	0.59	36.4	42	35.1	31.9	46.8		0.319	46.8
KX259419.1:535-1488_Uncultured_virus_isolate_Wastewater_Circular_Virus_FL26_putative_rep_protein_and_putative_capsid_genes,_complete_cds	954	0.588	0.583	43.1	50.3	39.9	39	47.9		0.39	47.9
KX388508.1:1812-2549_Cruciviridae_sp._isolate_CRUV-29-F_genomic_sequence	738	0.706	0.566	31.2	36.6	33.7	23.2	40.6		0.232	40.6
KP153436.1:1048-1632_Lake_Sarah-associated_circular_virus-20_isolate_LSaCV-20-LSGA-2013,_complete_sequence	585	0.578	0.608	49.4	60	38.5	49.7	58.6		0.497	58.6
KX246258.1:c871-11_Uncultured_virus_clone_AfaCV5,_complete_genome	861	0.58	0.679	44.5	50.2	35.5	47.7	56.9		0.477	56.9
MH616862.1:1218-2141_Circoviridae_sp._isolate_ctcf334,_complete_genome	924	0.603	0.578	48.7	53.9	47.4	44.8	57.6		0.448	57.6
NC_026630.1:974-1888_Avon-Heathcote_Estuary_associated_circular_virus_28_isolate_AHEaCV-28-NZ-2208TU-2012,_complete_genome	915	0.602	0.581	49.6	53.1	50.2	45.6	56.7		0.456	56.7
KM874362.1:974-1888_Avon-Heathcote_Estuary_associated_circular_virus_28_isolate_AHEaCV-28-NZ-3281C3-2012,_complete_genome	915	0.594	0.581	49.9	53.4	50.2	46.2	56.8		0.462	56.8
KM874364.1:974-1888_Avon-Heathcote_Estuary_associated_circular_virus_28_isolate_AHEaCV-28-NZ-2426SG-2012,_complete_genome	915	0.602	0.581	49.6	53.1	50.2	45.6	56.7		0.456	56.7
NC_040386.1:c816-1_Molossus_molossus_circovirus_4_isolate_MmoCV_MU_36925,_complete_genome	816	0.625	0.551	35.8	43.4	34.6	29.4	47.9		0.294	47.9
KY487987.1:1-966_Uncultured_virus_clone_CG93,_complete_genome	966	0.571	0.596	47.3	53.1	42.2	46.6	54.8		0.466	54.8
MH973774.2:60-941_Apis_mellifera_virus-5_isolate_BNH861,_complete_genome	882	0.586	0.618	43.4	47.6	37.1	45.6	53.8		0.456	53.8
KY487953.1:c1927-1022_Uncultured_virus_clone_CG284,_complete_genome	906	0.537	0.629	45.5	48.3	37.7	50.3	58.1		0.503	58.1
MH617536.1:1-552_Circoviridae_sp._isolate_ctif316,_complete_genome	552	0.715	0.583	30.6	41.3	27.2	23.4	51.7		0.234	51.7
MH617476.1:1-498_Virus_sp._isolate_ctei134,_complete_genome	498	0.565	0.629	40.8	44.6	31.9	45.8	56.2		0.458	56.2
KY487904.1:798-1886_Uncultured_virus_clone_CG235,_complete_genome	1089	0.445	0.727	60.5	59.5	43.5	78.5	39.3		0.785	39.3
KY487964.1:265-1353_Uncultured_virus_clone_CG70,_complete_genome	1089	0.445	0.727	60.5	59.5	43.5	78.5	39.3		0.785	39.3
MH616927.1:c1804-905_Circoviridae_sp._isolate_ctbf127,_complete_genome	900	0.64	0.564	37.2	43.3	34.7	33.7	50.3		0.337	50.3
MH649160.1:c2194-1340_Circoviridae_sp._isolate_ctcj428,_complete_genome	855	0.758	0.55	31.3	37.5	36.5	20	35.9		0.2	35.9
MH617763.1:1-834_Circoviridae_sp._isolate_ctcf358,_complete_genome	834	0.669	0.602	37.6	44.2	33.5	35.3	45.1		0.353	45.1
MK433221.1:1-882_Blackfly_DNA_Virus_7_isolate_SF02_462,_complete_genome	882	0.587	0.561	47.4	51.7	46.6	43.9	55.6		0.439	55.6
MK570170.1:17-901_Capybara_virus_8_cap1_36,_complete_genome	885	0.615	0.6	38.1	43.7	33.9	36.6	53.3		0.366	53.3
MH648821.1:1-735_Circular_genetic_element_sp._isolate_ctcj696,_complete_sequence	735	0.572	0.592	39.3	44.9	31.8	41.2	54.5		0.412	54.5
KY487885.1:3-926_Uncultured_virus_clone_CG216,_complete_genome	924	0.683	0.569	32.8	36	31.8	30.5	47.6		0.305	47.6
MH616709.1:1-897_Circoviridae_sp._isolate_ctdb248,_complete_genome	897	0.67	0.562	35.8	41.8	36.1	29.4	48.9		0.294	48.9
NC_029613.1:32-859_Lake_Sarah-associated_circular_virus-25_isolate_LSaCV-25-LSMU-2013,_complete_sequence	828	0.628	0.606	42.8	48.9	39.5	39.9	55.3		0.399	55.3
NC_026645.1:32-862_Avon-Heathcote_Estuary_associated_circular_virus_17_isolate_AHEaCV-17-NZ-2032CO-2012,_complete_genome	831	0.63	0.607	42.5	48.7	39.4	39.4	55.6		0.394	55.6
MK570198.1:143-994_Capybara_virus_36_cap1_42,_complete_genome	852	0.576	0.557	46.9	55.3	45.1	40.5	52.5		0.405	52.5
MK433217.1:1-852_Blackfly_DNA_Virus_3_isolate_SF02_402,_complete_genome	852	0.599	0.584	46.1	52.8	45.8	39.8	49.5		0.398	49.5
NC_029591.1:72-908_Lake_Sarah-associated_circular_virus-36_isolate_LSaCV-36-LSGA-2013,_complete_sequence	837	0.594	0.563	44.2	52.3	42.3	38	52.8		0.38	52.8
MH617907.1:1109-1804_Circular_genetic_element_sp._isolate_ctda572,_complete_sequence	696	0.621	0.623	35.6	41.8	28.4	36.6	54.4		0.366	54.4
MH617992.1:1-693_Circular_genetic_element_sp._isolate_ctbb351,_complete_sequence	693	0.688	0.555	35.4	47.2	33.8	25.1	52.1		0.251	52.1
NC_040782.1:c49-1,c2016-1127_Odonata-associated_circular_virus-16_isolate_OdasCV-16-US-1614LM1-12,_complete_genome	939	0.621	0.573	36.7	43.1	33.9	33.2	48.6		0.332	48.6
KY487814.1:525-1931_Uncultured_virus_clone_CG144,_complete_genome	1407	0.621	0.656	46.3	54.8	40.1	44.1	43.2		0.441	43.2
KX259473.1:1-819_Uncultured_virus_isolate_Wastewater_Microviridae_FL19_putative_replication_protein_VP4_and_putative_capsid_VP1_genes,_complete_cds	819	0.575	0.588	47.7	56.8	39.6	46.9	50.9		0.469	50.9
KX259470.1:1-828_Uncultured_virus_isolate_Wastewater_Microviridae_FL16_putative_replication_protein_VP4_and_putative_capsid_VP1_genes,_complete_cds	828	0.577	0.588	48.9	58.7	43.8	44.2	57		0.442	57
MH992164.1:1-876_Apis_mellifera_associated_microvirus_38_isolate_BeeCNH_SP_3574,_complete_genome	876	0.525	0.602	51.6	58.9	44.2	51.7	54.9		0.517	54.9
NC_035195.1:1-966_Giant_panda_circovirus_2_strain_gpci002,_complete_genome	966	0.524	0.566	49.4	58.1	40.4	49.7	49		0.497	49
MH649205.1:726-1901_Circoviridae_sp._isolate_ctch025,_complete_genome	1176	0.563	0.586	48.3	52	45.2	47.7	57		0.477	57
MK433220.1:1-900_Blackfly_DNA_Virus_6_isolate_SF01_308,_complete_genome	900	0.554	0.601	46.1	53.7	36.7	48	51.5		0.48	51.5
NC_027794.1:44-949_Mytilus_sp._clam_associated_circular_virus_isolate_I0169,_complete_genome	906	0.564	0.591	46.2	55.6	37.7	45.4	50.6		0.454	50.6
NC_025709.1:c2777-1596_Circoviridae_4_LDMD-2013,_complete_genome	1182	0.441	0.676	64.9	68.5	50.3	75.9	41.5		0.759	41.5
NC_026263.1:c1959-1090_Sewage-associated_circular_DNA_virus-20_isolate_SaCV-20_NZ-BS3900-2012,_complete_genome	870	0.592	0.621	45.2	53.1	38.3	44.1	58.4		0.441	58.4
NC_040351.1:1-999_Cattle_blood-associated_gemycircularvirus_strain_BGmv002,_complete_genome	999	0.697	0.618	34	40.8	33	28.2	39.4		0.282	39.4
KM874355.1:c1988-1104_Avon-Heathcote_Estuary_associated_circular_virus_25_isolate_AHEaCV-25-NZ-2942CO-2012,_complete_genome	885	0.531	0.639	45.5	49.5	38.3	48.8	51.2		0.488	51.2
NC_026654.1:c1988-1104_Avon-Heathcote_Estuary_associated_circular_virus_25_isolate_AHEaCV-25-NZ-1935SG-2012,_complete_genome	885	0.533	0.639	45.4	49.5	38.3	48.5	51.2		0.485	51.2
MH617209.1:1310-2347_Circoviridae_sp._isolate_ctcg183,_complete_genome	1038	0.634	0.544	45.8	55.5	44.8	37	50.8		0.37	50.8
MH616811.1:825-1691_Circoviridae_sp._isolate_ctcj238,_complete_genome	867	0.663	0.577	46.9	55	46.4	39.4	51.8		0.394	51.8
MH617491.1:729-1598_Circoviridae_sp._isolate_cteb216,_complete_genome	870	0.656	0.545	46.2	58.3	45.9	34.5	50.5		0.345	50.5
MH617004.1:1-933_Circoviridae_sp._isolate_ctbb339,_complete_genome	933	0.575	0.58	48.2	53.7	45.7	45.3	56.2		0.453	56.2
MH617569.1:837-1766_Circoviridae_sp._isolate_cthh320,_complete_genome	930	0.601	0.617	49.7	53.2	48.4	47.4	54		0.474	54
NC_040666.1:c43-1,c2029-1161_Odonata-associated_circular_virus-17_isolate_OdasCV-17-US-1619LM1-12,_complete_genome	912	0.604	0.608	41.8	50	33.6	41.8	55.4		0.418	55.4
MH617878.1:1-573_Circular_genetic_element_sp._isolate_ctjd383,_complete_sequence	573	0.633	0.575	38	40.8	39.3	34	55.9		0.34	55.9
MH368042.1:36-953_Black-headed_python_circovirus_1_strain_SDZ9/2017/USA,_complete_genome	918	0.608	0.598	44.9	48.4	41.2	45.1	55.1		0.451	55.1
MH552559.1:474-1331_CRESS_virus_sp._isolate_ctbj31,_complete_genome	858	0.586	0.588	45.3	52.1	39.5	44.4	55.1		0.444	55.1
MH552555.1:1-747_CRESS_virus_sp._isolate_ctdb55,_complete_genome	747	0.581	0.578	40	45.8	36.5	37.8	53.9		0.378	53.9
MH552533.1:1749-2546_CRESS_virus_sp._isolate_ctbb42,_complete_genome	798	0.596	0.579	45	44.7	46.2	44	57.5		0.44	57.5
MH552529.1:1-996_CRESS_virus_sp._isolate_ctcd46,_complete_genome	996	0.553	0.61	47.1	51.8	41	48.5	58.6		0.485	58.6
MH552524.1:294-1160_CRESS_virus_sp._isolate_ctci56,_complete_genome	867	0.605	0.605	44.1	45.3	42.6	44.3	58.4		0.443	58.4
MH552520.1:1370-2485_CRESS_virus_sp._isolate_ctbf44,_complete_genome	1116	0.56	0.648	47.1	51.6	39.2	50.5	53.8		0.505	53.8
MH552505.1:1-903_CRESS_virus_sp._isolate_ctbf541,_complete_genome	903	0.519	0.585	50.3	58.1	45.2	47.5	55.2		0.475	55.2
MH552493.1:c1294-269_CRESS_virus_sp._isolate_ctbc19,_complete_genome	1026	0.531	0.645	51.2	56.1	41.5	55.8	54.1		0.558	54.1
MH552491.1:c999-7_CRESS_virus_sp._isolate_ctcd20,_complete_genome	993	0.472	0.722	55.2	54.1	40.5	71	46.4		0.71	46.4
MH552490.1:947-1789_CRESS_virus_sp._isolate_ctce55,_complete_genome	843	0.624	0.59	46	52.7	44.5	40.9	52		0.409	52
MH552484.1:c2021-1170_CRESS_virus_sp._isolate_ctda70,_complete_genome	852	0.765	0.567	31.6	39.4	33.8	21.5	40.5		0.215	40.5
MH539649.1:57-1079_CRESS_virus_sp._isolate_ctcc25,_complete_genome	1023	0.601	0.587	42.6	46.3	44	37.5	51.4		0.375	51.4
MH510276.1:1-810_CRESS_virus_sp._isolate_ctdb97,_complete_genome	810	0.724	0.561	36.7	46.7	37	26.3	40.4		0.263	40.4
MH510272.1:1-696_CRESS_virus_sp._isolate_ctcf48,_complete_genome	696	0.671	0.575	29.7	37.5	24.6	27.2	42.6		0.272	42.6
MH111124.1:1-786_CRESS_virus_sp._isolate_17668x42_2317,_complete_genome	786	0.525	0.683	48.1	49.2	36.3	58.8	47.1		0.588	47.1
MH111123.1:1-810_CRESS_virus_sp._isolate_17668x41_1785,_complete_genome	810	0.589	0.604	45.6	52.6	38.9	45.2	48.7		0.452	48.7
MH111122.1:1-810_CRESS_virus_sp._isolate_17668x40_119,_complete_genome	810	0.589	0.604	45.6	52.6	38.9	45.2	48.7		0.452	48.7
MH111121.1:1-810_CRESS_virus_sp._isolate_17668x16_1710,_complete_genome	810	0.591	0.574	45.1	52.2	40	43	48.9		0.43	48.9
MH111120.1:1-783_CRESS_virus_sp._isolate_17499x69_528,_complete_genome	783	0.534	0.634	46.4	49.4	36.8	52.9	48.4		0.529	48.4
MH111119.1:1-810_CRESS_virus_sp._isolate_17499x44_1664,_complete_genome	810	0.607	0.577	44.2	50.4	40.7	41.5	46		0.415	46
MH111118.1:1-810_CRESS_virus_sp._isolate_17489x92_108,_complete_genome	810	0.547	0.63	47.3	51.1	38.9	51.9	45.9		0.519	45.9
MH111117.1:1-810_CRESS_virus_sp._isolate_17489x91_1994,_complete_genome	810	0.581	0.639	47.2	53	38.9	49.6	47.5		0.496	47.5
MH111116.1:1-810_CRESS_virus_sp._isolate_17489x90_2227,_complete_genome	810	0.608	0.6	44.3	50	40.4	42.6	49.5		0.426	49.5
MH111115.1:1-810_CRESS_virus_sp._isolate_17489x42_1860,_complete_genome	810	0.577	0.583	45.9	51.1	40	46.7	50.2		0.467	50.2
MH111114.1:1-813_CRESS_virus_sp._isolate_17489x27_1313,_complete_genome	813	0.606	0.566	45.8	51.3	43.9	42.1	47.1		0.421	47.1
MH111113.1:1-783_CRESS_virus_sp._isolate_17668x35_2527,_complete_genome	783	0.562	0.614	45	49.4	37.2	48.3	49.1		0.483	49.1
MH111112.1:1-810_CRESS_virus_sp._isolate_17499x82_2003,_complete_genome	810	0.617	0.589	44.3	52.2	40.4	40.4	50.5		0.404	50.5
MH111111.1:1-810_CRESS_virus_sp._isolate_17499x35_840,_complete_genome	810	0.62	0.574	43.5	50.7	40.7	38.9	45.1		0.389	45.1
MH111110.1:1-783_CRESS_virus_sp._isolate_17499x13_2121,_complete_genome	783	0.568	0.646	46	49.8	36.8	51.3	48.5		0.513	48.5
MH111109.1:1-810_CRESS_virus_sp._isolate_17489x67_1576,_complete_genome	810	0.622	0.582	43.3	50	39.6	40.4	45.2		0.404	45.2
MH111108.1:1-810_CRESS_virus_sp._isolate_17668x35_2859,_complete_genome	810	0.578	0.579	45.6	51.1	40	45.6	48.3		0.456	48.3
MH111107.1:1-807_CRESS_virus_sp._isolate_17668x34_1256,_complete_genome	807	0.599	0.575	44.7	48.3	43.1	42.8	49.3		0.428	49.3
MH111106.1:1-810_CRESS_virus_sp._isolate_17668x13_1136,_complete_genome	810	0.618	0.576	44.2	51.9	40.4	40.4	45		0.404	45
MH111105.1:1-783_CRESS_virus_sp._isolate_17499x90_813,_complete_genome	783	0.563	0.633	44.8	49	36.8	48.7	51.4		0.487	51.4
MH111104.1:1-921_CRESS_virus_sp._isolate_17499x9_1249,_complete_genome	921	0.596	0.555	46	50.5	43.3	44.3	52.1		0.443	52.1
MH111103.1:1-810_CRESS_virus_sp._isolate_17499x74_256,_complete_genome	810	0.591	0.573	45.6	51.5	40	45.2	45.2		0.452	45.2
MH111102.1:1-810_CRESS_virus_sp._isolate_17499x73_2253,_complete_genome	810	0.583	0.568	45.4	50.7	40.7	44.8	46.2		0.448	46.2
MH111101.1:1-714_CRESS_virus_sp._isolate_17499x72_565,_complete_genome	714	0.563	0.625	45.1	50.4	37	47.9	52.6		0.479	52.6
MH111100.1:1-810_CRESS_virus_sp._isolate_17499x65_70,_complete_genome	810	0.58	0.588	45.6	53	39.6	44.1	50.2		0.441	50.2
MH111099.1:1-810_CRESS_virus_sp._isolate_17499x51_1641,_complete_genome	810	0.65	0.577	41.4	48.1	39.3	36.7	45.2		0.367	45.2
MH111098.1:1-921_CRESS_virus_sp._isolate_17499x4_605,_complete_genome	921	0.596	0.552	45.9	50.5	43.3	44	52.5		0.44	52.5
MH111097.1:1-810_CRESS_virus_sp._isolate_17499x39_1081,_complete_genome	810	0.632	0.577	43.2	49.3	40.7	39.6	42.2		0.396	42.2
MH111096.1:1-786_CRESS_virus_sp._isolate_17499x35_933,_complete_genome	786	0.547	0.674	47.3	50	36.3	55.7	46.4		0.557	46.4
MH111095.1:1-810_CRESS_virus_sp._isolate_17499x12_1342,_complete_genome	810	0.55	0.6	46.7	53	38.9	48.1	50		0.481	50
MH111094.1:1-639_CRESS_virus_sp._isolate_17499x1_732,_complete_genome	639	0.569	0.618	48.4	48.8	45.5	50.7	53.5		0.507	53.5
MH111093.1:1-810_CRESS_virus_sp._isolate_17489x95_4127,_complete_genome	810	0.613	0.583	43.8	51.5	39.3	40.7	46.6		0.407	46.6
MH111092.1:1-918_CRESS_virus_sp._isolate_17489x95_4104,_complete_genome	918	0.575	0.567	47.3	51.3	43.5	47.1	52.3		0.471	52.3
MH111091.1:1-918_CRESS_virus_sp._isolate_17489x7_1380,_complete_genome	918	0.606	0.57	46.3	51.6	43.5	43.8	50.2		0.438	50.2
MH111090.1:1-810_CRESS_virus_sp._isolate_17489x57_911,_complete_genome	810	0.585	0.618	46.3	52.6	38.9	47.4	46.3		0.474	46.3
MH111089.1:1-810_CRESS_virus_sp._isolate_17489x29_2006,_complete_genome	810	0.584	0.585	45.2	50.4	39.6	45.6	49		0.456	49
MH111088.1:1-783_CRESS_virus_sp._isolate_17489x19_761,_complete_genome	783	0.552	0.625	45.2	48.7	36.4	50.6	45.5		0.506	45.5
MH111086.1:1-810_CRESS_virus_sp._isolate_17668x7_933,_complete_genome	810	0.604	0.581	44.6	50.7	40	43	47.8		0.43	47.8
MH111085.1:1-810_CRESS_virus_sp._isolate_17668x64_1158,_complete_genome	810	0.571	0.579	45.8	50.7	40	46.7	49.1		0.467	49.1
MH111084.1:1-786_CRESS_virus_sp._isolate_17668x41_1812,_complete_genome	786	0.582	0.617	44	49.2	36.6	46.2	47.3		0.462	47.3
MH111083.1:1-810_CRESS_virus_sp._isolate_17499x92_836,_complete_genome	810	0.61	0.601	44.7	50.4	39.6	44.1	46.5		0.441	46.5
MH111082.1:1-783_CRESS_virus_sp._isolate_17499x9_1430,_complete_genome	783	0.565	0.64	45.7	49.4	36.4	51.3	47.7		0.513	47.7
MH111081.1:1-810_CRESS_virus_sp._isolate_17499x63_1619,_complete_genome	810	0.577	0.588	45.7	53	39.6	44.4	49.9		0.444	49.9
MH111080.1:1-810_CRESS_virus_sp._isolate_17499x12_1512,_complete_genome	810	0.586	0.578	45.3	51.1	40	44.8	47.5		0.448	47.5
MH111079.1:1-786_CRESS_virus_sp._isolate_17489x95_4644,_complete_genome	786	0.556	0.68	47.1	49.6	36.3	55.3	46.5		0.553	46.5
MH111078.1:1-810_CRESS_virus_sp._isolate_17489x43_720,_complete_genome	810	0.579	0.58	45.8	50.7	41.1	45.6	50.3		0.456	50.3
MH111077.1:1-783_CRESS_virus_sp._isolate_17489x42_1741,_complete_genome	783	0.524	0.638	46.6	49	36.8	54	48.4		0.54	48.4
MH111076.1:1-783_CRESS_virus_sp._isolate_17489x29_1933,_complete_genome	783	0.576	0.636	43.9	47.5	36.8	47.5	48		0.475	48
MH111075.1:1-810_CRESS_virus_sp._isolate_17489x27_1630,_complete_genome	810	0.583	0.587	45.3	50.4	39.6	45.9	48.6		0.459	48.6
MH111074.1:1-810_CRESS_virus_sp._isolate_17489x12_563,_complete_genome	810	0.583	0.589	45.7	50.7	40	46.3	50.6		0.463	50.6
MK583728.1:41-871_Wastewater_CRESS_DNA_virus_3_isolate_WCDV3_1B-2C-6H,_complete_genome	831	0.627	0.627	39.1	44.4	34.3	38.6	50.7		0.386	50.7
MK583726.1:c2258-1356_Wastewater_CRESS_DNA_virus_1_isolate_WCDV1_2G-2H,_complete_genome	903	0.502	0.567	47.6	52.8	43.5	46.5	50.3		0.465	50.3
MK012525.1:c2312-1113_CRESS_virus_sp._isolate_ctcd50,_complete_genome	1200	0.486	0.622	53.2	56	45.8	57.8	48.6		0.578	48.6
MH649235.1:1176-1793_CRESS_virus_sp._isolate_ctbe756,_complete_genome	618	0.626	0.584	35.4	43.7	29.1	33.5	49.6		0.335	49.6
MH649214.1:1-975_CRESS_virus_sp._isolate_cthh024,_complete_genome	975	0.604	0.543	44.6	52.6	40.3	40.9	50.6		0.409	50.6
MH649191.1:1-690_CRESS_virus_sp._isolate_ctfa750,_complete_genome	690	0.654	0.614	33.8	37.8	32.2	31.3	53.5		0.313	53.5
MH649188.1:1077-1868_CRESS_virus_sp._isolate_ctbb692,_complete_genome	792	0.633	0.569	38.1	43.6	38.3	32.6	51.9		0.326	51.9
MH649177.1:1-696_CRESS_virus_sp._isolate_ctgd754,_complete_genome	696	0.698	0.589	31.5	41.4	26.3	26.7	48.7		0.267	48.7
MH649166.1:799-1647_CRESS_virus_sp._isolate_cteh799,_complete_genome	849	0.575	0.632	46.8	48.8	43.1	48.4	56.3		0.484	56.3
MH649066.1:1092-1748_CRESS_virus_sp._isolate_ctgd779,_complete_genome	657	0.687	0.633	31.7	42.9	23.3	28.8	48.8		0.288	48.8
MH649044.1:1308-2225_CRESS_virus_sp._isolate_ctbc483,_complete_genome	918	0.557	0.574	41.2	44.1	36.6	42.8	57.8		0.428	57.8
MH617764.1:930-1502_CRESS_virus_sp._isolate_ctgb675,_complete_genome	573	0.678	0.627	29	34.6	24.1	28.3	45		0.283	45
MH617714.1:1-564_CRESS_virus_sp._isolate_ctcc233,_complete_genome	564	0.607	0.554	33.7	38.8	29.8	32.4	51.1		0.324	51.1
MH617693.1:841-1749_CRESS_virus_sp._isolate_ctbh129,_complete_genome	909	0.712	0.595	36.4	43.9	32.7	32.7	44.9		0.327	44.9
MH617676.1:864-1724_CRESS_virus_sp._isolate_ctba140,_complete_genome	861	0.644	0.495	33.8	40.4	36.2	24.7	39.4		0.247	39.4
MH617637.1:1-618_CRESS_virus_sp._isolate_ctbi201,_complete_genome	618	0.638	0.64	31.2	39.8	18	35.9	51.2		0.359	51.2
MH617636.1:1083-1898_CRESS_virus_sp._isolate_ctbe259,_complete_genome	816	0.633	0.574	37.5	43	32.7	36.8	46		0.368	46
MH617604.1:1236-1886_CRESS_virus_sp._isolate_ctci257,_complete_genome	651	0.675	0.616	34.6	44.7	28.1	30.9	49.1		0.309	49.1
MH617566.1:1095-1757_CRESS_virus_sp._isolate_ctjd190,_complete_genome	663	0.678	0.615	34.2	43.9	28.5	30.3	49.2		0.303	49.2
MH617542.1:1466-3142_CRESS_virus_sp._isolate_ctbj26,_complete_genome	1677	0.783	0.578	38.4	53	39.4	22.9	34.2		0.229	34.2
MH617518.1:1-726_CRESS_virus_sp._isolate_ctja209,_complete_genome	726	0.606	0.557	41.5	49.2	37.6	37.6	53.3		0.376	53.3
MH617483.1:862-1638_CRESS_virus_sp._isolate_ctdc218,_complete_genome	777	0.581	0.551	34.4	36.3	31.7	35.1	55.3		0.351	55.3
MH617394.1:1139-1744_CRESS_virus_sp._isolate_ctic167,_complete_genome	606	0.629	0.623	38.3	49.5	30.7	34.7	56		0.347	56
MH617368.1:1159-1869_CRESS_virus_sp._isolate_ctcc547,_complete_genome	711	0.648	0.563	36.3	36.7	37.6	34.6	51.3		0.346	51.3
MH617248.1:1164-1712_CRESS_virus_sp._isolate_ctbf188,_complete_genome	549	0.694	0.639	38.4	50.3	31.1	33.9	53		0.339	53
MH617244.1:1-546_CRESS_virus_sp._isolate_ctda219,_complete_genome	546	0.524	0.55	42.7	48.4	35.7	44	60.3		0.44	60.3
MH617151.1:1-711_CRESS_virus_sp._isolate_ctbd159,_complete_genome	711	0.662	0.589	33.9	37.1	32.1	32.5	50.5		0.325	50.5
MH617059.1:1086-1880_CRESS_virus_sp._isolate_ctch256,_complete_genome	795	0.685	0.565	34	44.5	29.4	27.9	49.1		0.279	49.1
MH617042.1:997-1731_CRESS_virus_sp._isolate_ctcf194,_complete_genome	735	0.678	0.571	31.2	40	27.8	25.7	37.5		0.257	37.5
MH616957.1:1-927_CRESS_virus_sp._isolate_ctbj155,_complete_genome	927	0.524	0.63	51.7	55.7	42.1	57.3	59.3		0.573	59.3
MH616903.1:1-510_CRESS_virus_sp._isolate_ctbd526,_complete_genome	510	0.629	0.588	37.5	47.1	28.2	37.1	56.9		0.371	56.9
MH616805.1:1-570_CRESS_virus_sp._isolate_ctcb127,_complete_genome	570	0.578	0.564	35.1	37.9	28.4	38.9	54		0.389	54
MH616723.1:983-1543_CRESS_virus_sp._isolate_ctbf240,_complete_genome	561	0.616	0.614	41.9	52.4	32.6	40.6	56		0.406	56
MH616707.1:903-1544_CRESS_virus_sp._isolate_ctbi232,_complete_genome	642	0.649	0.616	35.7	40.2	31.8	35	57.5		0.35	57.5
MH616691.1:1124-1834_CRESS_virus_sp._isolate_ctch560,_complete_genome	711	0.632	0.584	37.4	39.7	36.7	35.9	49.2		0.359	49.2
MH616651.1:851-1684_CRESS_virus_sp._isolate_ctda147,_complete_genome	834	0.665	0.598	36.6	42.8	32.7	34.2	46.2		0.342	46.2
MT067622.1:c1751-1245_Lactuca_sativa_Unclassified_CRESS_virus_isolate_pt151-unl-7,_complete_genome	507	0.577	0.616	49.3	58	39.6	50.3	42		0.503	42
MT067618.1:2172-2750_Forsythia_suspensab_Unclassified_CRESS_virus_isolate_pt110-unl-1,_complete_genome	579	0.55	0.627	46.1	43.5	42.5	52.3	58.7		0.523	58.7
MN582111.1:1-918_CRESS_virus_sp._ctWOo3,_complete_genome	918	0.625	0.548	34.2	39.9	30.7	32	51		0.32	51
MN582110.1:22-846_CRESS_virus_sp._ct0Vt4,_complete_genome	825	0.536	0.597	48.6	53.1	44	48.7	45.5		0.487	45.5
MN582106.1:c2007-1090_CRESS_virus_sp._ct6pe1,_complete_genome	918	0.591	0.579	45.2	58.5	37.3	39.9	46.7		0.399	46.7
MN582100.1:1-849_CRESS_virus_sp._ctYls24,_complete_genome	849	0.741	0.544	33.9	43.1	38.5	20.1	35.3		0.201	35.3
MN582096.1:c4930-3974_CRESS_virus_sp._ctin15,_complete_genome	957	0.701	0.592	36.2	48	33.5	27	47.4		0.27	47.4
MN582095.1:1-840_CRESS_virus_sp._ctrF513,_complete_genome	840	0.687	0.504	29.3	38.2	32.1	17.5	34		0.175	34
MN582092.1:c1556-753_CRESS_virus_sp._ctjUS5,_complete_genome	804	0.646	0.593	40.8	45.9	39.6	36.9	49.2		0.369	49.2
MN582089.1:1-1182_CRESS_virus_sp._ctxk12,_complete_genome	1182	0.482	0.51	52.5	59.4	50	48	46.6		0.48	46.6
MN582085.1:1946-2914_CRESS_virus_sp._ctfsu28,_complete_genome	969	0.684	0.622	40.4	44	37.8	39.3	36.4		0.393	36.4
MN582084.1:2245-3051_CRESS_virus_sp._ctf7a5,_complete_genome	807	0.605	0.557	46.1	53.2	44.2	40.9	53.5		0.409	53.5
MN582083.1:6-890_CRESS_virus_sp._cta0f7,_complete_genome	885	0.54	0.59	52	51.9	51.9	52.2	54		0.522	54
MN582078.1:1958-2926_CRESS_virus_sp._ct1Gc25,_complete_genome	969	0.69	0.612	39.8	44.6	37.2	37.8	36		0.378	36
MN582074.1:1-819_CRESS_virus_sp._ctwD22,_complete_genome	819	0.584	0.526	35.2	41.8	32.2	31.5	46.7		0.315	46.7
MN582072.1:1-798_CRESS_virus_sp._ctczB4,_complete_genome	798	0.595	0.574	47.6	51.5	48.9	42.5	54		0.425	54
MN582068.1:796-1569_CRESS_virus_sp._ctmn412,_complete_genome	774	0.725	0.526	31.7	37.6	37.2	20.2	39.6		0.202	39.6
MN582067.1:1-867_CRESS_virus_sp._ctBNR11,_complete_genome	867	0.753	0.518	29.1	37.4	33.9	15.9	33.9		0.159	33.9
MN582065.1:1-732_CRESS_virus_sp._ctpVY4,_complete_genome	732	0.453	0.655	53.8	59.4	37.7	64.3	52.1		0.643	52.1
MN582056.1:21-989_CRESS_virus_sp._cte1G3,_complete_genome	969	0.648	0.593	44.6	52.3	42.4	39	47.9		0.39	47.9
MN582055.1:c1591-743_CRESS_virus_sp._ctbTJ1,_complete_genome	849	0.604	0.555	46.8	50.2	45.9	44.2	50.6		0.442	50.6
MK032745.1:c1711-1135,c1021-672_CRESS_virus_sp._isolate_ctbb157,_complete_genome	927	0.477	0.659	49.5	53.4	37.2	57.9	50.9		0.579	50.9
MK032732.1:c1993-1661,c1606-1049_CRESS_virus_sp._isolate_ctcd102,_complete_genome	891	0.521	0.587	51.1	58.2	43.4	51.5	50.5		0.515	50.5
MK032730.1:1-301,324-877_CRESS_virus_sp._isolate_ctci503,_complete_genome	855	0.573	0.582	49.4	52.6	48.1	47.4	51.3		0.474	51.3
MK032700.1:c2232-1720,c1700-1161_CRESS_virus_sp._isolate_ctbd169,_complete_genome	1053	0.583	0.591	46.2	52.7	43.9	41.9	53.4		0.419	53.4
MK012529.1:1-768_CRESS_virus_sp._isolate_ctbf75,_complete_genome	768	0.542	0.601	50.9	55.5	46.1	51.2	56.4		0.512	56.4
MK012526.1:1-1260_CRESS_virus_sp._isolate_cthb32,_complete_genome	1260	0.65	0.617	39.4	47.1	36.9	34.3	48.7		0.343	48.7
MK012524.1:1-864_CRESS_virus_sp._isolate_ctcj64,_complete_genome	864	0.471	0.643	53.6	52.8	41	67	51.9		0.67	51.9
MK012520.1:12-941_CRESS_virus_sp._isolate_ctij406,_complete_genome	930	0.584	0.586	43.8	48.1	39	44.2	51.7		0.442	51.7
MK012518.1:1-1605_CRESS_virus_sp._isolate_ctda19,_complete_genome	1605	0.536	0.554	51.1	57.6	47.7	48	53.2		0.48	53.2
MK012515.1:1-513_CRESS_virus_sp._isolate_ctbc88,_complete_genome	513	0.535	0.598	54.8	56.7	50.3	57.3	60.2		0.573	60.2
MK012513.1:66-641_CRESS_virus_sp._isolate_ctcc90,_complete_genome	576	0.504	0.577	55.2	57.8	51	56.8	56.8		0.568	56.8
MK012512.1:6-854_CRESS_virus_sp._isolate_ctba54,_complete_genome	849	0.548	0.599	51.2	58	44.2	51.6	58.1		0.516	58.1
MK012511.1:1-765_CRESS_virus_sp._isolate_ctdf104,_complete_genome	765	0.647	0.561	43	45.9	44.7	38.4	47.7		0.384	47.7
MK012508.1:1727-2842_CRESS_virus_sp._isolate_ctef39,_complete_genome	1116	0.43	0.643	58.7	60.2	48.1	67.7	48.5		0.677	48.5
MK012507.1:1226-2056_CRESS_virus_sp._isolate_ctdb57,_complete_genome	831	0.59	0.577	47.4	54.2	43.7	44.4	58.3		0.444	58.3
MK012506.1:c3832-2720_CRESS_virus_sp._isolate_ctci20,_complete_genome	1113	0.487	0.666	51.8	54.4	38.3	62.5	56.3		0.625	56.3
MK012505.1:c1310-102_CRESS_virus_sp._isolate_ctec27,_complete_genome	1209	0.553	0.615	45.6	49.4	37.7	49.6	54.8		0.496	54.8
MK012503.1:1946-3055_CRESS_virus_sp._isolate_ctcb31,_complete_genome	1110	0.508	0.582	46.8	48.1	40.8	51.6	56.5		0.516	56.5
MK012502.1:c2726-1686_CRESS_virus_sp._isolate_ctcg29,_complete_genome	1041	0.571	0.633	44.5	47.6	38	47.8	59.6		0.478	59.6
MK012494.1:1551-2354_CRESS_virus_sp._isolate_ctdb55,_complete_genome	804	0.522	0.57	51.4	57.5	46.6	50	51.3		0.5	51.3
MK012491.1:c1916-1047_CRESS_virus_sp._isolate_ctcj382,_complete_genome	870	0.588	0.558	44.3	49	45.2	38.6	51.9		0.386	51.9
MK012490.1:1416-2462_CRESS_virus_sp._isolate_ctce28,_complete_genome	1047	0.587	0.548	45.9	54.7	43	40.1	58		0.401	58
MK012477.1:917-1495_CRESS_virus_sp._isolate_ctbf81,_complete_genome	579	0.454	0.725	54.2	53.9	36.8	72	46.6		0.72	46.6
MK012476.1:1-888_CRESS_virus_sp._isolate_ctbi77,_complete_genome	888	0.557	0.599	45	48.3	39.5	47.3	53.3		0.473	53.3
MK012470.1:582-1574_CRESS_virus_sp._isolate_ctgh4,_complete_genome	993	0.501	0.715	58.6	57.7	47.7	70.4	43.9		0.704	43.9
MK012468.1:1-888_CRESS_virus_sp._isolate_ctbb44,_complete_genome	888	0.514	0.605	49.2	53	38.9	55.7	59.9		0.557	59.9
MK012466.1:1037-1549_CRESS_virus_sp._isolate_ctbd80,_complete_genome	513	0.587	0.612	45.6	55.6	33.9	47.4	61		0.474	61
MK012465.1:c2631-1576_CRESS_virus_sp._isolate_ctdc43,_complete_genome	1056	0.378	0.775	64.8	62.2	44.3	87.8	36.2		0.878	36.2
MK012455.1:c1945-1028_CRESS_virus_sp._isolate_ctjj384,_complete_genome	918	0.475	0.595	53.4	53.6	45.1	61.4	53.5		0.614	53.5
MK012454.1:1112-1909_CRESS_virus_sp._isolate_ctdb70,_complete_genome	798	0.721	0.565	35.3	45.1	36.5	24.4	40		0.244	40
MK012453.1:377-931_CRESS_virus_sp._isolate_ctca58,_complete_genome	555	0.659	0.571	37.1	45.4	36.2	29.7	46.7		0.297	46.7
MK012449.1:1023-1559_CRESS_virus_sp._isolate_ctca39,_complete_genome	537	0.684	0.545	35.9	43.6	37.4	26.8	43.6		0.268	43.6
MK012445.1:526-1875_CRESS_virus_sp._isolate_ctdg18,_complete_genome	1350	0.522	0.651	52.6	56.7	41.1	60	53.7		0.6	53.7
MK012441.1:c3480-2530_CRESS_virus_sp._isolate_ctbf21,_complete_genome	951	0.517	0.667	51.4	52.7	43.5	58	58.2		0.58	58.2
MK012436.1:c2008-956_CRESS_virus_sp._isolate_ctbc58,_complete_genome	1053	0.523	0.65	52.3	53.8	45.6	57.5	58.5		0.575	58.5
MK012435.1:1-1026_CRESS_virus_sp._isolate_ctia38,_complete_genome	1026	0.544	0.595	50.9	56.7	47.1	48.8	49.4		0.488	49.4
MK012433.1:c3270-1624_CRESS_virus_sp._isolate_ctbc24,_complete_genome	1647	0.554	0.621	49.2	53.7	43.5	50.5	57.9		0.505	57.9
MH649261.1:1-1101_CRESS_virus_sp._isolate_ctjb313,_complete_genome	1101	0.513	0.666	46.3	49.6	33	56.4	57.9		0.564	57.9
MH649257.1:1-636_CRESS_virus_sp._isolate_ctgh880,_complete_genome	636	0.696	0.576	32.5	37.7	32.5	27.4	44.4		0.274	44.4
MH649252.1:1-762_CRESS_virus_sp._isolate_ctbb727,_complete_genome	762	0.609	0.553	33.6	42.1	25.2	33.5	46.2		0.335	46.2
MH649238.1:c1598-807_CRESS_virus_sp._isolate_ctdg710,_complete_genome	792	0.633	0.604	39.4	43.9	36.4	37.9	53.8		0.379	53.8
MH649236.1:1-876_CRESS_virus_sp._isolate_ctbg663,_complete_genome	876	0.649	0.505	33.8	40.8	34.6	26	39.6		0.26	39.6
MH649233.1:c1640-852_CRESS_virus_sp._isolate_ctcd828,_complete_genome	789	0.664	0.52	33.2	43	32.3	24.3	42.8		0.243	42.8
MH649232.1:1-855_CRESS_virus_sp._isolate_cteb686,_complete_genome	855	0.695	0.596	37.4	43.2	36.5	32.6	47.4		0.326	47.4
MH649231.1:1060-1920_CRESS_virus_sp._isolate_ctbe650,_complete_genome	861	0.571	0.56	45.5	56.4	38.3	41.8	54		0.418	54
MH649230.1:1-855_CRESS_virus_sp._isolate_ctdb664,_complete_genome	855	0.551	0.572	43.3	47	39.6	43.2	57.7		0.432	57.7
MH649216.1:1134-2036_CRESS_virus_sp._isolate_ctcb000,_complete_genome	903	0.616	0.563	47.2	54.2	46.5	40.9	54.5		0.409	54.5
MH649211.1:1-798_CRESS_virus_sp._isolate_ctha728,_complete_genome	798	0.679	0.627	36	39.8	33.8	34.2	48.8		0.342	48.8
MH649207.1:1-948_CRESS_virus_sp._isolate_ctcj716,_complete_genome	948	0.493	0.62	53.8	58.2	44	59.2	53.7		0.592	53.7
MH649201.1:1-657_CRESS_virus_sp._isolate_ctbd464,_complete_genome	657	0.581	0.615	40.6	49.3	29.7	42.9	57.4		0.429	57.4
MH649195.1:1-816_CRESS_virus_sp._isolate_ctdg571,_complete_genome	816	0.74	0.581	30	34.9	30.1	25	43.6		0.25	43.6
MH649194.1:1089-2291_CRESS_virus_sp._isolate_cthb018,_complete_genome	1203	0.662	0.563	45.2	52.1	46.9	36.7	53.5		0.367	53.5
MH649192.1:1-525_CRESS_virus_sp._isolate_ctda622,_complete_genome	525	0.577	0.602	37.1	38.9	33.1	39.4	58.7		0.394	58.7
MH649190.1:1-690_CRESS_virus_sp._isolate_ctca689,_complete_genome	690	0.61	0.587	34.8	37.8	30.4	36.1	50		0.361	50
MH649184.1:1-864_CRESS_virus_sp._isolate_ctcj492,_complete_genome	864	0.622	0.512	33	38.9	33.3	26.7	41.3		0.267	41.3
MH649181.1:510-1316_CRESS_virus_sp._isolate_ctbi348,_complete_genome	807	0.554	0.61	46.6	45.7	44.6	49.4	59.6		0.494	59.6
MH649176.1:1198-1890_CRESS_virus_sp._isolate_ctcg684,_complete_genome	693	0.652	0.604	36.9	46.8	31.6	32.5	54.3		0.325	54.3
MH649170.1:1-984_CRESS_virus_sp._isolate_ctda000,_complete_genome	984	0.556	0.61	44.4	49.7	37.8	45.7	48.2		0.457	48.2
MH649167.1:c2122-1289_CRESS_virus_sp._isolate_ctbj534,_complete_genome	834	0.61	0.584	40.2	44.6	36	39.9	51.4		0.399	51.4
MH649154.1:177-1034_CRESS_virus_sp._isolate_ctie003,_complete_genome	858	0.678	0.59	38.8	49	34.3	33.2	47.4		0.332	47.4
MH649162.1:1-903_CRESS_virus_sp._isolate_ctif491,_complete_genome	903	0.539	0.658	47.4	52.8	34.2	55.1	51.7		0.551	51.7
MH649149.1:1-876_CRESS_virus_sp._isolate_ctcf047,_complete_genome	876	0.553	0.637	44.3	51.7	33.9	47.3	59.9		0.473	59.9
MH649146.1:1-921_CRESS_virus_sp._isolate_ctde693,_complete_genome	921	0.633	0.552	39.2	43.3	38.8	35.5	47.4		0.355	47.4
MH649139.1:1-768_CRESS_virus_sp._isolate_ctcf822,_complete_genome	768	0.54	0.597	39.6	43.4	33.6	41.8	53.5		0.418	53.5
MH649145.1:1-855_CRESS_virus_sp._isolate_ctdj000,_complete_genome	855	0.544	0.595	41.5	41.8	38.6	44.2	48.4		0.442	48.4
MH649133.1:1-609_CRESS_virus_sp._isolate_ctda501,_complete_genome	609	0.654	0.557	36.9	47.8	34	29.1	46.8		0.291	46.8
MH649131.1:1-840_CRESS_virus_sp._isolate_ctbd785,_complete_genome	840	0.524	0.637	46.1	48.6	34.6	55	49.4		0.55	49.4
MH649128.1:1-453_CRESS_virus_sp._isolate_ctdc000,_complete_genome	453	0.714	0.567	26	34.4	25.2	18.5	38.6		0.185	38.6
MH649126.1:1-894_CRESS_virus_sp._isolate_ctcf052,_complete_genome	894	0.552	0.636	45	53.4	32.9	48.7	54		0.487	54
MH649120.1:1-867_CRESS_virus_sp._isolate_ctbb591,_complete_genome	867	0.647	0.577	40.4	47.1	37	37	46.6		0.37	46.6
MH649118.1:950-1759_CRESS_virus_sp._isolate_ctbg698,_complete_genome	810	0.591	0.617	47.5	50.4	47	45.2	59.4		0.452	59.4
MH649117.1:1533-2294_CRESS_virus_sp._isolate_ctie473,_complete_genome	762	0.571	0.606	40	49.2	29.9	40.9	53.2		0.409	53.2
MH649116.1:c1996-1151_CRESS_virus_sp._isolate_ctbj586,_complete_genome	846	0.631	0.54	32.3	38.7	30.9	27.3	45.5		0.273	45.5
MH649112.1:1-1005_CRESS_virus_sp._isolate_ctdd579,_complete_genome	1005	0.57	0.546	40.8	45.4	38.2	38.8	51.4		0.388	51.4
MH649107.1:1-837_CRESS_virus_sp._isolate_cthd004,_complete_genome	837	0.538	0.623	47.8	48.7	42.7	52	60.4		0.52	60.4
MH649094.1:1-1170_CRESS_virus_sp._isolate_ctjg015,_complete_genome	1170	0.657	0.598	39.7	45.1	38.2	35.9	48		0.359	48
MH649093.1:1-759_CRESS_virus_sp._isolate_ctbc002,_complete_genome	759	0.625	0.611	41	46.6	38.7	37.5	50.9		0.375	50.9
MH649091.1:c729-163_CRESS_virus_sp._isolate_ctbb342,_complete_genome	567	0.589	0.589	51.3	63.5	45.5	45	61		0.45	61
MH649090.1:1-837_CRESS_virus_sp._isolate_ctfb748,_complete_genome	837	0.668	0.574	37.5	48	34.1	30.5	47.4		0.305	47.4
MH649076.1:1169-1918_CRESS_virus_sp._isolate_ctbg658,_complete_genome	750	0.528	0.648	49.3	53.2	37.2	57.6	57.5		0.576	57.5
MH649075.1:1-576_CRESS_virus_sp._isolate_ctcb678,_complete_genome	576	0.579	0.592	40.3	46.9	33.3	40.6	59.6		0.406	59.6
MH649074.1:1-1044_CRESS_virus_sp._isolate_ctca002,_complete_genome	1044	0.662	0.506	26.8	37.1	25.3	18.1	33.6		0.181	33.6
MH649072.1:1-882_CRESS_virus_sp._isolate_ctce572,_complete_genome	882	0.604	0.585	42	51	37.4	37.4	50.5		0.374	50.5
MH649079.1:1-378_CRESS_virus_sp._isolate_ctfa365,_complete_genome	378	0.641	0.522	39.7	45.2	42.1	31.7	49.8		0.317	49.8
MH649057.1:c1869-994_CRESS_virus_sp._isolate_ctbb597,_complete_genome	876	0.599	0.574	38.6	42.8	33.9	39	51.2		0.39	51.2
MH649054.1:436-1143_CRESS_virus_sp._isolate_ctbc002,_complete_genome	708	0.463	0.674	48.7	48.3	33.1	64.8	39.5		0.648	39.5
MH649050.1:1-882_CRESS_virus_sp._isolate_ctbe583,_complete_genome	882	0.473	0.738	51	51.7	35	66.3	47.2		0.663	47.2
MH649049.1:c1691-1137_CRESS_virus_sp._isolate_ctie708,_complete_genome	555	0.564	0.633	45.8	53.5	35.7	48.1	57.3		0.481	57.3
MH649048.1:1-1194_CRESS_virus_sp._isolate_ctia001,_complete_genome	1194	0.471	0.668	56.3	60.3	43	65.6	50.6		0.656	50.6
MH649046.1:c2184-1042_CRESS_virus_sp._isolate_ctid506,_complete_genome	1143	0.625	0.58	42.4	49.1	37.8	40.4	52.7		0.404	52.7
MH649043.1:79-1125_CRESS_virus_sp._isolate_ctjb002,_complete_genome	1047	0.452	0.732	58.5	57.9	42.4	75.4	43.5		0.754	43.5
MH649041.1:1-711_CRESS_virus_sp._isolate_ctci676,_complete_genome	711	0.527	0.683	46	53.2	30.4	54.4	58.9		0.544	58.9
MH649031.1:1-903_CRESS_virus_sp._isolate_ctcd610,_complete_genome	903	0.513	0.677	51.5	53.5	39.2	61.8	57.3		0.618	57.3
MH649030.1:1-591_CRESS_virus_sp._isolate_ctca902,_complete_genome	591	0.625	0.561	32	41.1	26.4	28.4	48.5		0.284	48.5
MH649027.1:1-876_CRESS_virus_sp._isolate_cthd049,_complete_genome	876	0.531	0.642	44.3	49	33.6	50.3	59.4		0.503	59.4
MH649025.1:1-633_CRESS_virus_sp._isolate_ctcg004,_complete_genome	633	0.574	0.636	42.8	52.1	28.9	47.4	51.4		0.474	51.4
MH649024.1:1-693_CRESS_virus_sp._isolate_ctch813,_complete_genome	693	0.417	0.685	52.2	49.4	35.1	72.3	41		0.723	41
MH649010.1:920-1546_CRESS_virus_sp._isolate_ctjb906,_complete_genome	627	0.655	0.529	28.5	35.9	25.8	23.9	37.8		0.239	37.8
MH649000.1:1143-2066_CRESS_virus_sp._isolate_ctdh451,_complete_genome	924	0.627	0.564	46.9	52.9	46.8	40.9	55.9		0.409	55.9
MH648998.1:1-555_CRESS_virus_sp._isolate_ctbj969,_complete_genome	555	0.595	0.592	29.7	32.4	23.2	33.5	50.1		0.335	50.1
MH648991.1:1-777_CRESS_virus_sp._isolate_ctbf349,_complete_genome	777	0.57	0.579	46.3	48.6	44.8	45.6	61		0.456	61
MH648984.1:1-732_CRESS_virus_sp._isolate_ctda510,_complete_genome	732	0.566	0.597	41.4	51.2	29.9	43	58.8		0.43	58.8
MH648981.1:1-690_CRESS_virus_sp._isolate_ctba448,_complete_genome	690	0.629	0.624	35.9	43	28.7	36.1	55.9		0.361	55.9
MH648980.1:1-876_CRESS_virus_sp._isolate_ctch048,_complete_genome	876	0.537	0.639	44.1	48.6	34.6	49	56.4		0.49	56.4
MH648979.1:1-876_CRESS_virus_sp._isolate_ctda051,_complete_genome	876	0.541	0.64	43.8	49.3	32.5	49.7	60.6		0.497	60.6
MH648975.1:1-879_CRESS_virus_sp._isolate_ctjb043,_complete_genome	879	0.553	0.634	44.3	52.6	33.1	47.1	59.6		0.471	59.6
MH648972.1:1-819_CRESS_virus_sp._isolate_ctee590,_complete_genome	819	0.606	0.53	37.1	44.7	34.4	32.2	50.5		0.322	50.5
MH648971.1:1-588_CRESS_virus_sp._isolate_ctcd653,_complete_genome	588	0.56	0.652	45.9	52	36.7	49	48.2		0.49	48.2
MH648967.1:1-879_CRESS_virus_sp._isolate_ctca011,_complete_genome	879	0.538	0.616	44.8	50.2	36.9	47.4	55.2		0.474	55.2
MH648963.1:1-876_CRESS_virus_sp._isolate_ctbg040,_complete_genome	876	0.503	0.624	49.3	56.5	35.3	56.2	60.9		0.562	60.9
MH648960.1:1-984_CRESS_virus_sp._isolate_ctji294,_complete_genome	984	0.509	0.661	51.7	53.7	43.3	58.2	56.8		0.582	56.8
MH648956.1:1-513_CRESS_virus_sp._isolate_ctcg697,_complete_genome	513	0.524	0.734	48	52.6	32.2	59.1	37.4		0.591	37.4
MH648954.1:1-843_CRESS_virus_sp._isolate_ctbb593,_complete_genome	843	0.625	0.58	36.8	42	32.4	35.9	52.1		0.359	52.1
MH648949.1:1-885_CRESS_virus_sp._isolate_ctea679,_complete_genome	885	0.646	0.571	36.7	42.7	33.9	33.6	50.4		0.336	50.4
MH648943.1:1-726_CRESS_virus_sp._isolate_ctcc522,_complete_genome	726	0.562	0.603	36.5	39.3	30.2	40.1	52		0.401	52
MH648941.1:1-936_CRESS_virus_sp._isolate_ctbh008,_complete_genome	936	0.515	0.624	50.5	51.3	43.9	56.4	58.2		0.564	58.2
MH648939.1:1-546_CRESS_virus_sp._isolate_ctbf770,_complete_genome	546	0.606	0.603	40.3	46.2	37.9	36.8	51.1		0.368	51.1
MH648938.1:1-687_CRESS_virus_sp._isolate_ctdb719,_complete_genome	687	0.638	0.572	33.9	43.2	29.3	29.3	41.2		0.293	41.2
MH648933.1:1-852_CRESS_virus_sp._isolate_ctci002,_complete_genome	852	0.5	0.595	48.4	55.3	39.4	50.4	56.9		0.504	56.9
MH648931.1:1-825_CRESS_virus_sp._isolate_ctdd758,_complete_genome	825	0.681	0.547	35.5	41.5	35.6	29.5	45.1		0.295	45.1
MH648926.1:1-1017_CRESS_virus_sp._isolate_cted560,_complete_genome	1017	0.489	0.628	50.6	50.1	41	60.8	50.4		0.608	50.4
MH648924.1:1182-1838_CRESS_virus_sp._isolate_ctbd655,_complete_genome	657	0.564	0.628	41.1	50.7	28.3	44.3	50.4		0.443	50.4
MH648918.1:1-774_CRESS_virus_sp._isolate_ctda584,_complete_genome	774	0.523	0.668	44.4	45	31.8	56.6	56.4		0.566	56.4
MH648917.1:1-933_CRESS_virus_sp._isolate_ctba319,_complete_genome	933	0.576	0.59	44.5	47.3	40.5	45.7	58.1		0.457	58.1
MH648909.1:1-867_CRESS_virus_sp._isolate_ctcj691,_complete_genome	867	0.64	0.478	33.7	40.1	36.7	24.2	39.4		0.242	39.4
MH648904.1:1-819_CRESS_virus_sp._isolate_ctbf041,_complete_genome	819	0.521	0.667	48.7	49.8	39.6	56.8	59.2		0.568	59.2
MH648902.1:1-876_CRESS_virus_sp._isolate_ctcf007,_complete_genome	876	0.523	0.617	46.9	51.4	39	50.3	55.5		0.503	55.5
MH648899.1:1-960_CRESS_virus_sp._isolate_ctgi000,_complete_genome	960	0.55	0.593	48.2	55.9	40.6	48.1	61		0.481	61
MH648898.1:729-1310_CRESS_virus_sp._isolate_ctdb296,_complete_genome	582	0.614	0.567	46.7	56.7	44.8	38.7	61		0.387	61
MH648896.1:1-525_CRESS_virus_sp._isolate_ctbf651,_complete_genome	525	0.576	0.568	37.3	40.6	33.7	37.7	52.5		0.377	52.5
MH648895.1:241-1410_CRESS_virus_sp._isolate_ctbb003,_complete_genome	1170	0.501	0.628	53	57.7	43.6	57.7	53.3		0.577	53.3
MH648891.1:1-525_CRESS_virus_sp._isolate_ctcd701,_complete_genome	525	0.557	0.627	45.7	52	38.3	46.9	57.1		0.469	57.1
MH648890.1:1127-1975_CRESS_virus_sp._isolate_ctdc629,_complete_genome	849	0.645	0.563	33.2	38.9	33.6	27.2	45		0.272	45
MH617767.1:c2131-1301_CRESS_virus_sp._isolate_ctbj81,_complete_genome	831	0.679	0.586	37.2	42.6	37.9	31	44		0.31	44
MH617766.1:984-1859_CRESS_virus_sp._isolate_cthg52,_complete_genome	876	0.599	0.602	43.5	50.3	37.7	42.5	53.2		0.425	53.2
MH617762.1:c2012-1116_CRESS_virus_sp._isolate_ctca81,_complete_genome	897	0.576	0.591	47	55.5	43.8	41.8	48.8		0.418	48.8
MH617753.1:c2040-1345_CRESS_virus_sp._isolate_ctbg12,_complete_genome	696	0.524	0.581	41.5	47.8	35.3	41.4	45.9		0.414	45.9
MH617741.1:930-1595_CRESS_virus_sp._isolate_ctcg166,_complete_genome	666	0.728	0.548	32.9	42.3	33.3	23	43.4		0.23	43.4
MH617739.1:1-912_CRESS_virus_sp._isolate_ctgi163,_complete_genome	912	0.545	0.616	47	52.6	39.1	49.3	54.5		0.493	54.5
MH617727.1:1136-1753_CRESS_virus_sp._isolate_ctbi059,_complete_genome	618	0.601	0.632	40.8	50	28.6	43.7	56		0.437	56
MH617720.1:942-1541_CRESS_virus_sp._isolate_ctbb208,_complete_genome	600	0.553	0.586	47.7	49.5	43	50.5	59.9		0.505	59.9
MH617718.1:1-1044_CRESS_virus_sp._isolate_ctcc159,_complete_genome	1044	0.674	0.601	33.8	42.8	29	29.6	43.7		0.296	43.7
MH617716.1:1-915_CRESS_virus_sp._isolate_ctbf328,_complete_genome	915	0.534	0.647	53.1	60.3	42.6	56.4	61		0.564	61
MH617713.1:1-993_CRESS_virus_sp._isolate_ctch329,_complete_genome	993	0.481	0.643	53.9	60.4	40.2	61	57.6		0.61	57.6
MH617705.1:1-696_CRESS_virus_sp._isolate_ctcj195,_complete_genome	696	0.671	0.575	29.7	37.5	24.6	27.2	42.6		0.272	42.6
MH617703.1:1-900_CRESS_virus_sp._isolate_ctce130,_complete_genome	900	0.508	0.622	50.7	55.3	41	55.7	57		0.557	57
MH617702.1:1-1170_CRESS_virus_sp._isolate_ctcd114,_complete_genome	1170	0.597	0.61	48.2	54.1	43.6	46.9	46.7		0.469	46.7
MH617701.1:c1586-1053_CRESS_virus_sp._isolate_ctgc218,_complete_genome	534	0.61	0.569	47.6	57.3	43.8	41.6	60.2		0.416	60.2
MH617696.1:c2042-1065_CRESS_virus_sp._isolate_ctih231,_complete_genome	978	0.626	0.586	43.3	46.9	39.6	43.3	52.4		0.433	52.4
MH617694.1:c2705-2148_CRESS_virus_sp._isolate_ctbd132,_complete_genome	558	0.655	0.536	37.1	48.9	36.6	25.8	49.6		0.258	49.6
MH617692.1:1-987_CRESS_virus_sp._isolate_ctbf75,_complete_genome	987	0.596	0.565	48.6	55.6	46.2	44.1	56.2		0.441	56.2
MH617688.1:1-864_CRESS_virus_sp._isolate_ctbh815,_complete_genome	864	0.434	0.683	57.6	56.6	41	75.3	49.3		0.753	49.3
MH617687.1:1-915_CRESS_virus_sp._isolate_cthc83,_complete_genome	915	0.555	0.551	40.5	43	39	39.7	49		0.397	49
MH617686.1:1038-1661_CRESS_virus_sp._isolate_ctbg217,_complete_genome	624	0.594	0.631	39.1	46.6	27.9	42.8	61		0.428	61
MH617681.1:1977-3590_CRESS_virus_sp._isolate_ctcd80,_complete_genome	1614	0.623	0.663	46.2	55	39.8	43.7	41.3		0.437	41.3
MH617679.1:1-462_CRESS_virus_sp._isolate_ctba507,_complete_genome	462	0.634	0.545	37.7	42.2	35.1	35.7	56.5		0.357	56.5
MH617671.1:1-864_CRESS_virus_sp._isolate_ctbb249,_complete_genome	864	0.65	0.585	30.4	37.5	25.7	28.1	45.3		0.281	45.3
MH617665.1:970-1656_CRESS_virus_sp._isolate_ctbd324,_complete_genome	687	0.65	0.609	32.8	38.9	29.3	30.1	50.5		0.301	50.5
MH617661.1:794-1633_CRESS_virus_sp._isolate_ctch175,_complete_genome	840	0.513	0.655	50.4	55	40.4	55.7	49		0.557	49
MH617659.1:1465-2052_CRESS_virus_sp._isolate_ctbg227,_complete_genome	588	0.665	0.615	36.2	42.3	34.7	31.6	49.3		0.316	49.3
MH617649.1:1-579_CRESS_virus_sp._isolate_ctcb205,_complete_genome	579	0.601	0.554	45.6	55.4	42	39.4	61		0.394	61
MH617648.1:1-1029_CRESS_virus_sp._isolate_ctdj183,_complete_genome	1029	0.604	0.585	45.7	52.2	43.4	41.4	55.5		0.414	55.5
MH617630.1:854-1354_CRESS_virus_sp._isolate_ctje485,_complete_genome	501	0.656	0.593	29.1	29.9	27.5	29.9	46		0.299	46
MH617621.1:1-489_CRESS_virus_sp._isolate_ctbh529,_complete_genome	489	0.703	0.587	31.5	36.8	32.5	25.2	46.6		0.252	46.6
MH617615.1:c1198-212_CRESS_virus_sp._isolate_ctda469,_complete_genome	987	0.475	0.628	53.2	59.3	39.5	60.8	53.4		0.608	53.4
MH617609.1:1-924_CRESS_virus_sp._isolate_ctbb686,_complete_genome	924	0.597	0.579	45.2	50.6	43.8	41.2	56.6		0.412	56.6
MH617599.1:c1022-111_CRESS_virus_sp._isolate_ctea138,_complete_genome	912	0.51	0.567	49.8	54.3	42.8	52.3	57		0.523	57
MH617598.1:1-891_CRESS_virus_sp._isolate_ctca515,_complete_genome	891	0.678	0.56	34.7	40.1	36.4	27.6	42.6		0.276	42.6
MH617590.1:1-849_CRESS_virus_sp._isolate_ctdc225,_complete_genome	849	0.778	0.574	35.8	48.1	36.4	23	33.4		0.23	33.4
MH617586.1:1-939_CRESS_virus_sp._isolate_ctgd080,_complete_genome	939	0.683	0.526	33.4	40.6	34.8	24.9	41.9		0.249	41.9
MH617578.1:1-957_CRESS_virus_sp._isolate_ctdb782,_complete_genome	957	0.496	0.591	49	57.7	39.5	49.8	48.1		0.498	48.1
MH617577.1:1115-1579_CRESS_virus_sp._isolate_ctcb010,_complete_genome	465	0.578	0.528	41.9	48.4	43.2	34.2	51.2		0.342	51.2
MH617565.1:9-890_CRESS_virus_sp._isolate_ctid250,_complete_genome	882	0.58	0.561	43.3	46.3	37.4	46.3	53.1		0.463	53.1
MH617562.1:1-987_CRESS_virus_sp._isolate_ctbg173,_complete_genome	987	0.489	0.62	52.8	53.5	46.8	58.1	55.7		0.581	55.7
MH617558.1:1-876_CRESS_virus_sp._isolate_ctga771,_complete_genome	876	0.556	0.647	44.5	50.3	34.2	49	57.7		0.49	57.7
MH617557.1:1714-2604_CRESS_virus_sp._isolate_ctca940,_complete_genome	891	0.582	0.613	44.3	52.2	37.7	43.1	50.7		0.431	50.7
MH617552.1:1-537_CRESS_virus_sp._isolate_ctbj318,_complete_genome	537	0.596	0.607	39.9	48	31.8	39.7	61		0.397	61
MH617551.1:c2705-1668_CRESS_virus_sp._isolate_ctij107,_complete_genome	1038	0.584	0.631	48.6	56.9	39.9	48.8	56.4		0.488	56.4
MH617548.1:1016-2320_CRESS_virus_sp._isolate_ctbi250,_complete_genome	1305	0.475	0.688	48	49.9	32.9	61.1	48.2		0.611	48.2
MH617547.1:1132-1809_CRESS_virus_sp._isolate_ctch581,_complete_genome	678	0.641	0.498	29.1	37.2	27.9	22.1	43.1		0.221	43.1
MH617545.1:c1847-987_CRESS_virus_sp._isolate_ctcj528,_complete_genome	861	0.589	0.65	44.9	49.5	35.5	49.8	56.8		0.498	56.8
MH617544.1:1-891_CRESS_virus_sp._isolate_ctda63,_complete_genome	891	0.544	0.582	49.7	51.2	48.5	49.5	60		0.495	60
MH617541.1:1-510_CRESS_virus_sp._isolate_ctbc111,_complete_genome	510	0.613	0.567	37.3	44.1	31.2	36.5	42.5		0.365	42.5
MH617533.1:1-528_CRESS_virus_sp._isolate_ctda94,_complete_genome	528	0.649	0.606	34.1	41.5	29.5	31.2	51.6		0.312	51.6
MH617528.1:1-885_CRESS_virus_sp._isolate_ctbb396,_complete_genome	885	0.632	0.589	39.2	46.4	36.9	34.2	53.4		0.342	53.4
MH617523.1:1-918_CRESS_virus_sp._isolate_ctbj245,_complete_genome	918	0.668	0.539	32.5	40.5	33.7	23.2	45.2		0.232	45.2
MH617522.1:1-819_CRESS_virus_sp._isolate_ctfa286,_complete_genome	819	0.602	0.604	41.8	45.4	36.6	43.2	55.2		0.432	55.2
MH617520.1:c1891-398_CRESS_virus_sp._isolate_ctbd051,_complete_genome	1494	0.515	0.642	60.1	70.1	50.4	59.8	50.8		0.598	50.8
MH617514.1:1-663_CRESS_virus_sp._isolate_ctbj325,_complete_genome	663	0.609	0.581	33.8	43	26.7	31.7	51.5		0.317	51.5
MH617511.1:c1905-1069_CRESS_virus_sp._isolate_ctjf89,_complete_genome	837	0.677	0.623	39.8	44.1	38	37.3	49.6		0.373	49.6
MH617509.1:c2327-1365_CRESS_virus_sp._isolate_ctch45,_complete_genome	963	0.427	0.731	58.5	58.6	39.3	77.6	45.2		0.776	45.2
MH617508.1:960-1790_CRESS_virus_sp._isolate_ctdf141,_complete_genome	831	0.61	0.538	42.4	47.7	40.4	39	53.5		0.39	53.5
MH617499.1:1-873_CRESS_virus_sp._isolate_ctce73,_complete_genome	873	0.657	0.577	38.8	46	36.4	34	50.7		0.34	50.7
MH617489.1:1-1053_CRESS_virus_sp._isolate_ctbg72,_complete_genome	1053	0.697	0.617	36.9	49	31.3	30.5	44.1		0.305	44.1
MH617488.1:1-912_CRESS_virus_sp._isolate_ctbe77,_complete_genome	912	0.601	0.577	47.1	54.9	44.4	42.1	53.1		0.421	53.1
MH617485.1:1-756_CRESS_virus_sp._isolate_ctcj169,_complete_genome	756	0.549	0.587	43.8	48.4	40.5	42.5	60		0.425	60
MH617475.1:1-840_CRESS_virus_sp._isolate_ctba_1,_complete_genome	840	0.51	0.578	47	49.3	42.1	49.6	50.9		0.496	50.9
MH617474.1:1-849_CRESS_virus_sp._isolate_ctee84,_complete_genome	849	0.519	0.631	45.6	50.9	32.5	53.4	51.8		0.534	51.8
MH617472.1:366-1394_CRESS_virus_sp._isolate_ctjj087,_complete_genome	1029	0.63	0.591	45.1	53.6	41.7	39.9	54.2		0.399	54.2
MH617470.1:1778-2305_CRESS_virus_sp._isolate_ctcf272,_complete_genome	528	0.674	0.537	35.6	44.3	34.7	27.8	44.8		0.278	44.8
MH617469.1:1-843_CRESS_virus_sp._isolate_cthg756,_complete_genome	843	0.547	0.596	47.6	52.3	43.1	47.3	54.9		0.473	54.9
MH617465.1:c1890-1045_CRESS_virus_sp._isolate_ctce105,_complete_genome	846	0.453	0.723	61.7	59.6	50.4	75.2	41		0.752	41
MH617461.1:c1876-1013_CRESS_virus_sp._isolate_ctcg419,_complete_genome	864	0.623	0.638	43.8	50	36.1	45.1	54.2		0.451	54.2
MH617460.1:1-846_CRESS_virus_sp._isolate_ctfc114,_complete_genome	846	0.575	0.641	43.7	45.7	38.7	46.8	61		0.468	61
MH617452.1:1-876_CRESS_virus_sp._isolate_ctbe468,_complete_genome	876	0.695	0.647	37.9	43.5	33.9	36.3	47.2		0.363	47.2
MH617450.1:c4973-3849_CRESS_virus_sp._isolate_ctca5,_complete_genome	1125	0.415	0.69	61.8	62.1	44	79.2	42.2		0.792	42.2
MH617449.1:967-1680_CRESS_virus_sp._isolate_ctcg194,_complete_genome	714	0.591	0.552	35.6	39.9	31.1	35.7	55.3		0.357	55.3
MH617446.1:1372-2241_CRESS_virus_sp._isolate_ctbh143,_complete_genome	870	0.641	0.57	48	58.6	46.6	39	52.7		0.39	52.7
MH617437.1:1794-2864_CRESS_virus_sp._isolate_ctef116,_complete_genome	1071	0.546	0.557	43.7	49.9	38.1	43.1	50.9		0.431	50.9
MH617434.1:1-795_CRESS_virus_sp._isolate_ctdi215,_complete_genome	795	0.622	0.63	41.9	41.9	41.9	41.9	57.3		0.419	57.3
MH617431.1:1-798_CRESS_virus_sp._isolate_ctbb537,_complete_genome	798	0.687	0.554	32.5	40.6	30.5	26.3	46.6		0.263	46.6
MH617428.1:1852-2475_CRESS_virus_sp._isolate_ctbg135,_complete_genome	624	0.453	0.701	54.6	56.7	37.5	69.7	46.6		0.697	46.6
MH617409.1:3230-5008_CRESS_virus_sp._isolate_ctcc19,_complete_genome	1779	0.649	0.629	43.1	54.1	37.4	37.6	49.9		0.376	49.9
MH617408.1:1631-2524_CRESS_virus_sp._isolate_ctcc28,_complete_genome	894	0.575	0.599	46.4	50	43.6	45.6	54.2		0.456	54.2
MH617404.1:1-903_CRESS_virus_sp._isolate_ctei546,_complete_genome	903	0.688	0.584	37.3	48.2	34.2	29.6	53.5		0.296	53.5
MH617397.1:1-864_CRESS_virus_sp._isolate_ctbd216,_complete_genome	864	0.674	0.59	39.7	45.5	37.5	36.1	49.1		0.361	49.1
MH617390.1:1296-2471_CRESS_virus_sp._isolate_ctbg150,_complete_genome	1176	0.55	0.649	47.6	51.3	39.3	52.3	55.7		0.523	55.7
MH617382.1:c1511-705_CRESS_virus_sp._isolate_ctdb121,_complete_genome	807	0.666	0.586	31.6	43.9	23.4	27.5	47.1		0.275	47.1
MH617376.1:1-975_CRESS_virus_sp._isolate_ctcf955,_complete_genome	975	0.58	0.584	43.7	50.8	40	40.3	51.9		0.403	51.9
MH617373.1:1538-2452_CRESS_virus_sp._isolate_ctbg110,_complete_genome	915	0.619	0.563	39.8	44.9	39.7	34.8	54.4		0.348	54.4
MH617371.1:1-1035_CRESS_virus_sp._isolate_ctbd145,_complete_genome	1035	0.652	0.509	27.3	38.8	24.6	18.6	36.1		0.186	36.1
MH617369.1:6-815_CRESS_virus_sp._isolate_ctbb55,_complete_genome	810	0.596	0.64	45.8	53.3	39.3	44.8	51.8		0.448	51.8
MH617360.1:1-1098_CRESS_virus_sp._isolate_ctcd978,_complete_genome	1098	0.609	0.582	41.1	49.2	37.4	36.6	51.4		0.366	51.4
MH617357.1:2272-3141_CRESS_virus_sp._isolate_ctce21,_complete_genome	870	0.575	0.586	45.9	53.4	40	44.1	51.5		0.441	51.5
MH617353.1:c3271-2360_CRESS_virus_sp._isolate_ctce741,_complete_genome	912	0.569	0.634	47.5	56.2	37.2	49	52		0.49	52
MH617345.1:1-954_CRESS_virus_sp._isolate_ctda86,_complete_genome	954	0.588	0.56	45.9	49.7	46.9	41.2	53.6		0.412	53.6
MH617341.1:c782-252_CRESS_virus_sp._isolate_ctcd173,_complete_genome	531	0.624	0.493	35.8	45.8	33.3	28.2	43.8		0.282	43.8
MH617337.1:2153-3151_CRESS_virus_sp._isolate_ctbd037,_complete_genome	999	0.47	0.665	58.7	64	42.9	69.1	37.9		0.691	37.9
MH617336.1:1-918_CRESS_virus_sp._isolate_ctii88,_complete_genome	918	0.551	0.614	46.1	54.2	36.6	47.4	54.6		0.474	54.6
MH617332.1:c1408-530_CRESS_virus_sp._isolate_ctdb796,_complete_genome	879	0.613	0.621	45.3	56	34.8	45.1	55.1		0.451	55.1
MH617326.1:c3045-1693_CRESS_virus_sp._isolate_ctbi110,_complete_genome	1353	0.728	0.559	32.3	40.6	35.3	21.1	42.3		0.211	42.3
MH617324.1:1-834_CRESS_virus_sp._isolate_ctch529,_complete_genome	834	0.562	0.561	40.4	44.6	33.8	42.8	59.8		0.428	59.8
MH617309.1:1-1113_CRESS_virus_sp._isolate_ctcb222,_complete_genome	1113	0.595	0.587	42	49.1	37.2	39.9	48.9		0.399	48.9
MH617299.1:272-1123_CRESS_virus_sp._isolate_ctda128,_complete_genome	852	0.5	0.595	48.4	55.3	39.4	50.4	56.9		0.504	56.9
MH617297.1:1-888_CRESS_virus_sp._isolate_ctie220,_complete_genome	888	0.725	0.604	39.2	47	39.5	31.1	41.4		0.311	41.4
MH617290.1:c2003-1161_CRESS_virus_sp._isolate_cthh85,_complete_genome	843	0.693	0.565	35.9	40.9	39.1	27.8	45.3		0.278	45.3
MH617289.1:1301-2098_CRESS_virus_sp._isolate_ctbc215,_complete_genome	798	0.593	0.626	33.6	37.6	24.8	38.3	54.8		0.383	54.8
MH617285.1:1-1017_CRESS_virus_sp._isolate_ctff536,_complete_genome	1017	0.527	0.6	46.5	47.8	43.1	48.7	58.8		0.487	58.8
MH617283.1:1-723_CRESS_virus_sp._isolate_ctcf206,_complete_genome	723	0.7	0.614	31.1	36.9	28.6	27.8	43.1		0.278	43.1
MH617277.1:c1827-1015_CRESS_virus_sp._isolate_ctci258,_complete_genome	813	0.649	0.623	35.5	39.5	36.2	31	53.4		0.31	53.4
MH617271.1:c1990-1142_CRESS_virus_sp._isolate_ctbb370,_complete_genome	849	0.689	0.576	33.1	42.8	29.3	27.2	47.2		0.272	47.2
MH617268.1:1-885_CRESS_virus_sp._isolate_ctch132,_complete_genome	885	0.589	0.607	45.3	52.2	36.3	47.5	56		0.475	56
MH617267.1:c1718-810_CRESS_virus_sp._isolate_ctbd281,_complete_genome	909	0.652	0.592	39.2	46.5	35	36	44.4		0.36	44.4
MH617264.1:c1735-1025_CRESS_virus_sp._isolate_ctbd288,_complete_genome	711	0.547	0.596	48	52.3	40.9	50.6	56.1		0.506	56.1
MH617258.1:1-855_CRESS_virus_sp._isolate_ctch049,_complete_genome	855	0.568	0.598	50.6	49.1	46.7	56.1	56		0.561	56
MH617256.1:1-522_CRESS_virus_sp._isolate_ctgf424,_complete_genome	522	0.578	0.633	42.5	49.4	36.2	42	46.9		0.42	46.9
MH617252.1:1-861_CRESS_virus_sp._isolate_ctbi82,_complete_genome	861	0.727	0.576	36.2	43.2	40.1	25.4	45.1		0.254	45.1
MH617246.1:c1966-1148_CRESS_virus_sp._isolate_ctbb107,_complete_genome	819	0.691	0.563	34.4	38.8	35.2	29.3	47.2		0.293	47.2
MH617245.1:2236-3141_CRESS_virus_sp._isolate_cthi52,_complete_genome	906	0.541	0.618	42.8	44.7	37.7	46	57.4		0.46	57.4
MH617243.1:1-681_CRESS_virus_sp._isolate_ctcg206,_complete_genome	681	0.685	0.579	33.5	43.2	32.6	24.7	41.8		0.247	41.8
MH617231.1:1058-1741_CRESS_virus_sp._isolate_ctig168,_complete_genome	684	0.606	0.604	37.6	43	30.3	39.5	59.6		0.395	59.6
MH617230.1:c1511-843_CRESS_virus_sp._isolate_ctih213,_complete_genome	669	0.616	0.561	38.9	46.6	35	35	48.6		0.35	48.6
MH617228.1:1-963_CRESS_virus_sp._isolate_ctic312,_complete_genome	963	0.632	0.599	42.3	48.3	39.6	38.9	51.9		0.389	51.9
MH617226.1:915-1565_CRESS_virus_sp._isolate_ctcb224,_complete_genome	651	0.673	0.62	34.9	42.9	29.5	32.3	52.3		0.323	52.3
MH617221.1:1-681_CRESS_virus_sp._isolate_ctge148,_complete_genome	681	0.655	0.546	30.5	40.5	24.7	26.4	43.4		0.264	43.4
MH617215.1:1095-1862_CRESS_virus_sp._isolate_ctcd135,_complete_genome	768	0.599	0.641	40.2	42.6	36.3	41.8	51.5		0.418	51.5
MH617192.1:1-897_CRESS_virus_sp._isolate_ctbh164,_complete_genome	897	0.774	0.537	27.9	35.5	32.1	16.1	34.6		0.161	34.6
MH617188.1:1156-2142_CRESS_virus_sp._isolate_ctcc62,_complete_genome	987	0.623	0.61	38	46.2	30.4	37.4	51.1		0.374	51.1
MH617186.1:c1280-294_CRESS_virus_sp._isolate_ctfh008,_complete_genome	987	0.484	0.618	53.1	59.9	38.6	60.8	56.8		0.608	56.8
MH617185.1:1-813_CRESS_virus_sp._isolate_ctci362,_complete_genome	813	0.594	0.604	41.8	45.8	39.5	40.2	54.6		0.402	54.6
MH617169.1:c1735-845_CRESS_virus_sp._isolate_ctba375,_complete_genome	891	0.598	0.572	42.6	51.2	37.7	39.1	52		0.391	52
MH617162.1:1-948_CRESS_virus_sp._isolate_ctca194,_complete_genome	948	0.475	0.713	54.6	53.8	38.3	71.8	44.2		0.718	44.2
MH617148.1:c1373-786_CRESS_virus_sp._isolate_ctdi272,_complete_genome	588	0.651	0.569	35.4	44.9	32.1	29.1	50.6		0.291	50.6
MH617147.1:1-1044_CRESS_virus_sp._isolate_ctfc130,_complete_genome	1044	0.635	0.515	27.9	37.9	24.7	21	35.2		0.21	35.2
MH617145.1:1-714_CRESS_virus_sp._isolate_ctbe208,_complete_genome	714	0.67	0.568	36.4	46.6	32.8	29.8	52.1		0.298	52.1
MH617131.1:1-1059_CRESS_virus_sp._isolate_ctbg219,_complete_genome	1059	0.482	0.674	59.6	61.8	47.3	69.7	45.1		0.697	45.1
MH617130.1:1840-2787_CRESS_virus_sp._isolate_ctbd485,_complete_genome	948	0.499	0.644	55.9	54.4	45.9	67.4	50.6		0.674	50.6
MH617118.1:1-651_CRESS_virus_sp._isolate_ctga235,_complete_genome	651	0.508	0.637	44.5	49.8	32.3	51.6	60.2		0.516	60.2
MH617114.1:1-1161_CRESS_virus_sp._isolate_ctbc106,_complete_genome	1161	0.483	0.633	53.7	59.9	42.9	58.4	47.8		0.584	47.8
MH617112.1:c2237-990_CRESS_virus_sp._isolate_ctca72,_complete_genome	1248	0.526	0.634	49.9	52.4	40.9	56.5	54.4		0.565	54.4
MH617109.1:1252-2874_CRESS_virus_sp._isolate_ctdc15,_complete_genome	1623	0.692	0.618	41.2	50.6	37.9	35.1	43.6		0.351	43.6
MH617097.1:18-857_CRESS_virus_sp._isolate_ctbg966,_complete_genome	840	0.627	0.576	42	49.3	41.8	35	51.9		0.35	51.9
MH617095.1:1-1062_CRESS_virus_sp._isolate_ctbd111,_complete_genome	1062	0.634	0.558	42.2	52.5	41	33.1	44.9		0.331	44.9
MH617082.1:1-927_CRESS_virus_sp._isolate_ctce161,_complete_genome	927	0.673	0.555	35.4	43	35.6	27.5	44.7		0.275	44.7
MH617079.1:1-636_CRESS_virus_sp._isolate_cthi295,_complete_genome	636	0.733	0.588	28.6	34.9	28.8	22.2	44.4		0.222	44.4
MH617075.1:1187-1540_CRESS_virus_sp._isolate_ctbc273,_complete_genome	354	0.475	0.663	48.9	48.3	33.9	64.4	36.5		0.644	36.5
MH617070.1:1970-3037_CRESS_virus_sp._isolate_ctbh32,_complete_genome	1068	0.652	0.6	39	44.1	38.5	34.6	48.2		0.346	48.2
MH617068.1:1-912_CRESS_virus_sp._isolate_ctch511,_complete_genome	912	0.634	0.578	36.3	39.8	34.5	34.5	52.8		0.345	52.8
MH617067.1:1138-1881_CRESS_virus_sp._isolate_ctbd527,_complete_genome	744	0.661	0.616	34	38.3	29.8	33.9	52.4		0.339	52.4
MH617065.1:896-1588_CRESS_virus_sp._isolate_ctdc105,_complete_genome	693	0.706	0.593	34.1	48.1	26.8	27.3	51.8		0.273	51.8
MH617054.1:1141-1833_CRESS_virus_sp._isolate_ctcj224,_complete_genome	693	0.619	0.621	35.8	39	33.3	35.1	41.6		0.351	41.6
MH617053.1:c1942-1085_CRESS_virus_sp._isolate_ctce104,_complete_genome	858	0.647	0.568	35.4	39.5	35.3	31.5	46.3		0.315	46.3
MH617048.1:1-813_CRESS_virus_sp._isolate_ctcg166,_complete_genome	813	0.656	0.584	37.4	41.3	36.5	34.3	48.5		0.343	48.5
MH617046.1:1002-1784_CRESS_virus_sp._isolate_ctca377,_complete_genome	783	0.71	0.568	37.9	45.6	37.2	31	42		0.31	42
MH617038.1:2661-3749_CRESS_virus_sp._isolate_ctba977,_complete_genome	1089	0.63	0.576	38.9	48.5	34.7	33.6	42.6		0.336	42.6
MH617033.1:c1863-973_CRESS_virus_sp._isolate_ctcj21,_complete_genome	891	0.617	0.576	40.4	46.1	39.4	35.7	49.2		0.357	49.2
MH617031.1:757-2265_CRESS_virus_sp._isolate_ctgb83,_complete_genome	1509	0.629	0.589	44.3	54.3	39.4	39.4	48.3		0.394	48.3
MH617022.1:1537-1980_CRESS_virus_sp._isolate_ctbg040,_complete_genome	444	0.709	0.581	43.5	50.7	43.9	35.8	50.2		0.358	50.2
MH617021.1:c1651-827_CRESS_virus_sp._isolate_ctee119,_complete_genome	825	0.642	0.532	34.2	40.7	35.6	26.2	48.6		0.262	48.6
MH617020.1:1511-2074_CRESS_virus_sp._isolate_cthf100,_complete_genome	564	0.647	0.615	39	52.7	28.7	35.6	55		0.356	55
MH617018.1:1193-2104_CRESS_virus_sp._isolate_ctcg220,_complete_genome	912	0.504	0.596	46.3	49.3	39.5	50	52		0.5	52
MH617014.1:1-477_CRESS_virus_sp._isolate_ctfi007,_complete_genome	477	0.612	0.618	40	45.9	32.7	41.5	48.4		0.415	48.4
MH617007.1:1-933_CRESS_virus_sp._isolate_ctjh137,_complete_genome	933	0.64	0.576	41.5	52.4	37	35	48.7		0.35	48.7
MH617006.1:832-1650_CRESS_virus_sp._isolate_ctgi335,_complete_genome	819	0.485	0.587	46.2	52.4	34.4	51.6	53.7		0.516	53.7
MH617005.1:1-468_CRESS_virus_sp._isolate_ctde205,_complete_genome	468	0.422	0.673	48.5	50	29.5	66	37.8		0.66	37.8
MH617003.1:1-897_CRESS_virus_sp._isolate_ctcj370,_complete_genome	897	0.582	0.566	42.5	52.8	35.5	39.1	51		0.391	51
MH617001.1:1-1332_CRESS_virus_sp._isolate_ctbd318,_complete_genome	1332	0.576	0.592	43.5	50	39.2	41.4	58.1		0.414	58.1
MH616999.1:1-636_CRESS_virus_sp._isolate_ctch302,_complete_genome	636	0.612	0.548	41.2	47.6	39.6	36.3	48.3		0.363	48.3
MH616996.1:1-789_CRESS_virus_sp._isolate_ctca156,_complete_genome	789	0.637	0.561	34.7	40.3	33.8	30	49.5		0.3	49.5
MH616990.1:1-837_CRESS_virus_sp._isolate_ctdb518,_complete_genome	837	0.575	0.621	39.5	43.7	30.8	44.1	56.7		0.441	56.7
MH616988.1:794-1675_CRESS_virus_sp._isolate_ctbc614,_complete_genome	882	0.597	0.602	39.8	43.2	36.4	39.8	52.4		0.398	52.4
MH616984.1:1-870_CRESS_virus_sp._isolate_ctda422,_complete_genome	870	0.683	0.573	37.1	41.7	37.2	32.4	41.6		0.324	41.6
MH616973.1:c2769-1762_CRESS_virus_sp._isolate_ctdb109,_complete_genome	1008	0.541	0.589	46.6	47.6	44.3	47.9	55.6		0.479	55.6
MH616972.1:2983-4656_CRESS_virus_sp._isolate_ctfi29,_complete_genome	1674	0.621	0.631	43.3	53.4	36.2	40.3	54		0.403	54
MH616967.1:1-693_CRESS_virus_sp._isolate_cthb587,_complete_genome	693	0.682	0.577	31.9	42.4	26.8	26.4	47.3		0.264	47.3
MH616965.1:c1830-1189_CRESS_virus_sp._isolate_ctcc97,_complete_genome	642	0.488	0.661	49.4	49.1	40.2	58.9	52.6		0.589	52.6
MH616962.1:1-684_CRESS_virus_sp._isolate_ctcd321,_complete_genome	684	0.656	0.586	35.8	43.9	32.9	30.7	46.2		0.307	46.2
MH616955.1:600-1565_CRESS_virus_sp._isolate_ctbc933,_complete_genome	966	0.542	0.598	51.1	55.9	44.7	52.8	50.7		0.528	50.7
MH616953.1:1-852_CRESS_virus_sp._isolate_ctbg84,_complete_genome	852	0.555	0.608	48.8	55.3	42.3	48.9	56.3		0.489	56.3
MH616944.1:c1858-1004_CRESS_virus_sp._isolate_ctdg299,_complete_genome	855	0.569	0.665	45.3	48.4	35.4	51.9	55.5		0.519	55.5
MH616942.1:c1779-955_CRESS_virus_sp._isolate_ctcf261,_complete_genome	825	0.662	0.543	35.2	38.5	38.5	28.4	43.3		0.284	43.3
MH616930.1:1331-1945_CRESS_virus_sp._isolate_ctdb321,_complete_genome	615	0.442	0.69	54.8	58.5	34.6	71.2	44.5		0.712	44.5
MH616925.1:c3825-2683_CRESS_virus_sp._isolate_ctdb65,_complete_genome	1143	0.724	0.585	33.9	42.8	33.1	25.7	37.7		0.257	37.7
MH616921.1:c1909-1097_CRESS_virus_sp._isolate_ctbc431,_complete_genome	813	0.561	0.638	49.1	56.1	39.5	51.7	47.6		0.517	47.6
MH616917.1:1-831_CRESS_virus_sp._isolate_ctbb930,_complete_genome	831	0.571	0.552	45.5	53.1	42.6	40.8	58.2		0.408	58.2
MH616916.1:c3649-2633_CRESS_virus_sp._isolate_ctch306,_complete_genome	1017	0.521	0.61	49	55.2	40.1	51.6	46.4		0.516	46.4
MH616915.1:428-1732_CRESS_virus_sp._isolate_ctcc17,_complete_genome	1305	0.512	0.667	52.7	50.1	45.5	62.5	57.4		0.625	57.4
MH616907.1:1-870_CRESS_virus_sp._isolate_ctca234,_complete_genome	870	0.592	0.58	39.5	44.8	33.4	40.3	60.3		0.403	60.3
MH616905.1:1-981_CRESS_virus_sp._isolate_ctcc758,_complete_genome	981	0.531	0.636	44.9	48.9	35.8	49.8	55.6		0.498	55.6
MH616897.1:1-867_CRESS_virus_sp._isolate_cthj000,_complete_genome	867	0.727	0.503	29.3	39.4	32.9	15.6	34.8		0.156	34.8
MH616894.1:1-783_CRESS_virus_sp._isolate_ctdb190,_complete_genome	783	0.653	0.556	36.5	46.4	33.3	29.9	50.5		0.299	50.5
MH616885.1:1-1044_CRESS_virus_sp._isolate_ctea92,_complete_genome	1044	0.609	0.574	41.7	50.6	37.4	37.1	47.8		0.371	47.8
MH616881.1:935-1756_CRESS_virus_sp._isolate_ctcj067,_complete_genome	822	0.612	0.567	44	49.3	42.3	40.5	49.4		0.405	49.4
MH616877.1:1-903_CRESS_virus_sp._isolate_ctbg015,_complete_genome	903	0.37	0.767	59.4	54.8	40.5	82.7	37.4		0.827	37.4
MH616869.1:1-840_CRESS_virus_sp._isolate_ctbd540,_complete_genome	840	0.616	0.592	43.1	47.9	40	41.4	50.4		0.414	50.4
MH616841.1:990-1658_CRESS_virus_sp._isolate_ctfd215,_complete_genome	669	0.609	0.585	35.9	40.8	31.4	35.4	47.6		0.354	47.6
MH616834.1:c1792-1223_CRESS_virus_sp._isolate_ctdh124,_complete_genome	570	0.555	0.59	44	55.3	34.7	42.1	60.3		0.421	60.3
MH616832.1:c2098-683_CRESS_virus_sp._isolate_ctbf555,_complete_genome	1416	0.529	0.645	53	59.5	41.1	58.5	52.9		0.585	52.9
MH616830.1:1-615_CRESS_virus_sp._isolate_ctbg371,_complete_genome	615	0.575	0.628	44.2	53.2	30.7	48.8	59.9		0.488	59.9
MH616828.1:1-912_CRESS_virus_sp._isolate_ctca551,_complete_genome	912	0.646	0.598	40.5	44.7	37.5	39.1	56.7		0.391	56.7
MH616825.1:1015-1683_CRESS_virus_sp._isolate_ctbg616,_complete_genome	669	0.701	0.613	28.4	30.5	26.9	27.8	41.5		0.278	41.5
MH616824.1:1-615_CRESS_virus_sp._isolate_ctbi174,_complete_genome	615	0.655	0.551	24.6	35.1	20	18.5	45.9		0.185	45.9
MH616821.1:c2350-1388_CRESS_virus_sp._isolate_ctbj300,_complete_genome	963	0.457	0.669	56.9	60.7	40.8	69.2	53.4		0.692	53.4
MH616816.1:c1712-909_CRESS_virus_sp._isolate_ctci521,_complete_genome	804	0.709	0.535	34.5	41.8	36.2	25.4	44.2		0.254	44.2
MH616806.1:2317-3240_CRESS_virus_sp._isolate_ctci056,_complete_genome	924	0.554	0.643	50.8	59.4	40.9	51.9	52.3		0.519	52.3
MH616801.1:c2025-1054_CRESS_virus_sp._isolate_ctch860,_complete_genome	972	0.551	0.61	50.3	56.8	42.6	51.5	48.5		0.515	48.5
MH616792.1:c2227-539_CRESS_virus_sp._isolate_ctbh479,_complete_genome	1689	0.487	0.619	51.7	55.1	46	54.2	52.2		0.542	52.2
MH616789.1:900-1613_CRESS_virus_sp._isolate_cthi333,_complete_genome	714	0.645	0.594	35.9	41.2	34	32.4	54.9		0.324	54.9
MH616784.1:1-912_CRESS_virus_sp._isolate_ctbd123,_complete_genome	912	0.465	0.681	52.4	53.3	38.2	65.8	56.4		0.658	56.4
MH616781.1:1-993_CRESS_virus_sp._isolate_ctbg239,_complete_genome	993	0.659	0.555	38.2	46.2	39.3	29	45.1		0.29	45.1
MH616772.1:1-900_CRESS_virus_sp._isolate_ctcc126,_complete_genome	900	0.601	0.621	45	50.3	39.7	45	57.5		0.45	57.5
MH616771.1:c1681-815_CRESS_virus_sp._isolate_ctbb160,_complete_genome	867	0.677	0.582	35.9	39.4	33.9	34.3	44.6		0.343	44.6
MH616770.1:1126-1902_CRESS_virus_sp._isolate_ctbc237,_complete_genome	777	0.677	0.612	28.6	35.1	25.1	25.5	48.4		0.255	48.4
MH616759.1:c1860-1057_CRESS_virus_sp._isolate_ctbf522,_complete_genome	804	0.566	0.642	45.5	49.3	33.6	53.7	54.6		0.537	54.6
MH616756.1:877-1473_CRESS_virus_sp._isolate_ctbc429,_complete_genome	597	0.612	0.547	34.5	35.7	36.2	31.7	51.2		0.317	51.2
MH616753.1:2209-3243_CRESS_virus_sp._isolate_ctbe66,_complete_genome	1035	0.564	0.61	40.1	47.8	32.2	40.3	49.6		0.403	49.6
MH616752.1:1-759_CRESS_virus_sp._isolate_ctbj129,_complete_genome	759	0.572	0.563	35.8	37.2	32.4	37.9	52.9		0.379	52.9
MH616749.1:c2186-1350_CRESS_virus_sp._isolate_ctbi245,_complete_genome	837	0.662	0.597	31.7	34.4	30.8	29.7	43		0.297	43
MH616747.1:1147-2421_CRESS_virus_sp._isolate_ctjd152,_complete_genome	1275	0.594	0.576	43.5	49.4	40.2	40.9	52.9		0.409	52.9
MH616745.1:c2143-1274_CRESS_virus_sp._isolate_ctbf77,_complete_genome	870	0.658	0.587	37.5	40.7	39.7	32.1	52.1		0.321	52.1
MH616742.1:967-1635_CRESS_virus_sp._isolate_ctbj212,_complete_genome	669	0.635	0.559	28.8	36.8	22.9	26.9	43.2		0.269	43.2
MH616733.1:1-858_CRESS_virus_sp._isolate_ctij622,_complete_genome	858	0.608	0.554	40	41.6	40.2	38.1	49		0.381	49
MH616727.1:1-816_CRESS_virus_sp._isolate_ctbg103,_complete_genome	816	0.662	0.584	37.4	43.8	36	32.4	49.3		0.324	49.3
MH616724.1:272-1123_CRESS_virus_sp._isolate_ctcf660,_complete_genome	852	0.503	0.589	48.4	55.3	39.8	50	56.4		0.5	56.4
MH616721.1:1-954_CRESS_virus_sp._isolate_ctjg073,_complete_genome	954	0.53	0.634	49.7	56.6	40.9	51.6	55.5		0.516	55.5
MH616716.1:c3480-2476_CRESS_virus_sp._isolate_ctba10,_complete_genome	1005	0.542	0.621	50.4	54.3	46	51	53.5		0.51	53.5
MH616708.1:1-753_CRESS_virus_sp._isolate_ctdb99,_complete_genome	753	0.739	0.633	29.5	38.2	24.7	25.5	39.3		0.255	39.3
MH616706.1:633-1103_CRESS_virus_sp._isolate_ctcd131,_complete_genome	471	0.573	0.584	48.2	54.1	44.6	45.9	61		0.459	61
MH616705.1:1-879_CRESS_virus_sp._isolate_ctce103,_complete_genome	879	0.534	0.641	48.9	54.6	40.6	51.5	56.5		0.515	56.5
MH616702.1:c1984-1103_CRESS_virus_sp._isolate_ctcj185,_complete_genome	882	0.597	0.59	43.3	49.7	39.5	40.8	50.8		0.408	50.8
MH616699.1:1-846_CRESS_virus_sp._isolate_ctdb399,_complete_genome	846	0.648	0.57	35.8	41.1	34.8	31.6	46.6		0.316	46.6
MH616695.1:1-942_CRESS_virus_sp._isolate_ctgc510,_complete_genome	942	0.529	0.667	52	50.6	46.2	59.2	51.3		0.592	51.3
MH616694.1:1141-1767_CRESS_virus_sp._isolate_ctcf142,_complete_genome	627	0.647	0.557	31.3	38.8	29.7	25.4	46.7		0.254	46.7
MH616693.1:1-795_CRESS_virus_sp._isolate_ctbe153,_complete_genome	795	0.676	0.554	37.4	44.5	37	30.6	43.4		0.306	43.4
MH616686.1:1111-1437_CRESS_virus_sp._isolate_ctda354,_complete_genome	327	0.564	0.672	46.5	47.7	40.4	51.4	34.4		0.514	34.4
MH616684.1:1-930_CRESS_virus_sp._isolate_ctcg236,_complete_genome	930	0.556	0.678	49.6	53.9	35.5	59.4	48.8		0.594	48.8
MH616676.1:4282-5259_CRESS_virus_sp._isolate_ctbe30,_complete_genome	978	0.628	0.579	41.7	50	36.2	39	46.4		0.39	46.4
MH616669.1:871-1377_CRESS_virus_sp._isolate_ctbc199,_complete_genome	507	0.715	0.603	31.2	37.9	27.2	28.4	48.5		0.284	48.5
MH616665.1:c1732-896_CRESS_virus_sp._isolate_ctce910,_complete_genome	837	0.696	0.563	31.7	39.1	30.1	25.8	42.9		0.258	42.9
MH616664.1:1-558_CRESS_virus_sp._isolate_ctbc71,_complete_genome	558	0.577	0.608	46.2	54.3	39.8	44.6	51		0.446	51
MH616654.1:c1878-1033_CRESS_virus_sp._isolate_ctba425,_complete_genome	846	0.626	0.595	36.1	40.4	32.3	35.5	54.5		0.355	54.5
MH616648.1:c1861-1004_CRESS_virus_sp._isolate_ctje111,_complete_genome	858	0.693	0.553	36	42.7	38.8	26.6	40.7		0.266	40.7
MH616643.1:2793-4256_CRESS_virus_sp._isolate_ctdb749,_complete_genome	1464	0.541	0.579	52	58.6	45.3	52.3	55.5		0.523	55.5
MH616640.1:1-978_CRESS_virus_sp._isolate_ctej443,_complete_genome	978	0.456	0.746	52.2	51.8	36.2	68.7	38.5		0.687	38.5
MH616636.1:877-1578_CRESS_virus_sp._isolate_ctcc172,_complete_genome	702	0.642	0.564	28.2	33.8	26.1	24.8	39.2		0.248	39.2
MH622921.1:1-894_CRESS_virus_sp._isolate_ctba269,_complete_genome	894	0.601	0.638	44	47	41.3	43.6	52.4		0.436	52.4
MH552542.1:c1810-1265_CRESS_virus_sp._isolate_ctbe66,_complete_genome	546	0.654	0.547	36.8	48.9	33.5	28	49.8		0.28	49.8
MH552511.1:1-543_CRESS_virus_sp._isolate_ctcg94,_complete_genome	543	0.615	0.562	36.6	41.4	31.5	37	50.6		0.37	50.6
MH552486.1:1-543_CRESS_virus_sp._isolate_cthf761,_complete_genome	543	0.615	0.562	36.6	41.4	31.5	37	50.6		0.37	50.6
MH510274.1:1-1005_CRESS_virus_sp._isolate_ctch64,_complete_genome	1005	0.542	0.621	50.4	54.3	46	51	53.5		0.51	53.5
MH510268.1:c1758-652_CRESS_virus_sp._isolate_ctgj37,_complete_genome	1107	0.682	0.546	35.5	44.7	34.7	27.1	46		0.271	46

## Sheet: Neutrality plot
Name	Length	CAI-1	CAI-2	%G+C	%G+C(1)	%G+C(2)	%G+C(3)	Nc					GC3%	GC12%
MH617229.1:c1647-796_CRESS_virus_sp._isolate_ctch186,_complete_genome	852	0.614	0.594	41.5	48.6	38	38	54.7					38	43.3
MK012495.1:832-1296_CRESS_virus_sp._isolate_ctga42,_complete_genome	465	0.574	0.588	36.6	40	31.6	38.1	51.9					38.1	35.8
MH649250.1:153-1187_CRESS_virus_sp._isolate_ctce004,_complete_genome	1035	0.546	0.624	48.7	55.9	40.3	49.9	57.9					49.9	48.1
MH649234.1:1-729_CRESS_virus_sp._isolate_ctca784,_complete_genome	729	0.64	0.596	36.1	44.4	31.3	32.5	46.1					32.5	37.85
MH649220.1:867-1334_CRESS_virus_sp._isolate_ctca003,_complete_genome	468	0.622	0.564	40	48.1	35.9	35.9	59					35.9	42
MH649103.1:902-1615_CRESS_virus_sp._isolate_ctfc890,_complete_genome	714	0.595	0.632	36.6	44.5	24.8	40.3	57.7					40.3	34.65
MH649007.1:1-729_CRESS_virus_sp._isolate_ctgf001,_complete_genome	729	0.533	0.644	49.2	53.1	40.3	54.3	54.4					54.3	46.7
MH648973.1:1-885_CRESS_virus_sp._isolate_ctbb773,_complete_genome	885	0.516	0.66	48.7	50.8	35.9	59.3	56.6					59.3	43.35
MH648923.1:c1639-851_CRESS_virus_sp._isolate_ctcj858,_complete_genome	789	0.577	0.589	38.5	44.5	32.7	38.4	50.6					38.4	38.6
MH212286.1:c2117-1272_CRESS_virus_sp._isolate_956,_complete_genome	846	0.609	0.52	41	48.2	43.6	31.2	46.6					31.2	45.9
MH617748.1:c2472-1261_CRESS_virus_sp._isolate_ctbg059,_complete_genome	1212	0.615	0.57	45.8	54	42.1	41.3	54					41.3	48.05
MH617726.1:1-702_CRESS_virus_sp._isolate_ctbh577,_complete_genome	702	0.606	0.584	37.3	46.6	29.1	36.3	61					36.3	37.85
MH617626.1:927-1529_CRESS_virus_sp._isolate_ctda666,_complete_genome	603	0.622	0.556	33	40.3	28.4	30.3	48.9					30.3	34.35
MH617593.1:c1631-771_CRESS_virus_sp._isolate_ctch189,_complete_genome	861	0.63	0.601	44.8	54.7	36.2	43.6	53.5					43.6	45.45
MH617582.1:1-654_CRESS_virus_sp._isolate_ctbc152,_complete_genome	654	0.649	0.585	45.6	53.2	43.6	39.9	52.9					39.9	48.4
MH617395.1:c1972-1037_CRESS_virus_sp._isolate_ctic46,_complete_genome	936	0.592	0.587	46	50	43.6	44.6	58.4					44.6	46.8
MH617294.1:1-822_CRESS_virus_sp._isolate_ctbf312,_complete_genome	822	0.584	0.639	39.5	44.5	29.9	44.2	50.1					44.2	37.2
MH617255.1:1-726_CRESS_virus_sp._isolate_ctcg155,_complete_genome	726	0.653	0.575	35.4	39.7	32.6	33.9	46.9					33.9	36.15
MH617242.1:1-771_CRESS_virus_sp._isolate_ctcd187,_complete_genome	771	0.668	0.541	36.1	45.5	34.2	28.4	48.9					28.4	39.85
MH617050.1:1-768_CRESS_virus_sp._isolate_ctce202,_complete_genome	768	0.648	0.59	40.4	49.6	35.2	36.3	54.6					36.3	42.4
MH617028.1:1-849_CRESS_virus_sp._isolate_ctci193,_complete_genome	849	0.548	0.635	44.2	43.1	40.6	48.8	56.5					48.8	41.85
MH616968.1:153-1187_CRESS_virus_sp._isolate_ctbd27,_complete_genome	1035	0.546	0.624	48.7	55.9	40.3	49.9	57.9					49.9	48.1
MH616936.1:937-1623_CRESS_virus_sp._isolate_ctdb133,_complete_genome	687	0.659	0.62	37.4	42.8	31	38.4	55.8					38.4	36.9
MH616847.1:c1508-672_CRESS_virus_sp._isolate_ctci237,_complete_genome	837	0.563	0.617	45.2	44.8	39.8	50.9	49.7					50.9	42.3
MH616741.1:1-627_CRESS_virus_sp._isolate_ctjf142,_complete_genome	627	0.651	0.577	27.8	38.3	22	23	40.2					23	30.15
MH552570.1:c1761-1207_CRESS_virus_sp._isolate_cthi67,_complete_genome	555	0.586	0.654	45.2	52.4	37.3	45.9	61					45.9	44.85
MH552566.1:1-1035_CRESS_virus_sp._isolate_ctch18,_complete_genome	1035	0.52	0.67	51	52.2	40	60.9	58.9					60.9	46.1
MH552563.1:894-1658_CRESS_virus_sp._isolate_ctch33,_complete_genome	765	0.591	0.655	47.2	48.6	42	51	50.8					51	45.3
KY487780.1:1-1023_Uncultured_virus_clone_CG109,_complete_genome	1023	0.484	0.63	52.2	55.7	39.6	61.3	47.4					61.3	47.65
KX259401.1:c2949-1519_Uncultured_virus_isolate_Wastewater_Circular_Virus_FL8_putative_capsid_and_putative_rep_protein_genes,_complete_cds	1431	0.709	0.553	35.6	48.8	36.3	21.6	40.7					21.6	42.55
KY487789.1:c2223-877_Uncultured_virus_clone_CG118,_complete_genome	1347	0.581	0.584	39.2	43	33.2	41.4	56.4					41.4	38.1
KY487794.1:291-1409_Uncultured_virus_clone_CG123,_complete_genome	1119	0.606	0.595	44.1	48	45	39.1	54.8					39.1	46.5
KJ547625.1:1137-2192_Sewage-associated_circular_DNA_virus-14_isolate_SaCV-14_NZ-BS4064-2012,_complete_genome	1056	0.571	0.629	52.2	62.8	38.4	55.4	48.1					55.4	50.6
MK570197.1:14-1147_Capybara_virus_35_cap1_1079,_complete_genome	1134	0.609	0.621	42.2	48.9	33.6	43.9	56.7					43.9	41.25
KX259443.1:1407-2654_Uncultured_virus_isolate_Wastewater_Circular_Virus_FL50_putative_capsid_and_putative_rep_protein_genes,_complete_cds	1248	0.682	0.569	38.8	50.2	39.2	26.9	41.9					26.9	44.7
KY487821.1:1172-2065_Uncultured_virus_clone_CG152,_complete_genome	894	0.668	0.553	38	45.3	37.6	31.2	51.6					31.2	41.45
KY487962.1:11-1480_Uncultured_virus_clone_CG68,_complete_genome	1470	0.435	0.77	56.9	56.9	39	74.9	39.6					74.9	47.95
KY487900.1:42-887_Uncultured_virus_clone_CG231,_complete_genome	846	0.626	0.483	31.2	37.6	34	22	31.1					22	35.8
KX259429.1:214-1446_Uncultured_virus_isolate_Wastewater_Circular_Virus_FL36_putative_rep_protein_and_putative_capsid_genes,_complete_cds	1233	0.514	0.717	48.5	53	31.9	60.6	50.3					60.6	42.45
NC_040354.1:301-1416_Sewage-associated_circular_DNA_virus-11_isolate_SaCV-11_NZ-BS3997-2012,_complete_genome	1116	0.624	0.581	43.6	50	42.2	38.7	52.3					38.7	46.1
NC_026273.1:1162-2220_Sewage-associated_circular_DNA_virus-28_isolate_SaCV-28_NZ-BS4064a-2012,_complete_genome	1059	0.56	0.619	51.7	60.3	39.1	55.5	46.1					55.5	49.7
KX259449.1:1-1179_Uncultured_virus_isolate_Wastewater_Circular_Virus_FL56_putative_rep_protein_and_putative_capsid_genes,_complete_cds	1179	0.624	0.612	40.5	41.5	42.7	37.2	47					37.2	42.1
MK433215.1:1-804_Blackfly_DNA_Virus_1_isolate_SF02_666,_complete_genome	804	0.668	0.582	35.2	40.7	34.3	30.6	49.1					30.6	37.5
KX259411.1:c2636-1233_Uncultured_virus_isolate_Wastewater_Circular_Virus_FL18_putative_capsid_and_putative_rep_protein_genes,_complete_cds	1404	0.477	0.62	60.4	65.8	50	65.4	48.7					65.4	57.9
KY487969.1:264-1430_Uncultured_virus_clone_CG75,_complete_genome	1167	0.511	0.584	54.3	60.7	46.8	55.5	51.6					55.5	53.75
NC_029623.1:222-1184_Lake_Sarah-associated_circular_virus-42_isolate_LSaCV-42-LSCO-2013,_complete_sequence	963	0.602	0.601	45.7	50.2	40.2	46.7	47.7					46.7	45.2
NC_040839.1:42-1121_Holcus_lanatus-associated_virus_isolate_NZG22_52,_complete_genome	1080	0.534	0.6	49.7	55.3	41.7	52.2	57.3					52.2	48.5
NC_027777.1:c2530-1682_Rat_associated_porprismacovirus_1_isolate_KS/11/0577,_complete_genome	849	0.425	0.604	51.4	48.4	41.3	64.3	44					64.3	44.85
MH500336.1:c758-6_Porcine_associated_porprismacovirus_isolate_17668x85_1335,_complete_genome	753	0.499	0.634	46.9	45.8	39	55.8	52.5					55.8	42.4
MH111142.1:c762-31_Porcine_associated_porprismacovirus_isolate_17499x85_503,_complete_genome	732	0.454	0.659	51	48.4	40.2	64.3	49.8					64.3	44.3
MH500298.1:c915-31_Porcine_associated_porprismacovirus_isolate_17489x75_2609,_complete_genome	885	0.517	0.617	44.3	41	39.7	52.2	53.8					52.2	40.35
MH500343.1:c915-31_Porcine_associated_porprismacovirus_isolate_17489x77_1806,_complete_genome	885	0.517	0.617	44.3	41	39.7	52.2	53.8					52.2	40.35
MH500343.1:1089-2261_Porcine_associated_porprismacovirus_isolate_17489x77_1806,_complete_genome	1173	0.698	0.518	41.8	53.7	40.4	31.2	36.1					31.2	47.05
MH111132.1:c764-33_Porcine_associated_porprismacovirus_isolate_17499x1_842,_complete_genome	732	0.462	0.596	48.2	48.8	39.8	56.1	49.6					56.1	44.3
MH111133.1:c762-31_Porcine_associated_porprismacovirus_isolate_17499x3_690,_complete_genome	732	0.448	0.655	51.2	48.8	40.2	64.8	53.5					64.8	44.5
MH500308.1:c837-31_Porcine_associated_porprismacovirus_isolate_17668x16_1620,_complete_genome	807	0.513	0.6	42.5	42.4	35.7	49.4	51.1					49.4	39.05
MH933796.1:c2048-1311_Smacovirus_sp._isolate_HuSCV-CMRHP10_capsid_protein_gene,_partial_cds;_and_replication_associated_protein_gene,_complete_cds	738	0.477	0.616	50	50.4	39.4	60.2	57.6					60.2	44.9
MH500307.1:c1125-82_Goat_associated_porprismacovirus_isolate_16915x9_1969,_complete_genome	1044	0.611	0.56	39.5	44.5	38.2	35.6	51.5					35.6	41.35
MH111128.1:c764-33_Porcine_associated_porprismacovirus_isolate_17489x67_1642,_complete_genome	732	0.456	0.663	50.8	46.7	40.6	65.2	51.6					65.2	43.65
KX838317.1:c2061-1273_Human_feces-associated_smacovirus_isolate_BWA1115,_complete_genome	789	0.497	0.622	47.8	47.9	39.9	55.5	50					55.5	43.9
MH500283.1:c806-39_Human_associated_porprismacovirus_isolate_16845x3_952,_complete_genome	768	0.465	0.622	49.1	52	35.5	59.8	43.7					59.8	43.75
MH500332.1:c793-41_Porcine_associated_porprismacovirus_isolate_17499x12_1370,_complete_genome	753	0.454	0.632	51.3	49	39.4	65.3	48					65.3	44.2
MH500315.1:c793-41_Porcine_associated_porprismacovirus_isolate_17489x91_2192,_complete_genome	753	0.469	0.58	48.7	47.4	40.6	58.2	46.6					58.2	44
KX838318.1:c2057-1239_Human_feces-associated_smacovirus_isolate_BWA7684,_complete_genome	819	0.47	0.58	51.2	53.1	42.9	57.5	49.4					57.5	48
KJ577814.1:c2374-1586_Porcine_stool-associated_circular_virus_7_isolate_EP3-C,_complete_genome	789	0.454	0.631	52.1	49.4	41.8	65	53.4					65	45.6
MH500289.1:c793-41_Porcine_associated_porprismacovirus_isolate_17499x31_375,_complete_genome	753	0.459	0.575	49.3	47.8	40.6	59.4	46.5					59.4	44.2
MH500305.1:c793-41_Human_associated_porprismacovirus_isolate_17488x45_1790,_complete_genome	753	0.457	0.596	49.3	47.4	39.8	60.6	44.9					60.6	43.6
KU043396.1:1763-2488_Macaca_mulatta_feces_associated_virus_10_isolate_cg3401,_complete_genome	726	0.46	0.583	49.2	47.9	40.9	58.7	46.7					58.7	44.4
KJ577815.1:c2571-1783_Porcine_stool-associated_circular_virus_7_isolate_EP3-D,_complete_genome	789	0.455	0.624	52.3	51.3	41.1	64.6	53					64.6	46.2
NC_024773.1:c2175-1387_Porcine_associated_porprismacovirus_7_isolate_EP2-A,_complete_genome	789	0.492	0.631	51.2	51.3	41.4	60.8	47.6					60.8	46.35
KJ577813.1:c2175-1387_Porcine_stool-associated_circular_virus_7_isolate_EP2-B,_complete_genome	789	0.491	0.632	51.2	51.3	41.4	60.8	47.2					60.8	46.35
MG522850.1:c2059-1271_Human_feces_smacovirus_3_isolate_SmaCV3_ETH_P15_2016,_complete_genome	789	0.514	0.64	47.8	47.1	39.9	56.3	51.6					56.3	43.5
MH500341.1:c819-34_Porcine_associated_porprismacovirus_isolate_17489x62_1633,_complete_genome	786	0.499	0.592	48.6	49.6	41.2	55	49.5					55	45.4
NC_039067.1:1-762_Camel_associated_porprismacovirus_4_isolate_DcSCV_c1358,_complete_genome	762	0.549	0.573	43.7	45.7	39.8	45.7	49.6					45.7	42.75
MH170060.2:c936-127_Porcine_serum_associated_circular_DNA_virus_5_isolate_8/RS/BR,_complete_genome	810	0.611	0.591	43.8	50	40.4	41.1	48.6					41.1	45.2
GQ351276.1:c2638-1823_Chimpanzee_stool_associated_circular_ssDNA_virus_isolate_GM488,_complete_genome	816	0.47	0.623	51.1	52.2	39.3	61.8	52.2					61.8	45.75
NC_039066.1:1-735_Camel_associated_porprismacovirus_3_isolate_DcSCV_c1345,_complete_genome	735	0.511	0.593	44.9	42.9	39.6	52.2	53.1					52.2	41.25
KU043448.1:498-1277_Unidentified_circular_ssDNA_virus_isolate_cg5862_Rep_gene,_complete_cds;_and_Cap_gene,_partial_cds	780	0.598	0.593	45.1	54.2	38.5	42.7	48.6					42.7	46.35
NC_039055.1:c923-3_Odonata-associated_circular_virus-21_isolate_OdasCV-21-US-1679SC3-12,_complete_genome	921	0.57	0.599	42.7	46.3	39.7	42	51.8					42	43
NC_026320.1:c2645-1887_Lemur_associated_porprismacovirus_1_isolate_SF5,_complete_genome	759	0.459	0.592	50.7	49.8	41.5	60.9	46.1					60.9	45.65
MH500309.1:c782-6_Porcine_associated_porprismacovirus_isolate_17489x66_1864,_complete_genome	777	0.547	0.62	44.5	50.2	36.3	47.1	52.1					47.1	43.25
NC_024775.1:c2467-1730_Porcine_associated_porprismacovirus_8_isolate_GP2,_complete_genome	738	0.451	0.616	50	48	40.2	61.8	49					61.8	44.1
MK570200.1:5-739_Capybara_associated_smacovirus_1_cap1_104,_complete_genome	735	0.555	0.585	41.1	44.5	37.1	41.6	41.6					41.6	40.8
KU203353.1:c2406-1978_Porcine_serum-associated_circular_virus_isolate_BR3,_complete_genome	429	0.518	0.674	46.2	46.9	36.4	55.2	48.8					55.2	41.65
MH500312.1:c832-11_Porcine_associated_porprismacovirus_isolate_17499x30_1079,_complete_genome	822	0.471	0.627	50.6	49.6	42	60.2	52.1					60.2	45.8
NC_039062.1:c2471-1722_Human_associated_huchismacovirus_2_isolate_France/8/2008/2444,_complete_genome	750	0.527	0.563	45.1	45.6	40	49.6	56.6					49.6	42.8
KP264967.1:c2460-1714_Human_smacovirus_1_isolate_France/12/2008/3454,_complete_genome	747	0.598	0.544	41.1	46.6	37.8	39	51.9					39	42.2
MH500317.1:c826-11_Porcine_associated_porprismacovirus_isolate_17668x37_2016,_complete_genome	816	0.483	0.599	47.5	47.4	40.8	54.4	51.4					54.4	44.1
MH500284.1:c826-11_Porcine_associated_porprismacovirus_isolate_17668x35_2540,_complete_genome	816	0.483	0.594	47.5	47.8	40.4	54.4	50					54.4	44.1
MH500302.1:c854-6_Porcine_associated_porprismacovirus_isolate_17668x44_3048,_complete_genome	849	0.445	0.634	51.7	47.7	43.5	64	52.3					64	45.6
KP233184.1:c2460-1714_Human_smacovirus_1_isolate_Virginia/1/2012/Mecklenburg/H19,_complete_genome	747	0.598	0.544	41.1	46.6	37.8	39	51.9					39	42.2
KP233187.1:c2477-1731_Human_smacovirus_1_isolate_Virginia/2/2012/Middlesex/I22,_complete_genome	747	0.582	0.548	42.3	47.4	38.2	41.4	55					41.4	42.8
MH500304.1:c886-62_Porcine_associated_porprismacovirus_isolate_17668x59_3324,_complete_genome	825	0.454	0.627	50.8	49.1	42.5	60.7	53.8					60.7	45.8
MH500285.1:c785-6_Porcine_associated_porprismacovirus_isolate_17668x59_3680,_complete_genome	780	0.516	0.605	45.9	50	36.5	51.2	52.9					51.2	43.25
KU043422.1:c2171-1395_Macaca_mulatta_feces_associated_virus_6_isolate_cg6965,_complete_genome	777	0.522	0.608	45.8	50.2	36.7	50.6	48.5					50.6	43.45
MH500349.1:1-816_Rat_associated_smacovirus_isolate_22084x8_1043,_complete_genome	816	0.596	0.571	46.8	53.7	42.6	44.1	49.6					44.1	48.15
KP233175.1:c2467-1718_Human_smacovirus_1_isolate_France/1/2008/2610,_complete_genome	750	0.544	0.562	44.4	45.6	39.6	48	55.7					48	42.6
KP264965.1:c2467-1718_Human_smacovirus_1_isolate_France/3/2008/2623,_complete_genome	750	0.538	0.569	44.9	46	40	48.8	55.7					48.8	43
KP233177.1:c2468-1719_Human_smacovirus_1_isolate_France/4/2009/4265,_complete_genome	750	0.546	0.554	45.3	47.6	40	48.4	55.9					48.4	43.8
LC386201.1:c2613-1804_Papio_cynocephalus_associated_smacovirus_ZM09-72_DNA,_complete_genome	810	0.565	0.569	42.7	48.5	38.9	40.7	51.8					40.7	43.7
KJ547633.1:432-1211_Sewage-associated_circular_DNA_virus-9_isolate_SaCV-9_NZ-BS3681-2012,_complete_genome	780	0.595	0.618	46.8	53.5	42.7	44.2	54.6					44.2	48.1
MH500314.1:c782-6_Porcine_associated_porprismacovirus_isolate_17668x64_1064,_complete_genome	777	0.537	0.585	44.4	51.4	35.9	45.9	52.2					45.9	43.65
MH500306.1:c921-31_Porcine_associated_porprismacovirus_isolate_17668x16_1510,_complete_genome	891	0.456	0.658	53.5	51.5	41.4	67.7	53.3					67.7	46.45
LC386204.1:c2766-1951_Papio_cynocephalus_associated_smacovirus_2/ZM09-71_DNA,_complete_genome	816	0.567	0.633	44.2	51.1	35.7	46	44.7					46	43.4
MH500290.1:c854-6_Porcine_associated_porprismacovirus_isolate_17499x31_361,_complete_genome	849	0.469	0.613	49.4	48.4	42	57.6	53					57.6	45.2
NC_039070.1:c2427-1591_Human_feces_smacovirus_2_strain_SmaCV2,_complete_genome	837	0.499	0.588	49	50.9	43	53	47.3					53	46.95
KP233192.1:c2274-1546_Gorilla_smacovirus_isolate_SF4,_complete_genome	729	0.429	0.682	53.5	49	40.3	71.2	49.6					71.2	44.65
KU043421.1:c2430-1654_Macaca_mulatta_feces_associated_virus_7_isolate_cg1341,_complete_genome	777	0.534	0.596	44.3	50.2	36.3	46.3	50.7					46.3	43.25
KP264969.1:c2460-1714_Human_smacovirus_1_isolate_France/6/2008/2871,_complete_genome	747	0.584	0.531	41.2	47	39.4	37.3	51.2					37.3	43.2
KP233176.1:c2465-1716_Human_smacovirus_1_isolate_France/8/2008/2449,_complete_genome	750	0.539	0.56	44.4	46.4	39.6	47.2	55.8					47.2	43
KP233176.1:372-1349_Human_smacovirus_1_isolate_France/8/2008/2449,_complete_genome	978	0.642	0.553	44.2	52.8	42.3	37.4	43.3					37.4	47.55
NC_039068.1:c2609-1740_Chimpanzee_associated_porprismacovirus_1_isolate_DP152,_complete_genome	870	0.484	0.558	52.6	55.9	47.2	54.8	54.3					54.8	51.55
NC_026252.1:c2460-1714_Human_smacovirus_1_isolate_France/12/2008/3454,_complete_genome	747	0.596	0.544	41.4	47	39.8	37.3	48.9					37.3	43.4
MH500342.1:c785-30_Porcine_associated_porprismacovirus_isolate_17489x95_4448,_complete_genome	756	0.435	0.664	54	51.2	40.9	69.8	47.4					69.8	46.05
MH500318.1:c845-6_Porcine_associated_porprismacovirus_isolate_17499x89_1156,_complete_genome	840	0.459	0.631	50.6	46.8	44.3	60.7	53.8					60.7	45.55
MH545524.1:c808-32_Fly_associated_circular_virus_3_isolate_Nevis_I1022-I77_E7,_complete_sequence	777	0.439	0.675	53.9	50.6	40.9	70.3	45.9					70.3	45.75
MH500294.1:c815-30_Porcine_associated_porprismacovirus_isolate_17668x69_223,_complete_genome	786	0.427	0.677	55.5	52.3	41.6	72.5	50					72.5	46.95
KP233186.1:c2459-1713_Human_smacovirus_1_isolate_Virginia/2/2012/Chesapeake/J23,_complete_genome	747	0.588	0.541	41	46.6	39.4	36.9	53					36.9	43
KP233183.1:c2452-1706_Human_smacovirus_1_isolate_Oregon/8/2011/Portland/D56,_complete_genome	747	0.59	0.535	41.4	47	39.8	37.3	50.8					37.3	43.4
MH500295.1:c865-32_Porcine_associated_porprismacovirus_isolate_17489x17_965,_complete_genome	834	0.459	0.66	52.5	51.1	39.9	66.5	47.9					66.5	45.5
KU043428.1:c2479-1436_Macaca_mulatta_feces_associated_virus_9_isolate_cg4629_cap_and_rep_genes,_complete_cds	1044	0.459	0.688	53.8	49.1	43.4	69	51.2					69	46.25
MH500323.1:c805-32_Porcine_associated_porprismacovirus_isolate_17668x74_900,_complete_genome	774	0.438	0.687	53.6	50.4	39.1	71.3	45.3					71.3	44.75
MH500293.1:c865-32_Porcine_associated_porprismacovirus_isolate_17499x77_1763,_complete_genome	834	0.457	0.659	53.6	52.2	40.3	68.3	48.6					68.3	46.25
NC_039061.1:c2460-1714_Human_associated_huchismacovirus_1_isolate_Oregon/6/2011/GottageGrove/5A1,_complete_genome	747	0.587	0.533	40.3	46.2	39	35.7	51.6					35.7	42.6
KP233188.1:c2452-1706_Human_smacovirus_1_isolate_Virginia/12/2011/Albemarle/G16,_complete_genome	747	0.589	0.544	41.5	46.6	39.8	38.2	50.5					38.2	43.2
NC_021204.1:c2442-1627_Porcine_associated_porprismacovirus_3_isolate_3L7,_complete_genome	816	0.455	0.652	51.1	47.8	42.3	63.2	51.3					63.2	45.05
NC_039057.1:1-786_Camel_associated_drosmacovirus_1,_complete_genome	786	0.463	0.652	49.7	49.2	37	63	46.7					63	43.1
KP233179.1:c2457-1711_Human_smacovirus_1_isolate_France/1/2009/3663,_complete_genome	747	0.578	0.55	41.6	43.8	40.6	40.6	48.9					40.6	42.2
MH617253.1:c2386-1577_Macaque_stool_associated_virus_12_isolate_ctbb70,_complete_genome	810	0.451	0.641	51.4	48.1	41.5	64.4	51.4					64.4	44.8
KC545228.1:c2442-1627_Porcine_stool-associated_circular_virus_3_isolate_4L13,_complete_genome	816	0.448	0.654	51.3	47.4	42.3	64.3	50.2					64.3	44.85
MH170061.2:c2233-1373_Porcine_associated_porprismacovirus_3_isolate_12/RS/BR,_complete_genome	861	0.464	0.582	48.7	48.4	41.5	56.1	49.1					56.1	44.95
MH500339.1:c797-42_Porcine_associated_porprismacovirus_isolate_17668x29_1951,_complete_genome	756	0.435	0.661	54.5	50.8	42.1	70.6	47					70.6	46.45
KP233185.1:c2452-1706_Human_smacovirus_1_isolate_Virginia/2/2012/Albemarle/5I17,_complete_genome	747	0.584	0.532	41.6	47.4	39.8	37.8	52.4					37.8	43.6
LC386202.1:c2537-1728_Chlorocebus_cynosuros_associated_smacovirus_6/ZM09-96_DNA,_complete_genome	810	0.539	0.583	42.8	45.6	38.9	44.1	56.2					44.1	42.25
GQ351277.1:c2639-1824_Chimpanzee_stool_associated_circular_ssDNA_virus_isolate_GM415,_complete_genome	816	0.473	0.615	50.6	52.2	39.3	60.3	50.1					60.3	45.75
NC_030125.1:c2468-1653_Bovine_faeces_associated_smacovirus_5_isolate_48_Fec9_cow,_complete_sequence	816	0.475	0.64	49.3	50.7	37.9	59.2	44					59.2	44.3
KP264964.1:c2473-1727_Human_smacovirus_1_isolate_France/2/2008/2548,_complete_genome	747	0.6	0.54	40.6	45.4	39.8	36.5	51.1					36.5	42.6
JX305998.1:1-714_Pig_stool_associated_circular_ssDNA_virus_isolate_FUJ1,_complete_genome	714	0.547	0.626	45.8	50.4	37	50	51.4					50	43.7
LC386200.1:c2617-1832_Chlorocebus_cynosuros_associated_smacovirus_ZM09-83_DNA,_complete_genome	786	0.553	0.559	42	43.5	40.5	42	45.7					42	42
GQ351275.1:c2589-1774_Chimpanzee_stool_associated_circular_ssDNA_virus_isolate_GM510,_complete_genome	816	0.459	0.612	51.8	51.8	40.4	63.2	50					63.2	46.1
MH500347.1:1-720_Porcine_associated_smacovirus_isolate_17489x34_3165,_complete_genome	720	0.626	0.577	44.9	50.4	39.6	44.6	40.2					44.6	45
MG846354.1:1-747_Chicken_associated_smacovirus_strain_RS/BR/2015/1R-1,_complete_genome	747	0.559	0.554	42.6	44.6	41	42.2	53.6					42.2	42.8
MK796235.1:c872-93_Lynx_rufus_smacovirus_2_isolate_LSF25_523,_complete_genome	780	0.464	0.674	50	46.9	38.8	64.2	53.2					64.2	42.85
MH111127.1:c764-33_Porcine_associated_porprismacovirus_isolate_17489x28_1796,_complete_genome	732	0.491	0.706	49.9	45.5	40.2	63.9	50.2					63.9	42.85
MG846353.1:1-747_Chicken_associated_smacovirus_strain_RS/BR/2015/1R-4,_complete_genome	747	0.549	0.543	43.5	45.4	39.8	45.4	59.4					45.4	42.6
MH111134.1:c764-33_Porcine_associated_porprismacovirus_isolate_17499x4_702,_complete_genome	732	0.45	0.718	51.6	45.9	39.8	69.3	50.4					69.3	42.85
NC_030122.1:c2712-1930_Sheep_faeces_associated_smacovirus_2_isolate_47_Fec60415_sheep,_complete_sequence	783	0.487	0.721	50.6	49	39.5	63.2	52.3					63.2	44.25
NC_017916.1:1-714_Pig_stool_associated_circular_ssDNA_virus_GER2011,_complete_genome	714	0.58	0.632	44.7	50.4	37.4	46.2	53.1					46.2	43.9
NC_040336.1:c827-6_Fly_associated_circular_virus_4_isolate_DR_I1035_D2,_complete_sequence	822	0.498	0.643	53.2	56.2	41.6	61.7	52.2					61.7	48.9
NC_039065.1:1-765_Camel_associated_porprismacovirus_2_isolate_DcSCV_c1072,_complete_genome	765	0.481	0.612	47.1	45.5	38	57.6	56.4					57.6	41.75
NC_039060.1:1-747_Chicken_associated_huchismacovirus_2,_complete_genome	747	0.551	0.541	43.4	45.4	39.8	45	58.9					45	42.6
MH500320.1:c832-29_Porcine_associated_porprismacovirus_isolate_17499x76_1345,_complete_genome	804	0.528	0.571	45.6	46.6	39.6	50.7	49.5					50.7	43.1
MH500333.1:c778-50_Porcine_associated_porprismacovirus_isolate_17499x64_3252,_complete_genome	729	0.457	0.623	52	49	40.7	66.3	49					66.3	44.85
KJ577818.1:c2140-1325_Porcine_stool-associated_circular_virus_2_isolate_TP3,_complete_genome	816	0.473	0.615	50	48.9	43	58.1	55.2					58.1	45.95
NC_039064.1:1-804_Camel_associated_porprismacovirus_1_isolate_DcSCV_c1378,_complete_genome	804	0.493	0.641	49.4	50	41.4	56.7	49.7					56.7	45.7
NC_021203.1:c2487-1705_Porcine_stool-associated_circular_virus_2_isolate_f,_complete_genome	783	0.484	0.654	49.7	48.3	41.4	59.4	53.2					59.4	44.85
NC_039058.1:1-798_Camel_associated_drosmacovirus_2,_complete_genome	798	0.406	0.69	52.9	49.6	35.3	73.7	42.7					73.7	42.45
NC_030119.1:c2755-2021_Bovine_faeces_associated_smacovirus_2_isolate_23_Fec30587_cow,_complete_sequence	735	0.477	0.693	49.9	46.9	40.8	62	49.8					62	43.85
NC_039063.1:c2459-1710_Human_associated_huchismacovirus_3_isolate_France/1/2009/3664,_complete_genome	750	0.551	0.545	43.6	45.6	40.8	44.4	45.1					44.4	43.2
NC_030128.1:c2645-1881_Bovine_faeces_associated_smacovirus_4_isolate_GP3_45917_cow,_complete_sequence	765	0.547	0.646	44.8	49.4	38	47.1	55.4					47.1	43.7
NC_030128.1:353-1408_Bovine_faeces_associated_smacovirus_4_isolate_GP3_45917_cow,_complete_sequence	1056	0.499	0.639	53.4	54.5	40.6	65.1	41.1					65.1	47.55
MH500310.1:c794-6_Porcine_associated_porprismacovirus_isolate_17668x8_1624,_complete_genome	789	0.457	0.601	51.8	51.3	41.1	63.1	45.3					63.1	46.2
MH500324.1:c778-50_Porcine_associated_porprismacovirus_isolate_17499x4_740,_complete_genome	729	0.455	0.605	51.6	49	40.3	65.4	47.1					65.4	44.65
MH617356.1:2256-2657_Circoviridae_sp._isolate_ctbb162,_complete_genome	402	0.635	0.576	42.3	44.8	44	38.1	60.7					38.1	44.4
MH618071.1:c1349-606_Circular_genetic_element_sp._isolate_ctbj190,_complete_sequence	744	0.622	0.59	38	46.4	33.9	33.9	49.9					33.9	40.15
MH617529.1:1-804_Circoviridae_sp._isolate_ctbb231,_complete_genome	804	0.57	0.616	44.9	45.5	42.2	47	61					47	43.85
MH617330.1:1921-2451_Circoviridae_sp._isolate_ctfh219,_complete_genome	531	0.627	0.59	43.1	49.7	40.1	39.5	57.5					39.5	44.9
MH500350.1:1-810_Porcine_associated_smacovirus_isolate_16915x5_577,_complete_genome	810	0.572	0.586	45.7	50.7	39.6	46.7	49.4					46.7	45.15
JF279961.1:48-1007_Barbel_circovirus_isolate_BaCV2,_complete_genome	960	0.559	0.62	49.4	54.4	43.1	50.6	58.4					50.6	48.75
NC_015399.1:48-1007_Barbel_circovirus,_complete_genome	960	0.557	0.614	49.2	55.3	42.8	49.4	59.9					49.4	49.05
NC_038392.1:28-951_Human_stool-associated_circular_virus_NG13,_complete_genome	924	0.614	0.62	43.4	46.8	39.6	43.8	53.6					43.8	43.2
EU056310.1:48-929_Cygnus_olor_circovirus_isolate_Sw4,_complete_genome	882	0.541	0.611	50.3	54.8	42.2	54.1	54.8					54.1	48.5
KP229363.1:72-953_Goose_circovirus_isolate_CF13001,_complete_genome	882	0.566	0.599	47.7	53.1	41.5	48.6	56					48.6	47.3
AF536936.1:73-954_Goose_circovirus_isolate_TW6/2001,_complete_genome	882	0.565	0.601	47.8	53.1	41.5	49	55.9					49	47.3
DQ192286.1:73-954_Goose_circovirus_strain_xs5,_complete_genome	882	0.555	0.599	48.1	53.1	41.5	49.7	56.2					49.7	47.3
KT207809.1:73-954_Goose_circovirus_isolate_TD254-2014,_complete_genome	882	0.548	0.605	49.1	52.7	42.9	51.7	59.3					51.7	47.8
DQ192279.1:72-953_Goose_circovirus_strain_yk2,_complete_genome	882	0.559	0.615	49	53.7	42.2	51	58					51	47.95
EU022374.1:33-926_Duck_circovirus_isolate_LY0701,_complete_genome	894	0.553	0.62	49.7	54	44.3	50.7	56.5					50.7	49.15
KP229372.1:72-953_Goose_circovirus_isolate_CJ14010,_complete_genome	882	0.565	0.601	47.8	53.1	41.5	49	55.6					49	47.3
KT808668.1:73-954_Goose_circovirus_isolate_G15,_complete_genome	882	0.537	0.625	49.8	53.7	41.8	53.7	58.4					53.7	47.75
JX241045.1:48-926_Duck_circovirus_isolate_GX1105,_complete_genome	879	0.553	0.62	48.9	53.6	43	50.2	57.8					50.2	48.3
KR491945.1:48-926_Muscovy_duck_circovirus_isolate_YN24-2013,_complete_genome	879	0.547	0.619	49.6	53.9	43.7	51.2	57.4					51.2	48.8
KF941314.1:33-926_Duck_circovirus_isolate_42-1,_complete_genome	894	0.554	0.623	49.3	53.4	44	50.7	56.6					50.7	48.7
GQ868757.1:48-926_Muscovy_duck_circovirus_isolate_FJ0701,_complete_genome	879	0.549	0.623	49.3	53.9	43.3	50.5	57.1					50.5	48.6
GQ423743.1:48-926_Muscovy_duck_circovirus_isolate_FJCL311,_complete_genome	879	0.55	0.621	49.3	53.9	43.3	50.5	57.1					50.5	48.6
GQ423744.1:48-926_Muscovy_duck_circovirus_isolate_FJFQ315,_complete_genome	879	0.548	0.624	49.4	53.9	43.3	50.9	58.3					50.9	48.6
KF941309.1:33-926_Duck_circovirus_isolate_9-1,_complete_genome	894	0.551	0.621	49.4	53.4	44.3	50.7	57.7					50.7	48.85
KF726087.1:48-926_Duck_circovirus_isolate_DuCV-Fujian-2011,_complete_genome	879	0.547	0.615	49.5	54.3	43.7	50.5	58.2					50.5	49
EU499310.1:48-926_Duck_circovirus_isolate_PT07,_complete_genome	879	0.547	0.619	49.3	53.9	43	50.9	58.8					50.9	48.45
JX241046.1:48-926_Duck_circovirus_isolate_GX1104,_complete_genome	879	0.553	0.621	48.9	53.6	43.3	49.8	57.7					49.8	48.45
KT808666.1:73-954_Goose_circovirus_isolate_G6,_complete_genome	882	0.552	0.613	49.1	53.7	41.8	51.7	58.1					51.7	47.75
AF536932.1:73-954_Goose_circovirus_isolate_TW2/2001,_complete_genome	882	0.566	0.601	48	53.4	41.2	49.3	58					49.3	47.3
FJ554673.1:48-926_Muscovy_duck_circovirus_isolate_WS-GD01,_complete_genome	879	0.549	0.617	49.1	53.9	43	50.5	57.1					50.5	48.45
AF536931.1:73-954_Goose_circovirus_isolate_TW1/2001,_complete_genome	882	0.561	0.6	48.1	53.4	41.5	49.3	56.9					49.3	47.45
KF941311.1:33-926_Duck_circovirus_isolate_29-1,_complete_genome	894	0.554	0.623	49.3	53.4	44	50.7	56.6					50.7	48.7
AF536940.1:73-954_Goose_circovirus_isolate_TW10/2001,_complete_genome	882	0.56	0.599	48	53.1	41.5	49.3	57.3					49.3	47.3
DQ192283.1:73-954_Goose_circovirus_strain_xs2,_complete_genome	882	0.544	0.602	48.9	53.1	41.8	51.7	57					51.7	47.45
EU344806.1:49-927_Duck_circovirus_strain_YS07,_complete_genome	879	0.534	0.647	51.1	54.9	42.7	55.6	59.4					55.6	48.8
MF278661.1:194-925_Circovirus_sp._isolate_BtCV-LJ22,_complete_genome	732	0.515	0.629	55.7	59.4	48	59.8	45.5					59.8	53.7
KT808653.1:49-930_Goose_circovirus_isolate_DG5,_complete_genome	882	0.521	0.643	51.7	54.8	42.5	57.8	55.9					57.8	48.65
DQ166836.1:48-926_Muscovy_duck_circovirus_isolate_TC2/2002,_complete_genome	879	0.546	0.628	49.8	54.6	43.3	51.5	54.4					51.5	48.95
KP229377.1:48-926_Duck_circovirus_isolate_CP12021,_complete_genome	879	0.553	0.621	49.3	54.3	43.3	50.2	55.2					50.2	48.8
HM162347.1:49-927_Duck_circovirus_isolate_DU093,_complete_genome	879	0.524	0.655	51.6	54.6	42.7	57.7	60.6					57.7	48.65
KP229368.1:49-927_Duck_circovirus_isolate_DB41-18,_complete_genome	879	0.533	0.653	50.9	53.9	42.7	56	61					56	48.3
KC460528.1:49-927_Duck_circovirus_isolate_LZ01/2011,_complete_genome	879	0.529	0.648	51.4	54.9	42.7	56.7	61					56.7	48.8
GU131342.1:48-926_Duck_circovirus_isolate_WF0803,_complete_genome	879	0.534	0.654	50.9	54.3	42.7	55.6	61					55.6	48.5
MN068354.1:49-927_Duck_circovirus_strain_ZZ170301,_complete_genome	879	0.531	0.655	51.3	54.6	43.3	56	61					56	48.95
KC851815.1:49-927_Duck_circovirus_isolate_D12-JW-047,_complete_genome	879	0.529	0.655	51.2	54.6	42.7	56.3	61					56.3	48.65
KC851820.1:49-927_Duck_circovirus_isolate_D12-KD-027,_complete_genome	879	0.536	0.653	51	54.6	42.7	55.6	61					55.6	48.65
KR869727.1:49-930_Goose_circovirus_isolate_2GK_replication_associated_protein_and_capsid_protein_genes,_complete_cds	882	0.551	0.622	49.5	53.7	42.2	52.7	53.3					52.7	47.95
KC851811.1:49-927_Duck_circovirus_isolate_D11-JW-024,_complete_genome	879	0.529	0.655	51.2	54.6	42.7	56.3	61					56.3	48.65
KT808657.1:49-930_Goose_circovirus_isolate_DG11,_complete_genome	882	0.543	0.603	49.8	53.7	42.2	53.4	55.4					53.4	47.95
HQ713495.1:51-995_Porcine_circovirus_2_strain_05-55004-7,_complete_genome	945	0.61	0.608	47.1	51.7	43.5	46	53.5					46	47.6
DQ915583.1:51-995_Porcine_circovirus_2_isolate_GRE-WB1,_complete_genome	945	0.602	0.607	47	51.4	43.2	46.3	53.8					46.3	47.3
DQ104420.1:51-995_Porcine_circovirus_2_isolate_QDC,_complete_genome	945	0.607	0.608	47.3	52.1	43.5	46.3	54					46.3	47.8
KX352445.1:51-995_Porcine_circovirus_2_strain_V2177/00,_complete_genome	945	0.615	0.619	47.3	52.4	43.5	46	54.6					46	47.95
LC004752.1:821-1765_Porcine_circovirus-2_genes_for_capsid_protein,_replication_protein,_complete_cds,_isolate:_MZ-7	945	0.608	0.608	47.2	52.1	43.8	45.7	54					45.7	47.95
HQ402903.1:51-995_Porcine_circovirus_2_strain_JF2,_complete_genome	945	0.603	0.619	47.6	52.1	43.5	47.3	56.3					47.3	47.8
MK347399.1:51-995_Porcine_circovirus_2_isolate_LY625123,_complete_genome	945	0.607	0.611	47.4	52.4	43.5	46.3	56					46.3	47.95
HQ202959.1:51-995_Porcine_circovirus_2_isolate_ML3,_complete_genome	945	0.609	0.607	47.3	52.1	43.5	46.3	53.7					46.3	47.8
KF742545.1:51-995_Porcine_circovirus_2_isolate_CQJJ12,_complete_genome	945	0.614	0.619	47.3	52.4	43.5	46	53.8					46	47.95
MK347380.1:51-995_Porcine_circovirus_2_isolate_YL2801,_complete_genome	945	0.607	0.611	47.4	52.4	43.5	46.3	56					46.3	47.95
FJ598044.1:1-945_Porcine_circovirus_2_strain_WuHan,_complete_genome	945	0.611	0.616	47.2	52.1	43.5	46	54.1					46	47.8
MK347405.1:51-995_Porcine_circovirus_2_isolate_CY29052,_complete_genome	945	0.607	0.611	47.4	52.4	43.5	46.3	56					46.3	47.95
LC004746.1:51-995_Porcine_circovirus-2_genes_for_replication_protein,_capsid_protein,_complete_cds,_isolate:_MZ-1	945	0.611	0.608	47.1	52.7	43.5	45.1	55.3					45.1	48.1
KC514972.1:51-995_Porcine_circovirus_2_isolate_JM2,_complete_genome	945	0.607	0.62	47.4	52.1	43.5	46.7	55.6					46.7	47.8
HQ202970.1:51-995_Porcine_circovirus_2_isolate_HL1,_complete_genome	945	0.612	0.616	47.3	52.4	43.5	46	53.3					46	47.95
KX161686.1:51-995_Porcine_circovirus_2_isolate_YIY1,_complete_genome	945	0.613	0.614	47.2	52.4	43.5	45.7	53.2					45.7	47.95
GU244506.1:51-995_Porcine_circovirus_2_strain_KU-1,_complete_genome	945	0.605	0.61	47.4	52.1	43.5	46.7	55.8					46.7	47.8
FJ233910.1:51-995_Porcine_circovirus_2_strain_SoPCV2R2,_complete_genome	945	0.611	0.608	47.1	51.7	43.5	46	54.3					46	47.6
EF524527.1:51-995_Porcine_circovirus_2_strain_BJ0503,_complete_genome	945	0.612	0.612	47.1	52.1	43.5	45.7	53.9					45.7	47.8
EU391637.1:51-995_Porcine_circovirus_2_isolate_Farm_X,_complete_genome	945	0.615	0.616	47.6	53	43.8	46	55					46	48.4
HQ113120.1:c440-1,c1767-1263_Porcine_circovirus_2_strain_Anhui01,_complete_genome	945	0.615	0.619	47.3	52.4	43.5	46	53.7					46	47.95
AY641542.1:51-995_Porcine_circovirus_2_strain_JH0401,_complete_genome	945	0.609	0.607	47.4	52.1	43.8	46.3	53.3					46.3	47.95
KC800636.1:51-995_Porcine_circovirus_2_strain_SXYIE-01,_complete_genome	945	0.624	0.613	47.1	52.4	43.5	45.4	53.5					45.4	47.95
FJ644558.1:51-995_Porcine_circovirus_2_isolate_DZ105,_complete_genome	945	0.611	0.605	47.4	52.4	43.8	46	53.5					46	48.1
KM880088.1:51-995_Porcine_circovirus-2_strain_GD015,_complete_genome	945	0.62	0.617	47.1	52.1	43.5	45.7	53.7					45.7	47.8
GU083582.1:51-995_Porcine_circovirus_2_isolate_PCV2A15,_complete_genome	945	0.606	0.618	47.8	52.1	43.5	47.9	53.1					47.9	47.8
AY180396.1:51-995_Porcine_circovius_type_2_strain_Pingtung-4,_complete_genome	945	0.594	0.607	47.7	52.1	43.8	47.3	56.1					47.3	47.95
JX099783.1:51-995_Porcine_circovirus_2_isolate_P624LB,_complete_genome	945	0.608	0.615	47.4	52.1	43.5	46.7	56.3					46.7	47.8
EU503033.1:51-995_Porcine_circovirus_2_strain_GaoYou0707,_complete_genome	945	0.609	0.618	47.5	52.1	43.5	47	54					47	47.8
MH465484.1:51-995_Porcine_circovirus_2_strain_GXGG1208,_complete_genome	945	0.619	0.612	47.1	52.4	43.5	45.4	54.5					45.4	47.95
EF619037.1:51-995_Porcine_circovirus_2_strain_GD,_complete_genome	945	0.606	0.606	47.3	52.1	43.8	46	53.1					46	47.95
DQ910866.1:51-995_Porcine_circovirus_2_strain_HSH1,_complete_genome	945	0.605	0.609	47.2	51.7	43.5	46.3	52.8					46.3	47.6
HQ395060.1:51-995_Porcine_circovirus_2_strain_10BJ-2,_complete_genome	945	0.607	0.621	47.4	52.1	43.5	46.7	55.7					46.7	47.8
MH617708.1:1-792_Circoviridae_sp._isolate_ctcb567,_complete_genome	792	0.711	0.534	34.1	43.2	37.9	21.2	40.8					21.2	40.55
MH616992.1:1-819_Circoviridae_sp._isolate_ctcf147,_complete_genome	819	0.583	0.594	39.9	44.7	34.4	40.7	58					40.7	39.55
MH617385.1:1081-1899_Circoviridae_sp._isolate_ctcb18,_complete_genome	819	0.593	0.545	39.2	42.1	38.5	37	48.6					37	40.3
NC_029596.1:66-941_Lake_Sarah-associated_circular_virus-16_isolate_LSaCV-16-LSMU-122865-13,_complete_sequence	876	0.608	0.539	39.8	45.5	39	34.9	57.3					34.9	42.25
KP153421.1:66-941_Lake_Sarah-associated_circular_virus-16_isolate_LSaCV-16-LSWA-2013,_complete_sequence	876	0.616	0.537	39.6	45.5	39	34.2	58.2					34.2	42.25
KP153423.1:66-941_Lake_Sarah-associated_circular_virus-16_isolate_LSaCV-16-LSGA-2013,_complete_sequence	876	0.686	0.555	37.8	45.2	37.7	30.5	52.9					30.5	41.45
KY487815.1:c2025-958_Uncultured_virus_clone_CG145,_complete_genome	1068	0.658	0.569	36	44.9	33.1	30.1	43.6					30.1	39
NC_029589.1:96-911_Lake_Sarah-associated_circular_virus-10_isolate_LSaCV-10-LSSO-2013,_complete_sequence	816	0.728	0.571	32.7	41.9	32.4	23.9	41.1					23.9	37.15
KY487782.1:c2248-1202_Uncultured_virus_clone_CG111,_complete_genome	1047	0.544	0.6	43.1	51.3	30.9	47	61					47	41.1
KY487959.1:736-1323_Uncultured_virus_clone_CG65,_complete_genome	588	0.513	0.593	45.1	53.1	32.1	50	49.5					50	42.6
KT732834.1:41-1195_Pacific_flying_fox_faeces_associated_circular_DNA_virus-15_isolate_Tbat_3598,_complete_genome	1155	0.609	0.605	40.3	48.6	31.9	40.5	54.1					40.5	40.25
KY487870.1:372-1520_Uncultured_virus_clone_CG201,_complete_genome	1149	0.593	0.645	39.8	45.7	30	43.6	56					43.6	37.85
KX246256.1:279-1136_Uncultured_virus_clone_AfaCV4,_complete_genome	858	0.588	0.588	43.1	50.7	35.3	43.4	59.5					43.4	43
NC_026260.1:23-1114_Sewage-associated_circular_DNA_virus-18_isolate_SaCV-18_NZ-BS3994-2012,_complete_genome	1092	0.549	0.646	44.2	45.6	33	54.1	61					54.1	39.3
NC_026274.1:41-1624_Sewage-associated_circular_DNA_virus-29_isolate_SaCV-29_NZ-BS4325-2012,_complete_genome	1584	0.656	0.61	41.2	50	38.3	35.4	51.1					35.4	44.15
KY487816.1:767-2230_Uncultured_virus_clone_CG146,_complete_genome	1464	0.395	0.734	66.3	67	48	83.8	35.9					83.8	57.5
NC_026269.1:c3148-1958_Sewage-associated_circular_DNA_virus-25_isolate_SaCV-25_NZ-BS4281-2012,_complete_genome	1191	0.479	0.66	58.9	59.9	48.9	68	48.8					68	54.4
KY487862.1:c1826-894_Uncultured_virus_clone_CG193,_complete_genome	933	0.575	0.591	40	45	34.4	40.5	52.2					40.5	39.7
KY487937.1:c1169-186_Uncultured_virus_clone_CG268,_complete_genome	984	0.475	0.653	48.8	51.2	34.1	61	53.6					61	42.65
KY312555.1:14-850_Circovirus_sp._isolate_yc-16,_complete_genome	837	0.628	0.552	41.7	48.7	42.7	33.7	54.3					33.7	45.7
MH617009.1:1-1149_Circoviridae_sp._isolate_ctga296,_complete_genome	1149	0.535	0.571	48.5	52	45.4	48	49.9					48	48.7
KY487851.1:c3171-2185_Uncultured_virus_clone_CG182,_complete_genome	987	0.565	0.611	47.9	55.6	41.9	46.2	55.9					46.2	48.75
KY487820.1:c1366-281_Uncultured_virus_clone_CG151,_complete_genome	1086	0.6	0.608	40.6	48.1	32	41.7	46					41.7	40.05
KY487952.1:1-546_Uncultured_virus_clone_CG283,_complete_genome	546	0.7	0.572	30	36.3	29.7	24.2	43.3					24.2	33
KY487988.1:289-1419_Uncultured_virus_clone_CG94,_complete_genome	1131	0.701	0.54	33.6	43	35.5	22.3	41.7					22.3	39.25
KY487984.1:258-1235_Uncultured_virus_clone_CG90,_complete_genome	978	0.54	0.59	52	61.3	44.5	50.3	48.7					50.3	52.9
KM874339.1:377-1615_Avon-Heathcote_Estuary_associated_circular_virus_15_isolate_AHEaCV-15-NZ-2957SG-2012,_complete_genome	1239	0.589	0.577	47.3	54.7	45	42.1	53.2					42.1	49.85
KX246264.1:913-1983_Uncultured_virus_clone_PcaCV2,_complete_genome	1071	0.506	0.654	52.2	57.1	40.3	59.1	56.6					59.1	48.7
LC406405.1:c1015-56_Feline_stool-associated_circular_virus_KU7_DNA,_complete_genome	960	0.435	0.669	60.1	60.6	46.2	73.4	48.1					73.4	53.4
LC406406.1:c1015-56_Feline_stool-associated_circular_virus_KU8_DNA,_complete_genome	960	0.435	0.666	59.8	60.3	45.9	73.1	48.3					73.1	53.1
NC_040321.1:c937-1,c2010-1937_Fly_associated_circular_virus_7_isolate_Barts_I1021_F10,_complete_sequence	1011	0.508	0.655	55.2	58.5	44.8	62.3	51.3					62.3	51.65
LC406404.1:c1015-56_Feline_stool-associated_circular_virus_KU9_DNA,_complete_genome	960	0.435	0.669	60.1	60.6	46.2	73.4	48.1					73.4	53.4
NC_040335.1:c952-1,c2103-2018_Fly_associated_circular_virus_6_isolate_GP_I1020-I75_F12,_complete_sequence	1038	0.416	0.726	61.7	60.7	42.5	81.8	42.4					81.8	51.6
KY487948.1:1202-2248_Uncultured_virus_clone_CG279,_complete_genome	1047	0.543	0.603	43.2	51.3	30.9	47.3	60.9					47.3	41.1
KY487792.1:c1637-285_Uncultured_virus_clone_CG121,_complete_genome	1353	0.41	0.673	62.1	63.6	46.8	75.8	39.5					75.8	55.2
KY487806.1:c2685-1396_Uncultured_virus_clone_CG135,_complete_genome	1290	0.666	0.573	37.2	46.7	32.8	32.1	50.5					32.1	39.75
MK570183.1:43-1176_Capybara_virus_21_cap1_506,_complete_genome	1134	0.623	0.623	42.1	50.5	33.3	42.3	55.4					42.3	41.9
KY487777.1:c1209-1_Uncultured_virus_clone_CG106,_complete_genome	1209	0.454	0.639	59.2	64	46.4	67.2	40.3					67.2	55.2
KY487807.1:284-1621_Uncultured_virus_clone_CG136,_complete_genome	1338	0.613	0.6	41.3	49.1	36.8	38.1	50.5					38.1	42.95
KY487916.1:c2606-1317_Uncultured_virus_clone_CG247,_complete_genome	1290	0.557	0.584	45.9	49.1	45.6	43	49.5					43	47.35
KY487929.1:c1143-565_Uncultured_virus_clone_CG260,_complete_genome	579	0.732	0.548	36.1	47.2	38.3	22.8	38.7					22.8	42.75
KY487909.1:c1551-133_Uncultured_virus_clone_CG240,_complete_genome	1419	0.7	0.557	35.4	48.2	35.7	22.4	42.4					22.4	41.95
KT732833.1:238-1518_Pacific_flying_fox_faeces_associated_circular_DNA_virus-14_isolate_Tbat_5606,_complete_genome	1281	0.627	0.596	39.1	46.8	32.6	37.9	52.6					37.9	39.7
NC_026280.1:c2434-1708,c1653-1223_Sewage-associated_circular_DNA_virus-35_isolate_SaCV-35_NZ-BS4050-2012,_complete_genome	1158	0.466	0.616	57.9	64.5	49	60.4	49.6					60.4	56.75
KY487795.1:c2596-1097_Uncultured_virus_clone_CG124,_complete_genome	1500	0.493	0.589	57.5	62.6	53.4	56.6	48.1					56.6	58
NC_026642.1:373-1611_Avon-Heathcote_Estuary_associated_circular_virus_15_isolate_AHEaCV-15-NZ-2320TU-2012,_complete_genome	1239	0.613	0.577	44.9	52.5	44.1	38	52.3					38	48.3
NC_029638.1:40-1068_Lake_Sarah-associated_circular_virus-47_isolate_LSaCV-47-LSCO-2013,_complete_sequence	1029	0.526	0.628	52.1	56.6	43.7	56	57.6					56	50.15
KX259453.1:c1164-1_Uncultured_virus_isolate_Wastewater_Circular_Virus_FL60_putative_rep_protein_and_putative_capsid_genes,_complete_cds	1164	0.606	0.603	39.8	48.5	30.7	40.2	51					40.2	39.6
MH649115.1:1-1041_Virus_sp._isolate_ctbh576,_complete_genome	1041	0.642	0.602	37.7	40.9	34	38	49.2					38	37.45
NC_026257.1:18-659_Sewage-associated_circular_DNA_virus-15_isolate_SaCV-15_NZ-BS3557-2012,_complete_genome	642	0.675	0.542	42.1	51.9	41.6	32.7	46.7					32.7	46.75
MH973766.2:43-936_Apis_mellifera_virus_12_isolate_CFH6_2802,_complete_genome	894	0.539	0.613	51	57	43	53	53.4					53	50
MH616698.1:1-567_Circoviridae_sp._isolate_ctbe233,_complete_genome	567	0.614	0.558	33.7	43.9	28.6	28.6	51.6					28.6	36.25
KY487836.1:c923-111_Uncultured_virus_clone_CG167,_complete_genome	813	0.56	0.59	46.1	52.4	42.8	43.2	49.9					43.2	47.6
MN428468.1:c1714-890_Chicken_circovirus_5_strain_CCV-5,_complete_genome	825	0.581	0.579	43.5	52.7	36	41.8	50.2					41.8	44.35
MH973753.2:43-936_Apis_mellifera_virus_8_isolate_BCFH18425NG,_complete_genome	894	0.545	0.622	50.8	56.7	42.6	53	53					53	49.65
KX246261.1:c1979-1056_Uncultured_virus_clone_PcaCV1,_complete_genome	924	0.493	0.681	54.8	56.5	42.2	65.6	51.8					65.6	49.35
MH649247.1:924-1628_Circoviridae_sp._isolate_ctej884,_complete_genome	705	0.558	0.588	39	46	28.5	42.6	52.3					42.6	37.25
NC_040527.1:20-904_Odonata-associated_circular_virus-19_isolate_OdasCV-19-US-1594LM1-12,_complete_genome	885	0.677	0.593	40.8	49.8	37.6	34.9	45.6					34.9	43.7
MH617207.1:1070-1585_Circoviridae_sp._isolate_ctba356,_complete_genome	516	0.586	0.581	40.1	42.4	36.6	41.3	60.2					41.3	39.5
MH617684.1:1-957_Circoviridae_sp._isolate_ctbj526,_complete_genome	957	0.589	0.582	42.8	45.8	37.9	44.8	52.3					44.8	41.85
MH616857.1:1-828_Circoviridae_sp._isolate_ctfc51,_complete_genome	828	0.655	0.559	36.2	38.4	40.2	30.1	50.3					30.1	39.3
MH649080.1:c1077-220_Circoviridae_sp._isolate_ctdc026,_complete_genome	858	0.704	0.561	34	43	32.2	26.9	44.4					26.9	37.6
MH617180.1:1096-1794_Circoviridae_sp._isolate_ctea564,_complete_genome	699	0.621	0.58	34.9	40.3	30	34.3	52.7					34.3	35.15
NC_026631.1:872-1678_Avon-Heathcote_Estuary_associated_circular_virus_29_isolate_AHEaCV-29-NZ-1590TU-2012,_complete_genome	807	0.624	0.531	35.8	42.8	35.3	29.4	45.1					29.4	39.05
KM874366.1:872-1678_Avon-Heathcote_Estuary_associated_circular_virus_29_isolate_AHEaCV-29-NZ-3425C1-2012,_complete_genome	807	0.646	0.524	34.8	42.4	35.3	26.8	42.8					26.8	38.85
KM874367.1:872-1678_Avon-Heathcote_Estuary_associated_circular_virus_29_isolate_AHEaCV-29-NZ-3425C3-2012,_complete_genome	807	0.634	0.543	35.7	40.9	36.1	30.1	43.7					30.1	38.5
MH616829.1:1-858_Circoviridae_sp._isolate_ctbf593,_complete_genome	858	0.574	0.622	43.7	45.1	39.5	46.5	51.2					46.5	42.3
MH617624.1:1052-1801_Circoviridae_sp._isolate_ctch548,_complete_genome	750	0.603	0.599	31.5	36.4	25.2	32.8	56.1					32.8	30.8
MH617493.1:2145-2702_Circoviridae_sp._isolate_ctch202,_complete_genome	558	0.603	0.517	39.2	49.5	36.6	31.7	54.1					31.7	43.05
MH617879.1:1-534_Circular_genetic_element_sp._isolate_ctcf181,_complete_sequence	534	0.581	0.589	47.6	53.9	42.1	46.6	61					46.6	48
MH649240.1:744-1328_Circoviridae_sp._isolate_ctbh017,_complete_genome	585	0.597	0.565	46.5	55.9	44.6	39	61					39	50.25
MH618098.1:c1351-443_Circular_genetic_element_sp._isolate_ctbe210,_complete_sequence	909	0.683	0.569	35.6	42.9	35.6	28.4	46.4					28.4	39.25
MH617288.1:1-675_Circoviridae_sp._isolate_ctdb236,_complete_genome	675	0.619	0.61	34.5	38.2	30.7	34.7	51					34.7	34.45
MH617419.1:1-627_Circoviridae_sp._isolate_ctbb230,_complete_genome	627	0.649	0.578	32.9	38.8	29.7	30.1	45.6					30.1	34.25
MH616966.1:901-1563_Circoviridae_sp._isolate_ctca217,_complete_genome	663	0.647	0.622	35.4	42.5	28.1	35.7	54.2					35.7	35.3
NC_027799.1:319-900_Sicyonia_brevirostris_associated_circular_virus_isolate_I0722,_complete_genome	582	0.579	0.645	38.1	44.3	28.4	41.8	53.9					41.8	36.35
MH616809.1:1-735_Circoviridae_sp._isolate_ctcj618,_complete_genome	735	0.625	0.618	37.6	44.9	32.7	35.1	53.5					35.1	38.8
MH617642.1:1-690_Circoviridae_sp._isolate_ctci339,_complete_genome	690	0.65	0.595	33.3	41.3	24.8	33.9	49.2					33.9	33.05
MH617266.1:958-1635_Circoviridae_sp._isolate_ctch345,_complete_genome	678	0.702	0.606	28.8	36.7	25.2	24.3	45.3					24.3	30.95
MH617463.1:1001-1642_Circoviridae_sp._isolate_ctbf195,_complete_genome	642	0.611	0.655	35	36.9	29	39.3	56.7					39.3	32.95
MH616879.1:1-720_Circoviridae_sp._isolate_ctcf655,_complete_genome	720	0.621	0.574	34.9	36.7	33.3	34.6	57.5					34.6	35
MH649016.1:1-642_Circoviridae_sp._isolate_ctgg837,_complete_genome	642	0.604	0.604	36.3	39.3	31.8	37.9	49.5					37.9	35.55
MH617583.1:725-1318_Circoviridae_sp._isolate_ctcc340,_complete_genome	594	0.625	0.598	41.4	48	35.4	40.9	58.1					40.9	41.7
MH648929.1:879-1502_Circoviridae_sp._isolate_ctfc919,_complete_genome	624	0.66	0.619	36.2	37	33.7	38	53.1					38	35.35
MH649163.1:1-657_Circoviridae_sp._isolate_ctbf869,_complete_genome	657	0.703	0.652	35.8	39.7	31.5	36.1	45.4					36.1	35.6
MH616774.1:1046-1654_Circoviridae_sp._isolate_ctca331,_complete_genome	609	0.642	0.591	37.8	40.9	36.5	36	54.6					36	38.7
MH617232.1:970-1647_Circoviridae_sp._isolate_ctbd222,_complete_genome	678	0.709	0.608	28	35	25.7	23.5	45					23.5	30.35
MH648964.1:966-1619_Circoviridae_sp._isolate_ctbb877,_complete_genome	654	0.595	0.61	34.3	43.1	23.4	36.2	60.6					36.2	33.25
MH617646.1:1-636_Circoviridae_sp._isolate_ctbe630,_complete_genome	636	0.582	0.625	39.9	42.9	34.4	42.5	57.3					42.5	38.65
MH649180.1:1-627_Circoviridae_sp._isolate_ctbe894,_complete_genome	627	0.586	0.588	36.7	42.1	31.1	36.8	50.4					36.8	36.6
NC_040783.1:c1798-758_Odonata-associated_circular_virus-10_isolate_OdasCV-10-US-1675LM1-12,_complete_genome	1041	0.553	0.626	45	47.8	35.7	51.3	61					51.3	41.75
KY312553.1:1-918_Circovirus_sp._isolate_yc-14,_complete_genome	918	0.61	0.589	45.3	49	42.5	44.4	54.8					44.4	45.75
KY487920.1:c966-112_Uncultured_virus_clone_CG251,_complete_genome	855	0.587	0.605	41.3	48.1	38.2	37.5	51.4					37.5	43.15
KX259402.1:132-986_Uncultured_virus_isolate_Wastewater_Circular_Virus_FL9_putative_rep_protein_and_hypothetical_capsid_protein_genes,_complete_cds	855	0.585	0.601	41.4	48.4	38.2	37.5	51.2					37.5	43.3
NC_026651.1:c1897-947_Avon-Heathcote_Estuary_associated_circular_virus_23_isolate_AHEaCV-23-NZ-2161TU-2012,_complete_genome	951	0.588	0.557	40.4	42.9	38.5	39.7	46.4					39.7	40.7
KY487883.1:61-900_Uncultured_virus_clone_CG214,_complete_genome	840	0.596	0.54	41.1	48.2	38.2	36.8	52.8					36.8	43.2
MH617024.1:879-1580_Circoviridae_sp._isolate_ctdc149,_complete_genome	702	0.583	0.611	41	48.7	34.2	40.2	57.5					40.2	41.45
NC_040523.1:884-1732_Odonata-associated_circular_virus-9_isolate_OdasCV-9-US-466DFS-12,_complete_genome	849	0.726	0.56	30.6	39.6	32.5	19.8	38.9					19.8	36.05
KY487926.1:80-580_Uncultured_virus_clone_CG257,_complete_genome	501	0.679	0.594	40.1	43.1	39.5	37.7	45.2					37.7	41.3
KY487844.1:c1556-903_Uncultured_virus_clone_CG175,_complete_genome	654	0.631	0.607	40.8	50.9	30.7	40.8	53.6					40.8	40.8
MH649260.1:726-1163_Circoviridae_sp._isolate_ctci007,_complete_genome	438	0.586	0.514	33.8	37	32.2	32.2	60.1					32.2	34.6
MH973749.1:1-828_Apis_mellifera_virus_6_isolate_BCFH18929NG,_complete_genome	828	0.677	0.542	29.8	34.1	32.6	22.8	39.2					22.8	33.35
NC_040353.1:24-929_Sewage-associated_circular_DNA_virus-10_isolate_SaCV-10_NZ-BS3946-2012,_complete_genome	906	0.529	0.649	48.3	52.3	38.7	54	59.1					54	45.5
MH617423.1:c1498-593_Circoviridae_sp._isolate_ctbi185,_complete_genome	906	0.524	0.662	47.8	49.7	36.4	57.3	54.5					57.3	43.05
KY487843.1:866-1744_Uncultured_virus_clone_CG174,_complete_genome	879	0.737	0.537	27.8	34.5	31.1	17.7	41.5					17.7	32.8
KY487856.1:c2299-1157_Uncultured_virus_clone_CG187,_complete_genome	1143	0.577	0.621	43	50.7	31.8	46.7	59.5					46.7	41.25
MH616898.1:953-1654_Circoviridae_sp._isolate_ctcd625,_complete_genome	702	0.686	0.586	33.3	41	30.8	28.2	45.3					28.2	35.9
MH616981.1:1-642_Circoviridae_sp._isolate_ctdc676,_complete_genome	642	0.671	0.56	28.3	35.5	24.8	24.8	42.7					24.8	30.15
MH622923.1:1-855_Circoviridae_sp._isolate_ctbb26,_complete_genome	855	0.545	0.614	45.8	51.2	39.3	47	57.6					47	45.25
MH649221.1:1-570_Circoviridae_sp._isolate_ctbd913,_complete_genome	570	0.634	0.613	33	39.5	26.3	33.2	45.8					33.2	32.9
MH617719.1:1-675_Circoviridae_sp._isolate_ctbd248,_complete_genome	675	0.624	0.609	35.4	41.3	29.8	35.1	50.7					35.1	35.55
MH649226.1:1-711_Circoviridae_sp._isolate_ctcd840,_complete_genome	711	0.68	0.589	35.9	42.2	35.4	30	48.8					30	38.8
MH649134.1:914-1567_Circoviridae_sp._isolate_ctbh844,_complete_genome	654	0.612	0.596	33.9	42.7	26.1	33	44.6					33	34.4
MH617091.1:915-1628_Circoviridae_sp._isolate_ctfa216,_complete_genome	714	0.618	0.597	35.9	41.2	29	37.4	51.7					37.4	35.1
MH616906.1:1013-1669_Circoviridae_sp._isolate_ctjd115,_complete_genome	657	0.642	0.571	35	42.9	29.7	32.4	56.5					32.4	36.3
MH617176.1:1-624_Circoviridae_sp._isolate_ctbd662,_complete_genome	624	0.712	0.626	34.8	38	31.2	35.1	47.5					35.1	34.6
MH617524.1:969-1661_Circoviridae_sp._isolate_ctbg334,_complete_genome	693	0.621	0.62	37.4	42.4	29.9	39.8	53.9					39.8	36.15
MH616920.1:790-1569_Circoviridae_sp._isolate_ctcf307,_complete_genome	780	0.633	0.616	36	43.1	30.8	34.2	51.8					34.2	36.95
MH617238.1:1-600_Circoviridae_sp._isolate_ctbc635,_complete_genome	600	0.627	0.606	38.8	42.5	35	39	56.8					39	38.75
MH617101.1:1003-1575_Circoviridae_sp._isolate_ctca234,_complete_genome	573	0.593	0.588	36.6	40.3	30.9	38.7	53.7					38.7	35.6
MH616909.1:876-1481_Circoviridae_sp._isolate_ctjb353,_complete_genome	606	0.67	0.61	34.7	34.7	32.7	36.6	45.3					36.6	33.7
MH616683.1:1-702_Circoviridae_sp._isolate_ctcg199,_complete_genome	702	0.675	0.594	37.3	44.4	35	32.5	48.5					32.5	39.7
MH616987.1:887-1501_Circoviridae_sp._isolate_ctjg633,_complete_genome	615	0.577	0.607	36.6	39	32.7	38	57.8					38	35.85
MH617002.1:1-705_Circoviridae_sp._isolate_ctbf209,_complete_genome	705	0.641	0.613	34.5	41.7	27.2	34.5	55.7					34.5	34.45
MH616951.1:958-1584_Circoviridae_sp._isolate_ctcj654,_complete_genome	627	0.563	0.599	37.2	40.2	31.6	39.7	47.9					39.7	35.9
MH616761.1:904-1446_Circoviridae_sp._isolate_ctdc241,_complete_genome	543	0.649	0.576	30.2	34.8	26	29.8	52.2					29.8	30.4
NC_026258.1:226-1029_Sewage-associated_circular_DNA_virus-16_isolate_SaCV-16_NZ-BS3759-2012,_complete_genome	804	0.577	0.575	47.9	55.6	44.8	43.3	57					43.3	50.2
MH617549.1:1-675_Circoviridae_sp._isolate_ctbb158,_complete_genome	675	0.661	0.57	28	33.8	25.8	24.4	43.9					24.4	29.8
MH617104.1:1-885_CRESS_virus_sp._isolate_ctjg364,_complete_genome	885	0.675	0.534	39.4	49.5	39.7	29.2	46.7					29.2	44.6
MK433233.1:c1998-1444,c1368-997_Blackfly_DNA_virus_19_isolate_SF02_380,_complete_genome	927	0.577	0.608	41.2	43.4	37.2	43	58.8					43	40.3
MH617525.1:1-687_Circoviridae_sp._isolate_ctfi776,_complete_genome	687	0.573	0.575	46.4	48	47.2	44.1	56.5					44.1	47.6
NC_023431.1:c829-1,c1960-1905_Dragonfly_larvae_associated_circular_virus-5_isolate_DflaCV-5_NZ-PG2-LG,_complete_genome	885	0.459	0.692	57.3	58.6	42.4	70.8	47.8					70.8	50.5
MK583727.1:c2048-1113_Wastewater_CRESS_DNA_virus_2_isolate_WCDV2_3A-4B-4G,_complete_genome	936	0.564	0.657	46.8	51	35.9	53.5	51.3					53.5	43.45
NC_027791.1:c52-1,c1635-866_Fiddler_Crab_associated_circular_virus_isolate_I0086a,_complete_genome	822	0.589	0.628	43.2	46.7	36.1	46.7	54					46.7	41.4
MH617144.1:1-681_Circoviridae_sp._isolate_ctbg453,_complete_genome	681	0.669	0.639	36.3	45.8	26.9	36.1	54.3					36.1	36.35
KY487774.1:72-1022_Uncultured_virus_clone_CG103,_complete_genome	951	0.6	0.549	40.5	49.2	37.5	34.7	54.2					34.7	43.35
MH617111.1:911-1471_Circoviridae_sp._isolate_ctbf164,_complete_genome	561	0.584	0.616	40.1	42.2	35.8	42.2	53.4					42.2	39
MH617455.1:1-651_Circoviridae_sp._isolate_ctha705,_complete_genome	651	0.597	0.6	37.5	40.1	35.5	36.9	55					36.9	37.8
MH649237.1:1-600_Circoviridae_sp._isolate_ctcb934,_complete_genome	600	0.659	0.589	32.3	34.5	31.5	31	45.1					31	33
MH617425.1:1-861_Circoviridae_sp._isolate_ctjg128,_complete_genome	861	0.619	0.579	46	51.2	45.3	41.5	61					41.5	48.25
MH617655.1:1-567_Circoviridae_sp._isolate_ctdc370,_complete_genome	567	0.593	0.623	34.6	38.6	29.1	36	52.4					36	33.85
MH649058.1:1-639_Circoviridae_sp._isolate_ctdb908,_complete_genome	639	0.65	0.589	34.6	39.9	31	32.9	46.3					32.9	35.45
MH616726.1:c2019-1078_Circoviridae_sp._isolate_ctbd266,_complete_genome	942	0.506	0.597	51.6	57	45.2	52.5	50.5					52.5	51.1
MH617415.1:1-912_Circoviridae_sp._isolate_ctbc039,_complete_genome	912	0.639	0.571	32.9	42.1	29.6	27	43.9					27	35.85
KY487858.1:c2018-1134_Uncultured_virus_clone_CG189,_complete_genome	885	0.431	0.715	58.2	55.9	42.4	76.3	54.4					76.3	49.15
NC_029614.1:c2202-1276_Lake_Sarah-associated_circular_virus-26_isolate_LSaCV-26-LSMU-2013,_complete_sequence	927	0.609	0.6	42.4	50.5	37.9	38.8	51.2					38.8	44.2
MH617391.1:1-945_Geminiviridae_sp._isolate_ctdc223,_complete_genome	945	0.548	0.633	45.6	51.7	38.1	47	45.9					47	44.9
MK570164.1:c2049-1105_Capybara_virus_2_cap1_255,_complete_genome	945	0.458	0.634	52.8	56.2	42.2	60	52.5					60	49.2
MK433223.1:1-924_Blackfly_DNA_Virus_9_isolate_SF02_881,_complete_genome	924	0.49	0.567	49.2	54.2	40.6	52.9	53.1					52.9	47.4
MK433230.1:1-1023_Blackfly_DNA_Virus_16_isolate_SF02_377,_complete_genome	1023	0.465	0.639	55.1	58.9	43.4	63	56.5					63	51.15
KY487857.1:c2326-1265_Uncultured_virus_clone_CG188,_complete_genome	1062	0.467	0.671	53	57.6	36.4	65	48					65	47
MH782432.1:c2527-1496_Gemycircularvirus_sp._isolate_C013782,_complete_genome	1032	0.745	0.584	33.6	43.3	33.4	24.1	38.2					24.1	38.35
MK679543.1:c1237-92_Crucivirus_sp._isolate_CRUV-MC1,_complete_genome	1146	0.596	0.598	38.8	46.3	34.6	35.6	53.4					35.6	40.45
KY487946.1:107-961_Uncultured_virus_clone_CG277,_complete_genome	855	0.563	0.634	46.1	52.6	36.8	48.8	59.7					48.8	44.7
KX388495.1:c3197-1767_Cruciviridae_sp._isolate_CRUV-16-B_genomic_sequence	1431	0.733	0.567	34.2	41.9	35.8	24.7	38.7					24.7	38.85
KY487967.1:c3225-2098_Uncultured_virus_clone_CG73,_complete_genome	1128	0.525	0.643	46.3	49.5	37.8	51.6	49.4					51.6	43.65
KX388502.1:c3333-2077_Cruciviridae_sp._isolate_CRUV-23-F_genomic_sequence	1257	0.614	0.559	40.7	47.7	38.7	35.6	51					35.6	43.2
MK679545.1:1904-3037_Crucivirus_sp._isolate_CRUV-MC3,_complete_genome	1134	0.668	0.515	37.7	51.3	37.3	24.3	44.1					24.3	44.3
KY487939.1:c1313-189_Uncultured_virus_clone_CG270,_complete_genome	1125	0.519	0.632	46.2	48.5	38.1	52	50.8					52	43.3
KX388498.1:1722-2765_Cruciviridae_sp._isolate_CRUV-19-B_genomic_sequence	1044	0.69	0.548	35.9	45.7	35.9	26.1	42.5					26.1	40.8
KX388500.1:1710-2753_UNVERIFIED:_Cruciviridae_sp._isolate_CRUV-21-B_genomic_sequence	1044	0.69	0.548	35.9	45.7	35.9	26.1	42.5					26.1	40.8
NC_029597.1:2101-3240_Lake_Sarah-associated_circular_virus-38_isolate_LSaCV-38-LSGA-2013,_complete_sequence	1140	0.597	0.635	43.1	50.3	36.1	42.9	52.7					42.9	43.2
KX388523.1:2051-3124_Cruciviridae_sp._isolate_CRUV-44-B_genomic_sequence	1074	0.706	0.573	31.5	44.1	27.7	22.6	44.3					22.6	35.9
KX259445.1:1-1269_Uncultured_virus_isolate_Wastewater_Circular_Virus_FL52_putative_rep_protein_and_putative_capsid_genes,_complete_cds	1269	0.633	0.636	40	42.6	38.1	39.2	49.5					39.2	40.35
KX388514.1:c2999-1629_Cruciviridae_sp._isolate_CRUV-35-B_genomic_sequence	1371	0.593	0.569	43.8	54.5	37.2	39.6	53.1					39.6	45.85
KX388497.1:c4363-3539_Cruciviridae_sp._isolate_CRUV-18-B_genomic_sequence	825	0.663	0.53	39.4	48.7	39.6	29.8	49.7					29.8	44.15
KX388505.1:c3067-1757_Cruciviridae_sp._isolate_CRUV-26-F_genomic_sequence	1311	0.63	0.584	37.2	47.8	32.5	31.4	51.7					31.4	40.15
KX388510.1:1596-2831_Cruciviridae_sp._isolate_CRUV-31-B_genomic_sequence	1236	0.76	0.549	25.7	36.7	28.6	11.9	33.5					11.9	32.65
KX388503.1:c3224-2070_Cruciviridae_sp._isolate_CRUV-24-F_genomic_sequence	1155	0.533	0.591	45.8	54	38.2	45.2	45.5					45.2	46.1
KY487917.1:495-1517_Uncultured_virus_clone_CG248,_complete_genome	1023	0.539	0.586	51.7	59.2	46	49.9	55.2					49.9	52.6
KX388509.1:c3051-2101_Cruciviridae_sp._isolate_CRUV-30-B_genomic_sequence	951	0.684	0.523	37.3	47	38.5	26.5	42.3					26.5	42.75
KX388504.1:c1311-1_Cruciviridae_sp._isolate_CRUV-25-B_genomic_sequence	1311	0.553	0.597	48.3	54	44.9	46	53.5					46	49.45
KX388507.1:1484-2695_Cruciviridae_sp._isolate_CRUV-28-F_genomic_sequence	1212	0.631	0.557	37.2	43.3	36.6	31.7	46.7					31.7	39.95
KY487919.1:480-1823_Uncultured_virus_clone_CG250,_complete_genome	1344	0.764	0.593	28.1	37.7	28.1	18.5	34.8					18.5	32.9
KX388513.1:c2999-1908_UNVERIFIED:_Cruciviridae_sp._isolate_CRUV-34-B_genomic_sequence	1092	0.551	0.575	43.3	51.9	35.4	42.6	51.9					42.6	43.65
MH616952.1:1-831_Circoviridae_sp._isolate_ctca036,_complete_genome	831	0.609	0.514	45.5	58.8	43.3	34.3	47.7					34.3	51.05
KX259415.1:c3046-1973_Uncultured_virus_isolate_Wastewater_Circular_Virus_FL22_putative_capsid_and_putative_rep_protein_genes,_complete_cds	1074	0.547	0.62	49.6	51.4	45.3	52.2	56.4					52.2	48.35
KX388496.1:c3630-2479_Cruciviridae_sp._isolate_CRUV-17-B_genomic_sequence	1152	0.667	0.573	30.7	37.8	28.9	25.5	41.6					25.5	33.35
KX388515.1:c2695-1325_Cruciviridae_sp._isolate_CRUV-36-B_genomic_sequence	1371	0.593	0.569	43.8	54.5	37.2	39.6	53.1					39.6	45.85
NC_027196.1:c3141-1792_CHIV14_isolate_1_putative_capsid_protein_(cap)_and_putative_replication_protein_(rep)_genes,_complete_cds	1350	0.625	0.562	39.6	49.8	34.7	34.4	49.1					34.4	42.25
KX388516.1:c3662-1917_Cruciviridae_sp._isolate_CRUV-37-F_genomic_sequence	1746	0.55	0.581	43.6	49	38.7	43.1	51.4					43.1	43.85
MK012487.1:2251-3423_Circoviridae_sp._isolate_ctca26,_complete_genome	1173	0.498	0.692	54.9	54.7	45.3	64.7	54.9					64.7	50
KX388529.1:2555-4003_UNVERIFIED:_Cruciviridae_sp._isolate_CRUV-50-F_genomic_sequence	1449	0.651	0.563	37.7	46.2	33.5	33.3	47.8					33.3	39.85
KX388494.1:c4139-3204_Cruciviridae_sp._isolate_CRUV-15-B_genomic_sequence	936	0.62	0.603	40.5	47.1	36.9	37.5	50.7					37.5	42
KX388528.1:1963-3411_Cruciviridae_sp._isolate_CRUV-49-B_genomic_sequence	1449	0.651	0.563	37.7	46.2	33.5	33.3	47.8					33.3	39.85
KX388527.1:1899-3170_Cruciviridae_sp._isolate_CRUV-48-B_genomic_sequence	1272	0.646	0.548	37.3	46	33.5	32.5	47.8					32.5	39.75
NC_040366.1:c1725-481_Fire_ant_associated_circular_virus_1_isolate_FL_I0178_C2,_complete_sequence	1245	0.641	0.612	38.2	48.9	32.3	33.3	52.2					33.3	40.6
KX388519.1:c2688-1426_Cruciviridae_sp._isolate_CRUV-40-B_genomic_sequence	1263	0.64	0.623	46.6	57.2	41.3	41.1	48.5					41.1	49.25
KX388520.1:c2697-1435_Cruciviridae_sp._isolate_CRUV-41-F_genomic_sequence	1263	0.639	0.617	46.6	58.2	41.1	40.6	48.8					40.6	49.65
KY487977.1:c3247-2126_Uncultured_virus_clone_CG83,_complete_genome	1122	0.532	0.723	57.1	64.2	43	64.2	48.4					64.2	53.6
NC_030131.1:1424-2659_Duck_faeces_associated_circular_DNA_virus_1_isolate_7_Fec4_duck,_complete_sequence	1236	0.588	0.613	44.9	51.7	35.4	47.6	59.9					47.6	43.55
KR528559.1:638-1069_Fiddler_Crab_associated_circular_virus_isolate_I0086b,_complete_genome	432	0.847	0.574	34.5	51.4	37.5	14.6	35.6					14.6	44.45
NC_026270.1:75-1334_Sewage-associated_circular_DNA_virus-26_isolate_SaCV-26_NZ-BS4339-2012,_complete_genome	1260	0.575	0.659	43.7	50.2	32.6	48.1	51.7					48.1	41.4
NC_030449.1:43-1065_Unidentified_circular_ssDNA_virus,_complete_genome	1023	0.49	0.669	51.2	55.1	34.9	63.6	53.4					63.6	45
LC386197.1:c2488-1751_Papio_cynocephalus_associated_smacovirus_ZM09-74_DNA,_complete_genome	738	0.493	0.672	48.6	48	38.6	59.3	51.7					59.3	43.3
MH111148.1:c764-33_Porcine_associated_porprismacovirus_isolate_17668x43_2798,_complete_genome	732	0.476	0.653	48.5	45.5	39.3	60.7	50					60.7	42.4
NC_040327.1:c2507-1814,c1741-1311_Alces_alces_faeces_associated_circular_virus_MP65,_complete_genome	1125	0.538	0.579	49.2	59.2	41.9	46.7	56.4					46.7	50.55
JX185429.1:c2208-1638,c1430-1042_Dragonfly-associated_circular_virus_2_isolate_FL2-5X-2010,_complete_genome	960	0.528	0.562	50.5	56.2	45.9	49.4	54.1					49.4	51.05
JX185428.1:c2175-1595,c1368-978_Dragonfly-associated_circular_virus_3_isolate_TO-DFS3B2-2010,_complete_genome	972	0.541	0.598	47.5	51.9	42.9	47.8	55.1					47.8	47.4
NC_023883.1:c2225-1230_Cyanoramphus_nest_associated_circular_X_DNA_virus,_complete_genome	996	0.543	0.594	49.5	53	43.1	52.4	56.1					52.4	48.05
LC386198.1:c2542-1733_Papio_cynocephalus_associated_smacovirus_ZM09-76_DNA,_complete_genome	810	0.499	0.641	47.2	47	39.3	55.2	52.5					55.2	43.15
MH500346.1:1-720_Porcine_associated_smacovirus_isolate_17499x39_1231,_complete_genome	720	0.588	0.618	46.9	50.4	38.8	51.7	52.7					51.7	44.6
LC386203.1:1659-2438_Papio_kindae_associated_smacovirus_1/ZM09-64_DNA,_complete_genome	780	0.629	0.586	45.9	56.2	40.8	40.8	45					40.8	48.5
LC386195.1:c2691-1837_Chlorocebus_cynosuros_associated_smacovirus_ZM09-86_DNA,_complete_genome	855	0.448	0.582	50.8	48.4	42.8	61.1	42.6					61.1	45.6
MG522852.1:c1018-182_Human_feces_smacovirus_2_isolate_SmaCV_ETH_P7_2016_replication_associated_protein_and_putative_capsid_protein_genes,_complete_cds	837	0.466	0.58	50.2	51.6	43	55.9	46.4					55.9	47.3
MH616866.1:c2294-1509_Macaque_stool_associated_virus_11_isolate_ctfe71,_complete_genome	786	0.509	0.595	44.1	45.4	36.6	50.4	45.6					50.4	41
MK796236.1:c872-18_Panthera_leo_smacovirus_1_isolate_Alion5_lot1_3,_complete_genome	855	0.545	0.629	42.9	43.9	37.5	47.4	47.3					47.4	40.7
NC_030123.1:c2623-1835_Bovine_faeces_associated_smacovirus_3_isolate_48_Fec5_cow,_complete_sequence	789	0.513	0.602	49	54.4	41.1	51.7	58.5					51.7	47.75
MN175615.1:c2484-1690_Avian_associated_porprismacovirus_isolate_BR_DF13,_complete_genome	795	0.448	0.642	53.7	50.6	43.8	66.8	47.2					66.8	47.2
KT600069.1:c2051-1248_Human_feces_smacovirus_3_strain_SmaCV3,_complete_genome	804	0.508	0.615	49.4	51.1	42.2	54.9	52.5					54.9	46.65
NC_035474.1:c2040-1237_Human_feces_smacovirus_3_isolate_P21,_complete_genome	804	0.495	0.593	49.1	51.5	41	54.9	53					54.9	46.25
MH782431.1:c2098-1304_Genomoviridae_sp._isolate_C025899,_complete_genome	795	0.494	0.643	47.2	47.2	36.2	58.1	52.9					58.1	41.7
KP264968.1:c2456-1707_Human_smacovirus_1_isolate_France/3/2009/4191,_complete_genome	750	0.542	0.528	44	46.4	40	45.6	51.5					45.6	43.2
NC_023887.1:1-732_Turkey_associated_porprismacovirus_1,_complete_genome	732	0.422	0.66	53.4	50.4	39.8	70.1	53.1					70.1	45.1
JX305991.1:1-714_Pig_stool_associated_circular_ssDNA_virus_isolate_HEN1,_complete_genome	714	0.557	0.635	45.5	50.4	37.4	48.7	51.8					48.7	43.9
KU058671.1:c2434-1835_Macaca_mulatta_feces_associated_virus_3_isolate_Masavirus,_complete_genome	600	0.576	0.551	50	66	46	38	57.6					38	56
KU043430.1:c2566-1700_Macaca_mulatta_feces_associated_virus_4_isolate_cg5878_cap_and_rep_genes,_complete_cds	867	0.428	0.623	52.8	50.2	42.2	66.1	48.1					66.1	46.2
KU043429.1:c2567-1701_Macaca_mulatta_feces_associated_virus_4_isolate_cg10375_cap_and_rep_genes,_complete_cds	867	0.424	0.624	53.1	50.2	42.6	66.4	47.6					66.4	46.4
LC386199.1:c2656-1874_Chlorocebus_cynosuros_associated_smacovirus_ZM09-95_DNA,_complete_genome	783	0.537	0.582	45.3	51.3	38.7	46	53.2					46	45
NC_030469.1:883-1689_Circovirus-like_genome_DCCV-13,_complete_genome	807	0.592	0.584	46.6	52.4	46.1	41.3	54.9					41.3	49.25
MH617295.1:1053-1940_Circoviridae_sp._isolate_ctbe120,_complete_genome	888	0.659	0.564	36.8	43.6	38.9	28	49.6					28	41.25
NC_026625.1:c2319-1525_Avon-Heathcote_Estuary_associated_circular_virus_3_isolate_AHEaCV-3-NZ-3030C2-2012,_complete_genome	795	0.523	0.572	51.2	63.8	43	46.8	50.2					46.8	53.4
KM874296.1:c2319-1525_Avon-Heathcote_Estuary_associated_circular_virus_3_isolate_AHEaCV-3-NZ-3030C3-2012,_complete_genome	795	0.52	0.572	51.4	63.8	43.4	47.2	49.7					47.2	53.6
KY487776.1:369-1184_Uncultured_virus_clone_CG105,_complete_genome	816	0.557	0.592	49.8	53.7	48.9	46.7	52.3					46.7	51.3
MK433229.1:1-858_Blackfly_DNA_Virus_15_isolate_SF02_403,_complete_genome	858	0.625	0.562	42.2	48.6	42.7	35.3	50.1					35.3	45.65
MH617081.1:1-861_Circoviridae_sp._isolate_ctjj492,_complete_genome	861	0.603	0.638	42.5	50.2	32.4	44.9	53					44.9	41.3
MH973763.1:1-978_Apis_mellifera_virus_10_isolate_INH2_2469,_complete_genome	978	0.584	0.613	43.9	47.2	38.7	45.7	50.9					45.7	42.95
NC_012664.1:c2651-1548_Eragrostis_curvula_streak_virus,_complete_genome	1104	0.556	0.603	47.6	54.9	41	46.7	56.5					46.7	47.95
KX259395.1:551-1882_Uncultured_virus_isolate_Wastewater_Circular_Virus_FL2_putative_rep_protein_and_putative_capsid_genes,_complete_cds	1332	0.64	0.612	38.7	49.1	30.2	36.9	53.2					36.9	39.65
KP153457.1:c2402-1653_Lake_Sarah-associated_circular_virus-30_isolate_LSaCV-30-LSGA-2013,_complete_sequence	750	0.548	0.582	51.6	62	45.6	47.2	53.1					47.2	53.8
MK570187.1:c2402-1557_Capybara_virus_25_cap1_1914,_complete_genome	846	0.579	0.582	47.5	53.5	43.3	45.7	55.7					45.7	48.4
MK032758.1:c2337-1786,c1699-1331_Geminiviridae_sp._isolate_ctdc217,_complete_genome	921	0.487	0.707	49.8	52.8	35.2	61.6	54.4					61.6	44
MK570173.1:c918-67_Capybara_virus_11_cap1_98,_complete_genome	852	0.588	0.613	41.7	49.3	37.3	38.4	47.3					38.4	43.3
NC_026264.1:36-851_Sewage-associated_circular_DNA_virus-21_isolate_SaCV-21_NZ-BS4169-2012,_complete_genome	816	0.471	0.716	56.5	58.5	37.9	73.2	43.9					73.2	48.2
NC_040308.1:388-1488_Sewage-associated_circular_DNA_virus-13_isolate_SaCV-13_NZ-BS4044-2012,_complete_genome	1101	0.517	0.65	49.1	47.4	42.5	57.5	52.1					57.5	44.95
KX388512.1:111-1676_Cruciviridae_sp._isolate_CRUV-33-F_genomic_sequence	1566	0.543	0.613	49.7	56.3	44.6	48.3	53.6					48.3	50.45
MH616754.1:1140-2213_Circoviridae_sp._isolate_ctbe208,_complete_genome	1074	0.653	0.562	45.2	52.2	45.5	37.7	52.6					37.7	48.85
MH617291.1:c1600-596_Circoviridae_sp._isolate_ctbf201,_complete_genome	1005	0.688	0.551	43.7	49.9	47.5	33.7	48.1					33.7	48.7
MH616956.1:1-753_Circoviridae_sp._isolate_ctce658,_complete_genome	753	0.655	0.549	38.2	48.6	36.7	29.5	45.9					29.5	42.65
MH648993.1:c2008-956_Circoviridae_sp._isolate_ctif620,_complete_genome	1053	0.65	0.586	41.9	53	36.5	36.2	47.7					36.2	44.75
MH616868.1:1-879_Circoviridae_sp._isolate_ctcj123,_complete_genome	879	0.603	0.591	48	54.3	43	46.8	51.4					46.8	48.65
NC_035209.1:13-903_Garrulus_glandarius_associated_circular_virus_1_strain_GgaCV-1/1,_complete_genome	891	0.603	0.579	45.2	51.5	42.8	41.4	56.6					41.4	47.15
MH616633.1:1158-2099_Circoviridae_sp._isolate_ctcd324,_complete_genome	942	0.628	0.559	46.5	55.1	45.9	38.5	60.3					38.5	50.5
KX246260.1:c978-166_Uncultured_virus_clone_SdaCV1,_complete_genome	813	0.613	0.571	40.7	45	36.9	40.2	52.3					40.2	40.95
MH649159.1:1239-2168_Geminiviridae_sp._isolate_ctbg496,_complete_genome	930	0.465	0.679	53.9	56.8	40.3	64.5	43.4					64.5	48.55
MH648930.1:1-903_Circoviridae_sp._isolate_ctbd497,_complete_genome	903	0.446	0.722	56.1	56.5	40.5	71.4	41.9					71.4	48.5
MH649150.1:1-708_Circoviridae_sp._isolate_ctba594,_complete_genome	708	0.697	0.569	31.4	40.3	29.7	24.2	49.5					24.2	35
KX259437.1:c2821-1757_Uncultured_virus_isolate_Wastewater_Circular_Virus_FL44_putative_capsid_and_putative_rep_protein_genes,_complete_cds	1065	0.613	0.598	40.2	43.4	37.2	40	51.5					40	40.3
MH617400.1:1-723_Circoviridae_sp._isolate_ctdb445,_complete_genome	723	0.646	0.629	34.2	42.3	27.4	32.8	54.5					32.8	34.85
MH617396.1:c2133-1393_Circoviridae_sp._isolate_cthb341,_complete_genome	741	0.617	0.592	35.2	45.7	26.3	33.6	51.9					33.6	36
MH616993.1:1526-2263_Circoviridae_sp._isolate_cthf329,_complete_genome	738	0.612	0.549	33.7	41.5	29.7	30.1	49.7					30.1	35.6
MH616937.1:c1865-1047_Circoviridae_sp._isolate_ctdc498,_complete_genome	819	0.656	0.653	39.2	45.4	33.3	38.8	59.2					38.8	39.35
NC_026649.1:c837-25_Avon-Heathcote_Estuary_associated_circular_virus_22_isolate_AHEaCV-22-NZ-2138TU-2012,_complete_genome	813	0.554	0.527	35.5	39.1	32.1	35.4	45.2					35.4	35.6
MH649147.1:1-717_Circoviridae_sp._isolate_ctci847,_complete_genome	717	0.579	0.59	33.5	39.3	25.9	35.1	45.5					35.1	32.6
MH648994.1:1258-1845_Circoviridae_sp._isolate_ctcj739,_complete_genome	588	0.576	0.621	36.9	41.8	28.1	40.8	51.1					40.8	34.95
MH617193.1:1059-1805_Circoviridae_sp._isolate_ctba554,_complete_genome	747	0.621	0.602	32	38.6	27.7	29.7	53.2					29.7	33.15
MH649219.1:807-1715_Circoviridae_sp._isolate_ctba029,_complete_genome	909	0.547	0.561	43.6	44.9	40.3	45.5	59.4					45.5	42.6
MH617749.1:908-1537_Circoviridae_sp._isolate_ctja241,_complete_genome	630	0.579	0.592	35.4	42.9	25.7	37.6	48.2					37.6	34.3
MH617233.1:797-1609_Circoviridae_sp._isolate_ctch191,_complete_genome	813	0.647	0.58	36.9	44.3	34.3	32.1	53.2					32.1	39.3
NC_026648.1:824-1170,1257-1725_Avon-Heathcote_Estuary_associated_circular_virus_21_isolate_AHEaCV-21-NZ-2050TU-2012,_complete_genome	816	0.582	0.582	46	51.8	43.4	42.6	53.9					42.6	47.6
KT732828.1:158-1108_Pacific_flying_fox_faeces_associated_circular_DNA_virus-11_isolate_Tbat_H_102636,_complete_genome	951	0.531	0.602	49.9	52.4	47.9	49.5	53.2					49.5	50.15
KC248424.1:c959-6_Diporeia_sp._associated_circular_virus_isolate_LM21832_replication-associated_protein_and_capsid_protein_genes,_complete_cds	954	0.752	0.572	28.8	38.4	30.5	17.6	39.3					17.6	34.45
KC248423.1:c971-15_Diporeia_sp._associated_circular_virus_isolate_LM3602_replication-associated_protein_and_capsid_protein_genes,_complete_cds	957	0.735	0.596	31.1	38.2	32.3	22.9	41					22.9	35.25
KY312556.1:1-801_Circovirus_sp._isolate_yc-17,_complete_genome	801	0.626	0.596	37.5	44.2	33	35.2	49.2					35.2	38.6
MH617320.1:1562-2551_Circoviridae_sp._isolate_ctbe142,_complete_genome	990	0.506	0.643	50.5	50.6	40.6	60.3	58.3					60.3	45.6
NC_029633.1:c2809-1931_Lake_Sarah-associated_circular_virus-45_isolate_LSaCV-45-LSCO-2013,_complete_sequence	879	0.482	0.654	51.5	54.3	41	59.4	54.3					59.4	47.65
MH617484.1:1-636_Circoviridae_sp._isolate_cteh543,_complete_genome	636	0.583	0.586	35.8	42.5	29.2	35.8	54.1					35.8	35.85
MH616918.1:c1861-1004_Circoviridae_sp._isolate_ctbi229,_complete_genome	858	0.614	0.592	43.8	56.3	38.1	37.1	57.5					37.1	47.2
KY487945.1:15-848_Uncultured_virus_clone_CG276,_complete_genome	834	0.518	0.566	44.5	48.9	37.1	47.5	61					47.5	43
KX246262.1:c2119-1241_Uncultured_virus_clone_PcaCV4,_complete_genome	879	0.566	0.626	42.8	46.1	36.9	45.4	55.2					45.4	41.5
MH616644.1:1-963_Circoviridae_sp._isolate_ctbc359,_complete_genome	963	0.558	0.591	42.2	47.4	37.1	42.1	53.3					42.1	42.25
MH617167.1:1336-2205_Circoviridae_sp._isolate_cthf128,_complete_genome	870	0.536	0.615	44.8	50	33.4	51	58.3					51	41.7
MH617383.1:1465-2049_Circoviridae_sp._isolate_ctda141,_complete_genome	585	0.653	0.624	38.1	45.1	32.8	36.4	53.8					36.4	38.95
MH617056.1:971-1699_Circoviridae_sp._isolate_ctce112,_complete_genome	729	0.631	0.512	36.6	46.9	32.9	30	45					30	39.9
NC_040721.1:c2274-1717,c1605-1249_Lolium_perenne-associated_virus_isolate_2-28-G,_complete_genome	915	0.506	0.603	43.3	47.2	35.7	46.9	48.5					46.9	41.45
KM510190.1:c2710-2294,c2248-1580_Bromus-associated_circular_DNA_virus_1_isolate_BasCV-1_NZ-NZG03_Wel-2012,_complete_genome	1086	0.456	0.662	54.9	57.5	42	65.2	51.8					65.2	49.75
NC_026241.1:c2710-2294,c2248-1580_Bromus-associated_circular_DNA_virus_1_isolate_BasCV-1_NZ-NZG01_Sef-2012,_complete_genome	1086	0.454	0.655	54.8	57.5	42	64.9	52.2					64.9	49.75
NC_026245.1:c2742-2327,c2290-1633_Bromus-associated_circular_DNA_virus_4_isolate_BasCV-4_FR38-38-Cam,_complete_genome	1074	0.478	0.687	51.3	52	39.7	62.3	54.6					62.3	45.85
KY302870.1:1-825_Circovirus_sp._strain_B04381/Srb/2014,_complete_genome	825	0.601	0.555	44.8	49.8	44.7	40	47.8					40	47.25
KY487899.1:1186-2094_Uncultured_virus_clone_CG230,_complete_genome	909	0.61	0.582	39.6	44.6	39.3	35	54.3					35	41.95
KY487890.1:1130-2026_Uncultured_virus_clone_CG221,_complete_genome	897	0.541	0.591	49.5	53.5	46.2	48.8	55.3					48.8	49.85
KY487932.1:1-1011_Uncultured_virus_clone_CG263,_complete_genome	1011	0.551	0.589	47	51.9	40.4	48.7	57.1					48.7	46.15
NC_029625.1:c2020-1178_Lake_Sarah-associated_circular_virus-48_isolate_LSaCV-48-LSCO-2013,_complete_sequence	843	0.519	0.598	46.5	48.8	41.3	49.5	54.8					49.5	45.05
KP153506.1:c2019-1177_Lake_Sarah-associated_circular_virus-48_isolate_LSaCV-48-LSMU-2013,_complete_sequence	843	0.519	0.598	46.5	48.8	41.3	49.5	54.8					49.5	45.05
NC_040525.1:c2022-1081_Odonata-associated_circular_virus-15_isolate_OdasCV-15-US-1640LM1-12,_complete_genome	942	0.612	0.609	39.2	44.6	34.7	38.2	50.2					38.2	39.65
MH617752.1:c1679-771_Circoviridae_sp._isolate_ctbj92,_complete_genome	909	0.582	0.573	46.2	56.4	38	44.2	56.5					44.2	47.2
MK679544.1:c1010-78_Crucivirus_sp._isolate_CRUV-MC2,_complete_genome	933	0.674	0.573	39.5	47.6	38.3	32.8	41.8					32.8	42.95
KX388521.1:2233-3306_Cruciviridae_sp._isolate_CRUV-42-B_genomic_sequence	1074	0.706	0.573	31.5	44.1	27.7	22.6	44.3					22.6	35.9
KX388524.1:2224-3297_Cruciviridae_sp._isolate_CRUV-45-F_genomic_sequence	1074	0.706	0.573	31.5	44.1	27.7	22.6	44.3					22.6	35.9
KX388525.1:2173-3246_Cruciviridae_sp._isolate_CRUV-46-B_genomic_sequence	1074	0.706	0.573	31.5	44.1	27.7	22.6	44.3					22.6	35.9
MH617061.1:c2023-1142_Circoviridae_sp._isolate_cthf217,_complete_genome	882	0.59	0.579	41.8	42.2	39.5	43.9	49.7					43.9	40.85
KX246255.1:c1048-98_Uncultured_virus_clone_AfaCV3,_complete_genome	951	0.659	0.559	34.6	40.7	33.1	30	44.1					30	36.9
KP153477.1:1131-1677,1-56_Lake_Sarah-associated_circular_virus-37_isolate_LSaCV-37-LSMU-2013,_complete_sequence	603	0.647	0.571	42.8	48.8	40.8	38.8	59					38.8	44.8
MH617236.1:835-1533_Circoviridae_sp._isolate_ctbb42,_complete_genome	699	0.676	0.559	28.2	37.8	24.5	22.3	39.5					22.3	31.15
MH617466.1:1-777_Circoviridae_sp._isolate_ctbc534,_complete_genome	777	0.621	0.684	39.4	40.5	36.7	40.9	50.5					40.9	38.6
MH973772.1:28-924_Apis_mellifera_virus_16_isolate_BFB18385,_complete_genome	897	0.538	0.543	50.9	60.5	44.8	47.5	55.8					47.5	52.65
MH973773.1:28-924_Apis_mellifera_virus_16_isolate_BNH4370NG,_complete_genome	897	0.542	0.543	50.5	60.9	44.1	46.5	55.1					46.5	52.5
NC_027787.1:165-692_Farfantepenaeus_duorarum_pink_shrimp_associated_circular_virus_isolate_I0066,_complete_genome	528	0.565	0.599	43.8	54	33	44.3	57.1					44.3	43.5
NC_029587.1:76-918_Lake_Sarah-associated_circular_virus-9_isolate_LSaCV-9-LSSO-2013,_complete_sequence	843	0.596	0.583	44.1	53.7	40.6	38.1	53.5					38.1	47.15
KX259397.1:c3142-2024_Uncultured_virus_isolate_Wastewater_Circular_Virus_FL4_putative_capsid_and_putative_rep_protein_genes,_complete_cds	1119	0.53	0.694	58.3	64.9	45	64.9	49.5					64.9	54.95
NC_020472.1:c2066-1191_Gastropod_associated_circular_ssDNA_virus_strain_chc,_complete_genome	876	0.502	0.64	52.5	57.5	42.5	57.5	61					57.5	50
NC_024483.1:26-916_McMurdo_Ice_Shelf_pond-associated_circular_DNA_virus-7_isolate_alg49-129,_complete_genome	891	0.555	0.61	46.6	51.2	38.7	49.8	55.9					49.8	44.95
MH617170.1:1-1029_Circoviridae_sp._isolate_ctig164,_complete_genome	1029	0.623	0.568	36.1	42.9	32.7	32.7	48.4					32.7	37.8
KP153435.1:1048-1632_Lake_Sarah-associated_circular_virus-20_isolate_LSaCV-20-LSWO-2013,_complete_sequence	585	0.579	0.609	49.7	60.5	38.5	50.3	57.7					50.3	49.5
NC_029622.1:1048-1632_Lake_Sarah-associated_circular_virus-20_isolate_LSaCV-20-LSMU-2013,_complete_sequence	585	0.577	0.611	49.6	60	38.5	50.3	57.3					50.3	49.25
NC_029637.1:13-882_Lake_Sarah-associated_circular_virus-23_isolate_LSaCV-23-LSMU-2013,_complete_sequence	870	0.579	0.562	44.6	51.7	39	43.1	55.8					43.1	45.35
MH616871.1:1-870_Circoviridae_sp._isolate_ctbj228,_complete_genome	870	0.568	0.601	49.7	57.6	43.8	47.6	61					47.6	50.7
MH616634.1:730-1599_Circoviridae_sp._isolate_ctbj232,_complete_genome	870	0.589	0.6	51.4	57.9	46.9	49.3	56.2					49.3	52.4
NC_029612.1:c2167-1088_Lake_Sarah-associated_circular_virus-11_isolate_LSaCV-11-LSMU-2013,_complete_sequence	1080	0.583	0.569	44.2	49.4	41.9	41.1	58.5					41.1	45.65
NC_027783.1:c2214-1114_Littorina_sp._associated_circular_virus_isolate_I0041,_complete_genome	1101	0.575	0.599	48.4	58.3	37.9	49	56.4					49	48.1
KT732818.1:c2131-1109_Pacific_flying_fox_faeces_associated_circular_DNA_virus-3_isolate_Tbat_38855,_complete_genome	1023	0.51	0.554	46.3	49.3	40.5	49.3	58.4					49.3	44.9
KY487863.1:777-2036_Uncultured_virus_clone_CG194,_complete_genome	1260	0.66	0.616	41.9	48.3	38.3	39	40.1					39	43.3
KY487884.1:17-1153_Uncultured_virus_clone_CG215,_complete_genome	1137	0.554	0.658	45	49.6	31.1	54.4	59.6					54.4	40.35
MH617479.1:c1600-1004_Circoviridae_sp._isolate_ctfb553,_complete_genome	597	0.665	0.56	34.5	37.2	35.2	31.2	43.6					31.2	36.2
MH617406.1:1146-1973_Circoviridae_sp._isolate_ctce509,_complete_genome	828	0.651	0.59	36.4	42	35.1	31.9	46.8					31.9	38.55
KX259419.1:535-1488_Uncultured_virus_isolate_Wastewater_Circular_Virus_FL26_putative_rep_protein_and_putative_capsid_genes,_complete_cds	954	0.588	0.583	43.1	50.3	39.9	39	47.9					39	45.1
KX388508.1:1812-2549_Cruciviridae_sp._isolate_CRUV-29-F_genomic_sequence	738	0.706	0.566	31.2	36.6	33.7	23.2	40.6					23.2	35.15
KP153436.1:1048-1632_Lake_Sarah-associated_circular_virus-20_isolate_LSaCV-20-LSGA-2013,_complete_sequence	585	0.578	0.608	49.4	60	38.5	49.7	58.6					49.7	49.25
KX246258.1:c871-11_Uncultured_virus_clone_AfaCV5,_complete_genome	861	0.58	0.679	44.5	50.2	35.5	47.7	56.9					47.7	42.85
MH616862.1:1218-2141_Circoviridae_sp._isolate_ctcf334,_complete_genome	924	0.603	0.578	48.7	53.9	47.4	44.8	57.6					44.8	50.65
NC_026630.1:974-1888_Avon-Heathcote_Estuary_associated_circular_virus_28_isolate_AHEaCV-28-NZ-2208TU-2012,_complete_genome	915	0.602	0.581	49.6	53.1	50.2	45.6	56.7					45.6	51.65
KM874362.1:974-1888_Avon-Heathcote_Estuary_associated_circular_virus_28_isolate_AHEaCV-28-NZ-3281C3-2012,_complete_genome	915	0.594	0.581	49.9	53.4	50.2	46.2	56.8					46.2	51.8
KM874364.1:974-1888_Avon-Heathcote_Estuary_associated_circular_virus_28_isolate_AHEaCV-28-NZ-2426SG-2012,_complete_genome	915	0.602	0.581	49.6	53.1	50.2	45.6	56.7					45.6	51.65
NC_040386.1:c816-1_Molossus_molossus_circovirus_4_isolate_MmoCV_MU_36925,_complete_genome	816	0.625	0.551	35.8	43.4	34.6	29.4	47.9					29.4	39
KY487987.1:1-966_Uncultured_virus_clone_CG93,_complete_genome	966	0.571	0.596	47.3	53.1	42.2	46.6	54.8					46.6	47.65
MH973774.2:60-941_Apis_mellifera_virus-5_isolate_BNH861,_complete_genome	882	0.586	0.618	43.4	47.6	37.1	45.6	53.8					45.6	42.35
KY487953.1:c1927-1022_Uncultured_virus_clone_CG284,_complete_genome	906	0.537	0.629	45.5	48.3	37.7	50.3	58.1					50.3	43
MH617536.1:1-552_Circoviridae_sp._isolate_ctif316,_complete_genome	552	0.715	0.583	30.6	41.3	27.2	23.4	51.7					23.4	34.25
MH617476.1:1-498_Virus_sp._isolate_ctei134,_complete_genome	498	0.565	0.629	40.8	44.6	31.9	45.8	56.2					45.8	38.25
KY487904.1:798-1886_Uncultured_virus_clone_CG235,_complete_genome	1089	0.445	0.727	60.5	59.5	43.5	78.5	39.3					78.5	51.5
KY487964.1:265-1353_Uncultured_virus_clone_CG70,_complete_genome	1089	0.445	0.727	60.5	59.5	43.5	78.5	39.3					78.5	51.5
MH616927.1:c1804-905_Circoviridae_sp._isolate_ctbf127,_complete_genome	900	0.64	0.564	37.2	43.3	34.7	33.7	50.3					33.7	39
MH649160.1:c2194-1340_Circoviridae_sp._isolate_ctcj428,_complete_genome	855	0.758	0.55	31.3	37.5	36.5	20	35.9					20	37
MH617763.1:1-834_Circoviridae_sp._isolate_ctcf358,_complete_genome	834	0.669	0.602	37.6	44.2	33.5	35.3	45.1					35.3	38.85
MK433221.1:1-882_Blackfly_DNA_Virus_7_isolate_SF02_462,_complete_genome	882	0.587	0.561	47.4	51.7	46.6	43.9	55.6					43.9	49.15
MK570170.1:17-901_Capybara_virus_8_cap1_36,_complete_genome	885	0.615	0.6	38.1	43.7	33.9	36.6	53.3					36.6	38.8
MH648821.1:1-735_Circular_genetic_element_sp._isolate_ctcj696,_complete_sequence	735	0.572	0.592	39.3	44.9	31.8	41.2	54.5					41.2	38.35
KY487885.1:3-926_Uncultured_virus_clone_CG216,_complete_genome	924	0.683	0.569	32.8	36	31.8	30.5	47.6					30.5	33.9
MH616709.1:1-897_Circoviridae_sp._isolate_ctdb248,_complete_genome	897	0.67	0.562	35.8	41.8	36.1	29.4	48.9					29.4	38.95
NC_029613.1:32-859_Lake_Sarah-associated_circular_virus-25_isolate_LSaCV-25-LSMU-2013,_complete_sequence	828	0.628	0.606	42.8	48.9	39.5	39.9	55.3					39.9	44.2
NC_026645.1:32-862_Avon-Heathcote_Estuary_associated_circular_virus_17_isolate_AHEaCV-17-NZ-2032CO-2012,_complete_genome	831	0.63	0.607	42.5	48.7	39.4	39.4	55.6					39.4	44.05
MK570198.1:143-994_Capybara_virus_36_cap1_42,_complete_genome	852	0.576	0.557	46.9	55.3	45.1	40.5	52.5					40.5	50.2
MK433217.1:1-852_Blackfly_DNA_Virus_3_isolate_SF02_402,_complete_genome	852	0.599	0.584	46.1	52.8	45.8	39.8	49.5					39.8	49.3
NC_029591.1:72-908_Lake_Sarah-associated_circular_virus-36_isolate_LSaCV-36-LSGA-2013,_complete_sequence	837	0.594	0.563	44.2	52.3	42.3	38	52.8					38	47.3
MH617907.1:1109-1804_Circular_genetic_element_sp._isolate_ctda572,_complete_sequence	696	0.621	0.623	35.6	41.8	28.4	36.6	54.4					36.6	35.1
MH617992.1:1-693_Circular_genetic_element_sp._isolate_ctbb351,_complete_sequence	693	0.688	0.555	35.4	47.2	33.8	25.1	52.1					25.1	40.5
NC_040782.1:c49-1,c2016-1127_Odonata-associated_circular_virus-16_isolate_OdasCV-16-US-1614LM1-12,_complete_genome	939	0.621	0.573	36.7	43.1	33.9	33.2	48.6					33.2	38.5
KY487814.1:525-1931_Uncultured_virus_clone_CG144,_complete_genome	1407	0.621	0.656	46.3	54.8	40.1	44.1	43.2					44.1	47.45
KX259473.1:1-819_Uncultured_virus_isolate_Wastewater_Microviridae_FL19_putative_replication_protein_VP4_and_putative_capsid_VP1_genes,_complete_cds	819	0.575	0.588	47.7	56.8	39.6	46.9	50.9					46.9	48.2
KX259470.1:1-828_Uncultured_virus_isolate_Wastewater_Microviridae_FL16_putative_replication_protein_VP4_and_putative_capsid_VP1_genes,_complete_cds	828	0.577	0.588	48.9	58.7	43.8	44.2	57					44.2	51.25
MH992164.1:1-876_Apis_mellifera_associated_microvirus_38_isolate_BeeCNH_SP_3574,_complete_genome	876	0.525	0.602	51.6	58.9	44.2	51.7	54.9					51.7	51.55
NC_035195.1:1-966_Giant_panda_circovirus_2_strain_gpci002,_complete_genome	966	0.524	0.566	49.4	58.1	40.4	49.7	49					49.7	49.25
MH649205.1:726-1901_Circoviridae_sp._isolate_ctch025,_complete_genome	1176	0.563	0.586	48.3	52	45.2	47.7	57					47.7	48.6
MK433220.1:1-900_Blackfly_DNA_Virus_6_isolate_SF01_308,_complete_genome	900	0.554	0.601	46.1	53.7	36.7	48	51.5					48	45.2
NC_027794.1:44-949_Mytilus_sp._clam_associated_circular_virus_isolate_I0169,_complete_genome	906	0.564	0.591	46.2	55.6	37.7	45.4	50.6					45.4	46.65
NC_025709.1:c2777-1596_Circoviridae_4_LDMD-2013,_complete_genome	1182	0.441	0.676	64.9	68.5	50.3	75.9	41.5					75.9	59.4
NC_026263.1:c1959-1090_Sewage-associated_circular_DNA_virus-20_isolate_SaCV-20_NZ-BS3900-2012,_complete_genome	870	0.592	0.621	45.2	53.1	38.3	44.1	58.4					44.1	45.7
NC_040351.1:1-999_Cattle_blood-associated_gemycircularvirus_strain_BGmv002,_complete_genome	999	0.697	0.618	34	40.8	33	28.2	39.4					28.2	36.9
KM874355.1:c1988-1104_Avon-Heathcote_Estuary_associated_circular_virus_25_isolate_AHEaCV-25-NZ-2942CO-2012,_complete_genome	885	0.531	0.639	45.5	49.5	38.3	48.8	51.2					48.8	43.9
NC_026654.1:c1988-1104_Avon-Heathcote_Estuary_associated_circular_virus_25_isolate_AHEaCV-25-NZ-1935SG-2012,_complete_genome	885	0.533	0.639	45.4	49.5	38.3	48.5	51.2					48.5	43.9
MH617209.1:1310-2347_Circoviridae_sp._isolate_ctcg183,_complete_genome	1038	0.634	0.544	45.8	55.5	44.8	37	50.8					37	50.15
MH616811.1:825-1691_Circoviridae_sp._isolate_ctcj238,_complete_genome	867	0.663	0.577	46.9	55	46.4	39.4	51.8					39.4	50.7
MH617491.1:729-1598_Circoviridae_sp._isolate_cteb216,_complete_genome	870	0.656	0.545	46.2	58.3	45.9	34.5	50.5					34.5	52.1
MH617004.1:1-933_Circoviridae_sp._isolate_ctbb339,_complete_genome	933	0.575	0.58	48.2	53.7	45.7	45.3	56.2					45.3	49.7
MH617569.1:837-1766_Circoviridae_sp._isolate_cthh320,_complete_genome	930	0.601	0.617	49.7	53.2	48.4	47.4	54					47.4	50.8
NC_040666.1:c43-1,c2029-1161_Odonata-associated_circular_virus-17_isolate_OdasCV-17-US-1619LM1-12,_complete_genome	912	0.604	0.608	41.8	50	33.6	41.8	55.4					41.8	41.8
MH617878.1:1-573_Circular_genetic_element_sp._isolate_ctjd383,_complete_sequence	573	0.633	0.575	38	40.8	39.3	34	55.9					34	40.05
MH368042.1:36-953_Black-headed_python_circovirus_1_strain_SDZ9/2017/USA,_complete_genome	918	0.608	0.598	44.9	48.4	41.2	45.1	55.1					45.1	44.8
MH552559.1:474-1331_CRESS_virus_sp._isolate_ctbj31,_complete_genome	858	0.586	0.588	45.3	52.1	39.5	44.4	55.1					44.4	45.8
MH552555.1:1-747_CRESS_virus_sp._isolate_ctdb55,_complete_genome	747	0.581	0.578	40	45.8	36.5	37.8	53.9					37.8	41.15
MH552533.1:1749-2546_CRESS_virus_sp._isolate_ctbb42,_complete_genome	798	0.596	0.579	45	44.7	46.2	44	57.5					44	45.45
MH552529.1:1-996_CRESS_virus_sp._isolate_ctcd46,_complete_genome	996	0.553	0.61	47.1	51.8	41	48.5	58.6					48.5	46.4
MH552524.1:294-1160_CRESS_virus_sp._isolate_ctci56,_complete_genome	867	0.605	0.605	44.1	45.3	42.6	44.3	58.4					44.3	43.95
MH552520.1:1370-2485_CRESS_virus_sp._isolate_ctbf44,_complete_genome	1116	0.56	0.648	47.1	51.6	39.2	50.5	53.8					50.5	45.4
MH552505.1:1-903_CRESS_virus_sp._isolate_ctbf541,_complete_genome	903	0.519	0.585	50.3	58.1	45.2	47.5	55.2					47.5	51.65
MH552493.1:c1294-269_CRESS_virus_sp._isolate_ctbc19,_complete_genome	1026	0.531	0.645	51.2	56.1	41.5	55.8	54.1					55.8	48.8
MH552491.1:c999-7_CRESS_virus_sp._isolate_ctcd20,_complete_genome	993	0.472	0.722	55.2	54.1	40.5	71	46.4					71	47.3
MH552490.1:947-1789_CRESS_virus_sp._isolate_ctce55,_complete_genome	843	0.624	0.59	46	52.7	44.5	40.9	52					40.9	48.6
MH552484.1:c2021-1170_CRESS_virus_sp._isolate_ctda70,_complete_genome	852	0.765	0.567	31.6	39.4	33.8	21.5	40.5					21.5	36.6
MH539649.1:57-1079_CRESS_virus_sp._isolate_ctcc25,_complete_genome	1023	0.601	0.587	42.6	46.3	44	37.5	51.4					37.5	45.15
MH510276.1:1-810_CRESS_virus_sp._isolate_ctdb97,_complete_genome	810	0.724	0.561	36.7	46.7	37	26.3	40.4					26.3	41.85
MH510272.1:1-696_CRESS_virus_sp._isolate_ctcf48,_complete_genome	696	0.671	0.575	29.7	37.5	24.6	27.2	42.6					27.2	31.05
MH111124.1:1-786_CRESS_virus_sp._isolate_17668x42_2317,_complete_genome	786	0.525	0.683	48.1	49.2	36.3	58.8	47.1					58.8	42.75
MH111123.1:1-810_CRESS_virus_sp._isolate_17668x41_1785,_complete_genome	810	0.589	0.604	45.6	52.6	38.9	45.2	48.7					45.2	45.75
MH111122.1:1-810_CRESS_virus_sp._isolate_17668x40_119,_complete_genome	810	0.589	0.604	45.6	52.6	38.9	45.2	48.7					45.2	45.75
MH111121.1:1-810_CRESS_virus_sp._isolate_17668x16_1710,_complete_genome	810	0.591	0.574	45.1	52.2	40	43	48.9					43	46.1
MH111120.1:1-783_CRESS_virus_sp._isolate_17499x69_528,_complete_genome	783	0.534	0.634	46.4	49.4	36.8	52.9	48.4					52.9	43.1
MH111119.1:1-810_CRESS_virus_sp._isolate_17499x44_1664,_complete_genome	810	0.607	0.577	44.2	50.4	40.7	41.5	46					41.5	45.55
MH111118.1:1-810_CRESS_virus_sp._isolate_17489x92_108,_complete_genome	810	0.547	0.63	47.3	51.1	38.9	51.9	45.9					51.9	45
MH111117.1:1-810_CRESS_virus_sp._isolate_17489x91_1994,_complete_genome	810	0.581	0.639	47.2	53	38.9	49.6	47.5					49.6	45.95
MH111116.1:1-810_CRESS_virus_sp._isolate_17489x90_2227,_complete_genome	810	0.608	0.6	44.3	50	40.4	42.6	49.5					42.6	45.2
MH111115.1:1-810_CRESS_virus_sp._isolate_17489x42_1860,_complete_genome	810	0.577	0.583	45.9	51.1	40	46.7	50.2					46.7	45.55
MH111114.1:1-813_CRESS_virus_sp._isolate_17489x27_1313,_complete_genome	813	0.606	0.566	45.8	51.3	43.9	42.1	47.1					42.1	47.6
MH111113.1:1-783_CRESS_virus_sp._isolate_17668x35_2527,_complete_genome	783	0.562	0.614	45	49.4	37.2	48.3	49.1					48.3	43.3
MH111112.1:1-810_CRESS_virus_sp._isolate_17499x82_2003,_complete_genome	810	0.617	0.589	44.3	52.2	40.4	40.4	50.5					40.4	46.3
MH111111.1:1-810_CRESS_virus_sp._isolate_17499x35_840,_complete_genome	810	0.62	0.574	43.5	50.7	40.7	38.9	45.1					38.9	45.7
MH111110.1:1-783_CRESS_virus_sp._isolate_17499x13_2121,_complete_genome	783	0.568	0.646	46	49.8	36.8	51.3	48.5					51.3	43.3
MH111109.1:1-810_CRESS_virus_sp._isolate_17489x67_1576,_complete_genome	810	0.622	0.582	43.3	50	39.6	40.4	45.2					40.4	44.8
MH111108.1:1-810_CRESS_virus_sp._isolate_17668x35_2859,_complete_genome	810	0.578	0.579	45.6	51.1	40	45.6	48.3					45.6	45.55
MH111107.1:1-807_CRESS_virus_sp._isolate_17668x34_1256,_complete_genome	807	0.599	0.575	44.7	48.3	43.1	42.8	49.3					42.8	45.7
MH111106.1:1-810_CRESS_virus_sp._isolate_17668x13_1136,_complete_genome	810	0.618	0.576	44.2	51.9	40.4	40.4	45					40.4	46.15
MH111105.1:1-783_CRESS_virus_sp._isolate_17499x90_813,_complete_genome	783	0.563	0.633	44.8	49	36.8	48.7	51.4					48.7	42.9
MH111104.1:1-921_CRESS_virus_sp._isolate_17499x9_1249,_complete_genome	921	0.596	0.555	46	50.5	43.3	44.3	52.1					44.3	46.9
MH111103.1:1-810_CRESS_virus_sp._isolate_17499x74_256,_complete_genome	810	0.591	0.573	45.6	51.5	40	45.2	45.2					45.2	45.75
MH111102.1:1-810_CRESS_virus_sp._isolate_17499x73_2253,_complete_genome	810	0.583	0.568	45.4	50.7	40.7	44.8	46.2					44.8	45.7
MH111101.1:1-714_CRESS_virus_sp._isolate_17499x72_565,_complete_genome	714	0.563	0.625	45.1	50.4	37	47.9	52.6					47.9	43.7
MH111100.1:1-810_CRESS_virus_sp._isolate_17499x65_70,_complete_genome	810	0.58	0.588	45.6	53	39.6	44.1	50.2					44.1	46.3
MH111099.1:1-810_CRESS_virus_sp._isolate_17499x51_1641,_complete_genome	810	0.65	0.577	41.4	48.1	39.3	36.7	45.2					36.7	43.7
MH111098.1:1-921_CRESS_virus_sp._isolate_17499x4_605,_complete_genome	921	0.596	0.552	45.9	50.5	43.3	44	52.5					44	46.9
MH111097.1:1-810_CRESS_virus_sp._isolate_17499x39_1081,_complete_genome	810	0.632	0.577	43.2	49.3	40.7	39.6	42.2					39.6	45
MH111096.1:1-786_CRESS_virus_sp._isolate_17499x35_933,_complete_genome	786	0.547	0.674	47.3	50	36.3	55.7	46.4					55.7	43.15
MH111095.1:1-810_CRESS_virus_sp._isolate_17499x12_1342,_complete_genome	810	0.55	0.6	46.7	53	38.9	48.1	50					48.1	45.95
MH111094.1:1-639_CRESS_virus_sp._isolate_17499x1_732,_complete_genome	639	0.569	0.618	48.4	48.8	45.5	50.7	53.5					50.7	47.15
MH111093.1:1-810_CRESS_virus_sp._isolate_17489x95_4127,_complete_genome	810	0.613	0.583	43.8	51.5	39.3	40.7	46.6					40.7	45.4
MH111092.1:1-918_CRESS_virus_sp._isolate_17489x95_4104,_complete_genome	918	0.575	0.567	47.3	51.3	43.5	47.1	52.3					47.1	47.4
MH111091.1:1-918_CRESS_virus_sp._isolate_17489x7_1380,_complete_genome	918	0.606	0.57	46.3	51.6	43.5	43.8	50.2					43.8	47.55
MH111090.1:1-810_CRESS_virus_sp._isolate_17489x57_911,_complete_genome	810	0.585	0.618	46.3	52.6	38.9	47.4	46.3					47.4	45.75
MH111089.1:1-810_CRESS_virus_sp._isolate_17489x29_2006,_complete_genome	810	0.584	0.585	45.2	50.4	39.6	45.6	49					45.6	45
MH111088.1:1-783_CRESS_virus_sp._isolate_17489x19_761,_complete_genome	783	0.552	0.625	45.2	48.7	36.4	50.6	45.5					50.6	42.55
MH111086.1:1-810_CRESS_virus_sp._isolate_17668x7_933,_complete_genome	810	0.604	0.581	44.6	50.7	40	43	47.8					43	45.35
MH111085.1:1-810_CRESS_virus_sp._isolate_17668x64_1158,_complete_genome	810	0.571	0.579	45.8	50.7	40	46.7	49.1					46.7	45.35
MH111084.1:1-786_CRESS_virus_sp._isolate_17668x41_1812,_complete_genome	786	0.582	0.617	44	49.2	36.6	46.2	47.3					46.2	42.9
MH111083.1:1-810_CRESS_virus_sp._isolate_17499x92_836,_complete_genome	810	0.61	0.601	44.7	50.4	39.6	44.1	46.5					44.1	45
MH111082.1:1-783_CRESS_virus_sp._isolate_17499x9_1430,_complete_genome	783	0.565	0.64	45.7	49.4	36.4	51.3	47.7					51.3	42.9
MH111081.1:1-810_CRESS_virus_sp._isolate_17499x63_1619,_complete_genome	810	0.577	0.588	45.7	53	39.6	44.4	49.9					44.4	46.3
MH111080.1:1-810_CRESS_virus_sp._isolate_17499x12_1512,_complete_genome	810	0.586	0.578	45.3	51.1	40	44.8	47.5					44.8	45.55
MH111079.1:1-786_CRESS_virus_sp._isolate_17489x95_4644,_complete_genome	786	0.556	0.68	47.1	49.6	36.3	55.3	46.5					55.3	42.95
MH111078.1:1-810_CRESS_virus_sp._isolate_17489x43_720,_complete_genome	810	0.579	0.58	45.8	50.7	41.1	45.6	50.3					45.6	45.9
MH111077.1:1-783_CRESS_virus_sp._isolate_17489x42_1741,_complete_genome	783	0.524	0.638	46.6	49	36.8	54	48.4					54	42.9
MH111076.1:1-783_CRESS_virus_sp._isolate_17489x29_1933,_complete_genome	783	0.576	0.636	43.9	47.5	36.8	47.5	48					47.5	42.15
MH111075.1:1-810_CRESS_virus_sp._isolate_17489x27_1630,_complete_genome	810	0.583	0.587	45.3	50.4	39.6	45.9	48.6					45.9	45
MH111074.1:1-810_CRESS_virus_sp._isolate_17489x12_563,_complete_genome	810	0.583	0.589	45.7	50.7	40	46.3	50.6					46.3	45.35
MK583728.1:41-871_Wastewater_CRESS_DNA_virus_3_isolate_WCDV3_1B-2C-6H,_complete_genome	831	0.627	0.627	39.1	44.4	34.3	38.6	50.7					38.6	39.35
MK583726.1:c2258-1356_Wastewater_CRESS_DNA_virus_1_isolate_WCDV1_2G-2H,_complete_genome	903	0.502	0.567	47.6	52.8	43.5	46.5	50.3					46.5	48.15
MK012525.1:c2312-1113_CRESS_virus_sp._isolate_ctcd50,_complete_genome	1200	0.486	0.622	53.2	56	45.8	57.8	48.6					57.8	50.9
MH649235.1:1176-1793_CRESS_virus_sp._isolate_ctbe756,_complete_genome	618	0.626	0.584	35.4	43.7	29.1	33.5	49.6					33.5	36.4
MH649214.1:1-975_CRESS_virus_sp._isolate_cthh024,_complete_genome	975	0.604	0.543	44.6	52.6	40.3	40.9	50.6					40.9	46.45
MH649191.1:1-690_CRESS_virus_sp._isolate_ctfa750,_complete_genome	690	0.654	0.614	33.8	37.8	32.2	31.3	53.5					31.3	35
MH649188.1:1077-1868_CRESS_virus_sp._isolate_ctbb692,_complete_genome	792	0.633	0.569	38.1	43.6	38.3	32.6	51.9					32.6	40.95
MH649177.1:1-696_CRESS_virus_sp._isolate_ctgd754,_complete_genome	696	0.698	0.589	31.5	41.4	26.3	26.7	48.7					26.7	33.85
MH649166.1:799-1647_CRESS_virus_sp._isolate_cteh799,_complete_genome	849	0.575	0.632	46.8	48.8	43.1	48.4	56.3					48.4	45.95
MH649066.1:1092-1748_CRESS_virus_sp._isolate_ctgd779,_complete_genome	657	0.687	0.633	31.7	42.9	23.3	28.8	48.8					28.8	33.1
MH649044.1:1308-2225_CRESS_virus_sp._isolate_ctbc483,_complete_genome	918	0.557	0.574	41.2	44.1	36.6	42.8	57.8					42.8	40.35
MH617764.1:930-1502_CRESS_virus_sp._isolate_ctgb675,_complete_genome	573	0.678	0.627	29	34.6	24.1	28.3	45					28.3	29.35
MH617714.1:1-564_CRESS_virus_sp._isolate_ctcc233,_complete_genome	564	0.607	0.554	33.7	38.8	29.8	32.4	51.1					32.4	34.3
MH617693.1:841-1749_CRESS_virus_sp._isolate_ctbh129,_complete_genome	909	0.712	0.595	36.4	43.9	32.7	32.7	44.9					32.7	38.3
MH617676.1:864-1724_CRESS_virus_sp._isolate_ctba140,_complete_genome	861	0.644	0.495	33.8	40.4	36.2	24.7	39.4					24.7	38.3
MH617637.1:1-618_CRESS_virus_sp._isolate_ctbi201,_complete_genome	618	0.638	0.64	31.2	39.8	18	35.9	51.2					35.9	28.9
MH617636.1:1083-1898_CRESS_virus_sp._isolate_ctbe259,_complete_genome	816	0.633	0.574	37.5	43	32.7	36.8	46					36.8	37.85
MH617604.1:1236-1886_CRESS_virus_sp._isolate_ctci257,_complete_genome	651	0.675	0.616	34.6	44.7	28.1	30.9	49.1					30.9	36.4
MH617566.1:1095-1757_CRESS_virus_sp._isolate_ctjd190,_complete_genome	663	0.678	0.615	34.2	43.9	28.5	30.3	49.2					30.3	36.2
MH617542.1:1466-3142_CRESS_virus_sp._isolate_ctbj26,_complete_genome	1677	0.783	0.578	38.4	53	39.4	22.9	34.2					22.9	46.2
MH617518.1:1-726_CRESS_virus_sp._isolate_ctja209,_complete_genome	726	0.606	0.557	41.5	49.2	37.6	37.6	53.3					37.6	43.4
MH617483.1:862-1638_CRESS_virus_sp._isolate_ctdc218,_complete_genome	777	0.581	0.551	34.4	36.3	31.7	35.1	55.3					35.1	34
MH617394.1:1139-1744_CRESS_virus_sp._isolate_ctic167,_complete_genome	606	0.629	0.623	38.3	49.5	30.7	34.7	56					34.7	40.1
MH617368.1:1159-1869_CRESS_virus_sp._isolate_ctcc547,_complete_genome	711	0.648	0.563	36.3	36.7	37.6	34.6	51.3					34.6	37.15
MH617248.1:1164-1712_CRESS_virus_sp._isolate_ctbf188,_complete_genome	549	0.694	0.639	38.4	50.3	31.1	33.9	53					33.9	40.7
MH617244.1:1-546_CRESS_virus_sp._isolate_ctda219,_complete_genome	546	0.524	0.55	42.7	48.4	35.7	44	60.3					44	42.05
MH617151.1:1-711_CRESS_virus_sp._isolate_ctbd159,_complete_genome	711	0.662	0.589	33.9	37.1	32.1	32.5	50.5					32.5	34.6
MH617059.1:1086-1880_CRESS_virus_sp._isolate_ctch256,_complete_genome	795	0.685	0.565	34	44.5	29.4	27.9	49.1					27.9	36.95
MH617042.1:997-1731_CRESS_virus_sp._isolate_ctcf194,_complete_genome	735	0.678	0.571	31.2	40	27.8	25.7	37.5					25.7	33.9
MH616957.1:1-927_CRESS_virus_sp._isolate_ctbj155,_complete_genome	927	0.524	0.63	51.7	55.7	42.1	57.3	59.3					57.3	48.9
MH616903.1:1-510_CRESS_virus_sp._isolate_ctbd526,_complete_genome	510	0.629	0.588	37.5	47.1	28.2	37.1	56.9					37.1	37.65
MH616805.1:1-570_CRESS_virus_sp._isolate_ctcb127,_complete_genome	570	0.578	0.564	35.1	37.9	28.4	38.9	54					38.9	33.15
MH616723.1:983-1543_CRESS_virus_sp._isolate_ctbf240,_complete_genome	561	0.616	0.614	41.9	52.4	32.6	40.6	56					40.6	42.5
MH616707.1:903-1544_CRESS_virus_sp._isolate_ctbi232,_complete_genome	642	0.649	0.616	35.7	40.2	31.8	35	57.5					35	36
MH616691.1:1124-1834_CRESS_virus_sp._isolate_ctch560,_complete_genome	711	0.632	0.584	37.4	39.7	36.7	35.9	49.2					35.9	38.2
MH616651.1:851-1684_CRESS_virus_sp._isolate_ctda147,_complete_genome	834	0.665	0.598	36.6	42.8	32.7	34.2	46.2					34.2	37.75
MT067622.1:c1751-1245_Lactuca_sativa_Unclassified_CRESS_virus_isolate_pt151-unl-7,_complete_genome	507	0.577	0.616	49.3	58	39.6	50.3	42					50.3	48.8
MT067618.1:2172-2750_Forsythia_suspensab_Unclassified_CRESS_virus_isolate_pt110-unl-1,_complete_genome	579	0.55	0.627	46.1	43.5	42.5	52.3	58.7					52.3	43
MN582111.1:1-918_CRESS_virus_sp._ctWOo3,_complete_genome	918	0.625	0.548	34.2	39.9	30.7	32	51					32	35.3
MN582110.1:22-846_CRESS_virus_sp._ct0Vt4,_complete_genome	825	0.536	0.597	48.6	53.1	44	48.7	45.5					48.7	48.55
MN582106.1:c2007-1090_CRESS_virus_sp._ct6pe1,_complete_genome	918	0.591	0.579	45.2	58.5	37.3	39.9	46.7					39.9	47.9
MN582100.1:1-849_CRESS_virus_sp._ctYls24,_complete_genome	849	0.741	0.544	33.9	43.1	38.5	20.1	35.3					20.1	40.8
MN582096.1:c4930-3974_CRESS_virus_sp._ctin15,_complete_genome	957	0.701	0.592	36.2	48	33.5	27	47.4					27	40.75
MN582095.1:1-840_CRESS_virus_sp._ctrF513,_complete_genome	840	0.687	0.504	29.3	38.2	32.1	17.5	34					17.5	35.15
MN582092.1:c1556-753_CRESS_virus_sp._ctjUS5,_complete_genome	804	0.646	0.593	40.8	45.9	39.6	36.9	49.2					36.9	42.75
MN582089.1:1-1182_CRESS_virus_sp._ctxk12,_complete_genome	1182	0.482	0.51	52.5	59.4	50	48	46.6					48	54.7
MN582085.1:1946-2914_CRESS_virus_sp._ctfsu28,_complete_genome	969	0.684	0.622	40.4	44	37.8	39.3	36.4					39.3	40.9
MN582084.1:2245-3051_CRESS_virus_sp._ctf7a5,_complete_genome	807	0.605	0.557	46.1	53.2	44.2	40.9	53.5					40.9	48.7
MN582083.1:6-890_CRESS_virus_sp._cta0f7,_complete_genome	885	0.54	0.59	52	51.9	51.9	52.2	54					52.2	51.9
MN582078.1:1958-2926_CRESS_virus_sp._ct1Gc25,_complete_genome	969	0.69	0.612	39.8	44.6	37.2	37.8	36					37.8	40.9
MN582074.1:1-819_CRESS_virus_sp._ctwD22,_complete_genome	819	0.584	0.526	35.2	41.8	32.2	31.5	46.7					31.5	37
MN582072.1:1-798_CRESS_virus_sp._ctczB4,_complete_genome	798	0.595	0.574	47.6	51.5	48.9	42.5	54					42.5	50.2
MN582068.1:796-1569_CRESS_virus_sp._ctmn412,_complete_genome	774	0.725	0.526	31.7	37.6	37.2	20.2	39.6					20.2	37.4
MN582067.1:1-867_CRESS_virus_sp._ctBNR11,_complete_genome	867	0.753	0.518	29.1	37.4	33.9	15.9	33.9					15.9	35.65
MN582065.1:1-732_CRESS_virus_sp._ctpVY4,_complete_genome	732	0.453	0.655	53.8	59.4	37.7	64.3	52.1					64.3	48.55
MN582056.1:21-989_CRESS_virus_sp._cte1G3,_complete_genome	969	0.648	0.593	44.6	52.3	42.4	39	47.9					39	47.35
MN582055.1:c1591-743_CRESS_virus_sp._ctbTJ1,_complete_genome	849	0.604	0.555	46.8	50.2	45.9	44.2	50.6					44.2	48.05
MK032745.1:c1711-1135,c1021-672_CRESS_virus_sp._isolate_ctbb157,_complete_genome	927	0.477	0.659	49.5	53.4	37.2	57.9	50.9					57.9	45.3
MK032732.1:c1993-1661,c1606-1049_CRESS_virus_sp._isolate_ctcd102,_complete_genome	891	0.521	0.587	51.1	58.2	43.4	51.5	50.5					51.5	50.8
MK032730.1:1-301,324-877_CRESS_virus_sp._isolate_ctci503,_complete_genome	855	0.573	0.582	49.4	52.6	48.1	47.4	51.3					47.4	50.35
MK032700.1:c2232-1720,c1700-1161_CRESS_virus_sp._isolate_ctbd169,_complete_genome	1053	0.583	0.591	46.2	52.7	43.9	41.9	53.4					41.9	48.3
MK012529.1:1-768_CRESS_virus_sp._isolate_ctbf75,_complete_genome	768	0.542	0.601	50.9	55.5	46.1	51.2	56.4					51.2	50.8
MK012526.1:1-1260_CRESS_virus_sp._isolate_cthb32,_complete_genome	1260	0.65	0.617	39.4	47.1	36.9	34.3	48.7					34.3	42
MK012524.1:1-864_CRESS_virus_sp._isolate_ctcj64,_complete_genome	864	0.471	0.643	53.6	52.8	41	67	51.9					67	46.9
MK012520.1:12-941_CRESS_virus_sp._isolate_ctij406,_complete_genome	930	0.584	0.586	43.8	48.1	39	44.2	51.7					44.2	43.55
MK012518.1:1-1605_CRESS_virus_sp._isolate_ctda19,_complete_genome	1605	0.536	0.554	51.1	57.6	47.7	48	53.2					48	52.65
MK012515.1:1-513_CRESS_virus_sp._isolate_ctbc88,_complete_genome	513	0.535	0.598	54.8	56.7	50.3	57.3	60.2					57.3	53.5
MK012513.1:66-641_CRESS_virus_sp._isolate_ctcc90,_complete_genome	576	0.504	0.577	55.2	57.8	51	56.8	56.8					56.8	54.4
MK012512.1:6-854_CRESS_virus_sp._isolate_ctba54,_complete_genome	849	0.548	0.599	51.2	58	44.2	51.6	58.1					51.6	51.1
MK012511.1:1-765_CRESS_virus_sp._isolate_ctdf104,_complete_genome	765	0.647	0.561	43	45.9	44.7	38.4	47.7					38.4	45.3
MK012508.1:1727-2842_CRESS_virus_sp._isolate_ctef39,_complete_genome	1116	0.43	0.643	58.7	60.2	48.1	67.7	48.5					67.7	54.15
MK012507.1:1226-2056_CRESS_virus_sp._isolate_ctdb57,_complete_genome	831	0.59	0.577	47.4	54.2	43.7	44.4	58.3					44.4	48.95
MK012506.1:c3832-2720_CRESS_virus_sp._isolate_ctci20,_complete_genome	1113	0.487	0.666	51.8	54.4	38.3	62.5	56.3					62.5	46.35
MK012505.1:c1310-102_CRESS_virus_sp._isolate_ctec27,_complete_genome	1209	0.553	0.615	45.6	49.4	37.7	49.6	54.8					49.6	43.55
MK012503.1:1946-3055_CRESS_virus_sp._isolate_ctcb31,_complete_genome	1110	0.508	0.582	46.8	48.1	40.8	51.6	56.5					51.6	44.45
MK012502.1:c2726-1686_CRESS_virus_sp._isolate_ctcg29,_complete_genome	1041	0.571	0.633	44.5	47.6	38	47.8	59.6					47.8	42.8
MK012494.1:1551-2354_CRESS_virus_sp._isolate_ctdb55,_complete_genome	804	0.522	0.57	51.4	57.5	46.6	50	51.3					50	52.05
MK012491.1:c1916-1047_CRESS_virus_sp._isolate_ctcj382,_complete_genome	870	0.588	0.558	44.3	49	45.2	38.6	51.9					38.6	47.1
MK012490.1:1416-2462_CRESS_virus_sp._isolate_ctce28,_complete_genome	1047	0.587	0.548	45.9	54.7	43	40.1	58					40.1	48.85
MK012477.1:917-1495_CRESS_virus_sp._isolate_ctbf81,_complete_genome	579	0.454	0.725	54.2	53.9	36.8	72	46.6					72	45.35
MK012476.1:1-888_CRESS_virus_sp._isolate_ctbi77,_complete_genome	888	0.557	0.599	45	48.3	39.5	47.3	53.3					47.3	43.9
MK012470.1:582-1574_CRESS_virus_sp._isolate_ctgh4,_complete_genome	993	0.501	0.715	58.6	57.7	47.7	70.4	43.9					70.4	52.7
MK012468.1:1-888_CRESS_virus_sp._isolate_ctbb44,_complete_genome	888	0.514	0.605	49.2	53	38.9	55.7	59.9					55.7	45.95
MK012466.1:1037-1549_CRESS_virus_sp._isolate_ctbd80,_complete_genome	513	0.587	0.612	45.6	55.6	33.9	47.4	61					47.4	44.75
MK012465.1:c2631-1576_CRESS_virus_sp._isolate_ctdc43,_complete_genome	1056	0.378	0.775	64.8	62.2	44.3	87.8	36.2					87.8	53.25
MK012455.1:c1945-1028_CRESS_virus_sp._isolate_ctjj384,_complete_genome	918	0.475	0.595	53.4	53.6	45.1	61.4	53.5					61.4	49.35
MK012454.1:1112-1909_CRESS_virus_sp._isolate_ctdb70,_complete_genome	798	0.721	0.565	35.3	45.1	36.5	24.4	40					24.4	40.8
MK012453.1:377-931_CRESS_virus_sp._isolate_ctca58,_complete_genome	555	0.659	0.571	37.1	45.4	36.2	29.7	46.7					29.7	40.8
MK012449.1:1023-1559_CRESS_virus_sp._isolate_ctca39,_complete_genome	537	0.684	0.545	35.9	43.6	37.4	26.8	43.6					26.8	40.5
MK012445.1:526-1875_CRESS_virus_sp._isolate_ctdg18,_complete_genome	1350	0.522	0.651	52.6	56.7	41.1	60	53.7					60	48.9
MK012441.1:c3480-2530_CRESS_virus_sp._isolate_ctbf21,_complete_genome	951	0.517	0.667	51.4	52.7	43.5	58	58.2					58	48.1
MK012436.1:c2008-956_CRESS_virus_sp._isolate_ctbc58,_complete_genome	1053	0.523	0.65	52.3	53.8	45.6	57.5	58.5					57.5	49.7
MK012435.1:1-1026_CRESS_virus_sp._isolate_ctia38,_complete_genome	1026	0.544	0.595	50.9	56.7	47.1	48.8	49.4					48.8	51.9
MK012433.1:c3270-1624_CRESS_virus_sp._isolate_ctbc24,_complete_genome	1647	0.554	0.621	49.2	53.7	43.5	50.5	57.9					50.5	48.6
MH649261.1:1-1101_CRESS_virus_sp._isolate_ctjb313,_complete_genome	1101	0.513	0.666	46.3	49.6	33	56.4	57.9					56.4	41.3
MH649257.1:1-636_CRESS_virus_sp._isolate_ctgh880,_complete_genome	636	0.696	0.576	32.5	37.7	32.5	27.4	44.4					27.4	35.1
MH649252.1:1-762_CRESS_virus_sp._isolate_ctbb727,_complete_genome	762	0.609	0.553	33.6	42.1	25.2	33.5	46.2					33.5	33.65
MH649238.1:c1598-807_CRESS_virus_sp._isolate_ctdg710,_complete_genome	792	0.633	0.604	39.4	43.9	36.4	37.9	53.8					37.9	40.15
MH649236.1:1-876_CRESS_virus_sp._isolate_ctbg663,_complete_genome	876	0.649	0.505	33.8	40.8	34.6	26	39.6					26	37.7
MH649233.1:c1640-852_CRESS_virus_sp._isolate_ctcd828,_complete_genome	789	0.664	0.52	33.2	43	32.3	24.3	42.8					24.3	37.65
MH649232.1:1-855_CRESS_virus_sp._isolate_cteb686,_complete_genome	855	0.695	0.596	37.4	43.2	36.5	32.6	47.4					32.6	39.85
MH649231.1:1060-1920_CRESS_virus_sp._isolate_ctbe650,_complete_genome	861	0.571	0.56	45.5	56.4	38.3	41.8	54					41.8	47.35
MH649230.1:1-855_CRESS_virus_sp._isolate_ctdb664,_complete_genome	855	0.551	0.572	43.3	47	39.6	43.2	57.7					43.2	43.3
MH649216.1:1134-2036_CRESS_virus_sp._isolate_ctcb000,_complete_genome	903	0.616	0.563	47.2	54.2	46.5	40.9	54.5					40.9	50.35
MH649211.1:1-798_CRESS_virus_sp._isolate_ctha728,_complete_genome	798	0.679	0.627	36	39.8	33.8	34.2	48.8					34.2	36.8
MH649207.1:1-948_CRESS_virus_sp._isolate_ctcj716,_complete_genome	948	0.493	0.62	53.8	58.2	44	59.2	53.7					59.2	51.1
MH649201.1:1-657_CRESS_virus_sp._isolate_ctbd464,_complete_genome	657	0.581	0.615	40.6	49.3	29.7	42.9	57.4					42.9	39.5
MH649195.1:1-816_CRESS_virus_sp._isolate_ctdg571,_complete_genome	816	0.74	0.581	30	34.9	30.1	25	43.6					25	32.5
MH649194.1:1089-2291_CRESS_virus_sp._isolate_cthb018,_complete_genome	1203	0.662	0.563	45.2	52.1	46.9	36.7	53.5					36.7	49.5
MH649192.1:1-525_CRESS_virus_sp._isolate_ctda622,_complete_genome	525	0.577	0.602	37.1	38.9	33.1	39.4	58.7					39.4	36
MH649190.1:1-690_CRESS_virus_sp._isolate_ctca689,_complete_genome	690	0.61	0.587	34.8	37.8	30.4	36.1	50					36.1	34.1
MH649184.1:1-864_CRESS_virus_sp._isolate_ctcj492,_complete_genome	864	0.622	0.512	33	38.9	33.3	26.7	41.3					26.7	36.1
MH649181.1:510-1316_CRESS_virus_sp._isolate_ctbi348,_complete_genome	807	0.554	0.61	46.6	45.7	44.6	49.4	59.6					49.4	45.15
MH649176.1:1198-1890_CRESS_virus_sp._isolate_ctcg684,_complete_genome	693	0.652	0.604	36.9	46.8	31.6	32.5	54.3					32.5	39.2
MH649170.1:1-984_CRESS_virus_sp._isolate_ctda000,_complete_genome	984	0.556	0.61	44.4	49.7	37.8	45.7	48.2					45.7	43.75
MH649167.1:c2122-1289_CRESS_virus_sp._isolate_ctbj534,_complete_genome	834	0.61	0.584	40.2	44.6	36	39.9	51.4					39.9	40.3
MH649154.1:177-1034_CRESS_virus_sp._isolate_ctie003,_complete_genome	858	0.678	0.59	38.8	49	34.3	33.2	47.4					33.2	41.65
MH649162.1:1-903_CRESS_virus_sp._isolate_ctif491,_complete_genome	903	0.539	0.658	47.4	52.8	34.2	55.1	51.7					55.1	43.5
MH649149.1:1-876_CRESS_virus_sp._isolate_ctcf047,_complete_genome	876	0.553	0.637	44.3	51.7	33.9	47.3	59.9					47.3	42.8
MH649146.1:1-921_CRESS_virus_sp._isolate_ctde693,_complete_genome	921	0.633	0.552	39.2	43.3	38.8	35.5	47.4					35.5	41.05
MH649139.1:1-768_CRESS_virus_sp._isolate_ctcf822,_complete_genome	768	0.54	0.597	39.6	43.4	33.6	41.8	53.5					41.8	38.5
MH649145.1:1-855_CRESS_virus_sp._isolate_ctdj000,_complete_genome	855	0.544	0.595	41.5	41.8	38.6	44.2	48.4					44.2	40.2
MH649133.1:1-609_CRESS_virus_sp._isolate_ctda501,_complete_genome	609	0.654	0.557	36.9	47.8	34	29.1	46.8					29.1	40.9
MH649131.1:1-840_CRESS_virus_sp._isolate_ctbd785,_complete_genome	840	0.524	0.637	46.1	48.6	34.6	55	49.4					55	41.6
MH649128.1:1-453_CRESS_virus_sp._isolate_ctdc000,_complete_genome	453	0.714	0.567	26	34.4	25.2	18.5	38.6					18.5	29.8
MH649126.1:1-894_CRESS_virus_sp._isolate_ctcf052,_complete_genome	894	0.552	0.636	45	53.4	32.9	48.7	54					48.7	43.15
MH649120.1:1-867_CRESS_virus_sp._isolate_ctbb591,_complete_genome	867	0.647	0.577	40.4	47.1	37	37	46.6					37	42.05
MH649118.1:950-1759_CRESS_virus_sp._isolate_ctbg698,_complete_genome	810	0.591	0.617	47.5	50.4	47	45.2	59.4					45.2	48.7
MH649117.1:1533-2294_CRESS_virus_sp._isolate_ctie473,_complete_genome	762	0.571	0.606	40	49.2	29.9	40.9	53.2					40.9	39.55
MH649116.1:c1996-1151_CRESS_virus_sp._isolate_ctbj586,_complete_genome	846	0.631	0.54	32.3	38.7	30.9	27.3	45.5					27.3	34.8
MH649112.1:1-1005_CRESS_virus_sp._isolate_ctdd579,_complete_genome	1005	0.57	0.546	40.8	45.4	38.2	38.8	51.4					38.8	41.8
MH649107.1:1-837_CRESS_virus_sp._isolate_cthd004,_complete_genome	837	0.538	0.623	47.8	48.7	42.7	52	60.4					52	45.7
MH649094.1:1-1170_CRESS_virus_sp._isolate_ctjg015,_complete_genome	1170	0.657	0.598	39.7	45.1	38.2	35.9	48					35.9	41.65
MH649093.1:1-759_CRESS_virus_sp._isolate_ctbc002,_complete_genome	759	0.625	0.611	41	46.6	38.7	37.5	50.9					37.5	42.65
MH649091.1:c729-163_CRESS_virus_sp._isolate_ctbb342,_complete_genome	567	0.589	0.589	51.3	63.5	45.5	45	61					45	54.5
MH649090.1:1-837_CRESS_virus_sp._isolate_ctfb748,_complete_genome	837	0.668	0.574	37.5	48	34.1	30.5	47.4					30.5	41.05
MH649076.1:1169-1918_CRESS_virus_sp._isolate_ctbg658,_complete_genome	750	0.528	0.648	49.3	53.2	37.2	57.6	57.5					57.6	45.2
MH649075.1:1-576_CRESS_virus_sp._isolate_ctcb678,_complete_genome	576	0.579	0.592	40.3	46.9	33.3	40.6	59.6					40.6	40.1
MH649074.1:1-1044_CRESS_virus_sp._isolate_ctca002,_complete_genome	1044	0.662	0.506	26.8	37.1	25.3	18.1	33.6					18.1	31.2
MH649072.1:1-882_CRESS_virus_sp._isolate_ctce572,_complete_genome	882	0.604	0.585	42	51	37.4	37.4	50.5					37.4	44.2
MH649079.1:1-378_CRESS_virus_sp._isolate_ctfa365,_complete_genome	378	0.641	0.522	39.7	45.2	42.1	31.7	49.8					31.7	43.65
MH649057.1:c1869-994_CRESS_virus_sp._isolate_ctbb597,_complete_genome	876	0.599	0.574	38.6	42.8	33.9	39	51.2					39	38.35
MH649054.1:436-1143_CRESS_virus_sp._isolate_ctbc002,_complete_genome	708	0.463	0.674	48.7	48.3	33.1	64.8	39.5					64.8	40.7
MH649050.1:1-882_CRESS_virus_sp._isolate_ctbe583,_complete_genome	882	0.473	0.738	51	51.7	35	66.3	47.2					66.3	43.35
MH649049.1:c1691-1137_CRESS_virus_sp._isolate_ctie708,_complete_genome	555	0.564	0.633	45.8	53.5	35.7	48.1	57.3					48.1	44.6
MH649048.1:1-1194_CRESS_virus_sp._isolate_ctia001,_complete_genome	1194	0.471	0.668	56.3	60.3	43	65.6	50.6					65.6	51.65
MH649046.1:c2184-1042_CRESS_virus_sp._isolate_ctid506,_complete_genome	1143	0.625	0.58	42.4	49.1	37.8	40.4	52.7					40.4	43.45
MH649043.1:79-1125_CRESS_virus_sp._isolate_ctjb002,_complete_genome	1047	0.452	0.732	58.5	57.9	42.4	75.4	43.5					75.4	50.15
MH649041.1:1-711_CRESS_virus_sp._isolate_ctci676,_complete_genome	711	0.527	0.683	46	53.2	30.4	54.4	58.9					54.4	41.8
MH649031.1:1-903_CRESS_virus_sp._isolate_ctcd610,_complete_genome	903	0.513	0.677	51.5	53.5	39.2	61.8	57.3					61.8	46.35
MH649030.1:1-591_CRESS_virus_sp._isolate_ctca902,_complete_genome	591	0.625	0.561	32	41.1	26.4	28.4	48.5					28.4	33.75
MH649027.1:1-876_CRESS_virus_sp._isolate_cthd049,_complete_genome	876	0.531	0.642	44.3	49	33.6	50.3	59.4					50.3	41.3
MH649025.1:1-633_CRESS_virus_sp._isolate_ctcg004,_complete_genome	633	0.574	0.636	42.8	52.1	28.9	47.4	51.4					47.4	40.5
MH649024.1:1-693_CRESS_virus_sp._isolate_ctch813,_complete_genome	693	0.417	0.685	52.2	49.4	35.1	72.3	41					72.3	42.25
MH649010.1:920-1546_CRESS_virus_sp._isolate_ctjb906,_complete_genome	627	0.655	0.529	28.5	35.9	25.8	23.9	37.8					23.9	30.85
MH649000.1:1143-2066_CRESS_virus_sp._isolate_ctdh451,_complete_genome	924	0.627	0.564	46.9	52.9	46.8	40.9	55.9					40.9	49.85
MH648998.1:1-555_CRESS_virus_sp._isolate_ctbj969,_complete_genome	555	0.595	0.592	29.7	32.4	23.2	33.5	50.1					33.5	27.8
MH648991.1:1-777_CRESS_virus_sp._isolate_ctbf349,_complete_genome	777	0.57	0.579	46.3	48.6	44.8	45.6	61					45.6	46.7
MH648984.1:1-732_CRESS_virus_sp._isolate_ctda510,_complete_genome	732	0.566	0.597	41.4	51.2	29.9	43	58.8					43	40.55
MH648981.1:1-690_CRESS_virus_sp._isolate_ctba448,_complete_genome	690	0.629	0.624	35.9	43	28.7	36.1	55.9					36.1	35.85
MH648980.1:1-876_CRESS_virus_sp._isolate_ctch048,_complete_genome	876	0.537	0.639	44.1	48.6	34.6	49	56.4					49	41.6
MH648979.1:1-876_CRESS_virus_sp._isolate_ctda051,_complete_genome	876	0.541	0.64	43.8	49.3	32.5	49.7	60.6					49.7	40.9
MH648975.1:1-879_CRESS_virus_sp._isolate_ctjb043,_complete_genome	879	0.553	0.634	44.3	52.6	33.1	47.1	59.6					47.1	42.85
MH648972.1:1-819_CRESS_virus_sp._isolate_ctee590,_complete_genome	819	0.606	0.53	37.1	44.7	34.4	32.2	50.5					32.2	39.55
MH648971.1:1-588_CRESS_virus_sp._isolate_ctcd653,_complete_genome	588	0.56	0.652	45.9	52	36.7	49	48.2					49	44.35
MH648967.1:1-879_CRESS_virus_sp._isolate_ctca011,_complete_genome	879	0.538	0.616	44.8	50.2	36.9	47.4	55.2					47.4	43.55
MH648963.1:1-876_CRESS_virus_sp._isolate_ctbg040,_complete_genome	876	0.503	0.624	49.3	56.5	35.3	56.2	60.9					56.2	45.9
MH648960.1:1-984_CRESS_virus_sp._isolate_ctji294,_complete_genome	984	0.509	0.661	51.7	53.7	43.3	58.2	56.8					58.2	48.5
MH648956.1:1-513_CRESS_virus_sp._isolate_ctcg697,_complete_genome	513	0.524	0.734	48	52.6	32.2	59.1	37.4					59.1	42.4
MH648954.1:1-843_CRESS_virus_sp._isolate_ctbb593,_complete_genome	843	0.625	0.58	36.8	42	32.4	35.9	52.1					35.9	37.2
MH648949.1:1-885_CRESS_virus_sp._isolate_ctea679,_complete_genome	885	0.646	0.571	36.7	42.7	33.9	33.6	50.4					33.6	38.3
MH648943.1:1-726_CRESS_virus_sp._isolate_ctcc522,_complete_genome	726	0.562	0.603	36.5	39.3	30.2	40.1	52					40.1	34.75
MH648941.1:1-936_CRESS_virus_sp._isolate_ctbh008,_complete_genome	936	0.515	0.624	50.5	51.3	43.9	56.4	58.2					56.4	47.6
MH648939.1:1-546_CRESS_virus_sp._isolate_ctbf770,_complete_genome	546	0.606	0.603	40.3	46.2	37.9	36.8	51.1					36.8	42.05
MH648938.1:1-687_CRESS_virus_sp._isolate_ctdb719,_complete_genome	687	0.638	0.572	33.9	43.2	29.3	29.3	41.2					29.3	36.25
MH648933.1:1-852_CRESS_virus_sp._isolate_ctci002,_complete_genome	852	0.5	0.595	48.4	55.3	39.4	50.4	56.9					50.4	47.35
MH648931.1:1-825_CRESS_virus_sp._isolate_ctdd758,_complete_genome	825	0.681	0.547	35.5	41.5	35.6	29.5	45.1					29.5	38.55
MH648926.1:1-1017_CRESS_virus_sp._isolate_cted560,_complete_genome	1017	0.489	0.628	50.6	50.1	41	60.8	50.4					60.8	45.55
MH648924.1:1182-1838_CRESS_virus_sp._isolate_ctbd655,_complete_genome	657	0.564	0.628	41.1	50.7	28.3	44.3	50.4					44.3	39.5
MH648918.1:1-774_CRESS_virus_sp._isolate_ctda584,_complete_genome	774	0.523	0.668	44.4	45	31.8	56.6	56.4					56.6	38.4
MH648917.1:1-933_CRESS_virus_sp._isolate_ctba319,_complete_genome	933	0.576	0.59	44.5	47.3	40.5	45.7	58.1					45.7	43.9
MH648909.1:1-867_CRESS_virus_sp._isolate_ctcj691,_complete_genome	867	0.64	0.478	33.7	40.1	36.7	24.2	39.4					24.2	38.4
MH648904.1:1-819_CRESS_virus_sp._isolate_ctbf041,_complete_genome	819	0.521	0.667	48.7	49.8	39.6	56.8	59.2					56.8	44.7
MH648902.1:1-876_CRESS_virus_sp._isolate_ctcf007,_complete_genome	876	0.523	0.617	46.9	51.4	39	50.3	55.5					50.3	45.2
MH648899.1:1-960_CRESS_virus_sp._isolate_ctgi000,_complete_genome	960	0.55	0.593	48.2	55.9	40.6	48.1	61					48.1	48.25
MH648898.1:729-1310_CRESS_virus_sp._isolate_ctdb296,_complete_genome	582	0.614	0.567	46.7	56.7	44.8	38.7	61					38.7	50.75
MH648896.1:1-525_CRESS_virus_sp._isolate_ctbf651,_complete_genome	525	0.576	0.568	37.3	40.6	33.7	37.7	52.5					37.7	37.15
MH648895.1:241-1410_CRESS_virus_sp._isolate_ctbb003,_complete_genome	1170	0.501	0.628	53	57.7	43.6	57.7	53.3					57.7	50.65
MH648891.1:1-525_CRESS_virus_sp._isolate_ctcd701,_complete_genome	525	0.557	0.627	45.7	52	38.3	46.9	57.1					46.9	45.15
MH648890.1:1127-1975_CRESS_virus_sp._isolate_ctdc629,_complete_genome	849	0.645	0.563	33.2	38.9	33.6	27.2	45					27.2	36.25
MH617767.1:c2131-1301_CRESS_virus_sp._isolate_ctbj81,_complete_genome	831	0.679	0.586	37.2	42.6	37.9	31	44					31	40.25
MH617766.1:984-1859_CRESS_virus_sp._isolate_cthg52,_complete_genome	876	0.599	0.602	43.5	50.3	37.7	42.5	53.2					42.5	44
MH617762.1:c2012-1116_CRESS_virus_sp._isolate_ctca81,_complete_genome	897	0.576	0.591	47	55.5	43.8	41.8	48.8					41.8	49.65
MH617753.1:c2040-1345_CRESS_virus_sp._isolate_ctbg12,_complete_genome	696	0.524	0.581	41.5	47.8	35.3	41.4	45.9					41.4	41.55
MH617741.1:930-1595_CRESS_virus_sp._isolate_ctcg166,_complete_genome	666	0.728	0.548	32.9	42.3	33.3	23	43.4					23	37.8
MH617739.1:1-912_CRESS_virus_sp._isolate_ctgi163,_complete_genome	912	0.545	0.616	47	52.6	39.1	49.3	54.5					49.3	45.85
MH617727.1:1136-1753_CRESS_virus_sp._isolate_ctbi059,_complete_genome	618	0.601	0.632	40.8	50	28.6	43.7	56					43.7	39.3
MH617720.1:942-1541_CRESS_virus_sp._isolate_ctbb208,_complete_genome	600	0.553	0.586	47.7	49.5	43	50.5	59.9					50.5	46.25
MH617718.1:1-1044_CRESS_virus_sp._isolate_ctcc159,_complete_genome	1044	0.674	0.601	33.8	42.8	29	29.6	43.7					29.6	35.9
MH617716.1:1-915_CRESS_virus_sp._isolate_ctbf328,_complete_genome	915	0.534	0.647	53.1	60.3	42.6	56.4	61					56.4	51.45
MH617713.1:1-993_CRESS_virus_sp._isolate_ctch329,_complete_genome	993	0.481	0.643	53.9	60.4	40.2	61	57.6					61	50.3
MH617705.1:1-696_CRESS_virus_sp._isolate_ctcj195,_complete_genome	696	0.671	0.575	29.7	37.5	24.6	27.2	42.6					27.2	31.05
MH617703.1:1-900_CRESS_virus_sp._isolate_ctce130,_complete_genome	900	0.508	0.622	50.7	55.3	41	55.7	57					55.7	48.15
MH617702.1:1-1170_CRESS_virus_sp._isolate_ctcd114,_complete_genome	1170	0.597	0.61	48.2	54.1	43.6	46.9	46.7					46.9	48.85
MH617701.1:c1586-1053_CRESS_virus_sp._isolate_ctgc218,_complete_genome	534	0.61	0.569	47.6	57.3	43.8	41.6	60.2					41.6	50.55
MH617696.1:c2042-1065_CRESS_virus_sp._isolate_ctih231,_complete_genome	978	0.626	0.586	43.3	46.9	39.6	43.3	52.4					43.3	43.25
MH617694.1:c2705-2148_CRESS_virus_sp._isolate_ctbd132,_complete_genome	558	0.655	0.536	37.1	48.9	36.6	25.8	49.6					25.8	42.75
MH617692.1:1-987_CRESS_virus_sp._isolate_ctbf75,_complete_genome	987	0.596	0.565	48.6	55.6	46.2	44.1	56.2					44.1	50.9
MH617688.1:1-864_CRESS_virus_sp._isolate_ctbh815,_complete_genome	864	0.434	0.683	57.6	56.6	41	75.3	49.3					75.3	48.8
MH617687.1:1-915_CRESS_virus_sp._isolate_cthc83,_complete_genome	915	0.555	0.551	40.5	43	39	39.7	49					39.7	41
MH617686.1:1038-1661_CRESS_virus_sp._isolate_ctbg217,_complete_genome	624	0.594	0.631	39.1	46.6	27.9	42.8	61					42.8	37.25
MH617681.1:1977-3590_CRESS_virus_sp._isolate_ctcd80,_complete_genome	1614	0.623	0.663	46.2	55	39.8	43.7	41.3					43.7	47.4
MH617679.1:1-462_CRESS_virus_sp._isolate_ctba507,_complete_genome	462	0.634	0.545	37.7	42.2	35.1	35.7	56.5					35.7	38.65
MH617671.1:1-864_CRESS_virus_sp._isolate_ctbb249,_complete_genome	864	0.65	0.585	30.4	37.5	25.7	28.1	45.3					28.1	31.6
MH617665.1:970-1656_CRESS_virus_sp._isolate_ctbd324,_complete_genome	687	0.65	0.609	32.8	38.9	29.3	30.1	50.5					30.1	34.1
MH617661.1:794-1633_CRESS_virus_sp._isolate_ctch175,_complete_genome	840	0.513	0.655	50.4	55	40.4	55.7	49					55.7	47.7
MH617659.1:1465-2052_CRESS_virus_sp._isolate_ctbg227,_complete_genome	588	0.665	0.615	36.2	42.3	34.7	31.6	49.3					31.6	38.5
MH617649.1:1-579_CRESS_virus_sp._isolate_ctcb205,_complete_genome	579	0.601	0.554	45.6	55.4	42	39.4	61					39.4	48.7
MH617648.1:1-1029_CRESS_virus_sp._isolate_ctdj183,_complete_genome	1029	0.604	0.585	45.7	52.2	43.4	41.4	55.5					41.4	47.8
MH617630.1:854-1354_CRESS_virus_sp._isolate_ctje485,_complete_genome	501	0.656	0.593	29.1	29.9	27.5	29.9	46					29.9	28.7
MH617621.1:1-489_CRESS_virus_sp._isolate_ctbh529,_complete_genome	489	0.703	0.587	31.5	36.8	32.5	25.2	46.6					25.2	34.65
MH617615.1:c1198-212_CRESS_virus_sp._isolate_ctda469,_complete_genome	987	0.475	0.628	53.2	59.3	39.5	60.8	53.4					60.8	49.4
MH617609.1:1-924_CRESS_virus_sp._isolate_ctbb686,_complete_genome	924	0.597	0.579	45.2	50.6	43.8	41.2	56.6					41.2	47.2
MH617599.1:c1022-111_CRESS_virus_sp._isolate_ctea138,_complete_genome	912	0.51	0.567	49.8	54.3	42.8	52.3	57					52.3	48.55
MH617598.1:1-891_CRESS_virus_sp._isolate_ctca515,_complete_genome	891	0.678	0.56	34.7	40.1	36.4	27.6	42.6					27.6	38.25
MH617590.1:1-849_CRESS_virus_sp._isolate_ctdc225,_complete_genome	849	0.778	0.574	35.8	48.1	36.4	23	33.4					23	42.25
MH617586.1:1-939_CRESS_virus_sp._isolate_ctgd080,_complete_genome	939	0.683	0.526	33.4	40.6	34.8	24.9	41.9					24.9	37.7
MH617578.1:1-957_CRESS_virus_sp._isolate_ctdb782,_complete_genome	957	0.496	0.591	49	57.7	39.5	49.8	48.1					49.8	48.6
MH617577.1:1115-1579_CRESS_virus_sp._isolate_ctcb010,_complete_genome	465	0.578	0.528	41.9	48.4	43.2	34.2	51.2					34.2	45.8
MH617565.1:9-890_CRESS_virus_sp._isolate_ctid250,_complete_genome	882	0.58	0.561	43.3	46.3	37.4	46.3	53.1					46.3	41.85
MH617562.1:1-987_CRESS_virus_sp._isolate_ctbg173,_complete_genome	987	0.489	0.62	52.8	53.5	46.8	58.1	55.7					58.1	50.15
MH617558.1:1-876_CRESS_virus_sp._isolate_ctga771,_complete_genome	876	0.556	0.647	44.5	50.3	34.2	49	57.7					49	42.25
MH617557.1:1714-2604_CRESS_virus_sp._isolate_ctca940,_complete_genome	891	0.582	0.613	44.3	52.2	37.7	43.1	50.7					43.1	44.95
MH617552.1:1-537_CRESS_virus_sp._isolate_ctbj318,_complete_genome	537	0.596	0.607	39.9	48	31.8	39.7	61					39.7	39.9
MH617551.1:c2705-1668_CRESS_virus_sp._isolate_ctij107,_complete_genome	1038	0.584	0.631	48.6	56.9	39.9	48.8	56.4					48.8	48.4
MH617548.1:1016-2320_CRESS_virus_sp._isolate_ctbi250,_complete_genome	1305	0.475	0.688	48	49.9	32.9	61.1	48.2					61.1	41.4
MH617547.1:1132-1809_CRESS_virus_sp._isolate_ctch581,_complete_genome	678	0.641	0.498	29.1	37.2	27.9	22.1	43.1					22.1	32.55
MH617545.1:c1847-987_CRESS_virus_sp._isolate_ctcj528,_complete_genome	861	0.589	0.65	44.9	49.5	35.5	49.8	56.8					49.8	42.5
MH617544.1:1-891_CRESS_virus_sp._isolate_ctda63,_complete_genome	891	0.544	0.582	49.7	51.2	48.5	49.5	60					49.5	49.85
MH617541.1:1-510_CRESS_virus_sp._isolate_ctbc111,_complete_genome	510	0.613	0.567	37.3	44.1	31.2	36.5	42.5					36.5	37.65
MH617533.1:1-528_CRESS_virus_sp._isolate_ctda94,_complete_genome	528	0.649	0.606	34.1	41.5	29.5	31.2	51.6					31.2	35.5
MH617528.1:1-885_CRESS_virus_sp._isolate_ctbb396,_complete_genome	885	0.632	0.589	39.2	46.4	36.9	34.2	53.4					34.2	41.65
MH617523.1:1-918_CRESS_virus_sp._isolate_ctbj245,_complete_genome	918	0.668	0.539	32.5	40.5	33.7	23.2	45.2					23.2	37.1
MH617522.1:1-819_CRESS_virus_sp._isolate_ctfa286,_complete_genome	819	0.602	0.604	41.8	45.4	36.6	43.2	55.2					43.2	41
MH617520.1:c1891-398_CRESS_virus_sp._isolate_ctbd051,_complete_genome	1494	0.515	0.642	60.1	70.1	50.4	59.8	50.8					59.8	60.25
MH617514.1:1-663_CRESS_virus_sp._isolate_ctbj325,_complete_genome	663	0.609	0.581	33.8	43	26.7	31.7	51.5					31.7	34.85
MH617511.1:c1905-1069_CRESS_virus_sp._isolate_ctjf89,_complete_genome	837	0.677	0.623	39.8	44.1	38	37.3	49.6					37.3	41.05
MH617509.1:c2327-1365_CRESS_virus_sp._isolate_ctch45,_complete_genome	963	0.427	0.731	58.5	58.6	39.3	77.6	45.2					77.6	48.95
MH617508.1:960-1790_CRESS_virus_sp._isolate_ctdf141,_complete_genome	831	0.61	0.538	42.4	47.7	40.4	39	53.5					39	44.05
MH617499.1:1-873_CRESS_virus_sp._isolate_ctce73,_complete_genome	873	0.657	0.577	38.8	46	36.4	34	50.7					34	41.2
MH617489.1:1-1053_CRESS_virus_sp._isolate_ctbg72,_complete_genome	1053	0.697	0.617	36.9	49	31.3	30.5	44.1					30.5	40.15
MH617488.1:1-912_CRESS_virus_sp._isolate_ctbe77,_complete_genome	912	0.601	0.577	47.1	54.9	44.4	42.1	53.1					42.1	49.65
MH617485.1:1-756_CRESS_virus_sp._isolate_ctcj169,_complete_genome	756	0.549	0.587	43.8	48.4	40.5	42.5	60					42.5	44.45
MH617475.1:1-840_CRESS_virus_sp._isolate_ctba_1,_complete_genome	840	0.51	0.578	47	49.3	42.1	49.6	50.9					49.6	45.7
MH617474.1:1-849_CRESS_virus_sp._isolate_ctee84,_complete_genome	849	0.519	0.631	45.6	50.9	32.5	53.4	51.8					53.4	41.7
MH617472.1:366-1394_CRESS_virus_sp._isolate_ctjj087,_complete_genome	1029	0.63	0.591	45.1	53.6	41.7	39.9	54.2					39.9	47.65
MH617470.1:1778-2305_CRESS_virus_sp._isolate_ctcf272,_complete_genome	528	0.674	0.537	35.6	44.3	34.7	27.8	44.8					27.8	39.5
MH617469.1:1-843_CRESS_virus_sp._isolate_cthg756,_complete_genome	843	0.547	0.596	47.6	52.3	43.1	47.3	54.9					47.3	47.7
MH617465.1:c1890-1045_CRESS_virus_sp._isolate_ctce105,_complete_genome	846	0.453	0.723	61.7	59.6	50.4	75.2	41					75.2	55
MH617461.1:c1876-1013_CRESS_virus_sp._isolate_ctcg419,_complete_genome	864	0.623	0.638	43.8	50	36.1	45.1	54.2					45.1	43.05
MH617460.1:1-846_CRESS_virus_sp._isolate_ctfc114,_complete_genome	846	0.575	0.641	43.7	45.7	38.7	46.8	61					46.8	42.2
MH617452.1:1-876_CRESS_virus_sp._isolate_ctbe468,_complete_genome	876	0.695	0.647	37.9	43.5	33.9	36.3	47.2					36.3	38.7
MH617450.1:c4973-3849_CRESS_virus_sp._isolate_ctca5,_complete_genome	1125	0.415	0.69	61.8	62.1	44	79.2	42.2					79.2	53.05
[truncated: 175 more rows]

## Sheet: Parity 2
Name	A	T	G	C	Total bp	AT %	GC%	AT skewn	GC skewn	A3	T3	G3	C3	AT3%	GC3%	AT3 skewn	GC3 skwenENc					A3	T3	G3	C3		G3+C3	A3+T3	G3/G3+C3	A3/A3+T3
[truncated: 1,317 more rows]

[truncated: 2 more sheets: ATGC%, RSCU and fraction]
