# Supplementary material for: Genetic Diversity and Characterization of Circular Replication (Rep)-Encoding Single-Stranded (CRESS) DNA Viruses
Source: Microbiol Spectr. 2022 Nov 8;10(6):e01057-22. doi: 10.1128/spectrum.01057-22 (PMC9769708; doi:10.1128/spectrum.01057-22)
Supplement: Supplemental file 9 — Data Set S23. Download spectrum.01057-22-s0009.xlsx, XLSX file, 0.7 MB [file spectrum.01057-22-s0009.xlsx]

## Sheet: ENc
Name	Length	CAI-1	CAI-2	%G+C	%G+C(1)	%G+C(2)	%G+C(3)	Nc
MH649013.1:196-870_CRESS_virus_sp._isolate_ctbi012,_complete_genome	675	0.482	0.68	58.1	58.7	48	67.6	47.9
MH617414.1:1-717_CRESS_virus_sp._isolate_ctcg799,_complete_genome	717	0.642	0.515	37.9	45.2	40.2	28.5	42.9
MH617229.1:1-681_CRESS_virus_sp._isolate_ctch186,_complete_genome	681	0.646	0.569	42.9	46.3	44.9	37.4	48
MH616762.1:556-1185_CRESS_virus_sp._isolate_ctbc368,_complete_genome	630	0.683	0.517	37.3	41.4	44.3	26.2	42.9
MK012495.1:1-747_CRESS_virus_sp._isolate_ctga42,_complete_genome	747	0.653	0.477	36.5	40.2	45	24.5	38.4
MH649250.1:1048-1671_CRESS_virus_sp._isolate_ctce004,_complete_genome	624	0.447	0.623	53	50	49.5	59.6	47.9
MH649234.1:695-1426_CRESS_virus_sp._isolate_ctca784,_complete_genome	732	0.642	0.526	39.6	44.3	41.8	32.8	48.3
MH649220.1:1-660_CRESS_virus_sp._isolate_ctca003,_complete_genome	660	0.614	0.575	40.3	46.4	35.5	39.1	55.3
MH649103.1:1-699_CRESS_virus_sp._isolate_ctfc890,_complete_genome	699	0.588	0.565	43.9	47.6	43.3	40.8	54.3
MH649097.1:1-633_CRESS_virus_sp._isolate_ctgh041,_complete_genome	633	0.648	0.533	39.7	44.1	40.3	34.6	51.1
MH649007.1:722-1489_CRESS_virus_sp._isolate_ctgf001,_complete_genome	768	0.534	0.582	51.8	56.6	47.3	51.6	45.5
MH648973.1:991-1704_CRESS_virus_sp._isolate_ctbb773,_complete_genome	714	0.557	0.592	47.1	45.8	46.6	48.7	57.9
MH648928.1:1-870_CRESS_virus_sp._isolate_ctbd009,_complete_genome	870	0.558	0.61	52.1	49.3	52.8	54.1	51.9
MH648923.1:1-699_CRESS_virus_sp._isolate_ctcj858,_complete_genome	699	0.639	0.55	42.6	51.5	42.1	34.3	43.7
MH212286.1:116-1159_CRESS_virus_sp._isolate_956,_complete_genome	1044	0.673	0.552	41	48.6	44.5	29.9	43.3
MH617748.1:1-900_CRESS_virus_sp._isolate_ctbg059,_complete_genome	900	0.592	0.547	43.7	49	43.3	38.7	49.7
MH617726.1:668-1480_CRESS_virus_sp._isolate_ctbh577,_complete_genome	813	0.64	0.563	40.8	42.8	43.5	36.2	54.8
MH617626.1:1-705_CRESS_virus_sp._isolate_ctda666,_complete_genome	705	0.732	0.484	34.6	42.6	43	18.3	41.1
MH617616.1:1-696_CRESS_virus_sp._isolate_ctgh753,_complete_genome	696	0.64	0.57	41.2	43.1	44.4	36.2	53
MH617255.1:c1729-992_CRESS_virus_sp._isolate_ctcg155,_complete_genome	738	0.616	0.561	40.2	41.5	43.1	36.2	50.1
MH617242.1:771-1481_CRESS_virus_sp._isolate_ctcd187,_complete_genome	711	0.722	0.567	37.6	41.4	43.5	27.8	44.1
MH617208.1:c1580-735_CRESS_virus_sp._isolate_ctba10,_complete_genome	846	0.625	0.56	41.8	47.5	40.8	37.2	51.7
MH617050.1:805-1506_CRESS_virus_sp._isolate_ctce202,_complete_genome	702	0.625	0.508	46	55.1	44.4	38.5	46.7
MH617028.1:c1653-949_CRESS_virus_sp._isolate_ctci193,_complete_genome	705	0.56	0.608	49.2	49.8	46.8	51.1	54.5
MH616936.1:1-648_CRESS_virus_sp._isolate_ctdb133,_complete_genome	648	0.699	0.53	40.1	47.2	44.9	28.2	44.1
MH616887.1:1-708_CRESS_virus_sp._isolate_ctce275,_complete_genome	708	0.698	0.51	36	41.1	39.8	27.1	43.6
MH616847.1:1-585_CRESS_virus_sp._isolate_ctci237,_complete_genome	585	0.496	0.617	48.4	47.7	40	57.4	56.5
MH616741.1:829-1539_CRESS_virus_sp._isolate_ctjf142,_complete_genome	711	0.692	0.512	35.9	40.9	44.7	21.9	38.4
MH552570.1:1-912_CRESS_virus_sp._isolate_cthi67,_complete_genome	912	0.561	0.584	48.6	56.6	43.4	45.7	53
MH552566.1:c2800-1139_CRESS_virus_sp._isolate_ctch18,_complete_genome	1662	0.553	0.628	51.1	52.3	46.4	54.5	55
MH552563.1:1624-2544_CRESS_virus_sp._isolate_ctch33,_complete_genome	921	0.587	0.547	45.8	52.8	44.3	40.4	57
MK377687.1_Circovirus_sp._isolate_PoCirV_VIRES_SC01_C4_capsid_protein_gene,_partial_cds	420	0.506	0.624	52.4	51.4	43.6	62.1	38.9
MH111123.1:899-1942_CRESS_virus_sp._isolate_17668x41_1785,_complete_genome	1044	0.545	0.594	49.5	50.6	42	56	39.8
MH111122.1:899-1942_CRESS_virus_sp._isolate_17668x40_119,_complete_genome	1044	0.545	0.594	49.5	50.6	42	56	39.8
MH111121.1:902-1888_CRESS_virus_sp._isolate_17668x16_1710,_complete_genome	987	0.547	0.58	49	53.5	41.6	52	44.3
MH111120.1:771-1877_CRESS_virus_sp._isolate_17499x69_528,_complete_genome	1107	0.506	0.584	51.8	56.6	38.5	60.2	41.6
MH111119.1:1076-2251_CRESS_virus_sp._isolate_17499x44_1664,_complete_genome	1176	0.626	0.548	45.9	52.8	43.9	41.1	40.4
MH111118.1:1274-2359_CRESS_virus_sp._isolate_17489x92_108,_complete_genome	1086	0.585	0.569	47.1	52.2	42.3	46.7	38.6
MH111117.1:1274-2356_CRESS_virus_sp._isolate_17489x91_1994,_complete_genome	1083	0.532	0.582	49.3	52.1	42.4	53.5	42.6
MH111116.1:1074-2255_CRESS_virus_sp._isolate_17489x90_2227,_complete_genome	1182	0.625	0.55	45.7	51	44.2	41.9	40.6
MH111115.1:902-1888_CRESS_virus_sp._isolate_17489x42_1860,_complete_genome	987	0.488	0.621	52.8	54.4	41.3	62.6	37.9
MH111114.1:1331-2299_CRESS_virus_sp._isolate_17489x27_1313,_complete_genome	969	0.59	0.601	48.2	54.8	40.2	49.5	44
MH111113.1:1046-2227_CRESS_virus_sp._isolate_17668x35_2527,_complete_genome	1182	0.577	0.561	49	55.3	43.1	48.5	44.7
MH111112.1:1081-2202_CRESS_virus_sp._isolate_17499x82_2003,_complete_genome	1122	0.596	0.566	46	53.2	42.5	42.2	40.8
MH111111.1:1275-2372_CRESS_virus_sp._isolate_17499x35_840,_complete_genome	1098	0.606	0.543	45.3	51.9	43.2	40.7	40.2
MH111110.1:863-1876_CRESS_virus_sp._isolate_17499x13_2121,_complete_genome	1014	0.549	0.579	50.3	56.5	40.5	53.8	41.2
MH111109.1:1283-2389_CRESS_virus_sp._isolate_17489x67_1576,_complete_genome	1107	0.613	0.547	48	55.6	45	43.4	40.8
MH111108.1:902-1888_CRESS_virus_sp._isolate_17668x35_2859,_complete_genome	987	0.51	0.592	51.3	54.4	41.3	58.1	41.3
MH111107.1:1239-2324_CRESS_virus_sp._isolate_17668x34_1256,_complete_genome	1086	0.604	0.592	48.2	55	43.1	46.4	44.5
MH111106.1:1283-2383_CRESS_virus_sp._isolate_17668x13_1136,_complete_genome	1101	0.58	0.56	48.6	53.4	45	47.4	42.8
MH111105.1:771-1877_CRESS_virus_sp._isolate_17499x90_813,_complete_genome	1107	0.527	0.563	50.2	56.4	39	55.3	44.1
MH111104.1:1434-2402_CRESS_virus_sp._isolate_17499x9_1249,_complete_genome	969	0.557	0.626	50.4	56	39.9	55.1	46.3
MH111103.1:949-1917_CRESS_virus_sp._isolate_17499x74_256,_complete_genome	969	0.59	0.547	48.3	54.2	43.3	47.4	38.3
MH111102.1:905-1867_CRESS_virus_sp._isolate_17499x73_2253,_complete_genome	963	0.531	0.606	50.6	53.6	39.6	58.6	48.4
MH111101.1:806-1807_CRESS_virus_sp._isolate_17499x72_565,_complete_genome	1002	0.59	0.553	46.8	50.9	41.6	47.9	43
MH111100.1:899-1954_CRESS_virus_sp._isolate_17499x65_70,_complete_genome	1056	0.603	0.551	47.3	52.8	42.6	46.6	40.7
MH111099.1:896-1984_CRESS_virus_sp._isolate_17499x51_1641,_complete_genome	1089	0.732	0.54	40.2	47.9	41.6	31.1	34.2
MH111098.1:1434-2402_CRESS_virus_sp._isolate_17499x4_605,_complete_genome	969	0.555	0.629	50.4	56	39.6	55.4	46.5
MH111097.1:1087-2184_CRESS_virus_sp._isolate_17499x39_1081,_complete_genome	1098	0.672	0.561	41.6	49.7	41	34.2	38.4
MH111096.1:1177-2124_CRESS_virus_sp._isolate_17499x35_933,_complete_genome	948	0.537	0.632	49.5	52.8	38.3	57.3	42.3
MH111095.1:902-1915_CRESS_virus_sp._isolate_17499x12_1342,_complete_genome	1014	0.52	0.603	50.9	53	41.4	58.3	40.6
MH111094.1:1273-2358_CRESS_virus_sp._isolate_17499x1_732,_complete_genome	1086	0.585	0.569	47.1	52.2	42.3	46.7	38.6
MH111093.1:1281-2384_CRESS_virus_sp._isolate_17489x95_4127,_complete_genome	1104	0.538	0.587	50.5	53.5	42.9	54.9	42.2
MH111092.1:1423-2391_CRESS_virus_sp._isolate_17489x95_4104,_complete_genome	969	0.555	0.629	50.5	56	39.6	55.7	46.7
MH111091.1:1414-2379_CRESS_virus_sp._isolate_17489x7_1380,_complete_genome	966	0.583	0.593	48.6	55.3	40.4	50	43.2
MH111090.1:1274-2338_CRESS_virus_sp._isolate_17489x57_911,_complete_genome	1065	0.603	0.557	46.2	51	44.8	42.8	40.6
MH111089.1:902-1888_CRESS_virus_sp._isolate_17489x29_2006,_complete_genome	987	0.5	0.618	52	54.1	41	60.8	39.7
MH111088.1:771-1877_CRESS_virus_sp._isolate_17489x19_761,_complete_genome	1107	0.517	0.586	51.4	56.6	38.8	58.8	43.1
MH111086.1:1087-2196_CRESS_virus_sp._isolate_17668x7_933,_complete_genome	1110	0.652	0.6	43.8	49.5	41.9	40	42.3
MH111085.1:902-1888_CRESS_virus_sp._isolate_17668x64_1158,_complete_genome	987	0.514	0.606	51.4	54.1	41.3	58.7	40.5
MH111084.1:1049-2230_CRESS_virus_sp._isolate_17668x41_1812,_complete_genome	1182	0.593	0.571	48.1	54.6	42.9	47	44.8
MH111083.1:899-1924_CRESS_virus_sp._isolate_17499x92_836,_complete_genome	1026	0.569	0.577	50.2	54.1	45.3	51.2	43
MH111082.1:863-1876_CRESS_virus_sp._isolate_17499x9_1430,_complete_genome	1014	0.542	0.583	51.1	56.8	40.5	55.9	43.2
MH111081.1:899-1954_CRESS_virus_sp._isolate_17499x63_1619,_complete_genome	1056	0.602	0.551	47.3	52.8	42.6	46.6	40.7
MH111080.1:902-1888_CRESS_virus_sp._isolate_17499x12_1512,_complete_genome	987	0.502	0.606	51.6	54.1	41.3	59.3	39.8
MH111079.1:1176-2123_CRESS_virus_sp._isolate_17489x95_4644,_complete_genome	948	0.542	0.631	49.3	52.8	38.3	56.6	41.7
MH111078.1:902-1888_CRESS_virus_sp._isolate_17489x43_720,_complete_genome	987	0.492	0.606	52.4	54.4	41.6	61.1	40.4
MH111077.1:771-1877_CRESS_virus_sp._isolate_17489x42_1741,_complete_genome	1107	0.521	0.573	51	56.6	38.5	58	42.8
MH111076.1:771-1877_CRESS_virus_sp._isolate_17489x29_1933,_complete_genome	1107	0.524	0.568	50.8	56.4	39	56.9	41.5
MH111075.1:902-1888_CRESS_virus_sp._isolate_17489x27_1630,_complete_genome	987	0.499	0.62	52.1	54.1	41	61.1	40.3
MH111074.1:902-1888_CRESS_virus_sp._isolate_17489x12_563,_complete_genome	987	0.497	0.611	51.9	53.5	41.3	60.8	39.3
MK583728.1:876-1502_Wastewater_CRESS_DNA_virus_3_isolate_WCDV3_1B-2C-6H,_complete_genome	627	0.655	0.555	40.4	40.7	46.9	33.5	48
MK583726.1:c1186-173_Wastewater_CRESS_DNA_virus_1_isolate_WCDV1_2G-2H,_complete_genome	1014	0.491	0.536	48.7	50.9	47.3	47.9	41.8
MK012442.1:1-729_CRESS_virus_sp._isolate_ctbi59,_complete_genome	729	0.774	0.566	36.9	42	45.7	23	40.7
MH649235.1:1-855_CRESS_virus_sp._isolate_ctbe756,_complete_genome	855	0.63	0.58	40.9	47.7	40.4	34.7	47
MH649191.1:789-1559_CRESS_virus_sp._isolate_ctfa750,_complete_genome	771	0.718	0.549	38.7	46.7	42.8	26.5	46.5
MH649188.1:1-768_CRESS_virus_sp._isolate_ctbb692,_complete_genome	768	0.642	0.547	41.7	48.8	42.6	33.6	54.4
MH649177.1:716-1531_CRESS_virus_sp._isolate_ctgd754,_complete_genome	816	0.758	0.504	33.6	44.1	41.2	15.4	36.6
MH649166.1:1-693_CRESS_virus_sp._isolate_cteh799,_complete_genome	693	0.534	0.592	47	46.3	44.2	50.6	56.4
MH649044.1:1-831_CRESS_virus_sp._isolate_ctbc483,_complete_genome	831	0.603	0.553	41.6	43	43.7	38.3	57.7
MH617714.1:548-1231_CRESS_virus_sp._isolate_ctcc233,_complete_genome	684	0.741	0.579	37.3	48.2	37.7	25.9	45.5
MH617637.1:654-1478_CRESS_virus_sp._isolate_ctbi201,_complete_genome	825	0.705	0.543	36.8	48	37.5	25.1	40.4
MH617604.1:1-870_CRESS_virus_sp._isolate_ctci257,_complete_genome	870	0.632	0.558	39.9	45.5	41.4	32.8	48.8
MH617566.1:1-792_CRESS_virus_sp._isolate_ctjd190,_complete_genome	792	0.658	0.545	40.2	48.5	40.2	31.8	51.7
MH617542.1:1-792_CRESS_virus_sp._isolate_ctbj26,_complete_genome	792	0.59	0.555	43.6	46.6	42.4	41.7	46.5
MH617483.1:1-780_CRESS_virus_sp._isolate_ctdc218,_complete_genome	780	0.726	0.527	34.9	43.8	39.6	21.2	39.4
MH617394.1:1-861_CRESS_virus_sp._isolate_ctic167,_complete_genome	861	0.655	0.56	41.1	49.5	41.1	32.8	42
MH617368.1:1-804_CRESS_virus_sp._isolate_ctcc547,_complete_genome	804	0.652	0.517	42.2	53.4	41.4	31.7	51
MH617197.1:1-582_CRESS_virus_sp._isolate_ctca163,_complete_genome	582	0.709	0.577	36.6	44.3	36.6	28.9	53.4
MH616957.1:c1883-1080_CRESS_virus_sp._isolate_ctbj155,_complete_genome	804	0.504	0.664	50.1	47.8	41.4	61.2	52.7
MH616903.1:637-1359_CRESS_virus_sp._isolate_ctbd526,_complete_genome	723	0.661	0.552	36	39.4	36.1	32.4	52.2
MH616839.1:530-1384_CRESS_virus_sp._isolate_ctbb317,_complete_genome	855	0.583	0.574	44.9	49.1	43.5	42.1	58.2
MH616805.1:607-1296_CRESS_virus_sp._isolate_ctcb127,_complete_genome	690	0.687	0.517	34.9	40.9	40	23.9	47
MH616707.1:1-720_CRESS_virus_sp._isolate_ctbi232,_complete_genome	720	0.655	0.548	37.2	42.9	40.4	28.3	46.9
MH616691.1:1-783_CRESS_virus_sp._isolate_ctch560,_complete_genome	783	0.7	0.53	40.4	49.8	42.9	28.4	50.2
MH616651.1:1-702_CRESS_virus_sp._isolate_ctda147,_complete_genome	702	0.723	0.566	37.6	45.7	38.9	28.2	43.4
MN582110.1:961-2376_CRESS_virus_sp._ct0Vt4,_complete_genome	1416	0.697	0.589	40.7	46.6	41.7	33.7	43.9
MN582106.1:1-978_CRESS_virus_sp._ct6pe1,_complete_genome	978	0.57	0.558	46.9	50.9	47.5	42.3	57.2
MN582100.1:1126-1878_CRESS_virus_sp._ctYls24,_complete_genome	753	0.699	0.535	38.5	41.4	50.2	23.9	42.8
MN582096.1:c3448-2231_CRESS_virus_sp._ctin15,_complete_genome	1218	0.745	0.509	36.1	41.9	46.1	20.4	37.1
MN582095.1:956-1600_CRESS_virus_sp._ctrF513,_complete_genome	645	0.75	0.491	31.9	39.5	42.8	13.5	31.5
MN582092.1:1-756_CRESS_virus_sp._ctjUS5,_complete_genome	756	0.661	0.53	37.4	40.1	42.9	29.4	52.3
MN582085.1:926-1645_CRESS_virus_sp._ctfsu28,_complete_genome	720	0.766	0.539	39.3	49.6	42.1	26.2	37.9
MN582084.1:1-1563_CRESS_virus_sp._ctf7a5,_complete_genome	1563	0.696	0.574	42.1	47.4	44.7	34.2	43.8
MN582083.1:1056-2897_CRESS_virus_sp._cta0f7,_complete_genome	1842	0.719	0.537	40.2	48.7	43.2	28.7	42.4
MN582078.1:938-1657_CRESS_virus_sp._ct1Gc25,_complete_genome	720	0.767	0.54	39.3	49.6	42.1	26.2	38.1
MN582074.1:c1548-937_CRESS_virus_sp._ctwD22,_complete_genome	612	0.689	0.535	40.5	46.6	47.5	27.5	43.7
MN582072.1:964-2886_CRESS_virus_sp._ctczB4,_complete_genome	1923	0.755	0.511	38.1	46.2	45.4	22.8	39.3
MN582069.1:59-826_CRESS_virus_sp._ct4af14,_complete_genome	768	0.463	0.719	60.3	59	48.4	73.4	48.6
MN582068.1:1-678_CRESS_virus_sp._ctmn412,_complete_genome	678	0.693	0.528	36.1	44.2	40.7	23.5	45.6
MN582067.1:1063-1758_CRESS_virus_sp._ctBNR11,_complete_genome	696	0.778	0.544	30.9	35.8	39.7	17.2	33.8
MN582056.1:1005-2735_CRESS_virus_sp._cte1G3,_complete_genome	1731	0.802	0.545	32.9	42.6	40.2	15.9	33.5
MN582055.1:1-663_CRESS_virus_sp._ctbTJ1,_complete_genome	663	0.515	0.588	47.4	48.9	43.4	49.8	45.6
MK032745.1:1-675_CRESS_virus_sp._isolate_ctbb157,_complete_genome	675	0.511	0.637	48.3	44	44.4	56.4	53
MK032732.1:1-855_CRESS_virus_sp._isolate_ctcd102,_complete_genome	855	0.609	0.579	48.9	55.1	49.5	42.1	44
MK032730.1:1514-2857_CRESS_virus_sp._isolate_ctci503,_complete_genome	1344	0.658	0.585	44.5	43.8	47.5	42.2	48.9
MK032700.1:1-1152_CRESS_virus_sp._isolate_ctbd169,_complete_genome	1152	0.747	0.579	35.8	43	37.5	26.8	42.5
MK012529.1:560-1288_CRESS_virus_sp._isolate_ctbf75,_complete_genome	729	0.574	0.61	51.4	54.7	44.9	54.7	48.4
MK012526.1:c3072-1681_CRESS_virus_sp._isolate_cthb32,_complete_genome	1392	0.641	0.51	44.8	49.8	49.8	34.9	51.9
MK012524.1:927-1664_CRESS_virus_sp._isolate_ctcj64,_complete_genome	738	0.501	0.667	52.6	50.8	41.9	65	54.3
MK012520.1:955-1653_CRESS_virus_sp._isolate_ctij406,_complete_genome	699	0.719	0.54	38.2	42.9	46.4	25.3	39.8
MK012518.1:1595-3349_CRESS_virus_sp._isolate_ctda19,_complete_genome	1755	0.539	0.618	49.9	50.9	45.3	53.3	55.2
MK012517.1:1-744_CRESS_virus_sp._isolate_ctgi61,_complete_genome	744	0.547	0.623	53.2	54.8	47.2	57.7	46.6
MK012514.1:1-855_CRESS_virus_sp._isolate_ctda82,_complete_genome	855	0.511	0.655	49.4	45.6	43.2	59.3	56.8
MK012512.1:878-2065_CRESS_virus_sp._isolate_ctba54,_complete_genome	1188	0.694	0.577	40.4	46	42.9	32.3	45.2
MK012508.1:1-1404_CRESS_virus_sp._isolate_ctef39,_complete_genome	1404	0.451	0.601	57.8	57.3	51.1	65.2	51.8
MK012507.1:1-1104_CRESS_virus_sp._isolate_ctdb57,_complete_genome	1104	0.571	0.607	47.6	49.2	44.6	49.2	53.2
MK012506.1:c1978-512_CRESS_virus_sp._isolate_ctci20,_complete_genome	1467	0.553	0.608	50.2	51.1	47.4	52.1	58.7
MK012505.1:1481-2794_CRESS_virus_sp._isolate_ctec27,_complete_genome	1314	0.561	0.606	52.2	50.7	51.4	54.6	52.2
MK012503.1:479-1858_CRESS_virus_sp._isolate_ctcb31,_complete_genome	1380	0.53	0.567	53.6	57.2	50.9	52.6	51
MK012502.1:143-1702_CRESS_virus_sp._isolate_ctcg29,_complete_genome	1560	0.63	0.617	46.2	51.7	44.2	42.5	55.1
MK012494.1:1-1224_CRESS_virus_sp._isolate_ctdb55,_complete_genome	1224	0.741	0.553	38.9	45.3	43.1	28.2	37.2
MK012491.1:1-1041_CRESS_virus_sp._isolate_ctcj382,_complete_genome	1041	0.689	0.525	43.1	50.4	48.7	30.3	43.6
MK012490.1:1-1374_CRESS_virus_sp._isolate_ctce28,_complete_genome	1374	0.566	0.578	51.2	53.9	49.8	49.8	56.7
MK012477.1:24-701_CRESS_virus_sp._isolate_ctbf81,_complete_genome	678	0.453	0.718	56.8	45.6	50.4	74.3	46.9
MK012476.1:c1739-978_CRESS_virus_sp._isolate_ctbi77,_complete_genome	762	0.692	0.535	39.5	48.4	43.3	26.8	45
MK012470.1:c3223-1862_CRESS_virus_sp._isolate_ctgh4,_complete_genome	1362	0.449	0.698	62.3	55.7	55.1	76	38.8
MK012468.1:1080-2273_CRESS_virus_sp._isolate_ctbb44,_complete_genome	1194	0.535	0.631	53.4	51.5	49	59.5	51.9
MK012466.1:1-807_CRESS_virus_sp._isolate_ctbd80,_complete_genome	807	0.594	0.617	46	47.2	42	48.7	54.3
MK012465.1:1-1224_CRESS_virus_sp._isolate_ctdc43,_complete_genome	1224	0.503	0.668	55.2	53.4	48	64.2	47.9
MK012463.1:1-699_CRESS_virus_sp._isolate_ctch78,_complete_genome	699	0.508	0.602	52.9	50.6	48.5	59.7	49.6
MK012461.1:1-723_CRESS_virus_sp._isolate_ctja127,_complete_genome	723	0.532	0.642	50.2	48.1	43.6	58.9	56.1
MK012455.1:1-786_CRESS_virus_sp._isolate_ctjj384,_complete_genome	786	0.529	0.572	53.3	51.5	54.6	53.8	48.5
MK012454.1:1-783_CRESS_virus_sp._isolate_ctdb70,_complete_genome	783	0.831	0.518	33.2	46	38.3	15.3	34.6
MK012449.1:1-759_CRESS_virus_sp._isolate_ctca39,_complete_genome	759	0.76	0.553	34.5	38.7	44.3	20.6	36.5
MK012445.1:2389-3705_CRESS_virus_sp._isolate_ctdg18,_complete_genome	1317	0.522	0.661	51.8	49.7	46.2	59.5	55.3
MK012441.1:1-1161_CRESS_virus_sp._isolate_ctbf21,_complete_genome	1161	0.643	0.547	50.7	55.6	55.8	40.8	49
MK012436.1:1-723_CRESS_virus_sp._isolate_ctbc58,_complete_genome	723	0.498	0.66	59.3	58.5	50.6	68.9	43
MK012435.1:1059-2351_CRESS_virus_sp._isolate_ctia38,_complete_genome	1293	0.747	0.556	40.4	45.2	49	27.1	43.4
MK012433.1:137-1540_CRESS_virus_sp._isolate_ctbc24,_complete_genome	1404	0.612	0.539	48.6	53.6	50	42.3	52.3
MH649261.1:c2936-1419_CRESS_virus_sp._isolate_ctjb313,_complete_genome	1518	0.582	0.602	47.8	50.6	46	46.6	51.8
MH649257.1:680-1390_CRESS_virus_sp._isolate_ctgh880,_complete_genome	711	0.658	0.506	39.5	45.6	43	30	48.6
MH649252.1:1072-1818_CRESS_virus_sp._isolate_ctbb727,_complete_genome	747	0.564	0.619	44	45.4	40.2	46.6	59.8
MH649249.1:341-1315_CRESS_virus_sp._isolate_ctce000,_complete_genome	975	0.549	0.597	47.2	48.9	41.8	50.8	60.1
MH649245.1:1-696_CRESS_virus_sp._isolate_ctfh010,_complete_genome	696	0.577	0.596	45.5	50	42.2	44.4	56.3
MH649238.1:1-771_CRESS_virus_sp._isolate_ctdg710,_complete_genome	771	0.598	0.59	45.1	51.4	41.6	42.4	51.6
MH649236.1:1034-1753_CRESS_virus_sp._isolate_ctbg663,_complete_genome	720	0.658	0.582	40	46.7	40	33.3	50.1
MH649233.1:1-741_CRESS_virus_sp._isolate_ctcd828,_complete_genome	741	0.602	0.57	42.8	49	40.9	38.5	52.8
MH649232.1:c1852-1052_CRESS_virus_sp._isolate_cteb686,_complete_genome	801	0.605	0.595	44.4	48.3	42.3	42.7	56.3
MH649231.1:1-828_CRESS_virus_sp._isolate_ctbe650,_complete_genome	828	0.722	0.532	41.4	50.4	44.6	29.3	43.3
MH649230.1:c1907-1038_CRESS_virus_sp._isolate_ctdb664,_complete_genome	870	0.623	0.583	45.5	46.6	46.2	43.8	60.8
MH649227.1:1-732_CRESS_virus_sp._isolate_ctdb040,_complete_genome	732	0.635	0.574	43.7	46.7	47.1	37.3	51.8
MH649218.1:1-708_CRESS_virus_sp._isolate_ctcc849,_complete_genome	708	0.555	0.623	47.7	47.9	44.1	51.3	57
MH649216.1:267-1121_CRESS_virus_sp._isolate_ctcb000,_complete_genome	855	0.592	0.567	47	49.8	46	45.3	61
MH649211.1:c1719-922_CRESS_virus_sp._isolate_ctha728,_complete_genome	798	0.628	0.547	40	47.7	39.8	32.3	49.5
MH649207.1:1032-1745_CRESS_virus_sp._isolate_ctcj716,_complete_genome	714	0.497	0.721	52.8	52.9	40.3	65.1	53.8
MH649201.1:1038-2081_CRESS_virus_sp._isolate_ctbd464,_complete_genome	1044	0.587	0.595	44.6	47.4	41.1	45.4	57.9
MH649198.1:1-693_CRESS_virus_sp._isolate_ctei054,_complete_genome	693	0.58	0.578	46.3	51.5	43.7	43.7	52.1
MH649195.1:c1991-1032_CRESS_virus_sp._isolate_ctdg571,_complete_genome	960	0.696	0.574	35.1	41.9	35.6	27.8	47.8
MH649194.1:401-1303_CRESS_virus_sp._isolate_cthb018,_complete_genome	903	0.529	0.602	48.6	49.5	43.2	53.2	61
MH649192.1:576-1580_CRESS_virus_sp._isolate_ctda622,_complete_genome	1005	0.665	0.568	39.7	46.6	41.2	31.3	51.7
MH649190.1:779-1684_CRESS_virus_sp._isolate_ctca689,_complete_genome	906	0.617	0.564	42.3	48	43	35.8	49.6
MH649187.1:576-1583_CRESS_virus_sp._isolate_ctfj603,_complete_genome	1008	0.599	0.579	42.3	46.7	40.2	39.9	50.2
MH649184.1:c2073-1093_CRESS_virus_sp._isolate_ctcj492,_complete_genome	981	0.746	0.501	36.9	45.9	44.3	20.5	37.7
MH649182.1:1-828_CRESS_virus_sp._isolate_ctci038,_complete_genome	828	0.71	0.53	39.9	45.3	46.7	27.5	40.9
MH649181.1:1204-2238_CRESS_virus_sp._isolate_ctbi348,_complete_genome	1035	0.605	0.552	45.8	53.6	44.9	38.8	52.8
MH649176.1:1-960_CRESS_virus_sp._isolate_ctcg684,_complete_genome	960	0.669	0.575	37.7	43.4	40	29.7	47.7
MH649167.1:1-954_CRESS_virus_sp._isolate_ctbj534,_complete_genome	954	0.636	0.545	43	48.4	45.6	34.9	50.4
MH649162.1:1035-2000_CRESS_virus_sp._isolate_ctif491,_complete_genome	966	0.49	0.634	54.1	52.8	47.8	61.8	40.9
MH649146.1:1001-1870_CRESS_virus_sp._isolate_ctde693,_complete_genome	870	0.724	0.581	33.9	38.6	35.2	27.9	45.9
MH649145.1:c2195-957_CRESS_virus_sp._isolate_ctdj000,_complete_genome	1239	0.677	0.56	37.9	42.1	38.3	33.4	44.3
MH649139.1:722-1396_CRESS_virus_sp._isolate_ctcf822,_complete_genome	675	0.558	0.569	47.3	52	45.3	44.4	51.7
MH649138.1:c756-67_CRESS_virus_sp._isolate_ctca243,_complete_genome	690	0.407	0.764	62.9	56.5	47.8	84.3	35.5
MH649133.1:756-1706_CRESS_virus_sp._isolate_ctda501,_complete_genome	951	0.727	0.552	39.1	48.6	42.3	26.5	45
MH649131.1:767-1447_CRESS_virus_sp._isolate_ctbd785,_complete_genome	681	0.526	0.617	48.9	46.7	47.1	52.9	49.8
MH649128.1:404-1174_CRESS_virus_sp._isolate_ctdc000,_complete_genome	771	0.629	0.516	35.4	40.5	38.1	27.6	40.4
MH649124.1:1-870_CRESS_virus_sp._isolate_ctcg006,_complete_genome	870	0.697	0.557	40.7	44.5	45.5	32.1	41.4
MH649123.1:1-879_CRESS_virus_sp._isolate_ctjh668,_complete_genome	879	0.579	0.621	48.4	50.9	45.4	48.8	49.2
MH649120.1:c1939-1073_CRESS_virus_sp._isolate_ctbb591,_complete_genome	867	0.589	0.555	40	41.9	40.1	38.1	53
MH649118.1:1-786_CRESS_virus_sp._isolate_ctbg698,_complete_genome	786	0.592	0.605	44	43.5	43.1	45.4	54.2
MH649117.1:1-1032_CRESS_virus_sp._isolate_ctie473,_complete_genome	1032	0.564	0.624	45.8	48.8	40.1	48.5	56.2
MH649116.1:1-813_CRESS_virus_sp._isolate_ctbj586,_complete_genome	813	0.718	0.536	38.1	45	44.3	25.1	40.1
MH649112.1:c2081-1131_CRESS_virus_sp._isolate_ctdd579,_complete_genome	951	0.627	0.522	41.3	48.6	42	33.4	53.4
MH649095.1:1-789_CRESS_virus_sp._isolate_ctbe007,_complete_genome	789	0.561	0.601	51.6	53.6	47.1	54	58.4
MH649094.1:1157-2659_CRESS_virus_sp._isolate_ctjg015,_complete_genome	1503	0.702	0.531	38.5	42.9	44.9	27.5	46.1
MH649093.1:602-1435_CRESS_virus_sp._isolate_ctbc002,_complete_genome	834	0.711	0.564	41.1	50.7	42.4	30.2	48.3
MH649090.1:c1760-1026_CRESS_virus_sp._isolate_ctfb748,_complete_genome	735	0.64	0.522	41.4	46.1	46.9	31	51.5
MH649079.1:c2365-1541_CRESS_virus_sp._isolate_ctfa365,_complete_genome	825	0.631	0.559	42.7	44.7	47.3	36	52.2
MH649076.1:1-843_CRESS_virus_sp._isolate_ctbg658,_complete_genome	843	0.528	0.656	49.2	49.1	45.2	53.4	55.3
MH649075.1:627-1550_CRESS_virus_sp._isolate_ctcb678,_complete_genome	924	0.635	0.563	40.7	46.1	41.2	34.7	51.3
MH649072.1:c1784-879_CRESS_virus_sp._isolate_ctce572,_complete_genome	906	0.605	0.606	42.4	46.7	41.4	39.1	50.9
MH649064.1:588-1307_CRESS_virus_sp._isolate_ctba030,_complete_genome	720	0.674	0.576	41.4	45.8	44.6	33.8	52.8
MH649059.1:1-843_CRESS_virus_sp._isolate_ctbb008,_complete_genome	843	0.681	0.506	41	45.2	49.1	28.8	41.2
MH649057.1:1-888_CRESS_virus_sp._isolate_ctbb597,_complete_genome	888	0.64	0.589	46.7	50	49.7	40.5	56.9
MH649050.1:c1946-1041_CRESS_virus_sp._isolate_ctbe583,_complete_genome	906	0.55	0.62	51.4	49	51	54.3	51.8
MH649049.1:1-960_CRESS_virus_sp._isolate_ctie708,_complete_genome	960	0.659	0.552	43.1	50	42.8	36.6	50.7
MH649047.1:1-1161_CRESS_virus_sp._isolate_ctbh824,_complete_genome	1161	0.52	0.617	55.6	56.8	49.6	60.5	53
MH649046.1:1-909_CRESS_virus_sp._isolate_ctid506,_complete_genome	909	0.58	0.58	41.5	45.5	37	41.9	55.4
MH649041.1:747-1586_CRESS_virus_sp._isolate_ctci676,_complete_genome	840	0.543	0.614	47.6	51.1	42.5	49.3	61
MH649031.1:c2019-1045_CRESS_virus_sp._isolate_ctcd610,_complete_genome	975	0.475	0.621	50.8	49.5	43.1	59.7	52.2
MH649030.1:635-1555_CRESS_virus_sp._isolate_ctca902,_complete_genome	921	0.711	0.498	37.6	44	46.3	22.5	36.7
MH649025.1:614-1378_CRESS_virus_sp._isolate_ctcg004,_complete_genome	765	0.554	0.612	49.2	49	47.5	51	59.8
MH649010.1:1-711_CRESS_virus_sp._isolate_ctjb906,_complete_genome	711	0.667	0.494	36	45.1	40.1	22.8	41
MH649000.1:222-1124_CRESS_virus_sp._isolate_ctdh451,_complete_genome	903	0.578	0.575	49.5	53.8	46.5	48.2	61
MH648998.1:583-1308_CRESS_virus_sp._isolate_ctbj969,_complete_genome	726	0.69	0.548	35.4	39.3	40.5	26.4	44.7
MH648984.1:760-1773_CRESS_virus_sp._isolate_ctda510,_complete_genome	1014	0.553	0.606	46.6	49.1	40.8	50	57
MH648981.1:1083-2186_CRESS_virus_sp._isolate_ctba448,_complete_genome	1104	0.596	0.591	43.8	47.3	41.8	42.4	54.9
MH648938.1:945-1712_CRESS_virus_sp._isolate_ctdb719,_complete_genome	768	0.673	0.552	39.3	49.2	39.5	29.3	49.3
MH648974.1:1-990_CRESS_virus_sp._isolate_ctch542,_complete_genome	990	0.648	0.567	37.9	43	37.9	32.7	49.5
MH648972.1:819-1883_CRESS_virus_sp._isolate_ctee590,_complete_genome	1065	0.667	0.51	41.7	49.6	45.4	30.1	46.6
MH648971.1:661-1566_CRESS_virus_sp._isolate_ctcd653,_complete_genome	906	0.592	0.6	46.4	47.7	43.7	47.7	56.5
MH648965.1:1-774_CRESS_virus_sp._isolate_ctgf009,_complete_genome	774	0.608	0.55	46	54.7	41.5	41.9	51.2
MH648960.1:c2520-985_CRESS_virus_sp._isolate_ctji294,_complete_genome	1536	0.554	0.668	51	51.2	44.7	57.2	49.3
MH648954.1:c2011-1055_CRESS_virus_sp._isolate_ctbb593,_complete_genome	957	0.615	0.568	40.8	47.6	39.2	35.4	51.7
MH648949.1:1074-1763_CRESS_virus_sp._isolate_ctea679,_complete_genome	690	0.713	0.549	35.7	41.7	39.6	25.7	46.4
MH648947.1:1-717_CRESS_virus_sp._isolate_ctbc003,_complete_genome	717	0.665	0.549	46.7	49.8	52.7	37.7	50.5
MH648943.1:986-2029_CRESS_virus_sp._isolate_ctcc522,_complete_genome	1044	0.625	0.534	42.4	47.7	44.3	35.3	55.2
MH648939.1:592-1533_CRESS_virus_sp._isolate_ctbf770,_complete_genome	942	0.61	0.587	44.9	48.1	44.9	41.7	59.8
MH617762.1:1-1107_CRESS_virus_sp._isolate_ctca81,_complete_genome	1107	0.738	0.526	40	47.7	46.1	26.3	41.3
MH648931.1:c1742-972_CRESS_virus_sp._isolate_ctdd758,_complete_genome	771	0.592	0.582	44.9	46.3	44.4	44	56.1
MH648927.1:c794-24_CRESS_virus_sp._isolate_ctch199,_complete_genome	771	0.619	0.573	44.6	48.2	45.5	40.1	55.3
MH648926.1:c1994-1143_CRESS_virus_sp._isolate_cted560,_complete_genome	852	0.501	0.621	52.7	53.9	44.4	59.9	46.3
MH648924.1:1-936_CRESS_virus_sp._isolate_ctbd655,_complete_genome	936	0.671	0.576	42	47.4	41.7	36.9	44.4
MH648918.1:753-1784_CRESS_virus_sp._isolate_ctda584,_complete_genome	1032	0.563	0.616	47.3	48	40.7	53.2	57.7
MH648909.1:1017-1718_CRESS_virus_sp._isolate_ctcj691,_complete_genome	702	0.646	0.606	39.5	46.2	36.3	35.9	53.5
MH648899.1:872-1600_CRESS_virus_sp._isolate_ctgi000,_complete_genome	729	0.538	0.6	51	51.9	46.1	55.1	55.2
MH648896.1:583-1554_CRESS_virus_sp._isolate_ctbf651,_complete_genome	972	0.634	0.567	42	49.1	39.2	37.7	56.1
MH648891.1:c1834-911_CRESS_virus_sp._isolate_ctcd701,_complete_genome	924	0.571	0.58	46.3	45.8	48.4	44.8	61
MH648890.1:1-942_CRESS_virus_sp._isolate_ctdc629,_complete_genome	942	0.736	0.534	34.2	42	40.4	20.1	41.4
MH617767.1:1-1053_CRESS_virus_sp._isolate_ctbj81,_complete_genome	1053	0.649	0.56	41	45.6	43	34.5	50.5
MH617766.1:1-660_CRESS_virus_sp._isolate_cthg52,_complete_genome	660	0.622	0.584	38.5	40.5	40.5	34.5	47.3
MH617741.1:1-756_CRESS_virus_sp._isolate_ctcg166,_complete_genome	756	0.778	0.477	34.8	42.9	45.6	15.9	32.4
MH617739.1:993-2093_CRESS_virus_sp._isolate_ctgi163,_complete_genome	1101	0.56	0.611	50.6	50.7	47.7	53.4	51.5
MH617727.1:1-819_CRESS_virus_sp._isolate_ctbi059,_complete_genome	819	0.739	0.504	38.9	48.4	45.8	22.7	39
MH617720.1:1-681_CRESS_virus_sp._isolate_ctbb208,_complete_genome	681	0.66	0.558	43.3	51.1	44.1	34.8	49.7
MH617718.1:c2881-1529_CRESS_virus_sp._isolate_ctcc159,_complete_genome	1353	0.762	0.483	37.3	49.4	45.2	17.1	38.2
MH617716.1:c1775-1041_CRESS_virus_sp._isolate_ctbf328,_complete_genome	735	0.525	0.606	53.2	55.1	50.2	54.3	51.6
MH617713.1:c3598-2396_CRESS_virus_sp._isolate_ctch329,_complete_genome	1203	0.661	0.54	49.8	55.4	55.1	38.9	43.2
MH617705.1:903-1679_CRESS_virus_sp._isolate_ctcj195,_complete_genome	777	0.722	0.54	34.1	38.6	42.5	21.2	40.8
MH617703.1:c1811-969_CRESS_virus_sp._isolate_ctce130,_complete_genome	843	0.575	0.652	47.6	46.3	46.3	50.2	46.9
MH617701.1:c1050-61_CRESS_virus_sp._isolate_ctgc218,_complete_genome	990	0.712	0.508	42.6	55.2	45.8	27	38.4
MH617696.1:1-1068_CRESS_virus_sp._isolate_ctih231,_complete_genome	1068	0.731	0.47	38.8	48	50	18.3	38.4
MH617694.1:c2145-1039_CRESS_virus_sp._isolate_ctbd132,_complete_genome	1107	0.773	0.503	38.6	50.9	45.5	19.2	41.8
MH617692.1:1057-1884_CRESS_virus_sp._isolate_ctbf75,_complete_genome	828	0.675	0.542	46	52.5	51.8	33.7	40.3
MH617688.1:c2033-861_CRESS_virus_sp._isolate_ctbh815,_complete_genome	1173	0.55	0.599	53.2	58.1	49.4	52.2	52.5
MH617687.1:1237-2130_CRESS_virus_sp._isolate_cthc83,_complete_genome	894	0.605	0.502	43.2	50	45.3	34.2	52.9
MH617686.1:1-846_CRESS_virus_sp._isolate_ctbg217,_complete_genome	846	0.593	0.576	45.4	50.7	42.2	43.3	60.5
MH617681.1:1-969_CRESS_virus_sp._isolate_ctcd80,_complete_genome	969	0.631	0.545	46.1	48.6	52.9	36.8	48.8
MH617671.1:872-1906_CRESS_virus_sp._isolate_ctbb249,_complete_genome	1035	0.674	0.553	41.5	48.7	43.8	32.2	48.8
MH617665.1:1-723_CRESS_virus_sp._isolate_ctbd324,_complete_genome	723	0.69	0.576	38.3	43.6	42.3	29	47.4
MH617661.1:1-690_CRESS_virus_sp._isolate_ctch175,_complete_genome	690	0.495	0.679	52.2	53	42.2	61.3	42.5
MH617659.1:1-987_CRESS_virus_sp._isolate_ctbg227,_complete_genome	987	0.674	0.556	41.3	46.2	45	32.8	52.8
MH617649.1:539-1588_CRESS_virus_sp._isolate_ctcb205,_complete_genome	1050	0.741	0.548	41.1	52.6	42	28.9	40.2
MH617648.1:1164-2132_CRESS_virus_sp._isolate_ctdj183,_complete_genome	969	0.752	0.561	37.8	44	43	26.3	37.1
MH617630.1:1-747_CRESS_virus_sp._isolate_ctje485,_complete_genome	747	0.711	0.484	32.8	41	38.6	18.9	38.2
MH617621.1:541-1254_CRESS_virus_sp._isolate_ctbh529,_complete_genome	714	0.755	0.514	34.6	41.6	44.1	18.1	39
MH617615.1:1417-2589_CRESS_virus_sp._isolate_ctda469,_complete_genome	1173	0.674	0.521	49.5	56.8	55.8	36.1	44
MH617609.1:1177-2292_CRESS_virus_sp._isolate_ctbb686,_complete_genome	1116	0.64	0.577	46.1	51.6	47	39.5	52.2
MH617599.1:1111-1869_CRESS_virus_sp._isolate_ctea138,_complete_genome	759	0.522	0.614	51.6	46.6	49.4	58.9	53.2
MH617598.1:c1897-1049_CRESS_virus_sp._isolate_ctca515,_complete_genome	849	0.67	0.534	36.4	42.4	39.6	27.2	47.4
MH617590.1:885-1955_CRESS_virus_sp._isolate_ctdc225,_complete_genome	1071	0.796	0.527	37.1	44	47.3	19.9	33.1
MH617586.1:1526-3061_CRESS_virus_sp._isolate_ctgd080,_complete_genome	1536	0.694	0.545	38.6	46.1	42.8	27	38.9
MH617578.1:c2118-1120_CRESS_virus_sp._isolate_ctdb782,_complete_genome	999	0.645	0.586	47.4	50.8	50.5	41.1	44.6
MH617565.1:993-1778_CRESS_virus_sp._isolate_ctid250,_complete_genome	786	0.584	0.562	46.3	51.1	45.8	42	56.7
MH617562.1:c2317-1133_CRESS_virus_sp._isolate_ctbg173,_complete_genome	1185	0.532	0.646	52.4	51.9	47.6	57.7	52.3
MH617557.1:c4128-2605_CRESS_virus_sp._isolate_ctca940,_complete_genome	1524	0.545	0.568	48.4	49	48.8	47.2	57.4
MH617556.1:539-1276_CRESS_virus_sp._isolate_ctbd253,_complete_genome	738	0.57	0.559	43	45.1	41.1	42.7	55
MH617552.1:543-1388_CRESS_virus_sp._isolate_ctbj318,_complete_genome	846	0.616	0.553	43.7	46.1	46.1	39	57.9
MH617551.1:71-1495_CRESS_virus_sp._isolate_ctij107,_complete_genome	1425	0.609	0.567	46.9	52.2	44.8	43.6	52.1
MH617548.1:1-792_CRESS_virus_sp._isolate_ctbi250,_complete_genome	792	0.561	0.569	48.7	51.9	47	47.3	52.3
MH617547.1:1-774_CRESS_virus_sp._isolate_ctch581,_complete_genome	774	0.684	0.498	32.9	35.7	39.5	23.6	42
MH617545.1:1-882_CRESS_virus_sp._isolate_ctcj528,_complete_genome	882	0.498	0.638	46.7	44.9	40.1	55.1	53.6
MH617544.1:c2036-1038_CRESS_virus_sp._isolate_ctda63,_complete_genome	999	0.601	0.522	43.8	47.1	48.6	35.7	48.3
MH617541.1:623-1738_CRESS_virus_sp._isolate_ctbc111,_complete_genome	1116	0.671	0.524	40.8	46	45.2	31.2	50.4
MH617533.1:753-1781_CRESS_virus_sp._isolate_ctda94,_complete_genome	1029	0.689	0.529	39.6	46.4	41.4	30.9	49.7
MH617528.1:c2162-1065_CRESS_virus_sp._isolate_ctbb396,_complete_genome	1098	0.652	0.531	44.4	55.5	46.7	30.9	48.7
MH617523.1:908-1723_CRESS_virus_sp._isolate_ctbj245,_complete_genome	816	0.69	0.527	33.8	42.3	34.9	24.3	44.9
MH617522.1:c2053-1007_CRESS_virus_sp._isolate_ctfa286,_complete_genome	1047	0.582	0.577	48.6	49.9	47.6	48.4	47.1
MH617514.1:853-1584_CRESS_virus_sp._isolate_ctbj325,_complete_genome	732	0.738	0.5	36.3	45.5	44.3	19.3	39.5
MH617511.1:1-1002_CRESS_virus_sp._isolate_ctjf89,_complete_genome	1002	0.621	0.562	44.3	49.7	47.9	35.3	47.7
MH617509.1:1-1221_CRESS_virus_sp._isolate_ctch45,_complete_genome	1221	0.602	0.617	45	50.1	42.5	42.3	45.9
MH617508.1:1-792_CRESS_virus_sp._isolate_ctdf141,_complete_genome	792	0.623	0.547	44.4	53	44.7	35.6	49.7
MH617499.1:c2196-1231_CRESS_virus_sp._isolate_ctce73,_complete_genome	966	0.612	0.604	43.4	48.1	41.6	40.4	50.9
MH617489.1:c2018-1221_CRESS_virus_sp._isolate_ctbg72,_complete_genome	798	0.663	0.624	38.1	38.7	40.6	35	45.5
MH617488.1:935-1771_CRESS_virus_sp._isolate_ctbe77,_complete_genome	837	0.682	0.542	44.8	51.6	50.5	32.3	46.6
MH617485.1:740-1882_CRESS_virus_sp._isolate_ctcj169,_complete_genome	1143	0.577	0.587	43.7	47	41.2	42.8	59.8
MH617481.1:c891-112_CRESS_virus_sp._isolate_ctfi278,_complete_genome	780	0.57	0.616	50.8	54.2	45	53.1	53.3
MH617475.1:c2090-909_CRESS_virus_sp._isolate_ctba_1,_complete_genome	1182	0.599	0.592	45.7	46.4	46.2	44.4	60
MH617470.1:1-1110_CRESS_virus_sp._isolate_ctcf272,_complete_genome	1110	0.715	0.522	40.3	51.1	43.2	26.5	46.7
MH617465.1:51-941_CRESS_virus_sp._isolate_ctce105,_complete_genome	891	0.518	0.629	57.6	57.9	55.9	58.9	51.2
MH617460.1:c1920-1051_CRESS_virus_sp._isolate_ctfc114,_complete_genome	870	0.579	0.611	48.7	48.3	46.6	51.4	61
MH617457.1:1-1065_CRESS_virus_sp._isolate_ctcj211,_complete_genome	1065	0.624	0.579	42.6	49.6	38	40.3	54.7
MH617452.1:c2059-1013_CRESS_virus_sp._isolate_ctbe468,_complete_genome	1047	0.588	0.607	46.4	48.1	46.1	45	53.8
MH617449.1:1-690_CRESS_virus_sp._isolate_ctcg194,_complete_genome	690	0.686	0.557	35.4	44.3	36.1	25.7	43.1
MH617446.1:544-1341_CRESS_virus_sp._isolate_ctbh143,_complete_genome	798	0.557	0.572	48.9	50.8	46.6	49.2	59.4
MH617437.1:1-750_CRESS_virus_sp._isolate_ctef116,_complete_genome	750	0.658	0.559	40.3	47.6	40.8	32.4	50
MH617431.1:c1756-941_CRESS_virus_sp._isolate_ctbb537,_complete_genome	816	0.68	0.542	38.6	44.5	42.6	28.7	49.7
MH617428.1:1-1242_CRESS_virus_sp._isolate_ctbg135,_complete_genome	1242	0.747	0.549	41.3	50.2	44	29.7	39.1
MH617409.1:1-954_CRESS_virus_sp._isolate_ctcc19,_complete_genome	954	0.623	0.594	45.6	47.2	49.1	40.6	50.9
MH617408.1:c1092-256_CRESS_virus_sp._isolate_ctcc28,_complete_genome	837	0.619	0.535	48.6	53.8	52	40.1	48.2
MH617404.1:c1804-1007_CRESS_virus_sp._isolate_ctei546,_complete_genome	798	0.67	0.561	41.1	44.4	43.2	35.7	51.4
MH617397.1:c1914-1030_CRESS_virus_sp._isolate_ctbd216,_complete_genome	885	0.665	0.566	37.5	43.7	41	27.8	44.2
MH617390.1:66-878_CRESS_virus_sp._isolate_ctbg150,_complete_genome	813	0.621	0.547	41.8	51.3	40.6	33.6	49
MH617382.1:1-699_CRESS_virus_sp._isolate_ctdb121,_complete_genome	699	0.723	0.545	36.5	44.6	40.3	24.5	43.7
MH617376.1:1022-1849_CRESS_virus_sp._isolate_ctcf955,_complete_genome	828	0.611	0.563	45	46	48.2	40.9	49.9
MH617373.1:1-1488_CRESS_virus_sp._isolate_ctbg110,_complete_genome	1488	0.697	0.54	39.8	46	45.4	28	36.2
MH617370.1:c1227-169_CRESS_virus_sp._isolate_ctbf240,_complete_genome	1059	0.462	0.68	58.7	54.1	50.7	71.4	55.5
MH617369.1:c2459-984_CRESS_virus_sp._isolate_ctbb55,_complete_genome	1476	0.687	0.551	40.2	45.9	43.9	30.7	44.8
MH617360.1:c3703-2441_CRESS_virus_sp._isolate_ctcd978,_complete_genome	1263	0.71	0.518	46.4	54.2	55.3	29.7	41.1
MH617357.1:3138-4730_CRESS_virus_sp._isolate_ctce21,_complete_genome	1593	0.679	0.577	45	53.3	44.4	37.3	38.3
MH617353.1:c6968-5961_CRESS_virus_sp._isolate_ctce741,_complete_genome	1008	0.641	0.586	44.7	50	44.3	39.9	47.7
MH617345.1:1214-2020_CRESS_virus_sp._isolate_ctda86,_complete_genome	807	0.62	0.561	41.3	42	48	33.8	51.2
MH617341.1:c2380-1394_CRESS_virus_sp._isolate_ctcd173,_complete_genome	987	0.721	0.512	40.4	52	44.4	24.9	44.3
MH617340.1:1-744_CRESS_virus_sp._isolate_ctcb321,_complete_genome	744	0.679	0.532	39.9	47.6	43.5	28.6	44
MH617337.1:710-1615_CRESS_virus_sp._isolate_ctbd037,_complete_genome	906	0.486	0.641	57.3	55.3	52	64.6	45.2
MH617336.1:c1914-1141_CRESS_virus_sp._isolate_ctii88,_complete_genome	774	0.59	0.56	41	43.8	41.9	37.2	50.3
MH617332.1:c4936-3545_CRESS_virus_sp._isolate_ctdb796,_complete_genome	1392	0.659	0.58	43.7	48.5	46.1	36.4	48.3
MH617326.1:1-1410_CRESS_virus_sp._isolate_ctbi110,_complete_genome	1410	0.775	0.444	34.9	44.3	47.7	12.8	33.6
MH617324.1:c1831-1070_CRESS_virus_sp._isolate_ctch529,_complete_genome	762	0.632	0.545	42.8	50	41.3	37	54.5
MH617309.1:1025-2077_CRESS_virus_sp._isolate_ctcb222,_complete_genome	1053	0.64	0.567	42.5	49.6	41.9	36.2	46.9
MH617297.1:c1928-1020_CRESS_virus_sp._isolate_ctie220,_complete_genome	909	0.659	0.526	38.5	41.9	45.5	28.1	49.9
MH617290.1:1-951_CRESS_virus_sp._isolate_cthh85,_complete_genome	951	0.631	0.554	42.6	43.5	47.3	36.9	50.8
MH617289.1:1-993_CRESS_virus_sp._isolate_ctbc215,_complete_genome	993	0.599	0.576	42.4	46.8	39	41.4	61
MH617283.1:836-1555_CRESS_virus_sp._isolate_ctcf206,_complete_genome	720	0.688	0.561	35.3	46.2	32.5	27.1	40.8
MH617277.1:1-837_CRESS_virus_sp._isolate_ctci258,_complete_genome	837	0.689	0.569	39.5	47	41.6	30.1	50.7
MH617271.1:1-900_CRESS_virus_sp._isolate_ctbb370,_complete_genome	900	0.687	0.544	39.3	43.7	44.7	29.7	44.8
MH617268.1:c1875-1030_CRESS_virus_sp._isolate_ctch132,_complete_genome	846	0.61	0.535	45.2	54.3	45	36.2	53.4
MH617267.1:9-698_CRESS_virus_sp._isolate_ctbd281,_complete_genome	690	0.646	0.605	38.8	37.4	42.6	36.5	49.5
MH617264.1:1-666_CRESS_virus_sp._isolate_ctbd288,_complete_genome	666	0.54	0.628	51.1	53.6	44.6	55	52.1
MH617258.1:975-2537_CRESS_virus_sp._isolate_ctch049,_complete_genome	1563	0.775	0.554	36	42.4	43.6	22.1	37.1
MH617252.1:c2172-1105_CRESS_virus_sp._isolate_ctbi82,_complete_genome	1068	0.771	0.505	34.6	45.2	41.9	16.6	34.4
MH617246.1:1-762_CRESS_virus_sp._isolate_ctbb107,_complete_genome	762	0.664	0.547	38.3	41.3	41.3	32.3	50.5
MH617245.1:1-1569_CRESS_virus_sp._isolate_cthi52,_complete_genome	1569	0.561	0.541	46.7	54.5	46.8	38.8	41.8
MH617243.1:c1662-1006_CRESS_virus_sp._isolate_ctcg206,_complete_genome	657	0.675	0.51	38.5	45.7	42.5	27.4	41.5
MH617240.1:1-738_CRESS_virus_sp._isolate_ctba764,_complete_genome	738	0.58	0.465	46.3	50.8	52.8	35.4	50.9
MH617231.1:1-831_CRESS_virus_sp._isolate_ctig168,_complete_genome	831	0.618	0.567	43.4	42.2	48.7	39.4	55
MH617230.1:1-801_CRESS_virus_sp._isolate_ctih213,_complete_genome	801	0.735	0.557	36.3	45.3	40.4	23.2	36.9
MH617228.1:c1753-983_CRESS_virus_sp._isolate_ctic312,_complete_genome	771	0.532	0.615	49.5	44.4	52.5	51.8	61
MH617226.1:1-729_CRESS_virus_sp._isolate_ctcb224,_complete_genome	729	0.658	0.56	41	44.9	44	34.2	55.3
MH617221.1:684-1463_CRESS_virus_sp._isolate_ctge148,_complete_genome	780	0.727	0.52	33.8	41.2	40	20.4	39.3
MH617215.1:1-963_CRESS_virus_sp._isolate_ctcd135,_complete_genome	963	0.618	0.575	44	44.9	47.7	39.6	51.1
MH617203.1:1-675_CRESS_virus_sp._isolate_ctce764,_complete_genome	675	0.453	0.659	58.7	55.1	48.9	72	44.3
MH617192.1:c1709-894_CRESS_virus_sp._isolate_ctbh164,_complete_genome	816	0.717	0.56	33.6	39.7	39.3	21.7	43.4
MH617188.1:1-918_CRESS_virus_sp._isolate_ctcc62,_complete_genome	918	0.598	0.539	40	38.9	44.1	36.9	52.4
MH617186.1:1484-2686_CRESS_virus_sp._isolate_ctfh008,_complete_genome	1203	0.633	0.574	52	54.4	57.1	44.6	49.3
MH617185.1:c1679-927_CRESS_virus_sp._isolate_ctci362,_complete_genome	753	0.691	0.588	43.7	49	44.6	37.5	43.2
MH617171.1:c2260-1004_CRESS_virus_sp._isolate_cthi149,_complete_genome	1257	0.615	0.539	39.3	44.6	41.5	31.7	41.6
MH617169.1:1-855_CRESS_virus_sp._isolate_ctba375,_complete_genome	855	0.591	0.52	44	48.1	48.8	35.1	57.7
MH617164.1:1-774_CRESS_virus_sp._isolate_ctbc77,_complete_genome	774	0.608	0.55	46	54.7	41.5	41.9	51.2
MH617162.1:c2129-1320_CRESS_virus_sp._isolate_ctca194,_complete_genome	810	0.61	0.617	46.7	51.1	40.7	48.1	51.3
MH617148.1:1-687_CRESS_virus_sp._isolate_ctdi272,_complete_genome	687	0.716	0.546	41.8	49.8	45	30.6	38.8
MH617145.1:763-1458_CRESS_virus_sp._isolate_ctbe208,_complete_genome	696	0.644	0.531	39.9	46.1	41.8	31.9	46.8
MH617131.1:1103-1879_CRESS_virus_sp._isolate_ctbg219,_complete_genome	777	0.447	0.609	50.6	38.6	49.4	63.7	43.7
MH617120.1:843-2015_CRESS_virus_sp._isolate_ctic531,_complete_genome	1173	0.66	0.579	44.3	48.6	44.5	39.9	44.3
MH617118.1:596-1351_CRESS_virus_sp._isolate_ctga235,_complete_genome	756	0.538	0.564	51.3	52.8	50.4	50.8	50.8
MH617114.1:1052-1891_CRESS_virus_sp._isolate_ctbc106,_complete_genome	840	0.48	0.697	55.6	50	50.4	66.4	44
MH617112.1:1-912_CRESS_virus_sp._isolate_ctca72,_complete_genome	912	0.615	0.612	48	56.6	42.8	44.7	57.6
MH617109.1:3188-4159_CRESS_virus_sp._isolate_ctdc15,_complete_genome	972	0.659	0.522	44.4	49.4	50	34	52.6
MH617097.1:1033-1809_CRESS_virus_sp._isolate_ctbg966,_complete_genome	777	0.697	0.565	37.8	40.2	41.3	32	42.5
MH617095.1:1097-1849_CRESS_virus_sp._isolate_ctbd111,_complete_genome	753	0.652	0.536	41.2	46.2	45.4	31.9	47.7
MH617082.1:c2869-1388_CRESS_virus_sp._isolate_ctce161,_complete_genome	1482	0.668	0.532	40.4	47.2	44.5	29.4	46.3
MH617079.1:657-1433_CRESS_virus_sp._isolate_cthi295,_complete_genome	777	0.762	0.506	34.1	43.2	41.3	17.8	36.8
MH617075.1:1-492_CRESS_virus_sp._isolate_ctbc273,_complete_genome	492	0.504	0.626	44.9	39.6	40.2	54.9	45
MH617070.1:1-1437_CRESS_virus_sp._isolate_ctbh32,_complete_genome	1437	0.579	0.555	45.4	48.9	43.8	43.4	55.7
MH617068.1:1437-2984_CRESS_virus_sp._isolate_ctch511,_complete_genome	1548	0.693	0.558	39.1	46.1	41.5	29.7	46
MH617067.1:1-816_CRESS_virus_sp._isolate_ctbd527,_complete_genome	816	0.664	0.553	44.1	51.1	46.7	34.6	51.9
MH617065.1:1-849_CRESS_virus_sp._isolate_ctdc105,_complete_genome	849	0.628	0.523	39.9	47	42	30.7	45.7
MH617062.1:1-768_CRESS_virus_sp._isolate_cthg451,_complete_genome	768	0.582	0.559	49.5	57	44.5	46.9	48.6
MH617055.1:1-702_CRESS_virus_sp._isolate_cthi101,_complete_genome	702	0.618	0.61	35.5	41.9	27.8	36.8	53.2
MH617054.1:1-861_CRESS_virus_sp._isolate_ctcj224,_complete_genome	861	0.679	0.573	38.9	47	37.3	32.4	48.8
MH617053.1:1-927_CRESS_virus_sp._isolate_ctce104,_complete_genome	927	0.651	0.57	39.8	46.3	39.8	33.3	47.7
MH617048.1:c1730-948_CRESS_virus_sp._isolate_ctcg166,_complete_genome	783	0.624	0.59	44.3	47.5	44.4	41	50.8
MH617046.1:1-828_CRESS_virus_sp._isolate_ctca377,_complete_genome	828	0.773	0.506	39	47.5	45.7	23.9	34.8
MH617038.1:c2284-1016_CRESS_virus_sp._isolate_ctba977,_complete_genome	1269	0.698	0.516	47.5	56.5	54.8	31.2	40
MH617033.1:1-954_CRESS_virus_sp._isolate_ctcj21,_complete_genome	954	0.627	0.583	42.2	44.7	42.5	39.6	54.1
MH617031.1:2806-3903_CRESS_virus_sp._isolate_ctgb83,_complete_genome	1098	0.653	0.56	44.3	50.3	45.6	36.9	50
MH617021.1:1-789_CRESS_virus_sp._isolate_ctee119,_complete_genome	789	0.687	0.526	37.9	46	40.3	27.4	47.7
MH617020.1:1-1020_CRESS_virus_sp._isolate_cthf100,_complete_genome	1020	0.621	0.62	42.9	44.7	40.3	43.8	59.2
MH617019.1:1-771_CRESS_virus_sp._isolate_ctca301,_complete_genome	771	0.48	0.605	54.3	52.9	48.6	61.5	56
MH617018.1:1-1086_CRESS_virus_sp._isolate_ctcg220,_complete_genome	1086	0.536	0.627	49.8	49.4	46.1	53.9	57.7
MH617014.1:570-1829_CRESS_virus_sp._isolate_ctfi007,_complete_genome	1260	0.572	0.55	46.7	46.4	49	44.5	54.3
MH617006.1:1-714_CRESS_virus_sp._isolate_ctgi335,_complete_genome	714	0.544	0.603	51.4	53.8	47.5	52.9	54.3
MH617003.1:c1758-1054_CRESS_virus_sp._isolate_ctcj370,_complete_genome	705	0.643	0.529	37.4	37.4	46	28.9	44.2
MH617001.1:1728-3107_CRESS_virus_sp._isolate_ctbd318,_complete_genome	1380	0.654	0.562	43.3	48.9	46.7	34.3	53.6
MH616999.1:725-1699_CRESS_virus_sp._isolate_ctch302,_complete_genome	975	0.688	0.516	41.7	54.2	43.4	27.7	44.4
MH616990.1:c1660-1148_CRESS_virus_sp._isolate_ctdb518,_complete_genome	513	0.656	0.546	40.9	43.3	46.2	33.3	51.9
MH616988.1:1-699_CRESS_virus_sp._isolate_ctbc614,_complete_genome	699	0.579	0.56	46.4	47.6	48.9	42.5	51.9
MH616986.1:1-672_CRESS_virus_sp._isolate_cthb744,_complete_genome	672	0.554	0.623	52.8	50.9	50	57.6	51.1
MH616984.1:c2079-976_CRESS_virus_sp._isolate_ctda422,_complete_genome	1104	0.651	0.514	41.4	48.6	45.1	30.4	48.4
MH616973.1:719-1765_CRESS_virus_sp._isolate_ctdb109,_complete_genome	1047	0.605	0.563	45.3	51.9	47	37	45
MH616972.1:1-1194_CRESS_virus_sp._isolate_ctfi29,_complete_genome	1194	0.612	0.559	45.5	51.3	46	39.2	51.5
MH616971.1:373-1152_CRESS_virus_sp._isolate_ctce418,_complete_genome	780	0.664	0.586	43.2	49.2	42.7	37.7	51.5
MH616967.1:737-1540_CRESS_virus_sp._isolate_cthb587,_complete_genome	804	0.733	0.519	34.7	44.8	37.7	21.6	37.1
MH616965.1:1-900_CRESS_virus_sp._isolate_ctcc97,_complete_genome	900	0.549	0.636	48.4	50.7	41.3	53.3	53.3
MH616962.1:c1677-1021_CRESS_virus_sp._isolate_ctcd321,_complete_genome	657	0.701	0.507	38.8	47	42.9	26.5	40.9
MH616955.1:1549-2376_CRESS_virus_sp._isolate_ctbc933,_complete_genome	828	0.551	0.641	48.2	48.6	43.5	52.5	54.4
MH616953.1:c1988-849_CRESS_virus_sp._isolate_ctbg84,_complete_genome	1140	0.596	0.548	46.6	49.7	47.1	42.9	55.9
MH616944.1:1-1011_CRESS_virus_sp._isolate_ctdg299,_complete_genome	1011	0.616	0.563	43.8	48.1	45.1	38.3	51.9
MH616942.1:1-843_CRESS_virus_sp._isolate_ctcf261,_complete_genome	843	0.668	0.534	39.4	47	41.6	29.5	45.3
MH616930.1:1-861_CRESS_virus_sp._isolate_ctdb321,_complete_genome	861	0.52	0.643	50.2	47	45.6	57.8	46.2
MH616923.1:1-723_CRESS_virus_sp._isolate_ctca448,_complete_genome	723	0.615	0.546	48.4	54.4	53.5	37.3	47.2
MH616921.1:1-984_CRESS_virus_sp._isolate_ctbc431,_complete_genome	984	0.629	0.543	42.2	45.1	45.4	36	47.3
MH616917.1:1065-1862_CRESS_virus_sp._isolate_ctbb930,_complete_genome	798	0.619	0.557	45.6	47.4	47	42.5	59.2
MH616916.1:1-1230_CRESS_virus_sp._isolate_ctch306,_complete_genome	1230	0.694	0.549	47.8	54.1	55.1	34.1	37
MH616915.1:2393-3667_CRESS_virus_sp._isolate_ctcc17,_complete_genome	1275	0.645	0.587	45.8	49.4	47.3	40.7	51.9
MH616913.1:1401-2318_CRESS_virus_sp._isolate_ctcf70,_complete_genome	918	0.596	0.623	49.6	49.3	50	49.3	48.6
MH616907.1:c1956-1192_CRESS_virus_sp._isolate_ctca234,_complete_genome	765	0.615	0.569	44.4	47.8	44.7	40.8	57.6
MH616897.1:c1817-1041_CRESS_virus_sp._isolate_cthj000,_complete_genome	777	0.75	0.5	31	42.5	34.7	15.8	39.7
MH616894.1:795-1508_CRESS_virus_sp._isolate_ctdb190,_complete_genome	714	0.701	0.534	36.7	42.4	40.8	26.9	44.5
MH616885.1:c3277-2036_CRESS_virus_sp._isolate_ctea92,_complete_genome	1242	0.717	0.506	43.9	50.2	53.9	27.5	40.8
MH616881.1:1-714_CRESS_virus_sp._isolate_ctcj067,_complete_genome	714	0.568	0.611	47.2	46.6	46.2	48.7	54.5
MH616869.1:c1715-897_CRESS_virus_sp._isolate_ctbd540,_complete_genome	819	0.546	0.56	50.8	53.5	51.3	47.6	47.7
MH616841.1:1-744_CRESS_virus_sp._isolate_ctfd215,_complete_genome	744	0.645	0.518	36.8	41.1	39.9	29.4	46.8
MH616834.1:1-852_CRESS_virus_sp._isolate_ctdh124,_complete_genome	852	0.583	0.554	44.7	44.7	46.5	43	55.6
MH616830.1:716-1552_CRESS_virus_sp._isolate_ctbg371,_complete_genome	837	0.641	0.606	41	46.2	36.6	40.1	52.3
MH616828.1:c1811-960_CRESS_virus_sp._isolate_ctca551,_complete_genome	852	0.618	0.545	42.1	49.3	41.9	35.2	57.5
MH616827.1:1-729_CRESS_virus_sp._isolate_ctbi308,_complete_genome	729	0.594	0.559	50.6	54.7	53.1	44	55
MH616825.1:1-810_CRESS_virus_sp._isolate_ctbg616,_complete_genome	810	0.741	0.524	33.1	43.3	37	18.9	36.4
MH616824.1:593-1378_CRESS_virus_sp._isolate_ctbi174,_complete_genome	786	0.701	0.49	32.8	38.5	40.5	19.5	39.3
MH616821.1:1-1011_CRESS_virus_sp._isolate_ctbj300,_complete_genome	1011	0.47	0.662	54.3	51	47.8	64.1	47
MH616816.1:1-762_CRESS_virus_sp._isolate_ctci521,_complete_genome	762	0.646	0.551	39.6	46.9	38.6	33.5	52.5
MH616806.1:1-1542_CRESS_virus_sp._isolate_ctci056,_complete_genome	1542	0.695	0.586	40.7	49.2	39.7	33.1	42
MH616803.1:1-849_CRESS_virus_sp._isolate_ctci690,_complete_genome	849	0.488	0.681	50.9	49.8	41.3	61.5	56.1
MH616801.1:1-873_CRESS_virus_sp._isolate_ctch860,_complete_genome	873	0.555	0.652	45	43	43.3	48.8	52.5
MH616789.1:1-660_CRESS_virus_sp._isolate_cthi333,_complete_genome	660	0.623	0.546	41.2	45	42.7	35.9	46.6
MH616784.1:c1844-1053_CRESS_virus_sp._isolate_ctbd123,_complete_genome	792	0.603	0.586	47.9	48.9	50.4	44.3	53.1
MH616781.1:c2138-996_CRESS_virus_sp._isolate_ctbg239,_complete_genome	1143	0.697	0.528	40.3	45.9	45.1	29.9	38.6
MH616772.1:923-1720_CRESS_virus_sp._isolate_ctcc126,_complete_genome	798	0.582	0.575	45.7	48.5	44	44.7	48.7
MH616771.1:1-690_CRESS_virus_sp._isolate_ctbb160,_complete_genome	690	0.664	0.572	34.2	37.4	37.8	27.4	43.5
MH616770.1:1-768_CRESS_virus_sp._isolate_ctbc237,_complete_genome	768	0.669	0.513	35.3	41.4	40.2	24.2	45.1
MH616759.1:1-879_CRESS_virus_sp._isolate_ctbf522,_complete_genome	879	0.479	0.63	49.3	47.4	41.3	59	50.7
MH616756.1:1-798_CRESS_virus_sp._isolate_ctbc429,_complete_genome	798	0.682	0.531	31.8	39.5	32.7	23.3	42.3
MH616753.1:1-1461_CRESS_virus_sp._isolate_ctbe66,_complete_genome	1461	0.543	0.548	47.4	54.2	45.8	42.1	45.4
MH616752.1:711-1607_CRESS_virus_sp._isolate_ctbj129,_complete_genome	897	0.657	0.568	35.5	42.1	33.1	31.1	47.1
MH616749.1:1-1137_CRESS_virus_sp._isolate_ctbi245,_complete_genome	1137	0.782	0.498	36.3	47.5	44.1	17.4	35.6
MH616747.1:39-812_CRESS_virus_sp._isolate_ctjd152,_complete_genome	774	0.56	0.593	45	50	41.9	43	52.3
MH616745.1:1-1065_CRESS_virus_sp._isolate_ctbf77,_complete_genome	1065	0.688	0.56	40.1	47.3	41.7	31.3	49
MH616742.1:1-777_CRESS_virus_sp._isolate_ctbj212,_complete_genome	777	0.66	0.545	38.1	45.2	40.9	28.2	44.9
MH616736.1:1-864_CRESS_virus_sp._isolate_ctbg628,_complete_genome	864	0.592	0.558	45.5	46.9	47.6	42	50.8
MH616733.1:c1700-1005_CRESS_virus_sp._isolate_ctij622,_complete_genome	696	0.599	0.557	43.5	47.8	44	38.8	53.3
MH616732.1:159-971_CRESS_virus_sp._isolate_ctcb740,_complete_genome	813	0.47	0.681	56.5	52.8	45.4	71.2	41.9
MH616727.1:c1958-990_CRESS_virus_sp._isolate_ctbg103,_complete_genome	969	0.702	0.523	39	44.6	44.6	27.9	49.8
MH616725.1:105-800_CRESS_virus_sp._isolate_ctci291,_complete_genome	696	0.589	0.58	46.1	47.8	47	43.5	55
MH616721.1:1444-2844_CRESS_virus_sp._isolate_ctjg073,_complete_genome	1401	0.703	0.529	40.9	47.3	46.3	29.1	43.5
MH616716.1:1-1161_CRESS_virus_sp._isolate_ctba10,_complete_genome	1161	0.597	0.588	52	56.1	53.5	46.5	49
MH616708.1:c2028-1156_CRESS_virus_sp._isolate_ctdb99,_complete_genome	873	0.63	0.532	41	45.7	44.3	33	50.9
MH616706.1:1184-2239_CRESS_virus_sp._isolate_ctcd131,_complete_genome	1056	0.699	0.531	44	52.8	49.1	30.1	43
MH616705.1:c2855-1332_CRESS_virus_sp._isolate_ctce103,_complete_genome	1524	0.695	0.581	44	51	46.1	35	42.1
MH616702.1:c1028-285_CRESS_virus_sp._isolate_ctcj185,_complete_genome	744	0.622	0.569	42.1	41.5	45.6	39.1	47.1
MH616699.1:c2151-1021_CRESS_virus_sp._isolate_ctdb399,_complete_genome	1131	0.581	0.589	45.2	47.5	41.4	46.7	49.6
MH616695.1:c1777-1091_CRESS_virus_sp._isolate_ctgc510,_complete_genome	687	0.464	0.61	55.7	53.3	50.2	63.8	53.8
MH616694.1:1-816_CRESS_virus_sp._isolate_ctcf142,_complete_genome	816	0.626	0.519	38.1	41.9	42.3	30.1	50.4
MH616693.1:c1691-921_CRESS_virus_sp._isolate_ctbe153,_complete_genome	771	0.624	0.561	43.6	47.1	44.4	39.3	54.4
MH616684.1:c1928-927_CRESS_virus_sp._isolate_ctcg236,_complete_genome	1002	0.512	0.541	46.1	51.2	41.9	45.2	47.1
MH616674.1:1-1104_CRESS_virus_sp._isolate_ctbg223,_complete_genome	1104	0.473	0.66	59.1	59	49.7	68.5	53.4
MH616669.1:1-744_CRESS_virus_sp._isolate_ctbc199,_complete_genome	744	0.718	0.521	34.8	44.8	36.7	23	46.4
MH616665.1:1-894_CRESS_virus_sp._isolate_ctce910,_complete_genome	894	0.716	0.495	35.6	44	40.9	21.8	39.9
MH616664.1:c2045-1047_CRESS_virus_sp._isolate_ctbc71,_complete_genome	999	0.577	0.541	44.1	48.9	43.5	39.9	44.9
MH616657.1:6-734_CRESS_virus_sp._isolate_ctdc682,_complete_genome	729	0.47	0.656	56.7	53.9	49	67.1	47.2
MH616655.1:1-762_CRESS_virus_sp._isolate_ctcd310,_complete_genome	762	0.681	0.539	40.6	48.8	44.9	28	44.6
MH616654.1:1-963_CRESS_virus_sp._isolate_ctba425,_complete_genome	963	0.596	0.551	44.3	48.3	43.3	41.4	53.3
MH616648.1:1-783_CRESS_virus_sp._isolate_ctje111,_complete_genome	783	0.633	0.5	36.8	38.3	44.1	28	45.7
MH616643.1:c2544-988_CRESS_virus_sp._isolate_ctdb749,_complete_genome	1557	0.563	0.644	47.3	44.7	46.8	50.3	50
MH616640.1:1036-2010_CRESS_virus_sp._isolate_ctej443,_complete_genome	975	0.47	0.695	55.9	53.5	45.5	68.6	45.7
MH616636.1:1-795_CRESS_virus_sp._isolate_ctcc172,_complete_genome	795	0.717	0.502	31.4	37.4	39.2	17.7	39.9
MH622926.1:646-1347_CRESS_virus_sp._isolate_ctdc127,_complete_genome	702	0.564	0.617	44.9	47.9	38.5	48.3	59.3
MH622921.1:c1993-908_CRESS_virus_sp._isolate_ctba269,_complete_genome	1086	0.728	0.568	42.3	50.8	45.3	30.7	37.6
MH552542.1:c1105-155_CRESS_virus_sp._isolate_ctbe66,_complete_genome	951	0.705	0.55	40	50.5	42.6	26.8	46.8
MH552536.1:1-1293_CRESS_virus_sp._isolate_ctbd72,_complete_genome	1293	0.748	0.53	34	38.5	43.2	20.4	35.8
MH552513.1:1-525_CRESS_virus_sp._isolate_ctdg106,_complete_genome	525	0.589	0.62	46.5	48.6	46.3	44.6	43.1
MH552511.1:568-1362_CRESS_virus_sp._isolate_ctcg94,_complete_genome	795	0.725	0.52	34.2	35.8	41.5	25.3	37.2
MH552486.1:568-1362_CRESS_virus_sp._isolate_cthf761,_complete_genome	795	0.72	0.519	34.2	36.2	41.1	25.3	37.7
MH510274.1:c3480-2320_CRESS_virus_sp._isolate_ctch64,_complete_genome	1161	0.597	0.588	52	56.1	53.5	46.5	49
MH510268.1:1-621_CRESS_virus_sp._isolate_ctgj37,_complete_genome	621	0.754	0.55	30	28.5	40.6	20.8	35.4
KY487780.1:c1965-1171_Uncultured_virus_clone_CG109,_complete_genome	795	0.536	0.58	50.9	50.6	50.9	51.3	44.3
KX259401.1:1-855_Uncultured_virus_isolate_Wastewater_Circular_Virus_FL8_putative_capsid_and_putative_rep_protein_genes,_complete_cds	855	0.744	0.499	31.8	40.4	39.3	15.8	34.9
KY487789.1:143-880_Uncultured_virus_clone_CG118,_complete_genome	738	0.683	0.46	40.8	47.6	52.4	22.4	42.1
KY487794.1:c2601-1795_Uncultured_virus_clone_CG123,_complete_genome	807	0.713	0.526	35.9	42.4	42.8	22.7	37.3
KJ547625.1:c889-137_Sewage-associated_circular_DNA_virus-14_isolate_SaCV-14_NZ-BS4064-2012,_complete_genome	753	0.499	0.644	54.3	51	47.8	64.1	48.3
KP153388.1:292-915_Lake_Sarah-associated_circular_molecule_11_isolate_LSaCM-11-LSSO-2013,_complete_sequence	624	0.579	0.611	47.9	50.5	45.2	48.1	51.3
KP153389.1:292-915_Lake_Sarah-associated_circular_molecule_11_isolate_LSaCM-11-LSCO-2013,_complete_sequence	624	0.578	0.608	47.8	50	44.7	48.6	52.4
MK570197.1:c1916-1155_Capybara_virus_35_cap1_1079,_complete_genome	762	0.654	0.489	41.3	44.9	48.8	30.3	42.9
KX259443.1:1-801_Uncultured_virus_isolate_Wastewater_Circular_Virus_FL50_putative_capsid_and_putative_rep_protein_genes,_complete_cds	801	0.701	0.541	37.8	45.3	41.2	27	42.3
MK032720.1:1-676,870-1522_CRESS_virus_sp._isolate_ctcb355,_complete_genome	1329	0.763	0.515	35.6	44	44.2	18.5	39.5
MK032743.1:564-1253_CRESS_virus_sp._isolate_ctbe124,_complete_genome	690	0.845	0.493	33.9	44.3	46.1	11.3	30.8
KY487821.1:40-795_Uncultured_virus_clone_CG152,_complete_genome	756	0.745	0.472	36.6	45.2	44	20.6	41.8
KY487962.1:1872-2702_Uncultured_virus_clone_CG68,_complete_genome	831	0.448	0.738	56.4	47.3	46.2	75.8	41.5
KX259429.1:c2245-1529_Uncultured_virus_isolate_Wastewater_Circular_Virus_FL36_putative_rep_protein_and_putative_capsid_genes,_complete_cds	717	0.689	0.554	49.8	57.3	54.8	37.2	39
NC_040354.1:c2181-1432_Sewage-associated_circular_DNA_virus-11_isolate_SaCV-11_NZ-BS3997-2012,_complete_genome	750	0.673	0.468	37.2	44	46.4	21.2	41.1
NC_026273.1:c876-106_Sewage-associated_circular_DNA_virus-28_isolate_SaCV-28_NZ-BS4064a-2012,_complete_genome	771	0.452	0.702	56.8	50.6	47.1	72.8	43.1
KX259449.1:1436-2179_Uncultured_virus_isolate_Wastewater_Circular_Virus_FL56_putative_rep_protein_and_putative_capsid_genes,_complete_cds	744	0.689	0.546	37.9	41.9	45.2	26.6	41.5
MK433215.1:913-1575_Blackfly_DNA_Virus_1_isolate_SF02_666,_complete_genome	663	0.685	0.526	35.1	43	37.6	24.9	43.4
MH552565.1:1-777_Geminiviridae_sp._isolate_ctbf73,_complete_genome	777	0.675	0.543	43.9	51.4	47.5	32.8	42.3
NC_029640.1:289-912_Lake_Sarah-associated_circular_molecule_11_isolate_LSaCM-11-LSWA-2013,_complete_sequence	624	0.582	0.604	47.4	50	44.7	47.6	51.1
KX259411.1:463-1194_Uncultured_virus_isolate_Wastewater_Circular_Virus_FL18_putative_capsid_and_putative_rep_protein_genes,_complete_cds	732	0.454	0.635	62.2	64.8	50.8	70.9	45.2
MH648827.1:1-648_Circular_genetic_element_sp._isolate_cthi005,_complete_sequence	648	0.442	0.753	61.9	57.9	47.2	80.6	39.1
KY487969.1:1482-2216_Uncultured_virus_clone_CG75,_complete_genome	735	0.539	0.556	52.2	56.3	51.4	49	47.5
NC_029623.1:1891-2634_Lake_Sarah-associated_circular_virus-42_isolate_LSaCV-42-LSCO-2013,_complete_sequence	744	0.576	0.575	46.9	41.1	50.8	48.8	45.9
NC_040839.1:1232-1957_Holcus_lanatus-associated_virus_isolate_NZG22_52,_complete_genome	726	0.556	0.61	52.9	55.8	47.1	55.8	49.9
MH618077.1:1-768_Circular_genetic_element_sp._isolate_ctda150,_complete_sequence	768	0.572	0.597	51.8	57.4	45.7	52.3	53
NC_027777.1:398-1555_Rat_associated_porprismacovirus_1_isolate_KS/11/0577,_complete_genome	1158	0.606	0.54	47.1	52.8	45.6	42.7	40.1
MH500336.1:1102-2274_Porcine_associated_porprismacovirus_isolate_17668x85_1335,_complete_genome	1173	0.651	0.534	45.6	54.5	44.2	38.1	38.2
MH111142.1:1098-2249_Porcine_associated_porprismacovirus_isolate_17499x85_503,_complete_genome	1152	0.581	0.575	46.3	51.3	41.1	46.4	42.7
MH500298.1:1089-2261_Porcine_associated_porprismacovirus_isolate_17489x75_2609,_complete_genome	1173	0.698	0.518	41.8	53.7	40.4	31.2	36.1
MH111132.1:1100-2242_Porcine_associated_porprismacovirus_isolate_17499x1_842,_complete_genome	1143	0.567	0.577	45.6	51.7	38.8	46.2	44.8
MH111133.1:1098-2237_Porcine_associated_porprismacovirus_isolate_17499x3_690,_complete_genome	1140	0.546	0.588	48.1	51.6	41.3	51.3	45.6
MH500308.1:1085-2278_Porcine_associated_porprismacovirus_isolate_17668x16_1620,_complete_genome	1194	0.665	0.547	43	50.5	42.5	35.9	38.9
MH933796.1:1-1083_Smacovirus_sp._isolate_HuSCV-CMRHP10_capsid_protein_gene,_partial_cds;_and_replication_associated_protein_gene,_complete_cds	1083	0.608	0.566	47	51.8	45.7	43.5	39.6
MH500307.1:1220-2746_Goat_associated_porprismacovirus_isolate_16915x9_1969,_complete_genome	1527	0.689	0.552	42.8	52.3	42.8	33.4	38.6
MH111128.1:1361-2410_Porcine_associated_porprismacovirus_isolate_17489x67_1642,_complete_genome	1050	0.59	0.585	47.9	52.9	43.7	47.1	40.2
KX838317.1:2543-2581,1-1047_Human_feces-associated_smacovirus_isolate_BWA1115,_complete_genome	1086	0.618	0.564	46.6	52.2	45	42.5	38.9
MH500283.1:1334-2404_Human_associated_porprismacovirus_isolate_16845x3_952,_complete_genome	1071	0.641	0.554	46.5	54.6	45.4	39.5	36.5
MH500332.1:1191-2279_Porcine_associated_porprismacovirus_isolate_17499x12_1370,_complete_genome	1089	0.564	0.571	47.6	51.5	41.6	49.6	45.1
MH500315.1:1191-2279_Porcine_associated_porprismacovirus_isolate_17489x91_2192,_complete_genome	1089	0.57	0.56	48.2	53.4	43.3	47.9	44.6
KJ577814.1:272-1354_Porcine_stool-associated_circular_virus_7_isolate_EP3-C,_complete_genome	1083	0.607	0.576	47.8	54.8	43.8	44.9	43.7
MH500289.1:1194-2294_Porcine_associated_porprismacovirus_isolate_17499x31_375,_complete_genome	1101	0.57	0.585	49	53.4	43.3	50.1	46.5
MH500305.1:1191-2276_Human_associated_porprismacovirus_isolate_17488x45_1790,_complete_genome	1086	0.558	0.581	49.7	54.7	43.4	51.1	44.3
KU043396.1:c1430-177_Macaca_mulatta_feces_associated_virus_10_isolate_cg3401,_complete_genome	1254	0.608	0.546	47.1	52.4	47.6	41.4	43.7
KJ577815.1:472-1551_Porcine_stool-associated_circular_virus_7_isolate_EP3-D,_complete_genome	1080	0.591	0.581	49	55.6	43.9	47.5	43.3
NC_024773.1:77-1153_Porcine_associated_porprismacovirus_7_isolate_EP2-A,_complete_genome	1077	0.538	0.615	52	57.1	42.3	56.5	42.6
KJ577813.1:77-1153_Porcine_stool-associated_circular_virus_7_isolate_EP2-B,_complete_genome	1077	0.541	0.616	51.7	56.5	42.3	56.3	42.4
MG522850.1:1-1041_Human_feces_smacovirus_3_isolate_SmaCV3_ETH_P15_2016,_complete_genome	1041	0.591	0.562	47.5	52.4	43.5	46.4	44.8
MH500341.1:1346-2434_Porcine_associated_porprismacovirus_isolate_17489x62_1633,_complete_genome	1089	0.606	0.557	48.4	54.8	46.8	43.5	41.9
NC_039067.1:c1926-868_Camel_associated_porprismacovirus_4_isolate_DcSCV_c1358,_complete_genome	1059	0.558	0.588	47.3	49.9	41.4	50.7	43.6
MH170060.2:c2383-1325_Porcine_serum_associated_circular_DNA_virus_5_isolate_8/RS/BR,_complete_genome	1059	0.51	0.604	50.6	49.9	43.1	58.9	44.7
GQ351276.1:387-1649_Chimpanzee_stool_associated_circular_ssDNA_virus_isolate_GM488,_complete_genome	1263	0.607	0.598	46.6	52.5	40.6	46.8	44.2
NC_039066.1:c1970-864_Camel_associated_porprismacovirus_3_isolate_DcSCV_c1345,_complete_genome	1107	0.563	0.574	46.1	48	42	48.2	52
NC_039055.1:1146-2198_Odonata-associated_circular_virus-21_isolate_OdasCV-21-US-1679SC3-12,_complete_genome	1053	0.612	0.569	45.4	49	43	44.2	42.4
NC_026320.1:232-1326_Lemur_associated_porprismacovirus_1_isolate_SF5,_complete_genome	1095	0.592	0.578	48.4	52.3	44.7	48.2	41.5
MH500309.1:1333-2286_Porcine_associated_porprismacovirus_isolate_17489x66_1864,_complete_genome	954	0.726	0.521	39.3	51.3	41.5	25.2	37.1
NC_024775.1:181-1221_Porcine_associated_porprismacovirus_8_isolate_GP2,_complete_genome	1041	0.583	0.582	51.2	56.2	43.2	54.2	40.3
MK570200.1:c1928-936_Capybara_associated_smacovirus_1_cap1_104,_complete_genome	993	0.737	0.549	40.3	52	40.8	28.1	35.1
KU203353.1:c1990-884_Porcine_serum-associated_circular_virus_isolate_BR3,_complete_genome	1107	0.51	0.596	52.1	57.5	39	59.9	44.4
MH500312.1:1381-2340_Porcine_associated_porprismacovirus_isolate_17499x30_1079,_complete_genome	960	0.712	0.5	39.5	50.9	43.1	24.4	35.9
NC_039062.1:381-1355_Human_associated_huchismacovirus_2_isolate_France/8/2008/2444,_complete_genome	975	0.636	0.545	43.6	51.7	42.2	36.9	42.9
KP264967.1:372-1346_Human_smacovirus_1_isolate_France/12/2008/3454,_complete_genome	975	0.648	0.555	42.6	49.5	41.8	36.3	42.8
MH500317.1:1349-2362_Porcine_associated_porprismacovirus_isolate_17668x37_2016,_complete_genome	1014	0.675	0.569	41.5	45	43.8	35.8	39.6
MH500284.1:1349-2362_Porcine_associated_porprismacovirus_isolate_17668x35_2540,_complete_genome	1014	0.688	0.558	41.1	45.6	43.8	34	39.7
MH500302.1:1472-2371_Porcine_associated_porprismacovirus_isolate_17668x44_3048,_complete_genome	900	0.689	0.542	40.6	49.7	39.7	32.3	38.6
KP233184.1:372-1346_Human_smacovirus_1_isolate_Virginia/1/2012/Mecklenburg/H19,_complete_genome	975	0.648	0.555	42.4	49.2	41.8	36	43.1
KP233187.1:372-1346_Human_smacovirus_1_isolate_Virginia/2/2012/Middlesex/I22,_complete_genome	975	0.629	0.557	43.4	51.1	41.2	37.8	41.4
MH500304.1:1405-2418_Porcine_associated_porprismacovirus_isolate_17668x59_3324,_complete_genome	1014	0.669	0.569	41.9	44.4	44.1	37.3	41.2
MH500285.1:1363-2262_Porcine_associated_porprismacovirus_isolate_17668x59_3680,_complete_genome	900	0.673	0.571	40.4	48.7	38.3	34.3	39.8
KU043422.1:259-1206_Macaca_mulatta_feces_associated_virus_6_isolate_cg6965,_complete_genome	948	0.759	0.507	37.4	50	41.8	20.6	35.5
MH500349.1:893-1906_Rat_associated_smacovirus_isolate_22084x8_1043,_complete_genome	1014	0.612	0.546	46.5	52.4	42	45.3	39.4
KP233175.1:372-1346_Human_smacovirus_1_isolate_France/1/2008/2610,_complete_genome	975	0.643	0.55	43.3	51.7	41.5	36.6	42.9
KP264965.1:372-1346_Human_smacovirus_1_isolate_France/3/2008/2623,_complete_genome	975	0.637	0.557	43.5	51.1	41.8	37.5	43
KP233177.1:372-1349_Human_smacovirus_1_isolate_France/4/2009/4265,_complete_genome	978	0.646	0.552	43.6	52.8	41.7	36.2	42.9
LC386201.1:579-1640_Papio_cynocephalus_associated_smacovirus_ZM09-72_DNA,_complete_genome	1062	0.645	0.535	44.5	51.1	46	36.4	43.9
KJ547633.1:1382-2413_Sewage-associated_circular_DNA_virus-9_isolate_SaCV-9_NZ-BS3681-2012,_complete_genome	1032	0.512	0.634	52	52.9	40.7	62.5	37.6
MH500314.1:1338-2318_Porcine_associated_porprismacovirus_isolate_17668x64_1064,_complete_genome	981	0.732	0.521	39.1	50.5	40.4	26.6	36.8
MH500306.1:1310-2299_Porcine_associated_porprismacovirus_isolate_17668x16_1510,_complete_genome	990	0.539	0.643	52.7	55.5	43.3	59.4	48
LC386204.1:335-1414_Papio_cynocephalus_associated_smacovirus_2/ZM09-71_DNA,_complete_genome	1080	0.736	0.519	40.6	51.4	39.7	30.6	35.3
MH500290.1:1403-2365_Porcine_associated_porprismacovirus_isolate_17499x31_361,_complete_genome	963	0.697	0.557	40.6	49.5	40.2	32.1	40.9
NC_039070.1:1-1110_Human_feces_smacovirus_2_strain_SmaCV2,_complete_genome	1110	0.709	0.519	44.1	53.2	45.7	33.2	34.9
KP233192.1:229-1218_Gorilla_smacovirus_isolate_SF4,_complete_genome	990	0.523	0.634	53.9	57	43	61.8	48.6
KU043421.1:490-1455_Macaca_mulatta_feces_associated_virus_7_isolate_cg1341,_complete_genome	966	0.713	0.532	38.8	48.1	40.7	27.6	36.7
KP264969.1:369-1322_Human_smacovirus_1_isolate_France/6/2008/2871,_complete_genome	954	0.651	0.565	44	53.1	42.8	36.2	46.8
LC133374.1_Porcine_stool-associated_circular_virus_3_Cap_gene_for_putative_capsid_protein,_complete_cds,_isolate:_JPN1	900	0.645	0.588	42.6	49	39.7	39	44.6
NC_039068.1:166-1251_Chimpanzee_associated_porprismacovirus_1_isolate_DP152,_complete_genome	1086	0.553	0.615	51.6	53	45.6	56.1	49.1
NC_026252.1:369-1322_Human_smacovirus_1_isolate_France/12/2008/3454,_complete_genome	954	0.64	0.562	44.5	53.8	43.7	36.2	49.1
MH500342.1:1278-2267_Porcine_associated_porprismacovirus_isolate_17489x95_4448,_complete_genome	990	0.512	0.632	53.8	55.5	43.6	62.4	48.6
MH500318.1:1454-2431_Porcine_associated_porprismacovirus_isolate_17499x89_1156,_complete_genome	978	0.682	0.553	41.7	49.1	41.4	34.7	42.4
MH545524.1:1253-2239_Fly_associated_circular_virus_3_isolate_Nevis_I1022-I77_E7,_complete_sequence	987	0.533	0.621	52.7	56.5	42.6	59	48.2
MH500294.1:1303-2292_Porcine_associated_porprismacovirus_isolate_17668x69_223,_complete_genome	990	0.533	0.665	53.7	55.8	43.3	62.1	47.8
KP233186.1:369-1322_Human_smacovirus_1_isolate_Virginia/2/2012/Chesapeake/J23,_complete_genome	954	0.668	0.564	43.7	54.7	42.5	34	46.1
KP233183.1:369-1322_Human_smacovirus_1_isolate_Oregon/8/2011/Portland/D56,_complete_genome	954	0.654	0.561	43.7	53.5	42.8	34.9	46.6
MH500295.1:1254-2243_Porcine_associated_porprismacovirus_isolate_17489x17_965,_complete_genome	990	0.528	0.658	53.4	55.2	43	62.1	50.2
KU043428.1:192-1181_Macaca_mulatta_feces_associated_virus_9_isolate_cg4629_cap_and_rep_genes,_complete_cds	990	0.536	0.647	53.1	55.8	42.7	60.9	49
MH500323.1:1254-2243_Porcine_associated_porprismacovirus_isolate_17668x74_900,_complete_genome	990	0.525	0.647	53.3	55.2	43.3	61.5	49.1
MH500293.1:1248-2237_Porcine_associated_porprismacovirus_isolate_17499x77_1763,_complete_genome	990	0.526	0.668	53.8	55.2	43.6	62.7	47.1
NC_039061.1:369-1322_Human_associated_huchismacovirus_1_isolate_Oregon/6/2011/GottageGrove/5A1,_complete_genome	954	0.659	0.561	43.5	52.8	42.8	34.9	46.4
KP233188.1:369-1322_Human_smacovirus_1_isolate_Virginia/12/2011/Albemarle/G16,_complete_genome	954	0.64	0.56	44.3	54.4	42.8	35.8	47.8
NC_021204.1:526-1425_Porcine_associated_porprismacovirus_3_isolate_3L7,_complete_genome	900	0.67	0.557	41.6	49	40.3	35.3	42.1
NC_039057.1:c2491-1367_Camel_associated_drosmacovirus_1,_complete_genome	1125	0.623	0.57	46.1	49.9	44.5	44	44.3
KP233179.1:391-1365_Human_smacovirus_1_isolate_France/1/2009/3663,_complete_genome	975	0.703	0.56	40.8	47.7	43.4	31.4	42.5
MH617253.1:417-1400_Macaque_stool_associated_virus_12_isolate_ctbb70,_complete_genome	984	0.708	0.547	40	47.9	40.5	31.7	38.4
KC545228.1:526-1425_Porcine_stool-associated_circular_virus_3_isolate_4L13,_complete_genome	900	0.666	0.555	41.9	49.3	40.7	35.7	42.2
MH170061.2:293-1192_Porcine_associated_porprismacovirus_3_isolate_12/RS/BR,_complete_genome	900	0.683	0.569	41	48.7	40	34.3	41.7
MH500339.1:1273-2262_Porcine_associated_porprismacovirus_isolate_17668x29_1951,_complete_genome	990	0.527	0.643	53.1	54.5	43.3	61.5	48.1
KP233185.1:369-1322_Human_smacovirus_1_isolate_Virginia/2/2012/Albemarle/5I17,_complete_genome	954	0.647	0.57	44.5	54.1	42.5	37.1	47.6
LC386202.1:496-1560_Chlorocebus_cynosuros_associated_smacovirus_6/ZM09-96_DNA,_complete_genome	1065	0.657	0.594	44.3	47.3	44.5	41.1	45.6
GQ351277.1:595-1650_Chimpanzee_stool_associated_circular_ssDNA_virus_isolate_GM415,_complete_genome	1056	0.585	0.624	47.2	49.4	40.1	52	43.3
NC_030125.1:193-1200_Bovine_faeces_associated_smacovirus_5_isolate_48_Fec9_cow,_complete_sequence	1008	0.607	0.551	46.9	52.7	44.6	43.5	36.7
KP264964.1:369-1322_Human_smacovirus_1_isolate_France/2/2008/2548,_complete_genome	954	0.647	0.557	44.1	54.4	42.5	35.5	45
JX305998.1:805-1806_Pig_stool_associated_circular_ssDNA_virus_isolate_FUJ1,_complete_genome	1002	0.571	0.556	47.6	51.5	41.6	49.7	42.1
LC386200.1:592-1656_Chlorocebus_cynosuros_associated_smacovirus_ZM09-83_DNA,_complete_genome	1065	0.668	0.572	43.6	47.9	43.9	38.9	43.9
GQ351275.1:494-1309_Chimpanzee_stool_associated_circular_ssDNA_virus_isolate_GM510,_complete_genome	816	0.579	0.583	51.7	54	48.5	52.6	42.6
MH500347.1:774-1874_Porcine_associated_smacovirus_isolate_17489x34_3165,_complete_genome	1101	0.597	0.544	48.4	52.3	46.9	46	45.6
MG846354.1:c2099-1149_Chicken_associated_smacovirus_strain_RS/BR/2015/1R-1,_complete_genome	951	0.632	0.589	46	55.8	41.6	40.4	50.2
MK796235.1:1089-2138_Lynx_rufus_smacovirus_2_isolate_LSF25_523,_complete_genome	1050	0.632	0.622	46.6	51.7	42.6	45.4	47.6
MH111127.1:945-2030_Porcine_associated_porprismacovirus_isolate_17489x28_1796,_complete_genome	1086	0.606	0.559	46.9	53.3	43.4	43.9	40.5
MG846353.1:c2078-1101_Chicken_associated_smacovirus_strain_RS/BR/2015/1R-4,_complete_genome	978	0.682	0.533	39.7	48.8	40.8	29.4	40.5
MH111134.1:945-2030_Porcine_associated_porprismacovirus_isolate_17499x4_702,_complete_genome	1086	0.593	0.579	47.3	52.8	42.8	46.4	42.6
NC_030122.1:465-1526_Sheep_faeces_associated_smacovirus_2_isolate_47_Fec60415_sheep,_complete_sequence	1062	0.495	0.652	53.7	51.7	44.6	64.7	42.3
NC_017916.1:1-714_Pig_stool_associated_circular_ssDNA_virus_GER2011,_complete_genome	714	0.58	0.632	44.7	50.4	37.4	46.2	53.1
NC_040336.1:1037-2035_Fly_associated_circular_virus_4_isolate_DR_I1035_D2,_complete_sequence	999	0.63	0.578	43.2	48	40.5	41.1	52.4
MK377674.1_Circovirus_sp._isolate_PoCirV_VIRES_NX01_C3_capsid_protein_gene,_partial_cds	963	0.589	0.586	48.5	53.3	43	49.2	47.2
KY086298.1:c1961-987_Chicken_associated_smacovirus_strain_RS/BR/2015/1,_complete_genome	975	0.707	0.555	40.4	50.5	40	30.8	45.9
NC_039065.1:c2037-1096_Camel_associated_porprismacovirus_2_isolate_DcSCV_c1072,_complete_genome	942	0.585	0.555	48	52.9	45.2	45.9	39.3
NC_039060.1:c2090-1110_Chicken_associated_huchismacovirus_2,_complete_genome	981	0.664	0.535	40.6	48.6	41.9	31.2	42.7
MH500320.1:1357-2322_Porcine_associated_porprismacovirus_isolate_17499x76_1345,_complete_genome	966	0.652	0.579	46.5	54.3	43.2	41.9	42.1
MH500333.1:1267-2214_Porcine_associated_porprismacovirus_isolate_17499x64_3252,_complete_genome	948	0.552	0.6	50	52.5	42.7	54.7	41.3
KJ577818.1:206-1144_Porcine_stool-associated_circular_virus_2_isolate_TP3,_complete_genome	939	0.696	0.522	40.7	50.2	42.8	29.1	38.3
NC_039064.1:c1276-908_Camel_associated_porprismacovirus_1_isolate_DcSCV_c1378,_complete_genome	369	0.522	0.66	48	43.1	42.3	58.5	42.4
NC_021203.1:498-1475_Porcine_stool-associated_circular_virus_2_isolate_f,_complete_genome	978	0.683	0.558	41.5	47.2	42.3	35	39.3
NC_039058.1:c2454-1417_Camel_associated_drosmacovirus_2,_complete_genome	1038	0.504	0.594	55	56.9	45.4	62.7	39
MK377520.1_Circovirus_sp._isolate_PoCirV_VIRES_CQ01_C6_capsid_protein_gene,_partial_cds	864	0.562	0.589	50.5	53.5	45.5	52.4	39.3
NC_030119.1:404-1450_Bovine_faeces_associated_smacovirus_2_isolate_23_Fec30587_cow,_complete_sequence	1047	0.534	0.621	51.1	51.3	45	57	42.5
NC_039063.1:391-1368_Human_associated_huchismacovirus_3_isolate_France/1/2009/3664,_complete_genome	978	0.695	0.554	40.8	47.5	42.9	31.9	43
MH500310.1:1365-2309_Porcine_associated_porprismacovirus_isolate_17668x8_1624,_complete_genome	945	0.554	0.608	49.5	51.1	42.5	54.9	42.2
MH500324.1:1267-2214_Porcine_associated_porprismacovirus_isolate_17499x4_740,_complete_genome	948	0.577	0.6	48.6	53.5	41.8	50.6	39.8
NC_026143.1:425-1132_Sewage-associated_circular_DNA_molecule-3_isolate_NZ-BS2940-2012,_complete_sequence	708	0.507	0.664	56.5	54.2	51.7	63.6	49
MH617356.1:1-1080_Circoviridae_sp._isolate_ctbb162,_complete_genome	1080	0.742	0.533	39.5	51.1	41.7	25.8	41.9
MH618071.1:1358-2440_Circular_genetic_element_sp._isolate_ctbj190,_complete_sequence	1083	0.689	0.545	43.6	56.8	40.4	33.5	50.3
MH617529.1:752-1675_Circoviridae_sp._isolate_ctbb231,_complete_genome	924	0.601	0.557	45.7	52.6	44.5	39.9	56.2
MH617330.1:1-894_Circoviridae_sp._isolate_ctfh219,_complete_genome	894	0.671	0.541	42.7	53	41.3	33.9	45.3
MH500350.1:902-1888_Porcine_associated_smacovirus_isolate_16915x5_577,_complete_genome	987	0.5	0.599	51.7	54.4	41.3	59.3	36.9
JF279961.1:c1905-1261_Barbel_circovirus_isolate_BaCV2,_complete_genome	645	0.51	0.594	45.9	42.8	46	48.8	54.9
NC_015399.1:c1761-1261_Barbel_circovirus,_complete_genome	501	0.538	0.63	43.1	38.3	41.3	49.7	60.1
NC_038392.1:c1621-956_Human_stool-associated_circular_virus_NG13,_complete_genome	666	0.6	0.521	42.5	46.4	47.3	33.8	56.8
EU056310.1:c1725-970_Cygnus_olor_circovirus_isolate_Sw4,_complete_genome	756	0.502	0.584	50.9	49.6	51.2	52	50.1
KP229363.1:c1760-1008_Goose_circovirus_isolate_CF13001,_complete_genome	753	0.507	0.552	48.3	45.4	51.4	48.2	48.2
KP229373.1:c1760-1008_Goose_circovirus_isolate_CPA13007-2,_complete_genome	753	0.513	0.55	47.8	45.4	51	47	47.8
AF536936.1:c1761-1009_Goose_circovirus_isolate_TW6/2001,_complete_genome	753	0.518	0.553	47.7	45.4	51.8	45.8	44.6
DQ192286.1:c1761-1009_Goose_circovirus_strain_xs5,_complete_genome	753	0.529	0.55	47.4	45.4	51.8	45	42.5
KT207809.1:c1761-1009_Goose_circovirus_isolate_TD254-2014,_complete_genome	753	0.494	0.548	48.6	45.8	50.6	49.4	43.2
DQ192279.1:c1760-1008_Goose_circovirus_strain_yk2,_complete_genome	753	0.502	0.55	48.7	46.6	51	48.6	43.5
EU022374.1:c1924-1151_Duck_circovirus_isolate_LY0701,_complete_genome	774	0.533	0.567	48.2	46.5	51.6	46.5	51.8
KP229372.1:c1760-1008_Goose_circovirus_isolate_CJ14010,_complete_genome	753	0.507	0.551	48.1	45.4	51	47.8	48.1
KT808668.1:c1761-1009_Goose_circovirus_isolate_G15,_complete_genome	753	0.503	0.546	48.5	47	50.2	48.2	42.2
JX241045.1:c1924-1151_Duck_circovirus_isolate_GX1105,_complete_genome	774	0.537	0.564	47.4	45	51.6	45.7	51.1
MG825332.1:c753-1_Goose_circovirus_isolate_183/17_capsid_protein_(ORFC1)_gene,_complete_cds	753	0.505	0.553	48.1	46.2	50.2	47.8	43.1
KR491945.1:c1924-1151_Muscovy_duck_circovirus_isolate_YN24-2013,_complete_genome	774	0.531	0.561	48.1	45.7	52.3	46.1	53.4
KF941314.1:c1923-1150_Duck_circovirus_isolate_42-1,_complete_genome	774	0.524	0.566	48.2	45.3	51.9	47.3	53.1
GQ868757.1:c1924-1151_Muscovy_duck_circovirus_isolate_FJ0701,_complete_genome	774	0.534	0.567	47.8	45.3	51.6	46.5	52.3
GQ423743.1:c1924-1151_Muscovy_duck_circovirus_isolate_FJCL311,_complete_genome	774	0.533	0.562	47.5	45	51.9	45.7	51.9
GQ423744.1:c1925-1152_Muscovy_duck_circovirus_isolate_FJFQ315,_complete_genome	774	0.533	0.569	47.7	45	51.6	46.5	52.5
KF941309.1:c1923-1150_Duck_circovirus_isolate_9-1,_complete_genome	774	0.528	0.569	47.9	45	51.6	47.3	52.5
KF726087.1:c1924-1151_Duck_circovirus_isolate_DuCV-Fujian-2011,_complete_genome	774	0.535	0.57	47.8	45.3	51.6	46.5	53
EU499310.1:c1924-1151_Duck_circovirus_isolate_PT07,_complete_genome	774	0.533	0.564	47.7	45.3	51.6	46.1	52.1
JX241046.1:c1924-1151_Duck_circovirus_isolate_GX1104,_complete_genome	774	0.533	0.562	47.4	45	51.6	45.7	51.6
KT808666.1:c1761-1009_Goose_circovirus_isolate_G6,_complete_genome	753	0.493	0.545	48.9	46.6	50.2	49.8	42.6
AF536932.1:c1761-1009_Goose_circovirus_isolate_TW2/2001,_complete_genome	753	0.495	0.565	48.5	45.4	50.2	49.8	43.1
FJ554673.1:c1924-1151_Muscovy_duck_circovirus_isolate_WS-GD01,_complete_genome	774	0.529	0.566	47.8	45.3	51.2	46.9	53.3
AF536931.1:c1761-1009_Goose_circovirus_isolate_TW1/2001,_complete_genome	753	0.501	0.557	48.3	45.4	51	48.6	43
KF941311.1:c1923-1150_Duck_circovirus_isolate_29-1,_complete_genome	774	0.529	0.576	48.1	45.3	51.2	47.7	53
AF536940.1:c1761-1009_Goose_circovirus_isolate_TW10/2001,_complete_genome	753	0.497	0.565	48.5	45	51	49.4	42.8
DQ192283.1:c1761-1009_Goose_circovirus_strain_xs2,_complete_genome	753	0.509	0.557	47.7	45.4	50.6	47	41.7
EU344806.1:c1929-1156_Duck_circovirus_strain_YS07,_complete_genome	774	0.439	0.59	51.3	43.4	50.8	59.7	51.5
MF278661.1:c1636-959_Circovirus_sp._isolate_BtCV-LJ22,_complete_genome	678	0.457	0.666	47.9	42	38.1	63.7	47.7
KT808653.1:c1737-985_Goose_circovirus_isolate_DG5,_complete_genome	753	0.491	0.535	49	47	50.2	49.8	42.2
DQ166836.1:c1924-1151_Muscovy_duck_circovirus_isolate_TC2/2002,_complete_genome	774	0.524	0.579	48.2	44.6	51.9	48.1	50.9
KP229377.1:c1924-1151_Duck_circovirus_isolate_CP12021,_complete_genome	774	0.528	0.573	47.5	44.2	51.6	46.9	51.4
HM162347.1:c1931-1158_Duck_circovirus_isolate_DU093,_complete_genome	774	0.451	0.604	51	43.8	50.8	58.5	49.1
KP229368.1:c1931-1158_Duck_circovirus_isolate_DB41-18,_complete_genome	774	0.449	0.61	51.7	44.6	51.2	59.3	51.9
KC460528.1:c1931-1158_Duck_circovirus_isolate_LZ01/2011,_complete_genome	774	0.452	0.605	51.4	45	50.8	58.5	51.9
GU131342.1:c1928-1155_Duck_circovirus_isolate_WF0803,_complete_genome	774	0.443	0.602	51.7	44.2	51.2	59.7	51.9
MN068354.1:c1930-1157_Duck_circovirus_strain_ZZ170301,_complete_genome	774	0.444	0.605	51.8	44.6	50	60.9	51.7
KC851815.1:c1932-1159_Duck_circovirus_isolate_D12-JW-047,_complete_genome	774	0.445	0.599	51.3	44.6	50.4	58.9	51.3
KC851820.1:c1931-1158_Duck_circovirus_isolate_D12-KD-027,_complete_genome	774	0.448	0.61	51.7	45	50.4	59.7	52.3
KR869727.1:c1734-985_Goose_circovirus_isolate_2GK_replication_associated_protein_and_capsid_protein_genes,_complete_cds	750	0.51	0.525	46.7	44.8	51.6	43.6	40.5
KC851811.1:c1932-1159_Duck_circovirus_isolate_D11-JW-024,_complete_genome	774	0.443	0.604	51.6	44.6	50.4	59.7	53.4
KT808657.1:c1737-985_Goose_circovirus_isolate_DG11,_complete_genome	753	0.528	0.532	46.5	49	49.8	40.6	43
JN989556.1:c702-1_Porcine_circovirus_2_isolate_YN12_capsid_protein_gene,_complete_cds	702	0.467	0.628	50.9	49.1	45.3	58.1	48
HQ713495.1:c1734-1033_Porcine_circovirus_2_strain_05-55004-7,_complete_genome	702	0.467	0.634	50.9	48.3	45.7	58.5	49.8
EF184228.1_Porcine_circovirus_2_isolate_64_capsid_protein_gene,_complete_cds	702	0.467	0.636	50.9	48.7	45.3	58.5	48
DQ915583.1:c1734-1033_Porcine_circovirus_2_isolate_GRE-WB1,_complete_genome	702	0.469	0.64	50.7	48.3	45.3	58.5	48.3
DQ104420.1:c1735-1034_Porcine_circovirus_2_isolate_QDC,_complete_genome	702	0.467	0.643	51.1	48.3	46.2	59	49.4
KX352445.1:c1735-1034_Porcine_circovirus_2_strain_V2177/00,_complete_genome	702	0.466	0.623	50.9	50	44.4	58.1	49
LC004752.1:c737-36_Porcine_circovirus-2_genes_for_capsid_protein,_replication_protein,_complete_cds,_isolate:_MZ-7	702	0.468	0.633	50.9	47.9	46.2	58.5	48.4
HQ402903.1:c1736-1026_Porcine_circovirus_2_strain_JF2,_complete_genome	711	0.468	0.635	50.1	47.7	44.3	58.2	48.4
MK347399.1:c1735-1034_Porcine_circovirus_2_isolate_LY625123,_complete_genome	702	0.461	0.636	50.9	48.3	44.9	59.4	47.8
HQ202959.1:c1734-1033_Porcine_circovirus_2_isolate_ML3,_complete_genome	702	0.471	0.636	50.6	48.3	45.3	58.1	47.7
MK005831.1_Porcine_circovirus_2_isolate_09v005_cap_mRNA,_complete_cds	702	0.477	0.619	50.3	50	44.9	56	46.6
EF028202.1_Porcine_circovirus_2_strain_JZ_capsid_protein_gene,_complete_cds	702	0.467	0.629	51	48.3	46.2	58.5	48.7
KF742545.1:c1734-1033_Porcine_circovirus_2_isolate_CQJJ12,_complete_genome	702	0.469	0.634	50.9	48.7	45.7	58.1	49.2
KT868288.1_Porcine_circovirus-2_isolate_PCV2/USA/MO-001/2012_capsid_protein_gene,_complete_cds	702	0.469	0.634	50.7	48.3	45.7	58.1	49.2
MK347380.1:c1734-1030_Porcine_circovirus_2_isolate_YL2801,_complete_genome	705	0.464	0.635	50.2	47.7	44.7	58.3	49.3
FJ598044.1:c1684-983_Porcine_circovirus_2_strain_WuHan,_complete_genome	702	0.464	0.632	50.9	48.7	45.3	58.5	49.5
JN382171.1_Porcine_circovirus_2_isolate_EU-RO-WB2010-574_capsid_gene,_complete_cds	702	0.471	0.644	50.9	48.3	45.7	58.5	48.4
MK347405.1:c1735-1034_Porcine_circovirus_2_isolate_CY29052,_complete_genome	702	0.463	0.634	50.3	47.9	44.4	58.5	48.4
LC004746.1:c1734-1030_Porcine_circovirus-2_genes_for_replication_protein,_capsid_protein,_complete_cds,_isolate:_MZ-1	705	0.484	0.622	50.2	49.4	45.5	55.7	49.9
JN006451.1_Porcine_circovirus_2_isolate_WB/ROM6_capsid_protein_(ORF2)_gene,_complete_cds	702	0.472	0.636	50.9	48.7	45.7	58.1	49.6
KC514972.1:c1734-1030_Porcine_circovirus_2_isolate_JM2,_complete_genome	705	0.458	0.64	51.5	48.5	45.5	60.4	48.9
HQ202970.1:c1734-1033_Porcine_circovirus_2_isolate_HL1,_complete_genome	702	0.465	0.645	51	48.7	44.9	59.4	49.4
KX161686.1:c1734-1033_Porcine_circovirus_2_isolate_YIY1,_complete_genome	702	0.469	0.644	50.9	48.7	45.3	58.5	48.3
GU244506.1:c1734-1033_Porcine_circovirus_2_strain_KU-1,_complete_genome	702	0.471	0.63	50.4	48.7	45.3	57.3	49
EF524527.1:c1734-1033_Porcine_circovirus_2_strain_BJ0503,_complete_genome	702	0.473	0.641	50.6	48.3	45.3	58.1	48.6
EU391637.1:c1734-1033_Porcine_circovirus_2_isolate_Farm_X,_complete_genome	702	0.467	0.641	50.7	48.3	45.3	58.5	49.7
HQ113120.1:524-1225_Porcine_circovirus_2_strain_Anhui01,_complete_genome	702	0.468	0.631	51	49.1	45.3	58.5	48.4
AY641542.1:c1734-1033_Porcine_circovirus_2_strain_JH0401,_complete_genome	702	0.469	0.633	50.7	48.3	45.7	58.1	48.4
KC800636.1:c1734-1033_Porcine_circovirus_2_strain_SXYIE-01,_complete_genome	702	0.473	0.626	50	48.3	44.4	57.3	49.4
MF139058.1_Porcine_circovirus_2_isolate_ZJ4/1999_capsid_protein_(cap)_gene,_complete_cds	702	0.463	0.625	50.3	47.4	44.9	58.5	49.1
EF184225.1_Porcine_circovirus_2_isolate_3_capsid_protein_gene,_complete_cds	702	0.474	0.629	49.9	47.4	44.9	57.3	48.5
FJ644558.1:c1734-1033_Porcine_circovirus_2_isolate_DZ105,_complete_genome	702	0.468	0.636	50.9	48.7	45.3	58.5	48.9
MF139074.1_Porcine_circovirus_2_isolate_HeN13/1999_capsid_protein_(cap)_gene,_complete_cds	702	0.474	0.626	50.1	47.9	45.3	57.3	48.9
KM880088.1:c1735-1034_Porcine_circovirus-2_strain_GD015,_complete_genome	702	0.46	0.637	50	47	44	59	47.6
GU083582.1:c1734-1033_Porcine_circovirus_2_isolate_PCV2A15,_complete_genome	702	0.472	0.635	50.4	47.9	45.3	58.1	48
KU697028.1:1-702_Porcine_circovirus_2_isolate_MN-361_capsid_protein_gene,_complete_cds	702	0.462	0.628	51	48.7	45.7	58.5	49.1
AY180396.1:c1735-1034_Porcine_circovius_type_2_strain_Pingtung-4,_complete_genome	702	0.462	0.632	50.7	47.9	45.3	59	50.7
EU450624.1:c702-1_Porcine_circovirus_2_isolate_C206_capsid_protein_gene,_complete_cds	702	0.462	0.637	51.1	48.3	45.7	59.4	48.3
EU450596.1:c702-1_Porcine_circovirus_2_isolate_C309_capsid_protein_gene,_complete_cds	702	0.465	0.635	51.3	49.1	45.7	59	48.8
JX099783.1:c1734-1030_Porcine_circovirus_2_isolate_P624LB,_complete_genome	705	0.479	0.627	50.4	48.9	45.1	57	49.3
KT867865.1_Porcine_circovirus-2_isolate_PCV2/USA/IA-007/2013_capsid_protein_gene,_complete_cds	702	0.467	0.63	51	49.1	45.7	58.1	49.4
MK005834.1_Porcine_circovirus_2_isolate_09v003_cap_mRNA,_complete_cds	702	0.465	0.636	51.3	49.1	45.7	59	49.2
EU503033.1:c1734-1033_Porcine_circovirus_2_strain_GaoYou0707,_complete_genome	702	0.478	0.637	50.7	49.1	45.3	57.7	48.9
MH465484.1:c1735-1034_Porcine_circovirus_2_strain_GXGG1208,_complete_genome	702	0.463	0.634	50.3	47.4	44.4	59	49.9
EF371548.1_Porcine_circovirus_2_isolate_it5_capsid_protein_gene,_complete_cds	702	0.464	0.628	50.6	48.3	45.3	58.1	49
EF619037.1:c1734-1033_Porcine_circovirus_2_strain_GD,_complete_genome	702	0.472	0.656	51.3	48.3	45.3	60.3	52.3
DQ910866.1:c1734-1033_Porcine_circovirus_2_strain_HSH1,_complete_genome	702	0.465	0.637	51.1	48.7	45.7	59	49
HQ395060.1:c1734-1030_Porcine_circovirus_2_strain_10BJ-2,_complete_genome	705	0.464	0.622	50.8	48.9	46	57.4	46.1
MH617708.1:828-1574_Circoviridae_sp._isolate_ctcb567,_complete_genome	747	0.731	0.54	35.1	43.8	39	22.5	41.7
MH616992.1:1-819_Circoviridae_sp._isolate_ctcf147,_complete_genome	819	0.583	0.594	39.9	44.7	34.4	40.7	58
MH617385.1:1-783_Circoviridae_sp._isolate_ctcb18,_complete_genome	783	0.717	0.546	36.8	44.8	39.5	26.1	44.8
NC_029596.1:981-1781_Lake_Sarah-associated_circular_virus-16_isolate_LSaCV-16-LSMU-122865-13,_complete_sequence	801	0.629	0.545	43.4	45.3	47.9	37.1	54.2
KP153421.1:981-1781_Lake_Sarah-associated_circular_virus-16_isolate_LSaCV-16-LSWA-2013,_complete_sequence	801	0.616	0.545	43.6	44.9	47.6	38.2	54.4
KP153423.1:981-1781_Lake_Sarah-associated_circular_virus-16_isolate_LSaCV-16-LSGA-2013,_complete_sequence	801	0.647	0.565	43.3	46.1	46.8	37.1	53.6
KY487815.1:33-824_Uncultured_virus_clone_CG145,_complete_genome	792	0.705	0.51	36.1	40.5	42.4	25.4	40.8
NC_029589.1:1063-1839_Lake_Sarah-associated_circular_virus-10_isolate_LSaCV-10-LSSO-2013,_complete_sequence	777	0.798	0.521	30.4	38.6	38.2	14.3	36
KT732834.1:c1950-1192_Pacific_flying_fox_faeces_associated_circular_DNA_virus-15_isolate_Tbat_3598,_complete_genome	759	0.692	0.457	40.3	48.2	50.2	22.5	43.6
KY487870.1:c2281-1529_Uncultured_virus_clone_CG201,_complete_genome	753	0.651	0.527	38.6	41	46.2	28.7	38.3
KX246256.1:1791-2528_Uncultured_virus_clone_AfaCV4,_complete_genome	738	0.619	0.568	44.2	47.6	44.3	40.7	50.7
NC_026260.1:c1871-1125_Sewage-associated_circular_DNA_virus-18_isolate_SaCV-18_NZ-BS3994-2012,_complete_genome	747	0.573	0.491	43.4	45	50.2	34.9	41.2
MH973752.1:c2277-1441_Apis_mellifera_virus_7_isolate_INH3_750,_complete_genome	837	0.717	0.509	37.8	45.2	44.1	24	43.1
NC_026274.1:c3841-3089_Sewage-associated_circular_DNA_virus-29_isolate_SaCV-29_NZ-BS4325-2012,_complete_genome	753	0.664	0.569	41.3	47	45	31.9	43.4
KY487816.1:2325-3116_Uncultured_virus_clone_CG146,_complete_genome	792	0.407	0.741	61.2	56.8	45.8	81.1	36.1
NC_026269.1:267-974_Sewage-associated_circular_DNA_virus-25_isolate_SaCV-25_NZ-BS4281-2012,_complete_genome	708	0.552	0.538	44.6	42.4	49.6	41.9	60.7
MN328269.1:1359-2087_Antarctic_virus_CAA_003_44,_complete_genome	729	0.698	0.568	38.5	44.9	44	26.7	40.5
KY487862.1:c837-91_Uncultured_virus_clone_CG193,_complete_genome	747	0.626	0.479	40.2	42.6	46.6	31.3	46.4
KY487937.1:1641-2459_Uncultured_virus_clone_CG268,_complete_genome	819	0.618	0.635	49	50.2	44.7	52	42.3
KY312555.1:c1661-990_Circovirus_sp._isolate_yc-16,_complete_genome	672	0.675	0.521	42.6	47.3	47.8	32.6	52.1
KM874302.1:c1870-1094_Avon-Heathcote_Estuary_associated_circular_virus_5_isolate_AHEaCV-5-NZ-3091C3-2012,_complete_genome	777	0.462	0.643	49.8	47.5	39.4	62.5	54.7
MH617009.1:1304-2044_Circoviridae_sp._isolate_ctga296,_complete_genome	741	0.641	0.539	43	51	43.7	34.4	40.8
KY487851.1:c2153-1389_Uncultured_virus_clone_CG182,_complete_genome	765	0.605	0.533	49.7	54.9	51.8	42.4	53.9
KY487820.1:1754-2542_Uncultured_virus_clone_CG151,_complete_genome	789	0.675	0.495	43.7	53.2	49.8	28.1	42.7
KY487952.1:724-1362_Uncultured_virus_clone_CG283,_complete_genome	639	0.708	0.522	32.9	37.1	37.6	23.9	45.5
KT732815.1:114-893_Pacific_flying_fox_associated_multicomponent_virus_isolate_Tbat_K_12099_segment_DNA-S,_complete_genome	780	0.651	0.531	40.1	45	46.2	29.2	44.6
KY487988.1:c2471-1689_Uncultured_virus_clone_CG94,_complete_genome	783	0.694	0.519	38.4	45.6	46.4	23.4	41.4
KY487984.1:c2252-1500_Uncultured_virus_clone_CG90,_complete_genome	753	0.547	0.506	49	53.8	51.4	41.8	46.9
KM874339.1:c2726-1911_Avon-Heathcote_Estuary_associated_circular_virus_15_isolate_AHEaCV-15-NZ-2957SG-2012,_complete_genome	816	0.615	0.592	43.1	46.7	43	39.7	55.4
KX246264.1:c830-99_Uncultured_virus_clone_PcaCV2,_complete_genome	732	0.437	0.678	59.3	54.9	48.8	74.2	46.2
MH616661.1:1-768_Circoviridae_sp._isolate_ctdb754,_complete_genome	768	0.676	0.568	42.3	44.5	46.1	36.3	45.8
X86705.1:116-859_Millet_streak_virus_V2_gene	744	0.518	0.641	55.1	54.4	51.6	59.3	54.9
MH649246.1:1-654_Circoviridae_sp._isolate_ctcg016,_complete_genome	654	0.464	0.626	53.5	50.5	43.6	66.5	43.3
NC_040381.1:1138-1878_Feline_stool-associated_circular_virus_KU14_DNA,_complete_genome	741	0.507	0.655	56.3	50.2	54.3	64.4	46.5
LC406405.1:1138-1878_Feline_stool-associated_circular_virus_KU7_DNA,_complete_genome	741	0.508	0.653	56.4	50.6	54.3	64.4	47.8
LC406406.1:1138-1878_Feline_stool-associated_circular_virus_KU8_DNA,_complete_genome	741	0.51	0.663	56	49.8	53.8	64.4	46.2
NC_040321.1:974-1762_Fly_associated_circular_virus_7_isolate_Barts_I1021_F10,_complete_sequence	789	0.52	0.655	54.8	49.4	50.6	64.3	51.9
LC406404.1:1138-1878_Feline_stool-associated_circular_virus_KU9_DNA,_complete_genome	741	0.509	0.66	56.1	49.8	54.3	64.4	45.8
NC_040335.1:1284-2015_Fly_associated_circular_virus_6_isolate_GP_I1020-I75_F12,_complete_sequence	732	0.456	0.704	59.4	51.6	52.5	74.2	48.9
KY487948.1:72-764_Uncultured_virus_clone_CG279,_complete_genome	693	0.686	0.5	40.5	49.4	48.5	23.8	41.6
KY487792.1:1932-2684_Uncultured_virus_clone_CG121,_complete_genome	753	0.496	0.599	56.7	59.4	47.4	63.3	45.8
KY487806.1:602-1399_Uncultured_virus_clone_CG135,_complete_genome	798	0.711	0.52	36.7	40.2	47.4	22.6	37.4
KY487956.1:c1871-1203_Uncultured_virus_clone_CG62,_complete_genome	669	0.545	0.582	52.5	57.4	50.2	49.8	49.1
MK570183.1:c1944-1180_Capybara_virus_21_cap1_506,_complete_genome	765	0.655	0.489	41.3	45.1	48.2	30.6	43
KY487777.1:1753-2571_Uncultured_virus_clone_CG106,_complete_genome	819	0.554	0.58	51	52	51.6	49.5	42.3
KY487807.1:c2325-1627_Uncultured_virus_clone_CG136,_complete_genome	699	0.597	0.488	43.1	47.2	49.8	32.2	44.4
KY487916.1:c1316-579_Uncultured_virus_clone_CG247,_complete_genome	738	0.688	0.468	40.1	48.8	48	23.6	42.1
MH649089.1:1-648_CRESS_virus_sp._isolate_ctdb010,_complete_genome	648	0.797	0.544	32.1	36.6	44.4	15.3	34
MG023129.1:c698-6_Uncultured_virus_isolate_GOaV2490_putative_capsid_protein_gene,_complete_cds	693	0.537	0.644	51.9	50.6	48.5	56.7	54.2
KY487929.1:1666-2400_Uncultured_virus_clone_CG260,_complete_genome	735	0.817	0.505	35	45.7	47.3	11.8	33.1
KY487909.1:1836-2690_Uncultured_virus_clone_CG240,_complete_genome	855	0.738	0.487	32.7	41.4	41.4	15.4	36
KT732833.1:c2498-1515_Pacific_flying_fox_faeces_associated_circular_DNA_virus-14_isolate_Tbat_5606,_complete_genome	984	0.667	0.525	37.2	40.9	42.4	28.4	43.4
NC_026280.1:102-950_Sewage-associated_circular_DNA_virus-35_isolate_SaCV-35_NZ-BS4050-2012,_complete_genome	849	0.488	0.723	57.8	55.5	48.4	69.6	44.5
NC_040352.1:350-1654_Mosquito_VEM_virus_SDRBAJ,_complete_genome	1305	0.484	0.564	52.3	50.8	51.3	54.9	55.7
MN328276.1:106-825_Antarctic_circular_DNA_molecule_isolate_CAA_003_V_179,_complete_sequence	720	0.675	0.574	37.6	42.1	41.2	29.6	41.3
MH617272.1:1014-1892_CRESS_virus_sp._isolate_ctbj122,_complete_genome	879	0.569	0.598	49.7	55.6	45.4	48.1	53.4
MH616892.1:261-989_Circoviridae_sp._isolate_ctcd803,_complete_genome	729	0.543	0.581	50.9	53.5	48.1	51	44.7
KY487795.1:c948-169_Uncultured_virus_clone_CG124,_complete_genome	780	0.475	0.597	53.7	49.6	50.8	60.8	40.9
NC_029638.1:1136-1948_Lake_Sarah-associated_circular_virus-47_isolate_LSaCV-47-LSCO-2013,_complete_sequence	813	0.505	0.656	54.9	56.1	47.6	60.9	46.8
KX259453.1:c2785-2006_Uncultured_virus_isolate_Wastewater_Circular_Virus_FL60_putative_rep_protein_and_putative_capsid_genes,_complete_cds	780	0.698	0.55	37.8	44.6	39.2	29.6	47.5
MH649115.1:c2057-1125_Virus_sp._isolate_ctbh576,_complete_genome	933	0.568	0.566	44.2	46	44.4	42.1	49.6
NC_026257.1:571-1233_Sewage-associated_circular_DNA_virus-15_isolate_SaCV-15_NZ-BS3557-2012,_complete_genome	663	0.677	0.524	40.6	49.8	41.2	30.8	46.9
MH973766.2:857-1597_Apis_mellifera_virus_12_isolate_CFH6_2802,_complete_genome	741	0.645	0.579	47	53.4	44.9	42.5	40.5
MH616698.1:725-1429_Circoviridae_sp._isolate_ctbe233,_complete_genome	705	0.664	0.537	37.7	45.5	41.7	26	47.6
KY487836.1:995-1819_Uncultured_virus_clone_CG167,_complete_genome	825	0.665	0.555	44.5	52.7	45.5	35.3	48.7
MN428468.1:183-818_Chicken_circovirus_5_strain_CCV-5,_complete_genome	636	0.646	0.491	44.2	50.9	49.5	32.1	51
MH649078.1:1-765_Circoviridae_sp._isolate_ctbg011,_complete_genome	765	0.674	0.497	41.2	48.2	46.3	29	48.7
MH973753.2:857-1579_Apis_mellifera_virus_8_isolate_BCFH18425NG,_complete_genome	723	0.555	0.624	49	49	45.2	52.7	49.1
KX246261.1:c1011-172_Uncultured_virus_clone_PcaCV1,_complete_genome	840	0.442	0.7	56.2	52.9	47.1	68.6	47.7
MH649247.1:1-675_Circoviridae_sp._isolate_ctej884,_complete_genome	675	0.615	0.548	39.1	42.2	36.4	38.7	53.1
NC_040527.1:c1851-1132_Odonata-associated_circular_virus-19_isolate_OdasCV-19-US-1594LM1-12,_complete_genome	720	0.551	0.525	51.2	60.4	49.6	43.8	44.6
MH617207.1:1-687_Circoviridae_sp._isolate_ctba356,_complete_genome	687	0.63	0.577	42.5	46.3	43.7	37.6	49.7
MH617684.1:c1893-1033_Circoviridae_sp._isolate_ctbj526,_complete_genome	861	0.595	0.56	42.4	43.9	44.3	39	54
MH616857.1:c1689-1012_Circoviridae_sp._isolate_ctfc51,_complete_genome	678	0.702	0.567	38.2	44.2	42	28.3	46.3
MH649080.1:1071-1829_Circoviridae_sp._isolate_ctdc026,_complete_genome	759	0.681	0.556	37	41.9	39.1	30	50.2
MH617180.1:1-699_Circoviridae_sp._isolate_ctea564,_complete_genome	699	0.652	0.524	39.2	45.1	42.5	30	46.5
NC_026631.1:139-702_Avon-Heathcote_Estuary_associated_circular_virus_29_isolate_AHEaCV-29-NZ-1590TU-2012,_complete_genome	564	0.672	0.523	38.5	43.6	44.1	27.7	47.4
KM874366.1:139-702_Avon-Heathcote_Estuary_associated_circular_virus_29_isolate_AHEaCV-29-NZ-3425C1-2012,_complete_genome	564	0.673	0.538	39.2	44.1	43.6	29.8	52.7
KM874367.1:139-702_Avon-Heathcote_Estuary_associated_circular_virus_29_isolate_AHEaCV-29-NZ-3425C3-2012,_complete_genome	564	0.662	0.538	39.2	43.6	43.6	30.3	53.9
MH616829.1:c1666-953_Circoviridae_sp._isolate_ctbf593,_complete_genome	714	0.667	0.576	41.9	50	41.2	34.5	50.5
MH617624.1:1-750_Circoviridae_sp._isolate_ctch548,_complete_genome	750	0.65	0.513	34.4	41.2	36	26	44.5
MH617493.1:1-1035_Circoviridae_sp._isolate_ctch202,_complete_genome	1035	0.767	0.517	38.2	49.3	44.1	21.2	40.6
MH617879.1:537-1586_Circular_genetic_element_sp._isolate_ctcf181,_complete_sequence	1050	0.768	0.515	40.1	50.3	46.9	23.1	38
MH649240.1:1282-2334_Circoviridae_sp._isolate_ctbh017,_complete_genome	1053	0.736	0.537	41.3	53.3	43	27.6	40
MH616820.1:1012-2001_Circoviridae_sp._isolate_ctbh136,_complete_genome	990	0.664	0.552	43.5	52.1	45.5	33	46.9
MH618098.1:1405-2394_Circular_genetic_element_sp._isolate_ctbe210,_complete_sequence	990	0.698	0.54	41.9	50.9	43.9	30.9	44.8
MH617288.1:706-1398_Circoviridae_sp._isolate_ctdb236,_complete_genome	693	0.733	0.571	32.8	39.8	36.8	21.6	38.4
MH617419.1:643-1332_Circoviridae_sp._isolate_ctbb230,_complete_genome	690	0.623	0.621	36.8	40	33.5	37	49.2
MH616966.1:1-696_Circoviridae_sp._isolate_ctca217,_complete_genome	696	0.61	0.565	39.8	44	37.5	37.9	52.8
NC_027799.1:911-1594_Sicyonia_brevirostris_associated_circular_virus_isolate_I0722,_complete_genome	684	0.66	0.571	38.6	45.6	37.7	32.5	49.9
MH616809.1:934-1632_Circoviridae_sp._isolate_ctcj618,_complete_genome	699	0.666	0.578	37.5	42.5	36.5	33.5	49.5
MH617642.1:703-1392_Circoviridae_sp._isolate_ctci339,_complete_genome	690	0.591	0.592	41.2	46.5	35.7	41.3	58
MH617463.1:1-663_Circoviridae_sp._isolate_ctbf195,_complete_genome	663	0.607	0.613	41.6	46.2	36.2	42.5	55.3
MH616879.1:836-1531_Circoviridae_sp._isolate_ctcf655,_complete_genome	696	0.651	0.594	38.6	40.1	39.7	36.2	51.2
MH649016.1:710-1504_Circoviridae_sp._isolate_ctgg837,_complete_genome	795	0.63	0.538	37.1	43	36.2	32.1	52.2
MH617583.1:1-687_Circoviridae_sp._isolate_ctcc340,_complete_genome	687	0.593	0.625	41.9	45.9	35.8	44.1	55.5
MH648929.1:1-699_Circoviridae_sp._isolate_ctfc919,_complete_genome	699	0.63	0.584	39.1	42.1	38.6	36.5	53.6
MH649163.1:714-1400_Circoviridae_sp._isolate_ctbf869,_complete_genome	687	0.647	0.598	36.8	40.2	34.5	35.8	50.6
MH617232.1:1-687_Circoviridae_sp._isolate_ctbd222,_complete_genome	687	0.737	0.57	33.5	39.3	37.6	23.6	40.2
MH616941.1:699-1412_Circoviridae_sp._isolate_ctcd221,_complete_genome	714	0.589	0.6	39.9	41.2	36.1	42.4	56
MH648964.1:1-711_Circoviridae_sp._isolate_ctbb877,_complete_genome	711	0.594	0.636	39.9	40.9	38	40.9	51
MH649180.1:667-1398_Circoviridae_sp._isolate_ctbe894,_complete_genome	732	0.548	0.586	44.3	47.5	40.6	44.7	58.9
NC_040783.1:221-874_Odonata-associated_circular_virus-10_isolate_OdasCV-10-US-1675LM1-12,_complete_genome	654	0.593	0.594	44.2	47.7	40.4	44.5	50.8
NC_027785.1:910-1341_Callinectes_sapidus_associated_circular_virus_isolate_I0056,_complete_genome	432	0.539	0.65	45.4	43.8	38.9	53.5	51.7
MK012484.1:1-723_Circoviridae_sp._isolate_ctcb119,_complete_genome	723	0.577	0.622	47.4	51.5	41.1	49.8	57
MK012451.1:1-684_Circoviridae_sp._isolate_ctib115,_complete_genome	684	0.53	0.586	51.3	48.7	50.9	54.4	52.6
MH617595.1:206-988_Circoviridae_sp._isolate_ctbg281,_complete_genome	783	0.465	0.679	57.6	54.8	47.1	70.9	48.1
KY312553.1:c1704-958_Circovirus_sp._isolate_yc-14,_complete_genome	747	0.585	0.576	48.2	52.2	47	45.4	50.2
KX259402.1:c1873-1100_Uncultured_virus_isolate_Wastewater_Circular_Virus_FL9_putative_rep_protein_and_hypothetical_capsid_protein_genes,_complete_cds	774	0.708	0.548	38	42.6	42.6	28.7	45.9
NC_026651.1:87-842_Avon-Heathcote_Estuary_associated_circular_virus_23_isolate_AHEaCV-23-NZ-2161TU-2012,_complete_genome	756	0.776	0.541	39	49.6	44.4	23	33.3
MH649213.1:216-998_Circoviridae_sp._isolate_cteg026,_complete_genome	783	0.49	0.698	58.1	55.2	49.4	69.7	47.5
MH649175.1:1-705_Circoviridae_sp._isolate_ctce188,_complete_genome	705	0.615	0.582	45.1	48.1	47.7	39.6	51.8
MH617496.1:1-708_Circoviridae_sp._isolate_ctfa298,_complete_genome	708	0.572	0.593	44.9	47.9	46.2	40.7	54.6
MH617024.1:1-696_Circoviridae_sp._isolate_ctdc149,_complete_genome	696	0.61	0.549	45.7	52.6	47.4	37.1	56.5
MH648948.1:1-762_Circoviridae_sp._isolate_ctci009,_complete_genome	762	0.698	0.563	41.3	44.9	47.2	31.9	40.9
NC_040523.1:155-877_Odonata-associated_circular_virus-9_isolate_OdasCV-9-US-466DFS-12,_complete_genome	723	0.694	0.508	37.2	39	49	23.7	40.1
KY487926.1:781-1536_Uncultured_virus_clone_CG257,_complete_genome	756	0.67	0.55	41.4	44.4	48.4	31.3	50.8
KY487844.1:c1002-307_Uncultured_virus_clone_CG175,_complete_genome	696	0.631	0.532	45.3	54.7	46.1	34.9	51.6
MH649260.1:1-681_Circoviridae_sp._isolate_ctci007,_complete_genome	681	0.649	0.556	42.6	46.7	45.4	35.7	57.6
MH973749.1:c1685-966_Apis_mellifera_virus_6_isolate_BCFH18929NG,_complete_genome	720	0.721	0.497	35.6	41.2	44.6	20.8	40.7
MN328282.1:c2091-847_Antarctic_circular_DNA_molecule_isolate_COCH21_V_77,_complete_sequence	1245	0.647	0.584	44.3	49.9	43.9	39	55.9
NC_040353.1:c2157-922_Sewage-associated_circular_DNA_virus-10_isolate_SaCV-10_NZ-BS3946-2012,_complete_genome	1236	0.582	0.559	44.1	45.4	45.4	41.5	55.9
MH617423.1:1-702_Circoviridae_sp._isolate_ctbi185,_complete_genome	702	0.541	0.587	50.9	54.7	47.9	50	56.2
KY487843.1:c808-119_Uncultured_virus_clone_CG174,_complete_genome	690	0.823	0.472	33.3	42.2	45.7	12.2	35.7
MH616939.1:1-669_Circoviridae_sp._isolate_ctci163,_complete_genome	669	0.65	0.538	42.3	50.2	44.4	32.3	40.4
MK012438.1:1-663_Circoviridae_sp._isolate_ctcf40,_complete_genome	663	0.66	0.535	39.1	43.4	42.1	31.7	45.6
KY487918.1:40-693_Uncultured_virus_clone_CG249,_complete_genome	654	0.714	0.564	38.8	45.9	41.3	29.4	39.9
MN328289.1:1-663_Antarctic_circular_DNA_molecule_isolate_COCH21_V_162,_complete_sequence	663	0.645	0.523	35.4	40.7	36.2	29.4	51.3
KY487856.1:400-1140_Uncultured_virus_clone_CG187,_complete_genome	741	0.66	0.52	40.4	43.7	48.2	29.1	43.1
MH616898.1:1-735_Circoviridae_sp._isolate_ctcd625,_complete_genome	735	0.714	0.522	35.2	41.2	41.2	23.3	45.2
MH616981.1:667-1353_Circoviridae_sp._isolate_ctdc676,_complete_genome	687	0.684	0.564	34.9	44.1	34.1	26.6	47.4
MH649221.1:625-1308_Circoviridae_sp._isolate_ctbd913,_complete_genome	684	0.69	0.546	33	40.4	34.6	24.1	48.7
MH617719.1:706-1398_Circoviridae_sp._isolate_ctbd248,_complete_genome	693	0.634	0.559	36.9	42.4	36.4	32	42.6
MH649226.1:877-1575_Circoviridae_sp._isolate_ctcd840,_complete_genome	699	0.634	0.572	36.6	39.9	35.6	34.3	52.4
MH649134.1:1-678_Circoviridae_sp._isolate_ctbh844,_complete_genome	678	0.637	0.565	37.6	42.5	35.8	34.5	53.4
MH617091.1:1-705_Circoviridae_sp._isolate_ctfa216,_complete_genome	705	0.578	0.604	38.2	38.7	35.7	40	53.3
MH616906.1:1-672_Circoviridae_sp._isolate_ctjd115,_complete_genome	672	0.623	0.628	39	42	34.8	40.2	46.2
MH617176.1:741-1433_Circoviridae_sp._isolate_ctbd662,_complete_genome	693	0.622	0.584	37.7	38.1	36.8	38.1	52.9
MH617524.1:1-708_Circoviridae_sp._isolate_ctbg334,_complete_genome	708	0.578	0.593	42.9	45.3	39.4	44.1	59.9
MH616920.1:1-693_Circoviridae_sp._isolate_ctcf307,_complete_genome	693	0.622	0.608	39.4	42	36.8	39.4	54.2
MH617238.1:634-1314_Circoviridae_sp._isolate_ctbc635,_complete_genome	681	0.581	0.598	40.4	42.7	37.4	41	58.1
MH617101.1:1-699_Circoviridae_sp._isolate_ctca234,_complete_genome	699	0.579	0.601	43.5	46.8	37.8	45.9	56
MH616909.1:1-702_Circoviridae_sp._isolate_ctjb353,_complete_genome	702	0.666	0.566	37.5	40.2	41	31.2	49.3
MH616683.1:876-1568_Circoviridae_sp._isolate_ctcg199,_complete_genome	693	0.595	0.612	40.1	41.1	35.9	43.3	56.1
MH616987.1:1-681_Circoviridae_sp._isolate_ctjg633,_complete_genome	681	0.597	0.57	37.4	40.5	35.2	36.6	49
MH617002.1:651-1424_Circoviridae_sp._isolate_ctbf209,_complete_genome	774	0.6	0.597	39.1	40.3	37.6	39.5	57.4
MH616951.1:1-732_Circoviridae_sp._isolate_ctcj654,_complete_genome	732	0.553	0.593	44.3	47.1	40.6	45.1	54.8
MH616761.1:1-717_Circoviridae_sp._isolate_ctdc241,_complete_genome	717	0.719	0.541	33.1	39.3	37.2	22.6	37
MH617549.1:794-1582_Circoviridae_sp._isolate_ctbb158,_complete_genome	789	0.71	0.501	37.3	44.1	43.7	24	39
MH617104.1:791-1684_CRESS_virus_sp._isolate_ctjg364,_complete_genome	894	0.719	0.523	39.5	46.6	43.6	28.2	41.4
MK433233.1:163-894_Blackfly_DNA_virus_19_isolate_SF02_380,_complete_genome	732	0.569	0.604	42.9	44.7	39.8	44.3	60
NC_023431.1:994-1704_Dragonfly_larvae_associated_circular_virus-5_isolate_DflaCV-5_NZ-PG2-LG,_complete_genome	711	0.547	0.599	52.3	52.7	50.6	53.6	49.9
MK583727.1:c1041-340_Wastewater_CRESS_DNA_virus_2_isolate_WCDV2_3A-4B-4G,_complete_genome	702	0.549	0.658	47	41	47.4	52.6	50.2
NC_027791.1:134-817_Fiddler_Crab_associated_circular_virus_isolate_I0086a,_complete_genome	684	0.652	0.605	46.2	50.4	46.9	41.2	46.6
MK012450.1:42-815_Circoviridae_sp._isolate_ctcj120,_complete_genome	774	0.568	0.618	51.7	51.9	49.2	53.9	48
MH617664.1:1-723_Circoviridae_sp._isolate_ctcj158,_complete_genome	723	0.625	0.538	46.2	54.4	46.5	37.8	53.9
MH617144.1:682-1362_Circoviridae_sp._isolate_ctbg453,_complete_genome	681	0.73	0.495	37.2	40.5	48	22.9	42.3
MH617526.1:1-756_Circoviridae_sp._isolate_ctcj794,_complete_genome	756	0.57	0.648	53	50.8	53.6	54.8	50.6
KY487774.1:c1926-1192_Uncultured_virus_clone_CG103,_complete_genome	735	0.713	0.501	40.7	51	45.3	25.7	39.7
MH617111.1:1-681_Circoviridae_sp._isolate_ctbf164,_complete_genome	681	0.586	0.491	44.5	52	46.3	35.2	53.3
MH617610.1:51-794_Circoviridae_sp._isolate_ctbi786,_complete_genome	744	0.541	0.572	51.6	56	50.4	48.4	52.1
MH617455.1:679-1365_Circoviridae_sp._isolate_ctha705,_complete_genome	687	0.712	0.527	38.4	43.2	45.9	26.2	43.3
MH649069.1:28-717_Circoviridae_sp._isolate_ctbg056,_complete_genome	690	0.517	0.66	52.6	50.4	46.1	61.3	52.2
MG023128.1:184-897_Uncultured_virus_isolate_GOaV2188_putative_capsid_protein_gene,_complete_cds	714	0.535	0.612	49	50.4	45.8	50.8	55
MH649237.1:625-1329_Circoviridae_sp._isolate_ctcb934,_complete_genome	705	0.64	0.567	40.1	46	42.6	31.9	47.1
MH617425.1:c1683-874_Circoviridae_sp._isolate_ctjg128,_complete_genome	810	0.689	0.595	40.2	43.7	44.4	32.6	45.9
MG023133.1:641-985_Uncultured_virus_isolate_IWaV3615_putative_capsid_protein_gene,_partial_cds	345	0.521	0.617	49	48.7	47.8	50.4	56.6
MH648940.1:1-678_Circoviridae_sp._isolate_ctcb003,_complete_genome	678	0.688	0.568	41.9	47.8	44.7	33.2	47.2
MH617655.1:567-1238_Circoviridae_sp._isolate_ctdc370,_complete_genome	672	0.679	0.513	42.1	51.8	46	28.6	48.3
MH649058.1:c1517-834_Circoviridae_sp._isolate_ctdb908,_complete_genome	684	0.708	0.552	36.4	42.5	41.2	25.4	40.2
MH617415.1:1-912_Circoviridae_sp._isolate_ctbc039,_complete_genome	912	0.639	0.571	32.9	42.1	29.6	27	43.9
KY487858.1:c1067-177_Uncultured_virus_clone_CG189,_complete_genome	891	0.48	0.675	56	55.9	47.8	64.3	45.4
NC_029614.1:166-1188_Lake_Sarah-associated_circular_virus-26_isolate_LSaCV-26-LSMU-2013,_complete_sequence	1023	0.641	0.549	40.1	41.1	44.6	34.6	52.4
MH617391.1:c2009-942_Geminiviridae_sp._isolate_ctdc223,_complete_genome	1068	0.534	0.612	49.8	47.8	48.3	53.4	56.7
MK570164.1:48-1040_Capybara_virus_2_cap1_255,_complete_genome	993	0.542	0.603	51.6	51.1	49.8	53.8	50.5
MK433223.1:c2190-1126_Blackfly_DNA_Virus_9_isolate_SF02_881,_complete_genome	1065	0.604	0.559	45.9	47.9	49	40.8	49.4
MK433230.1:c2519-1164_Blackfly_DNA_Virus_16_isolate_SF02_377,_complete_genome	1356	0.5	0.641	57.9	51.8	56.6	65.3	53.2
KY487857.1:18-1085_Uncultured_virus_clone_CG188,_complete_genome	1068	0.646	0.58	48.7	56.5	48.3	41.3	38.2
MK679543.1:1299-2810_Crucivirus_sp._isolate_CRUV-MC1,_complete_genome	1512	0.731	0.52	41.8	48.6	49.2	27.6	37.8
KY487946.1:c3572-2136_Uncultured_virus_clone_CG277,_complete_genome	1437	0.575	0.587	50.3	53.7	50.7	46.6	50.1
KX388495.1:324-1604_Cruciviridae_sp._isolate_CRUV-16-B_genomic_sequence	1281	0.749	0.476	36.1	42.6	46.6	19	38.4
KY487967.1:501-1889_Uncultured_virus_clone_CG73,_complete_genome	1389	0.604	0.594	47.9	48.2	48.2	47.3	49.1
KX388506.1:c1523-246_UNVERIFIED:_Cruciviridae_sp._isolate_CRUV-27-B_genomic_sequence	1278	0.703	0.519	40.4	48.1	45.1	27.9	40.2
MK679545.1:c1784-255_Crucivirus_sp._isolate_CRUV-MC3,_complete_genome	1530	0.742	0.535	40.5	48.2	47.5	25.9	38
KY487939.1:1815-3203_Uncultured_virus_clone_CG270,_complete_genome	1389	0.595	0.593	48.3	48.4	48.4	48.2	49.2
KX388498.1:c1578-271_Cruciviridae_sp._isolate_CRUV-19-B_genomic_sequence	1308	0.749	0.506	41.3	48.2	50.2	25.5	38.7
KX388500.1:c1566-259_UNVERIFIED:_Cruciviridae_sp._isolate_CRUV-21-B_genomic_sequence	1308	0.748	0.505	41.4	48.2	50.5	25.5	38.8
NC_029597.1:423-1772_Lake_Sarah-associated_circular_virus-38_isolate_LSaCV-38-LSGA-2013,_complete_sequence	1350	0.606	0.524	46.7	52.4	48.7	39.1	50.6
KX388523.1:87-1532_Cruciviridae_sp._isolate_CRUV-44-B_genomic_sequence	1446	0.745	0.451	39.3	47.3	51.5	19.3	42.4
KX259445.1:1544-3022_Uncultured_virus_isolate_Wastewater_Circular_Virus_FL52_putative_rep_protein_and_putative_capsid_genes,_complete_cds	1479	0.583	0.585	45	46	45.2	43.8	56.8
KX388497.1:834-2171_Cruciviridae_sp._isolate_CRUV-18-B_genomic_sequence	1338	0.718	0.524	42.2	48.9	48.9	28.7	43.4
KX388505.1:23-1399_Cruciviridae_sp._isolate_CRUV-26-F_genomic_sequence	1377	0.744	0.512	40.7	49.7	47.3	25.3	38.5
KX388510.1:186-1535_Cruciviridae_sp._isolate_CRUV-31-B_genomic_sequence	1350	0.742	0.498	32.8	39.6	42	16.9	35.2
KX388503.1:158-1927_Cruciviridae_sp._isolate_CRUV-24-F_genomic_sequence	1770	0.607	0.605	48.3	48.8	48.5	47.6	47.3
KY487917.1:1450-3057_Uncultured_virus_clone_CG248,_complete_genome	1608	0.653	0.565	45.4	46.8	49.1	40.3	45.1
KX388509.1:725-2062_Cruciviridae_sp._isolate_CRUV-30-B_genomic_sequence	1338	0.684	0.496	39	42.8	49.1	25.1	38.4
KX388504.1:1451-2818_Cruciviridae_sp._isolate_CRUV-25-B_genomic_sequence	1368	0.648	0.532	46.7	49.3	51.5	39.3	52.8
KY487919.1:c3403-2063_Uncultured_virus_clone_CG250,_complete_genome	1341	0.684	0.543	37.7	43.6	40.3	29.3	46.7
KX388513.1:401-1537_UNVERIFIED:_Cruciviridae_sp._isolate_CRUV-34-B_genomic_sequence	1137	0.732	0.532	42.7	48	49.1	31.1	40.1
MH616952.1:c3016-1436_Circoviridae_sp._isolate_ctca036,_complete_genome	1581	0.679	0.548	43	47.8	47.8	33.4	45.7
KX259415.1:150-1649_Uncultured_virus_isolate_Wastewater_Circular_Virus_FL22_putative_capsid_and_putative_rep_protein_genes,_complete_cds	1500	0.554	0.625	50.9	52.6	45.2	54.8	55.9
KX388496.1:201-1505_Cruciviridae_sp._isolate_CRUV-17-B_genomic_sequence	1305	0.742	0.496	40.4	48.7	49.4	23	44
NC_005818.1:12-1280_Sclerophthora_macrospora_virus_A_RNA_2,_complete_sequence	1269	0.604	0.57	48.7	50.4	47.5	48.2	59.1
NC_027196.1:98-1465_CHIV14_isolate_1_putative_capsid_protein_(cap)_and_putative_replication_protein_(rep)_genes,_complete_cds	1368	0.681	0.49	42.2	48.7	49.8	28.1	50.5
HM453718.1:165-1292_Plasmopara_halstedii_virus_A_isolate_Ph8-99_coat_protein_(CP)_gene,_complete_cds	1128	0.587	0.54	47.8	50.3	48.1	44.9	56.3
KX388516.1:14-1795_Cruciviridae_sp._isolate_CRUV-37-F_genomic_sequence	1782	0.647	0.535	44.8	46.5	50.5	37.4	49.5
KX388511.1:1517-2833_Cruciviridae_sp._isolate_CRUV-32-F_genomic_sequence	1317	0.731	0.529	37.6	44	44.9	23.9	46.1
KX388517.1:2307-3758_UNVERIFIED:_Cruciviridae_sp._isolate_CRUV-38-B_genomic_sequence	1452	0.753	0.508	38.8	47.1	48.1	21.1	41.2
NC_025411.1:1606-3234_Boiling_Springs_Lake_RNA-DNA_hybrid_virus_clone_BSL_RDHV,_complete_genome	1629	0.734	0.543	39.8	47	45.5	26.9	45
NC_025706.1:1318-2892_Circoviridae_2_LDMD-2013,_complete_genome	1575	0.595	0.59	49.9	55.2	47.2	47.2	55.4
MK012487.1:c2252-483_Circoviridae_sp._isolate_ctca26,_complete_genome	1770	0.558	0.604	51.7	54.1	47.6	53.4	49.8
KX388529.1:1060-2406_UNVERIFIED:_Cruciviridae_sp._isolate_CRUV-50-F_genomic_sequence	1347	0.739	0.48	37.1	43.4	46.5	21.4	42.1
KX388494.1:69-1544_Cruciviridae_sp._isolate_CRUV-15-B_genomic_sequence	1476	0.704	0.548	43	49.4	45.1	34.3	48.9
KX388528.1:468-1814_Cruciviridae_sp._isolate_CRUV-49-B_genomic_sequence	1347	0.738	0.48	37.2	43.7	46.5	21.4	42.2
NC_040366.1:1856-3214_Fire_ant_associated_circular_virus_1_isolate_FL_I0178_C2,_complete_sequence	1359	0.708	0.514	41.9	47.5	49.7	28.7	45.4
HM453721.1:108-1235_Plasmopara_halstedii_virus_A_isolate_Ph1-00_coat_protein_(CP)_gene,_complete_cds	1128	0.588	0.54	47.9	50	48.7	44.9	56.4
KX388520.1:45-1421_Cruciviridae_sp._isolate_CRUV-41-F_genomic_sequence	1377	0.602	0.576	47.1	51.2	45.3	44.7	54
NC_030131.1:224-1024_Duck_faeces_associated_circular_DNA_virus_1_isolate_7_Fec4_duck,_complete_sequence	801	0.628	0.572	45.9	49.4	49.8	38.6	46
KR528559.1:153-683_Fiddler_Crab_associated_circular_virus_isolate_I0086b,_complete_genome	531	0.8	0.529	31.1	37.3	41.2	14.7	33.6
KX259428.1:1831-2655_Uncultured_virus_isolate_Wastewater_Circular_Virus_FL35_putative_rep_protein_and_hypothetical_capsid_protein_genes,_complete_cds	825	0.576	0.661	45.5	46.9	40	49.5	43.5
NC_026270.1:1776-2594_Sewage-associated_circular_DNA_virus-26_isolate_SaCV-26_NZ-BS4339-2012,_complete_genome	819	0.713	0.554	39.3	42.9	45.8	29.3	45.3
NC_030449.1:1192-1893_Unidentified_circular_ssDNA_virus,_complete_genome	702	0.545	0.628	56.6	56.4	55.1	58.1	52
MH111144.1:939-1952_Porcine_associated_porprismacovirus_isolate_17668x19_1792,_complete_genome	1014	0.521	0.59	51.8	56.5	40.5	58.3	42.7
MH111149.1:941-1927_Porcine_associated_porprismacovirus_isolate_17668x82_593,_complete_genome	987	0.543	0.581	50.4	55.3	41.6	54.1	42.5
MH111145.1:941-1927_Porcine_associated_porprismacovirus_isolate_17668x38_1766,_complete_genome	987	0.53	0.582	50.7	55.3	41.6	55	42.7
GQ351274.1:386-1648_Chimpanzee_stool_associated_circular_ssDNA_virus_isolate_GM476,_complete_genome	1263	0.61	0.595	46.6	52.5	41.1	46.3	44.5
NC_039069.1:387-1649_Chimpanzee_associated_porprismacovirus_2_isolate_GM495,_complete_genome	1263	0.606	0.595	46.7	52.3	41.3	46.6	44.6
LC386197.1:250-1242_Papio_cynocephalus_associated_smacovirus_ZM09-74_DNA,_complete_genome	993	0.657	0.585	44.5	49.5	40.8	43.2	39.3
MH111148.1:938-2044_Porcine_associated_porprismacovirus_isolate_17668x43_2798,_complete_genome	1107	0.627	0.537	44.5	50.9	41.2	41.5	37.7
NC_040327.1:114-1310_Alces_alces_faeces_associated_circular_virus_MP65,_complete_genome	1197	0.572	0.616	50.6	49.9	50.6	51.4	55.8
JX185429.1:138-1067_Dragonfly-associated_circular_virus_2_isolate_FL2-5X-2010,_complete_genome	930	0.5	0.655	53	48.1	52.3	58.7	54.8
JX185428.1:134-1003_Dragonfly-associated_circular_virus_3_isolate_TO-DFS3B2-2010,_complete_genome	870	0.55	0.603	50.6	46.9	53.4	51.4	56.9
NC_023883.1:76-843_Cyanoramphus_nest_associated_circular_X_DNA_virus,_complete_genome	768	0.503	0.61	52.1	51.2	48.4	56.6	53.9
LC386198.1:267-1259_Papio_cynocephalus_associated_smacovirus_ZM09-76_DNA,_complete_genome	993	0.666	0.58	44.1	50.2	40.8	41.4	37.1
MH500346.1:832-1836_Porcine_associated_smacovirus_isolate_17499x39_1231,_complete_genome	1005	0.61	0.584	47.2	52.5	42.1	46.9	46.5
LC386203.1:1-1107_Papio_kindae_associated_smacovirus_1/ZM09-64_DNA,_complete_genome	1107	0.61	0.586	47.9	53.1	44.2	46.3	37
LC386195.1:255-1364_Chlorocebus_cynosuros_associated_smacovirus_ZM09-86_DNA,_complete_genome	1110	0.585	0.592	49.2	52.7	45.1	49.7	40
MG522852.1:1195-2241_Human_feces_smacovirus_2_isolate_SmaCV_ETH_P7_2016_replication_associated_protein_and_putative_capsid_protein_genes,_complete_cds	1047	0.594	0.564	46.3	51.3	43.6	44.1	37.8
MH616866.1:1-1038_Macaque_stool_associated_virus_11_isolate_ctfe71,_complete_genome	1038	0.715	0.48	40.8	52	41	29.5	35.2
MK796236.1:1270-2259_Panthera_leo_smacovirus_1_isolate_Alion5_lot1_3,_complete_genome	990	0.591	0.608	47.1	51.8	40.3	49.1	42.6
NC_030123.1:362-1396_Bovine_faeces_associated_smacovirus_3_isolate_48_Fec5_cow,_complete_sequence	1035	0.532	0.657	50.4	53	38.8	59.4	46.3
MN175615.1:392-1465_Avian_associated_porprismacovirus_isolate_BR_DF13,_complete_genome	1074	0.643	0.538	45.5	54.7	44.1	37.7	35.2
KT600069.1:1-1071_Human_feces_smacovirus_3_strain_SmaCV3,_complete_genome	1071	0.68	0.56	44.4	51.3	45.7	36.1	35
MG522851.1:1-1077_Human_feces_smacovirus_3_isolate_SmaCV3_ETH_P17_2016_putative_capsid_protein_gene,_complete_cds	1077	0.672	0.562	45.5	54.9	44	37.6	36.2
NC_035474.1:1-1062_Human_feces_smacovirus_3_isolate_P21,_complete_genome	1062	0.647	0.551	45.3	53.1	45.2	37.6	37.1
MH782431.1:1-1209_Genomoviridae_sp._isolate_C025899,_complete_genome	1209	0.56	0.568	48	50.9	45.4	47.6	47.5
KP264968.1:394-1362_Human_smacovirus_1_isolate_France/3/2009/4191,_complete_genome	969	0.684	0.554	40.9	47.4	42.1	33.1	47
NC_040553.1:c2134-1133_Cattle_blood-associated_circovirus-like_virus_strain_Bvch001,_complete_genome	1002	0.561	0.6	50	53.6	43.7	52.7	40.2
NC_023887.1:c2305-1268_Turkey_associated_porprismacovirus_1,_complete_genome	1038	0.546	0.62	52.2	54	44.8	57.8	40
JX305991.1:805-1806_Pig_stool_associated_circular_ssDNA_virus_isolate_HEN1,_complete_genome	1002	0.577	0.547	47	50.9	41.9	48.2	40.5
KU058671.1:134-1285_Macaca_mulatta_feces_associated_virus_3_isolate_Masavirus,_complete_genome	1152	0.609	0.591	47.2	51.6	42.7	47.4	46.3
KU043430.1:113-1294_Macaca_mulatta_feces_associated_virus_4_isolate_cg5878_cap_and_rep_genes,_complete_cds	1182	0.571	0.606	51	55.1	45.2	52.8	39.7
KU043429.1:117-1295_Macaca_mulatta_feces_associated_virus_4_isolate_cg10375_cap_and_rep_genes,_complete_cds	1179	0.565	0.59	50.9	55	45.3	52.4	39.6
LC386199.1:649-1464_Chlorocebus_cynosuros_associated_smacovirus_ZM09-95_DNA,_complete_genome	816	0.706	0.55	45.1	51.5	48.5	35.3	39.8
NC_040359.1:151-1731_Alces_alces_faeces_associated_smacovirus_MP78,_complete_genome	1581	0.678	0.56	40.9	48.2	41.2	33.2	46.5
MH617295.1:1-777_Circoviridae_sp._isolate_ctbe120,_complete_genome	777	0.623	0.585	43.9	51.7	39.8	40.2	56.3
NC_026625.1:110-1504_Avon-Heathcote_Estuary_associated_circular_virus_3_isolate_AHEaCV-3-NZ-3030C2-2012,_complete_genome	1395	0.766	0.531	38.6	46.7	45.4	23.7	38.7
KM874296.1:110-1504_Avon-Heathcote_Estuary_associated_circular_virus_3_isolate_AHEaCV-3-NZ-3030C3-2012,_complete_genome	1395	0.766	0.532	38.6	46.7	45.4	23.7	38.5
MK433229.1:c2248-917_Blackfly_DNA_Virus_15_isolate_SF02_403,_complete_genome	1332	0.81	0.548	37.9	49.3	44.1	20.3	32.2
MH617081.1:c1945-1040_Circoviridae_sp._isolate_ctjj492,_complete_genome	906	0.592	0.594	48.8	47.4	50.7	48.3	50.8
MH973763.1:c1831-1055_Apis_mellifera_virus_10_isolate_INH2_2469,_complete_genome	777	0.577	0.568	43.6	45.2	46.7	39	53.4
NC_012664.1:317-1093_Eragrostis_curvula_streak_virus,_complete_genome	777	0.576	0.571	47.2	47.5	48.3	45.9	55.3
KX259395.1:c2698-1883_Uncultured_virus_isolate_Wastewater_Circular_Virus_FL2_putative_rep_protein_and_putative_capsid_genes,_complete_cds	816	0.685	0.481	36.5	39.3	47.8	22.4	39
KP153457.1:87-1565_Lake_Sarah-associated_circular_virus-30_isolate_LSaCV-30-LSGA-2013,_complete_sequence	1479	0.632	0.584	45.8	48.1	49.7	39.8	48.1
MK570187.1:c1398-13_Capybara_virus_25_cap1_1914,_complete_genome	1386	0.712	0.583	40.3	42.6	46.5	31.6	40.8
MK032758.1:252-1334_Geminiviridae_sp._isolate_ctdc217,_complete_genome	1083	0.527	0.626	52.5	51.8	51.5	54.3	60
MK570173.1:c2119-1139_Capybara_virus_11_cap1_98,_complete_genome	981	0.665	0.527	44.1	52	48.9	31.5	50.6
NC_026264.1:1016-2272_Sewage-associated_circular_DNA_virus-21_isolate_SaCV-21_NZ-BS4169-2012,_complete_genome	1257	0.542	0.597	47.8	46.1	45.3	52	50.7
EU126921.1_Plasmopara_halstedii_virus_A_isolate_Ph5-01_putative_coat_protein_(CP)_gene,_partial_cds	621	0.574	0.553	46.9	50.7	44	45.9	54.9
EU126920.1_Plasmopara_halstedii_virus_A_isolate_Ph19-01_putative_coat_protein_(CP)_gene,_partial_cds	621	0.569	0.55	47	50.7	44	46.4	54.8
MH616754.1:398-1300_Circoviridae_sp._isolate_ctbe208,_complete_genome	903	0.555	0.608	48	50.5	42.5	50.8	60.4
MH617291.1:c2465-1563_Circoviridae_sp._isolate_ctbf201,_complete_genome	903	0.579	0.622	47.5	49.2	43.5	49.8	60
MH648993.1:1-831_Circoviridae_sp._isolate_ctif620,_complete_genome	831	0.687	0.572	39.8	43.7	41.2	34.7	49.2
MH616868.1:c1842-1018_Circoviridae_sp._isolate_ctcj123,_complete_genome	825	0.553	0.565	45.2	45.8	42.5	47.3	52.4
NC_035209.1:848-1648_Garrulus_glandarius_associated_circular_virus_1_strain_GgaCV-1/1,_complete_genome	801	0.651	0.544	46.9	52.4	49.4	39	51.7
MH616633.1:300-1148_Circoviridae_sp._isolate_ctcd324,_complete_genome	849	0.623	0.605	43.5	44.9	43.8	41.7	55.6
KX246260.1:1068-2138_Uncultured_virus_clone_SdaCV1,_complete_genome	1071	0.634	0.586	44.4	50.1	42.6	40.3	54.9
MH649159.1:1-966_Geminiviridae_sp._isolate_ctbg496,_complete_genome	966	0.491	0.638	53.6	51.6	47.8	61.5	47.2
MH648930.1:911-1897_Circoviridae_sp._isolate_ctbd497,_complete_genome	987	0.432	0.688	55.4	51.7	43.2	71.4	40.9
MH649150.1:758-1675_Circoviridae_sp._isolate_ctba594,_complete_genome	918	0.653	0.595	39.2	43.5	39.2	35	52.2
MH617160.1:1-699_Circoviridae_sp._isolate_ctcj52,_complete_genome	699	0.548	0.615	48.6	49.4	44.2	52.4	60.6
MH617400.1:723-1766_Circoviridae_sp._isolate_ctdb445,_complete_genome	1044	0.601	0.603	46.7	52	43.4	44.8	61
MH617396.1:c1299-325_Circoviridae_sp._isolate_cthb341,_complete_genome	975	0.58	0.594	44.4	48.3	40.3	44.6	56.1
MH616993.1:1-987_Circoviridae_sp._isolate_cthf329,_complete_genome	987	0.582	0.586	44	48.3	40.1	43.5	58.2
MH616937.1:1-900_Circoviridae_sp._isolate_ctdc498,_complete_genome	900	0.601	0.568	48.7	50	51	45	53.9
NC_026649.1:884-1789_Avon-Heathcote_Estuary_associated_circular_virus_22_isolate_AHEaCV-22-NZ-2138TU-2012,_complete_genome	906	0.687	0.547	43	48.7	47.7	32.8	42.7
MH649147.1:798-1664_Circoviridae_sp._isolate_ctci847,_complete_genome	867	0.698	0.545	36.9	42.2	43.6	24.9	41.5
MH648994.1:1-837_Circoviridae_sp._isolate_ctcj739,_complete_genome	837	0.569	0.592	47.3	48	45.5	48.4	53.6
MH617193.1:1-888_Circoviridae_sp._isolate_ctba554,_complete_genome	888	0.601	0.56	44.9	48.6	47	39.2	49.4
MH649219.1:c864-118_Circoviridae_sp._isolate_ctba029,_complete_genome	747	0.563	0.595	47.8	49.4	47	47	59.4
MH617749.1:1-744_Circoviridae_sp._isolate_ctja241,_complete_genome	744	0.635	0.536	42.3	46	46.4	34.7	55.4
MH617233.1:1-651_Circoviridae_sp._isolate_ctch191,_complete_genome	651	0.657	0.546	40.4	46.1	41.9	33.2	51.8
NC_026648.1:87-764_Avon-Heathcote_Estuary_associated_circular_virus_21_isolate_AHEaCV-21-NZ-2050TU-2012,_complete_genome	678	0.542	0.651	48.1	46.5	44.7	53.1	53.3
KT732828.1:1183-1821_Pacific_flying_fox_faeces_associated_circular_DNA_virus-11_isolate_Tbat_H_102636,_complete_genome	639	0.58	0.597	43.7	40.8	45.5	44.6	60.5
KC248415.1:c932-147_Diporeia_sp._associated_circular_virus_isolate_LM5751_capsid_protein_gene,_complete_cds;_and_hypothetical_protein_gene,_partial_cds	786	0.614	0.575	35.8	38.2	35.1	34	50
KC248424.1:1049-1699_Diporeia_sp._associated_circular_virus_isolate_LM21832_replication-associated_protein_and_capsid_protein_genes,_complete_cds	651	0.666	0.517	34.3	36.4	43.8	22.6	39.4
KC248423.1:1044-1694_Diporeia_sp._associated_circular_virus_isolate_LM3602_replication-associated_protein_and_capsid_protein_genes,_complete_cds	651	0.708	0.552	35.8	39.2	43.8	24.4	40.5
MH973776.1:558-1280_Insect-associated_ssDNA_molecule_isolate_Apis_mellifera_associated_DNA_molecule_2,_complete_sequence	723	0.689	0.513	39.8	49	44.4	26.1	44.8
KY312556.1:c1763-1089_Circovirus_sp._isolate_yc-17,_complete_genome	675	0.75	0.523	40.1	47.6	48.4	24.4	34.4
MH616703.1:1-705_Geminiviridae_sp._isolate_ctbb299,_complete_genome	705	0.536	0.609	51.6	51.5	48.1	55.3	52.8
MH617320.1:1-1398_Circoviridae_sp._isolate_ctbe142,_complete_genome	1398	0.575	0.629	50	51.7	46.8	51.5	54.6
NC_029633.1:36-1481_Lake_Sarah-associated_circular_virus-45_isolate_LSaCV-45-LSCO-2013,_complete_sequence	1446	0.687	0.547	44.4	50.8	47.5	34.9	40.9
MH617484.1:654-1586_Circoviridae_sp._isolate_cteh543,_complete_genome	933	0.659	0.578	40.4	44.4	43.1	33.8	54.7
MH616918.1:1-954_Circoviridae_sp._isolate_ctbi229,_complete_genome	954	0.53	0.646	48.8	50.3	41.8	54.4	54.1
KY487945.1:c1804-1235_Uncultured_virus_clone_CG276,_complete_genome	570	0.542	0.635	48.9	50	44.7	52.1	56.5
KX246262.1:c1216-179_Uncultured_virus_clone_PcaCV4,_complete_genome	1038	0.521	0.593	49.3	51.4	43.1	53.5	52.3
MH616644.1:950-2026_Circoviridae_sp._isolate_ctbc359,_complete_genome	1077	0.546	0.584	45.1	47.1	40.4	47.9	54.3
MH617167.1:1-993_Circoviridae_sp._isolate_cthf128,_complete_genome	993	0.533	0.602	48.5	49.2	41.4	55	57.8
MH617383.1:1-1062_Circoviridae_sp._isolate_ctda141,_complete_genome	1062	0.621	0.532	41.9	46.9	44.6	34.2	47.9
MH617056.1:1-732_Circoviridae_sp._isolate_ctce112,_complete_genome	732	0.694	0.552	40	44.3	43	32.8	45
NC_040721.1:245-1252_Lolium_perenne-associated_virus_isolate_2-28-G,_complete_genome	1008	0.735	0.575	40.4	47.3	40.5	33.3	34.7
KM510190.1:137-1435_Bromus-associated_circular_DNA_virus_1_isolate_BasCV-1_NZ-NZG03_Wel-2012,_complete_genome	1299	0.488	0.668	56.9	52.7	51.3	66.7	50.7
NC_026241.1:137-1435_Bromus-associated_circular_DNA_virus_1_isolate_BasCV-1_NZ-NZG01_Sef-2012,_complete_genome	1299	0.49	0.666	56.9	52.4	51.5	66.7	50.5
NC_026245.1:156-1472_Bromus-associated_circular_DNA_virus_4_isolate_BasCV-4_FR38-38-Cam,_complete_genome	1317	0.461	0.632	55.5	52.8	48.1	65.6	53.2
KY302870.1:c1921-890_Circovirus_sp._strain_B04381/Srb/2014,_complete_genome	1032	0.716	0.532	43.5	48.8	50	31.7	40.5
KY487899.1:c1022-6_Uncultured_virus_clone_CG230,_complete_genome	1017	0.724	0.564	40.8	45.4	46	31	43.6
KY487890.1:c1106-72_Uncultured_virus_clone_CG221,_complete_genome	1035	0.619	0.558	50.3	56.2	52.8	42	48.4
KY487932.1:c2090-1008_Uncultured_virus_clone_CG263,_complete_genome	1083	0.691	0.504	41.9	49.6	50.4	25.8	42
NC_029625.1:88-1140_Lake_Sarah-associated_circular_virus-48_isolate_LSaCV-48-LSCO-2013,_complete_sequence	1053	0.658	0.595	44.8	47.3	46.7	40.5	40.6
KP153506.1:88-1146_Lake_Sarah-associated_circular_virus-48_isolate_LSaCV-48-LSMU-2013,_complete_sequence	1059	0.663	0.589	44.7	47.6	46.7	39.7	41
NC_040525.1:42-1073_Odonata-associated_circular_virus-15_isolate_OdasCV-15-US-1640LM1-12,_complete_genome	1032	0.697	0.524	41.5	46.5	49.7	28.2	39
MH617910.1:1-1065_Circular_genetic_element_sp._isolate_ctcg242,_complete_sequence	1065	0.473	0.685	57.8	54.9	49.3	69.3	51.1
KY487874.1:c3853-2687_Uncultured_virus_clone_CG205,_complete_genome	1167	0.67	0.527	50	56.3	56.6	37	41.5
MH617752.1:1-774_Circoviridae_sp._isolate_ctbj92,_complete_genome	774	0.578	0.583	44.4	50.4	39.9	43	51.7
MH617061.1:1-834_Circoviridae_sp._isolate_cthf217,_complete_genome	834	0.592	0.574	44.5	45	44.2	44.2	61
KX246255.1:1136-2044_Uncultured_virus_clone_AfaCV3,_complete_genome	909	0.666	0.575	38.7	42.6	38.9	34.7	46.9
KP153477.1:67-837_Lake_Sarah-associated_circular_virus-37_isolate_LSaCV-37-LSMU-2013,_complete_sequence	771	0.709	0.532	34.2	40.9	37.7	24.1	40.9
MH617236.1:1-759_Circoviridae_sp._isolate_ctbb42,_complete_genome	759	0.632	0.543	34.5	37.9	35.6	30	45.3
MH617466.1:807-1769_Circoviridae_sp._isolate_ctbc534,_complete_genome	963	0.625	0.597	43.4	42.1	48.6	39.6	47.2
MH973772.1:c1988-1113_Apis_mellifera_virus_16_isolate_BFB18385,_complete_genome	876	0.563	0.582	48.7	44.5	53.8	47.9	54.5
MH973773.1:c1988-1113_Apis_mellifera_virus_16_isolate_BNH4370NG,_complete_genome	876	0.563	0.581	48.7	44.5	53.8	47.9	54.5
NC_027787.1:c1733-867_Farfantepenaeus_duorarum_pink_shrimp_associated_circular_virus_isolate_I0066,_complete_genome	867	0.581	0.617	46.8	47.8	44.6	48.1	51.7
NC_029587.1:1115-1870_Lake_Sarah-associated_circular_virus-9_isolate_LSaCV-9-LSSO-2013,_complete_sequence	756	0.684	0.531	37.4	38.1	46	28.2	47.6
KX259397.1:1199-1990_Uncultured_virus_isolate_Wastewater_Circular_Virus_FL4_putative_capsid_and_putative_rep_protein_genes,_complete_cds	792	0.486	0.699	58.8	56.4	50.4	69.7	43.5
NC_020472.1:177-1133_Gastropod_associated_circular_ssDNA_virus_strain_chc,_complete_genome	957	0.582	0.614	49.8	56.1	43.3	50.2	54.3
NC_024483.1:952-1746_McMurdo_Ice_Shelf_pond-associated_circular_DNA_virus-7_isolate_alg49-129,_complete_genome	795	0.555	0.588	42.9	44.9	39.2	44.5	53
MH617170.1:c2698-1262_Circoviridae_sp._isolate_ctig164,_complete_genome	1437	0.691	0.52	39	47.2	43.6	26.3	45.3
KP153435.1:56-829_Lake_Sarah-associated_circular_virus-20_isolate_LSaCV-20-LSWO-2013,_complete_sequence	774	0.6	0.587	48.7	55.8	42.2	48.1	45.9
NC_029622.1:56-829_Lake_Sarah-associated_circular_virus-20_isolate_LSaCV-20-LSMU-2013,_complete_sequence	774	0.598	0.589	48.8	55.8	42.2	48.4	46
NC_029637.1:872-1615_Lake_Sarah-associated_circular_virus-23_isolate_LSaCV-23-LSMU-2013,_complete_sequence	744	0.65	0.541	46.8	56	45.2	39.1	47.6
MH617322.1:1-774_Circoviridae_sp._isolate_ctcf276,_complete_genome	774	0.586	0.579	40.7	44.2	38.4	39.5	47.6
MH616871.1:1767-2567_Circoviridae_sp._isolate_ctbj228,_complete_genome	801	0.562	0.601	48.1	47.9	46.8	49.4	61
MH616634.1:1-699_Circoviridae_sp._isolate_ctbj232,_complete_genome	699	0.554	0.604	48.2	49.4	44.2	51.1	61
NC_029612.1:106-870_Lake_Sarah-associated_circular_virus-11_isolate_LSaCV-11-LSMU-2013,_complete_sequence	765	0.663	0.575	40.5	47.1	40	34.5	49.6
NC_027783.1:262-1059_Littorina_sp._associated_circular_virus_isolate_I0041,_complete_genome	798	0.488	0.657	50.3	44	49.6	57.1	52.3
KT732818.1:87-815_Pacific_flying_fox_faeces_associated_circular_DNA_virus-3_isolate_Tbat_38855,_complete_genome	729	0.685	0.605	41.4	46.1	46.1	32.1	51.6
KY487863.1:c2879-2151_Uncultured_virus_clone_CG194,_complete_genome	729	0.554	0.547	49.4	50.6	51	46.5	48.1
KY487884.1:c1892-1164_Uncultured_virus_clone_CG215,_complete_genome	729	0.643	0.514	43.9	46.1	51.4	34.2	43.7
MH617479.1:1-699_Circoviridae_sp._isolate_ctfb553,_complete_genome	699	0.623	0.553	41.2	45.9	42.9	34.8	49.9
MH617406.1:1-945_Circoviridae_sp._isolate_ctce509,_complete_genome	945	0.604	0.54	43.8	47.6	47.9	35.9	50.9
MG023134.1:c1076-357_Uncultured_virus_isolate_IWaV3812_putative_capsid_protein_gene,_complete_cds	720	0.601	0.573	46	49.6	47.1	41.2	50.4
KP153436.1:56-829_Lake_Sarah-associated_circular_virus-20_isolate_LSaCV-20-LSGA-2013,_complete_sequence	774	0.589	0.601	49.2	55.4	42.2	50	47.7
KX246258.1:989-1858_Uncultured_virus_clone_AfaCV5,_complete_genome	870	0.591	0.603	46.1	46.2	47.2	44.8	58.2
MH616862.1:366-1199_Circoviridae_sp._isolate_ctcf334,_complete_genome	834	0.57	0.593	49	52.9	45.3	48.9	61
NC_026630.1:53-955_Avon-Heathcote_Estuary_associated_circular_virus_28_isolate_AHEaCV-28-NZ-2208TU-2012,_complete_genome	903	0.585	0.6	48	50.8	44.2	48.8	61
KM874362.1:53-955_Avon-Heathcote_Estuary_associated_circular_virus_28_isolate_AHEaCV-28-NZ-3281C3-2012,_complete_genome	903	0.596	0.597	48	51.5	44.5	47.8	59.2
KM874364.1:53-955_Avon-Heathcote_Estuary_associated_circular_virus_28_isolate_AHEaCV-28-NZ-2426SG-2012,_complete_genome	903	0.593	0.595	48.2	51.8	44.5	48.2	59.1
MH648846.1:1-789_Circular_genetic_element_sp._isolate_ctda012,_complete_sequence	789	0.568	0.608	51.1	52.9	47.1	53.2	57.5
NC_040386.1:910-1713_Molossus_molossus_circovirus_4_isolate_MmoCV_MU_36925,_complete_genome	804	0.808	0.483	36.9	48.5	47	15.3	33.2
KY487987.1:c2118-979_Uncultured_virus_clone_CG93,_complete_genome	1140	0.533	0.569	46.8	48.2	47.1	45	46.8
MH973774.2:950-1663_Apis_mellifera_virus-5_isolate_BNH861,_complete_genome	714	0.667	0.575	38.5	42	45	28.6	45
KY487953.1:c1006-290_Uncultured_virus_clone_CG284,_complete_genome	717	0.629	0.607	43.7	45.2	48.5	37.2	47.9
MH617536.1:577-1350_Circoviridae_sp._isolate_ctif316,_complete_genome	774	0.715	0.517	38.9	48.4	43.4	24.8	44
MH617476.1:613-1242_Virus_sp._isolate_ctei134,_complete_genome	630	0.625	0.576	40.8	47.6	40	34.8	54.4
KY487964.1:1460-2299_Uncultured_virus_clone_CG70,_complete_genome	840	0.464	0.644	53	44.6	51.1	63.2	47
MH616927.1:1-822_Circoviridae_sp._isolate_ctbf127,_complete_genome	822	0.691	0.544	39.2	47.1	42	28.5	47.9
MH649160.1:1-993_Circoviridae_sp._isolate_ctcj428,_complete_genome	993	0.691	0.53	37.5	48.6	36	27.8	47.4
MH617763.1:c2133-1162_Circoviridae_sp._isolate_ctcf358,_complete_genome	972	0.63	0.552	38.9	46.6	37.7	32.4	41.4
MK433221.1:c2088-964_Blackfly_DNA_Virus_7_isolate_SF02_462,_complete_genome	1125	0.644	0.558	41	43.7	43.5	35.7	49.9
MK570170.1:901-1626_Capybara_virus_8_cap1_36,_complete_genome	726	0.742	0.53	36	39.3	47.9	20.7	38.6
MH648821.1:941-1711_Circular_genetic_element_sp._isolate_ctcj696,_complete_sequence	771	0.656	0.551	40.9	44	47.9	30.7	50.7
KY487885.1:c1818-1075_Uncultured_virus_clone_CG216,_complete_genome	744	0.607	0.572	36.3	38.7	34.3	35.9	52
MH616709.1:c1839-1057_Circoviridae_sp._isolate_ctdb248,_complete_genome	783	0.64	0.547	39	44.8	38.3	33.7	48.3
NC_029613.1:897-1739_Lake_Sarah-associated_circular_virus-25_isolate_LSaCV-25-LSMU-2013,_complete_sequence	843	0.667	0.578	40.5	45.9	41.3	34.2	51.8
NC_026645.1:961-1704_Avon-Heathcote_Estuary_associated_circular_virus_17_isolate_AHEaCV-17-NZ-2032CO-2012,_complete_genome	744	0.674	0.586	39.1	45.2	38.7	33.5	53
MK570198.1:1290-2096_Capybara_virus_36_cap1_42,_complete_genome	807	0.641	0.519	47	55.8	52.4	32.7	49.9
MK433217.1:1036-1857_Blackfly_DNA_Virus_3_isolate_SF02_402,_complete_genome	822	0.712	0.508	42.7	48.9	52.2	27	42.9
NC_029591.1:1135-1971_Lake_Sarah-associated_circular_virus-36_isolate_LSaCV-36-LSGA-2013,_complete_sequence	837	0.736	0.559	38.8	41.9	45.2	29.4	39
MH617907.1:1-792_Circular_genetic_element_sp._isolate_ctda572,_complete_sequence	792	0.599	0.559	42.7	45.1	42.4	40.5	53
MH617992.1:853-1581_Circular_genetic_element_sp._isolate_ctbb351,_complete_sequence	729	0.694	0.537	33.7	37	39.9	24.3	38
NC_040782.1:103-912_Odonata-associated_circular_virus-16_isolate_OdasCV-16-US-1614LM1-12,_complete_genome	810	0.703	0.508	35.1	41.9	40.7	22.6	45.4
KY487814.1:2421-3332_Uncultured_virus_clone_CG144,_complete_genome	912	0.607	0.637	46.6	44.7	48.4	46.7	44.1
MH545546.1:26-640_Circular_genetic_element_sp._isolate_PR_I1009-I83,_complete_sequence	615	0.622	0.494	43.7	44.4	53.2	33.7	49.8
MH992164.1:876-2357_Apis_mellifera_associated_microvirus_38_isolate_BeeCNH_SP_3574,_complete_genome	1482	0.495	0.658	56.7	58.3	47.8	64	47.2
MH649205.1:c941-69_Circoviridae_sp._isolate_ctch025,_complete_genome	873	0.542	0.524	47.2	48.1	50.5	43	51.4
MK433220.1:c2062-1160_Blackfly_DNA_Virus_6_isolate_SF01_308,_complete_genome	903	0.609	0.583	43.6	47.2	45.2	38.5	54.2
NC_027794.1:c1853-999_Mytilus_sp._clam_associated_circular_virus_isolate_I0169,_complete_genome	855	0.598	0.592	44.3	45.6	44.9	42.5	54.3
NC_025709.1:105-710_Circoviridae_4_LDMD-2013,_complete_genome	606	0.487	0.73	56.9	57.9	41.6	71.3	45.7
NC_026263.1:c1067-276_Sewage-associated_circular_DNA_virus-20_isolate_SaCV-20_NZ-BS3900-2012,_complete_genome	792	0.645	0.549	39.4	41.7	42	34.5	53.1
NC_040351.1:c2614-1316_Cattle_blood-associated_gemycircularvirus_strain_BGmv002,_complete_genome	1299	0.769	0.507	34.3	40.6	43.9	18.2	38.7
KM874355.1:64-1107_Avon-Heathcote_Estuary_associated_circular_virus_25_isolate_AHEaCV-25-NZ-2942CO-2012,_complete_genome	1044	0.689	0.548	38.8	43.7	43.4	29.3	46.3
NC_026654.1:64-1107_Avon-Heathcote_Estuary_associated_circular_virus_25_isolate_AHEaCV-25-NZ-1935SG-2012,_complete_genome	1044	0.696	0.55	38.5	43.7	43.1	28.7	45.6
MH617209.1:496-1347_Circoviridae_sp._isolate_ctcg183,_complete_genome	852	0.581	0.596	46.6	50.4	43	46.5	61
MH616811.1:1-792_Circoviridae_sp._isolate_ctcj238,_complete_genome	792	0.559	0.594	47.9	48.9	45.1	49.6	59.5
MH617491.1:1-696_Circoviridae_sp._isolate_cteb216,_complete_genome	696	0.595	0.588	45.4	47.4	44.8	44	54.8
MH617004.1:1502-2335_Circoviridae_sp._isolate_ctbb339,_complete_genome	834	0.591	0.585	47.6	50.4	46	46.4	61
MH617569.1:1-819_Circoviridae_sp._isolate_cthh320,_complete_genome	819	0.567	0.601	48.4	50.5	45.4	49.1	61
MK012536.1:568-1362_Circular_genetic_element_sp._isolate_ctbi451,_complete_sequence	795	0.73	0.522	34.3	36.2	41.5	25.3	37.1
KM877828.1:c936-265_Sewage-associated_circular_DNA_molecule_isolate_SaCM-6_NZ_BS3713_2012,_complete_sequence	672	0.582	0.592	46.1	44.6	46.4	47.3	46.1
NC_040666.1:61-831_Odonata-associated_circular_virus-17_isolate_OdasCV-17-US-1619LM1-12,_complete_genome	771	0.617	0.58	43.1	48.2	40.1	40.9	50
MH617878.1:604-1299_Circular_genetic_element_sp._isolate_ctjd383,_complete_sequence	696	0.638	0.498	40.7	46.1	47.8	28	47.6
MH368042.1:c1722-994_Black-headed_python_circovirus_1_strain_SDZ9/2017/USA,_complete_genome	729	0.577	0.563	42.5	46.5	42	39.1	46.9

## Sheet: ENc plot
Name	Length	CAI-1	CAI-2	%G+C	%G+C(1)	%G+C(2)	%G+C(3)	Nc		GC3%	Nc
MH649013.1:196-870_CRESS_virus_sp._isolate_ctbi012,_complete_genome	675	0.482	0.68	58.1	58.7	48	67.6	47.9		0.676	47.9
MH617414.1:1-717_CRESS_virus_sp._isolate_ctcg799,_complete_genome	717	0.642	0.515	37.9	45.2	40.2	28.5	42.9		0.285	42.9
MH617229.1:1-681_CRESS_virus_sp._isolate_ctch186,_complete_genome	681	0.646	0.569	42.9	46.3	44.9	37.4	48		0.374	48
MH616762.1:556-1185_CRESS_virus_sp._isolate_ctbc368,_complete_genome	630	0.683	0.517	37.3	41.4	44.3	26.2	42.9		0.262	42.9
MK012495.1:1-747_CRESS_virus_sp._isolate_ctga42,_complete_genome	747	0.653	0.477	36.5	40.2	45	24.5	38.4		0.245	38.4
MH649250.1:1048-1671_CRESS_virus_sp._isolate_ctce004,_complete_genome	624	0.447	0.623	53	50	49.5	59.6	47.9		0.596	47.9
MH649234.1:695-1426_CRESS_virus_sp._isolate_ctca784,_complete_genome	732	0.642	0.526	39.6	44.3	41.8	32.8	48.3		0.328	48.3
MH649220.1:1-660_CRESS_virus_sp._isolate_ctca003,_complete_genome	660	0.614	0.575	40.3	46.4	35.5	39.1	55.3		0.391	55.3
MH649103.1:1-699_CRESS_virus_sp._isolate_ctfc890,_complete_genome	699	0.588	0.565	43.9	47.6	43.3	40.8	54.3		0.408	54.3
MH649097.1:1-633_CRESS_virus_sp._isolate_ctgh041,_complete_genome	633	0.648	0.533	39.7	44.1	40.3	34.6	51.1		0.346	51.1
MH649007.1:722-1489_CRESS_virus_sp._isolate_ctgf001,_complete_genome	768	0.534	0.582	51.8	56.6	47.3	51.6	45.5		0.516	45.5
MH648973.1:991-1704_CRESS_virus_sp._isolate_ctbb773,_complete_genome	714	0.557	0.592	47.1	45.8	46.6	48.7	57.9		0.487	57.9
MH648928.1:1-870_CRESS_virus_sp._isolate_ctbd009,_complete_genome	870	0.558	0.61	52.1	49.3	52.8	54.1	51.9		0.541	51.9
MH648923.1:1-699_CRESS_virus_sp._isolate_ctcj858,_complete_genome	699	0.639	0.55	42.6	51.5	42.1	34.3	43.7		0.343	43.7
MH212286.1:116-1159_CRESS_virus_sp._isolate_956,_complete_genome	1044	0.673	0.552	41	48.6	44.5	29.9	43.3		0.299	43.3
MH617748.1:1-900_CRESS_virus_sp._isolate_ctbg059,_complete_genome	900	0.592	0.547	43.7	49	43.3	38.7	49.7		0.387	49.7
MH617726.1:668-1480_CRESS_virus_sp._isolate_ctbh577,_complete_genome	813	0.64	0.563	40.8	42.8	43.5	36.2	54.8		0.362	54.8
MH617626.1:1-705_CRESS_virus_sp._isolate_ctda666,_complete_genome	705	0.732	0.484	34.6	42.6	43	18.3	41.1		0.183	41.1
MH617616.1:1-696_CRESS_virus_sp._isolate_ctgh753,_complete_genome	696	0.64	0.57	41.2	43.1	44.4	36.2	53		0.362	53
MH617255.1:c1729-992_CRESS_virus_sp._isolate_ctcg155,_complete_genome	738	0.616	0.561	40.2	41.5	43.1	36.2	50.1		0.362	50.1
MH617242.1:771-1481_CRESS_virus_sp._isolate_ctcd187,_complete_genome	711	0.722	0.567	37.6	41.4	43.5	27.8	44.1		0.278	44.1
MH617208.1:c1580-735_CRESS_virus_sp._isolate_ctba10,_complete_genome	846	0.625	0.56	41.8	47.5	40.8	37.2	51.7		0.372	51.7
MH617050.1:805-1506_CRESS_virus_sp._isolate_ctce202,_complete_genome	702	0.625	0.508	46	55.1	44.4	38.5	46.7		0.385	46.7
MH617028.1:c1653-949_CRESS_virus_sp._isolate_ctci193,_complete_genome	705	0.56	0.608	49.2	49.8	46.8	51.1	54.5		0.511	54.5
MH616936.1:1-648_CRESS_virus_sp._isolate_ctdb133,_complete_genome	648	0.699	0.53	40.1	47.2	44.9	28.2	44.1		0.282	44.1
MH616887.1:1-708_CRESS_virus_sp._isolate_ctce275,_complete_genome	708	0.698	0.51	36	41.1	39.8	27.1	43.6		0.271	43.6
MH616847.1:1-585_CRESS_virus_sp._isolate_ctci237,_complete_genome	585	0.496	0.617	48.4	47.7	40	57.4	56.5		0.574	56.5
MH616741.1:829-1539_CRESS_virus_sp._isolate_ctjf142,_complete_genome	711	0.692	0.512	35.9	40.9	44.7	21.9	38.4		0.219	38.4
MH552570.1:1-912_CRESS_virus_sp._isolate_cthi67,_complete_genome	912	0.561	0.584	48.6	56.6	43.4	45.7	53		0.457	53
MH552566.1:c2800-1139_CRESS_virus_sp._isolate_ctch18,_complete_genome	1662	0.553	0.628	51.1	52.3	46.4	54.5	55		0.545	55
MH552563.1:1624-2544_CRESS_virus_sp._isolate_ctch33,_complete_genome	921	0.587	0.547	45.8	52.8	44.3	40.4	57		0.404	57
MK377687.1_Circovirus_sp._isolate_PoCirV_VIRES_SC01_C4_capsid_protein_gene,_partial_cds	420	0.506	0.624	52.4	51.4	43.6	62.1	38.9		0.621	38.9
MH111123.1:899-1942_CRESS_virus_sp._isolate_17668x41_1785,_complete_genome	1044	0.545	0.594	49.5	50.6	42	56	39.8		0.56	39.8
MH111122.1:899-1942_CRESS_virus_sp._isolate_17668x40_119,_complete_genome	1044	0.545	0.594	49.5	50.6	42	56	39.8		0.56	39.8
MH111121.1:902-1888_CRESS_virus_sp._isolate_17668x16_1710,_complete_genome	987	0.547	0.58	49	53.5	41.6	52	44.3		0.52	44.3
MH111120.1:771-1877_CRESS_virus_sp._isolate_17499x69_528,_complete_genome	1107	0.506	0.584	51.8	56.6	38.5	60.2	41.6		0.602	41.6
MH111119.1:1076-2251_CRESS_virus_sp._isolate_17499x44_1664,_complete_genome	1176	0.626	0.548	45.9	52.8	43.9	41.1	40.4		0.411	40.4
MH111118.1:1274-2359_CRESS_virus_sp._isolate_17489x92_108,_complete_genome	1086	0.585	0.569	47.1	52.2	42.3	46.7	38.6		0.467	38.6
MH111117.1:1274-2356_CRESS_virus_sp._isolate_17489x91_1994,_complete_genome	1083	0.532	0.582	49.3	52.1	42.4	53.5	42.6		0.535	42.6
MH111116.1:1074-2255_CRESS_virus_sp._isolate_17489x90_2227,_complete_genome	1182	0.625	0.55	45.7	51	44.2	41.9	40.6		0.419	40.6
MH111115.1:902-1888_CRESS_virus_sp._isolate_17489x42_1860,_complete_genome	987	0.488	0.621	52.8	54.4	41.3	62.6	37.9		0.626	37.9
MH111114.1:1331-2299_CRESS_virus_sp._isolate_17489x27_1313,_complete_genome	969	0.59	0.601	48.2	54.8	40.2	49.5	44		0.495	44
MH111113.1:1046-2227_CRESS_virus_sp._isolate_17668x35_2527,_complete_genome	1182	0.577	0.561	49	55.3	43.1	48.5	44.7		0.485	44.7
MH111112.1:1081-2202_CRESS_virus_sp._isolate_17499x82_2003,_complete_genome	1122	0.596	0.566	46	53.2	42.5	42.2	40.8		0.422	40.8
MH111111.1:1275-2372_CRESS_virus_sp._isolate_17499x35_840,_complete_genome	1098	0.606	0.543	45.3	51.9	43.2	40.7	40.2		0.407	40.2
MH111110.1:863-1876_CRESS_virus_sp._isolate_17499x13_2121,_complete_genome	1014	0.549	0.579	50.3	56.5	40.5	53.8	41.2		0.538	41.2
MH111109.1:1283-2389_CRESS_virus_sp._isolate_17489x67_1576,_complete_genome	1107	0.613	0.547	48	55.6	45	43.4	40.8		0.434	40.8
MH111108.1:902-1888_CRESS_virus_sp._isolate_17668x35_2859,_complete_genome	987	0.51	0.592	51.3	54.4	41.3	58.1	41.3		0.581	41.3
MH111107.1:1239-2324_CRESS_virus_sp._isolate_17668x34_1256,_complete_genome	1086	0.604	0.592	48.2	55	43.1	46.4	44.5		0.464	44.5
MH111106.1:1283-2383_CRESS_virus_sp._isolate_17668x13_1136,_complete_genome	1101	0.58	0.56	48.6	53.4	45	47.4	42.8		0.474	42.8
MH111105.1:771-1877_CRESS_virus_sp._isolate_17499x90_813,_complete_genome	1107	0.527	0.563	50.2	56.4	39	55.3	44.1		0.553	44.1
MH111104.1:1434-2402_CRESS_virus_sp._isolate_17499x9_1249,_complete_genome	969	0.557	0.626	50.4	56	39.9	55.1	46.3		0.551	46.3
MH111103.1:949-1917_CRESS_virus_sp._isolate_17499x74_256,_complete_genome	969	0.59	0.547	48.3	54.2	43.3	47.4	38.3		0.474	38.3
MH111102.1:905-1867_CRESS_virus_sp._isolate_17499x73_2253,_complete_genome	963	0.531	0.606	50.6	53.6	39.6	58.6	48.4		0.586	48.4
MH111101.1:806-1807_CRESS_virus_sp._isolate_17499x72_565,_complete_genome	1002	0.59	0.553	46.8	50.9	41.6	47.9	43		0.479	43
MH111100.1:899-1954_CRESS_virus_sp._isolate_17499x65_70,_complete_genome	1056	0.603	0.551	47.3	52.8	42.6	46.6	40.7		0.466	40.7
MH111099.1:896-1984_CRESS_virus_sp._isolate_17499x51_1641,_complete_genome	1089	0.732	0.54	40.2	47.9	41.6	31.1	34.2		0.311	34.2
MH111098.1:1434-2402_CRESS_virus_sp._isolate_17499x4_605,_complete_genome	969	0.555	0.629	50.4	56	39.6	55.4	46.5		0.554	46.5
MH111097.1:1087-2184_CRESS_virus_sp._isolate_17499x39_1081,_complete_genome	1098	0.672	0.561	41.6	49.7	41	34.2	38.4		0.342	38.4
MH111096.1:1177-2124_CRESS_virus_sp._isolate_17499x35_933,_complete_genome	948	0.537	0.632	49.5	52.8	38.3	57.3	42.3		0.573	42.3
MH111095.1:902-1915_CRESS_virus_sp._isolate_17499x12_1342,_complete_genome	1014	0.52	0.603	50.9	53	41.4	58.3	40.6		0.583	40.6
MH111094.1:1273-2358_CRESS_virus_sp._isolate_17499x1_732,_complete_genome	1086	0.585	0.569	47.1	52.2	42.3	46.7	38.6		0.467	38.6
MH111093.1:1281-2384_CRESS_virus_sp._isolate_17489x95_4127,_complete_genome	1104	0.538	0.587	50.5	53.5	42.9	54.9	42.2		0.549	42.2
MH111092.1:1423-2391_CRESS_virus_sp._isolate_17489x95_4104,_complete_genome	969	0.555	0.629	50.5	56	39.6	55.7	46.7		0.557	46.7
MH111091.1:1414-2379_CRESS_virus_sp._isolate_17489x7_1380,_complete_genome	966	0.583	0.593	48.6	55.3	40.4	50	43.2		0.5	43.2
MH111090.1:1274-2338_CRESS_virus_sp._isolate_17489x57_911,_complete_genome	1065	0.603	0.557	46.2	51	44.8	42.8	40.6		0.428	40.6
MH111089.1:902-1888_CRESS_virus_sp._isolate_17489x29_2006,_complete_genome	987	0.5	0.618	52	54.1	41	60.8	39.7		0.608	39.7
MH111088.1:771-1877_CRESS_virus_sp._isolate_17489x19_761,_complete_genome	1107	0.517	0.586	51.4	56.6	38.8	58.8	43.1		0.588	43.1
MH111086.1:1087-2196_CRESS_virus_sp._isolate_17668x7_933,_complete_genome	1110	0.652	0.6	43.8	49.5	41.9	40	42.3		0.4	42.3
MH111085.1:902-1888_CRESS_virus_sp._isolate_17668x64_1158,_complete_genome	987	0.514	0.606	51.4	54.1	41.3	58.7	40.5		0.587	40.5
MH111084.1:1049-2230_CRESS_virus_sp._isolate_17668x41_1812,_complete_genome	1182	0.593	0.571	48.1	54.6	42.9	47	44.8		0.47	44.8
MH111083.1:899-1924_CRESS_virus_sp._isolate_17499x92_836,_complete_genome	1026	0.569	0.577	50.2	54.1	45.3	51.2	43		0.512	43
MH111082.1:863-1876_CRESS_virus_sp._isolate_17499x9_1430,_complete_genome	1014	0.542	0.583	51.1	56.8	40.5	55.9	43.2		0.559	43.2
MH111081.1:899-1954_CRESS_virus_sp._isolate_17499x63_1619,_complete_genome	1056	0.602	0.551	47.3	52.8	42.6	46.6	40.7		0.466	40.7
MH111080.1:902-1888_CRESS_virus_sp._isolate_17499x12_1512,_complete_genome	987	0.502	0.606	51.6	54.1	41.3	59.3	39.8		0.593	39.8
MH111079.1:1176-2123_CRESS_virus_sp._isolate_17489x95_4644,_complete_genome	948	0.542	0.631	49.3	52.8	38.3	56.6	41.7		0.566	41.7
MH111078.1:902-1888_CRESS_virus_sp._isolate_17489x43_720,_complete_genome	987	0.492	0.606	52.4	54.4	41.6	61.1	40.4		0.611	40.4
MH111077.1:771-1877_CRESS_virus_sp._isolate_17489x42_1741,_complete_genome	1107	0.521	0.573	51	56.6	38.5	58	42.8		0.58	42.8
MH111076.1:771-1877_CRESS_virus_sp._isolate_17489x29_1933,_complete_genome	1107	0.524	0.568	50.8	56.4	39	56.9	41.5		0.569	41.5
MH111075.1:902-1888_CRESS_virus_sp._isolate_17489x27_1630,_complete_genome	987	0.499	0.62	52.1	54.1	41	61.1	40.3		0.611	40.3
MH111074.1:902-1888_CRESS_virus_sp._isolate_17489x12_563,_complete_genome	987	0.497	0.611	51.9	53.5	41.3	60.8	39.3		0.608	39.3
MK583728.1:876-1502_Wastewater_CRESS_DNA_virus_3_isolate_WCDV3_1B-2C-6H,_complete_genome	627	0.655	0.555	40.4	40.7	46.9	33.5	48		0.335	48
MK583726.1:c1186-173_Wastewater_CRESS_DNA_virus_1_isolate_WCDV1_2G-2H,_complete_genome	1014	0.491	0.536	48.7	50.9	47.3	47.9	41.8		0.479	41.8
MK012442.1:1-729_CRESS_virus_sp._isolate_ctbi59,_complete_genome	729	0.774	0.566	36.9	42	45.7	23	40.7		0.23	40.7
MH649235.1:1-855_CRESS_virus_sp._isolate_ctbe756,_complete_genome	855	0.63	0.58	40.9	47.7	40.4	34.7	47		0.347	47
MH649191.1:789-1559_CRESS_virus_sp._isolate_ctfa750,_complete_genome	771	0.718	0.549	38.7	46.7	42.8	26.5	46.5		0.265	46.5
MH649188.1:1-768_CRESS_virus_sp._isolate_ctbb692,_complete_genome	768	0.642	0.547	41.7	48.8	42.6	33.6	54.4		0.336	54.4
MH649177.1:716-1531_CRESS_virus_sp._isolate_ctgd754,_complete_genome	816	0.758	0.504	33.6	44.1	41.2	15.4	36.6		0.154	36.6
MH649166.1:1-693_CRESS_virus_sp._isolate_cteh799,_complete_genome	693	0.534	0.592	47	46.3	44.2	50.6	56.4		0.506	56.4
MH649044.1:1-831_CRESS_virus_sp._isolate_ctbc483,_complete_genome	831	0.603	0.553	41.6	43	43.7	38.3	57.7		0.383	57.7
MH617714.1:548-1231_CRESS_virus_sp._isolate_ctcc233,_complete_genome	684	0.741	0.579	37.3	48.2	37.7	25.9	45.5		0.259	45.5
MH617637.1:654-1478_CRESS_virus_sp._isolate_ctbi201,_complete_genome	825	0.705	0.543	36.8	48	37.5	25.1	40.4		0.251	40.4
MH617604.1:1-870_CRESS_virus_sp._isolate_ctci257,_complete_genome	870	0.632	0.558	39.9	45.5	41.4	32.8	48.8		0.328	48.8
MH617566.1:1-792_CRESS_virus_sp._isolate_ctjd190,_complete_genome	792	0.658	0.545	40.2	48.5	40.2	31.8	51.7		0.318	51.7
MH617542.1:1-792_CRESS_virus_sp._isolate_ctbj26,_complete_genome	792	0.59	0.555	43.6	46.6	42.4	41.7	46.5		0.417	46.5
MH617483.1:1-780_CRESS_virus_sp._isolate_ctdc218,_complete_genome	780	0.726	0.527	34.9	43.8	39.6	21.2	39.4		0.212	39.4
MH617394.1:1-861_CRESS_virus_sp._isolate_ctic167,_complete_genome	861	0.655	0.56	41.1	49.5	41.1	32.8	42		0.328	42
MH617368.1:1-804_CRESS_virus_sp._isolate_ctcc547,_complete_genome	804	0.652	0.517	42.2	53.4	41.4	31.7	51		0.317	51
MH617197.1:1-582_CRESS_virus_sp._isolate_ctca163,_complete_genome	582	0.709	0.577	36.6	44.3	36.6	28.9	53.4		0.289	53.4
MH616957.1:c1883-1080_CRESS_virus_sp._isolate_ctbj155,_complete_genome	804	0.504	0.664	50.1	47.8	41.4	61.2	52.7		0.612	52.7
MH616903.1:637-1359_CRESS_virus_sp._isolate_ctbd526,_complete_genome	723	0.661	0.552	36	39.4	36.1	32.4	52.2		0.324	52.2
MH616839.1:530-1384_CRESS_virus_sp._isolate_ctbb317,_complete_genome	855	0.583	0.574	44.9	49.1	43.5	42.1	58.2		0.421	58.2
MH616805.1:607-1296_CRESS_virus_sp._isolate_ctcb127,_complete_genome	690	0.687	0.517	34.9	40.9	40	23.9	47		0.239	47
MH616707.1:1-720_CRESS_virus_sp._isolate_ctbi232,_complete_genome	720	0.655	0.548	37.2	42.9	40.4	28.3	46.9		0.283	46.9
MH616691.1:1-783_CRESS_virus_sp._isolate_ctch560,_complete_genome	783	0.7	0.53	40.4	49.8	42.9	28.4	50.2		0.284	50.2
MH616651.1:1-702_CRESS_virus_sp._isolate_ctda147,_complete_genome	702	0.723	0.566	37.6	45.7	38.9	28.2	43.4		0.282	43.4
MN582110.1:961-2376_CRESS_virus_sp._ct0Vt4,_complete_genome	1416	0.697	0.589	40.7	46.6	41.7	33.7	43.9		0.337	43.9
MN582106.1:1-978_CRESS_virus_sp._ct6pe1,_complete_genome	978	0.57	0.558	46.9	50.9	47.5	42.3	57.2		0.423	57.2
MN582100.1:1126-1878_CRESS_virus_sp._ctYls24,_complete_genome	753	0.699	0.535	38.5	41.4	50.2	23.9	42.8		0.239	42.8
MN582096.1:c3448-2231_CRESS_virus_sp._ctin15,_complete_genome	1218	0.745	0.509	36.1	41.9	46.1	20.4	37.1		0.204	37.1
MN582095.1:956-1600_CRESS_virus_sp._ctrF513,_complete_genome	645	0.75	0.491	31.9	39.5	42.8	13.5	31.5		0.135	31.5
MN582092.1:1-756_CRESS_virus_sp._ctjUS5,_complete_genome	756	0.661	0.53	37.4	40.1	42.9	29.4	52.3		0.294	52.3
MN582085.1:926-1645_CRESS_virus_sp._ctfsu28,_complete_genome	720	0.766	0.539	39.3	49.6	42.1	26.2	37.9		0.262	37.9
MN582084.1:1-1563_CRESS_virus_sp._ctf7a5,_complete_genome	1563	0.696	0.574	42.1	47.4	44.7	34.2	43.8		0.342	43.8
MN582083.1:1056-2897_CRESS_virus_sp._cta0f7,_complete_genome	1842	0.719	0.537	40.2	48.7	43.2	28.7	42.4		0.287	42.4
MN582078.1:938-1657_CRESS_virus_sp._ct1Gc25,_complete_genome	720	0.767	0.54	39.3	49.6	42.1	26.2	38.1		0.262	38.1
MN582074.1:c1548-937_CRESS_virus_sp._ctwD22,_complete_genome	612	0.689	0.535	40.5	46.6	47.5	27.5	43.7		0.275	43.7
MN582072.1:964-2886_CRESS_virus_sp._ctczB4,_complete_genome	1923	0.755	0.511	38.1	46.2	45.4	22.8	39.3		0.228	39.3
MN582069.1:59-826_CRESS_virus_sp._ct4af14,_complete_genome	768	0.463	0.719	60.3	59	48.4	73.4	48.6		0.734	48.6
MN582068.1:1-678_CRESS_virus_sp._ctmn412,_complete_genome	678	0.693	0.528	36.1	44.2	40.7	23.5	45.6		0.235	45.6
MN582067.1:1063-1758_CRESS_virus_sp._ctBNR11,_complete_genome	696	0.778	0.544	30.9	35.8	39.7	17.2	33.8		0.172	33.8
MN582056.1:1005-2735_CRESS_virus_sp._cte1G3,_complete_genome	1731	0.802	0.545	32.9	42.6	40.2	15.9	33.5		0.159	33.5
MN582055.1:1-663_CRESS_virus_sp._ctbTJ1,_complete_genome	663	0.515	0.588	47.4	48.9	43.4	49.8	45.6		0.498	45.6
MK032745.1:1-675_CRESS_virus_sp._isolate_ctbb157,_complete_genome	675	0.511	0.637	48.3	44	44.4	56.4	53		0.564	53
MK032732.1:1-855_CRESS_virus_sp._isolate_ctcd102,_complete_genome	855	0.609	0.579	48.9	55.1	49.5	42.1	44		0.421	44
MK032730.1:1514-2857_CRESS_virus_sp._isolate_ctci503,_complete_genome	1344	0.658	0.585	44.5	43.8	47.5	42.2	48.9		0.422	48.9
MK032700.1:1-1152_CRESS_virus_sp._isolate_ctbd169,_complete_genome	1152	0.747	0.579	35.8	43	37.5	26.8	42.5		0.268	42.5
MK012529.1:560-1288_CRESS_virus_sp._isolate_ctbf75,_complete_genome	729	0.574	0.61	51.4	54.7	44.9	54.7	48.4		0.547	48.4
MK012526.1:c3072-1681_CRESS_virus_sp._isolate_cthb32,_complete_genome	1392	0.641	0.51	44.8	49.8	49.8	34.9	51.9		0.349	51.9
MK012524.1:927-1664_CRESS_virus_sp._isolate_ctcj64,_complete_genome	738	0.501	0.667	52.6	50.8	41.9	65	54.3		0.65	54.3
MK012520.1:955-1653_CRESS_virus_sp._isolate_ctij406,_complete_genome	699	0.719	0.54	38.2	42.9	46.4	25.3	39.8		0.253	39.8
MK012518.1:1595-3349_CRESS_virus_sp._isolate_ctda19,_complete_genome	1755	0.539	0.618	49.9	50.9	45.3	53.3	55.2		0.533	55.2
MK012517.1:1-744_CRESS_virus_sp._isolate_ctgi61,_complete_genome	744	0.547	0.623	53.2	54.8	47.2	57.7	46.6		0.577	46.6
MK012514.1:1-855_CRESS_virus_sp._isolate_ctda82,_complete_genome	855	0.511	0.655	49.4	45.6	43.2	59.3	56.8		0.593	56.8
MK012512.1:878-2065_CRESS_virus_sp._isolate_ctba54,_complete_genome	1188	0.694	0.577	40.4	46	42.9	32.3	45.2		0.323	45.2
MK012508.1:1-1404_CRESS_virus_sp._isolate_ctef39,_complete_genome	1404	0.451	0.601	57.8	57.3	51.1	65.2	51.8		0.652	51.8
MK012507.1:1-1104_CRESS_virus_sp._isolate_ctdb57,_complete_genome	1104	0.571	0.607	47.6	49.2	44.6	49.2	53.2		0.492	53.2
MK012506.1:c1978-512_CRESS_virus_sp._isolate_ctci20,_complete_genome	1467	0.553	0.608	50.2	51.1	47.4	52.1	58.7		0.521	58.7
MK012505.1:1481-2794_CRESS_virus_sp._isolate_ctec27,_complete_genome	1314	0.561	0.606	52.2	50.7	51.4	54.6	52.2		0.546	52.2
MK012503.1:479-1858_CRESS_virus_sp._isolate_ctcb31,_complete_genome	1380	0.53	0.567	53.6	57.2	50.9	52.6	51		0.526	51
MK012502.1:143-1702_CRESS_virus_sp._isolate_ctcg29,_complete_genome	1560	0.63	0.617	46.2	51.7	44.2	42.5	55.1		0.425	55.1
MK012494.1:1-1224_CRESS_virus_sp._isolate_ctdb55,_complete_genome	1224	0.741	0.553	38.9	45.3	43.1	28.2	37.2		0.282	37.2
MK012491.1:1-1041_CRESS_virus_sp._isolate_ctcj382,_complete_genome	1041	0.689	0.525	43.1	50.4	48.7	30.3	43.6		0.303	43.6
MK012490.1:1-1374_CRESS_virus_sp._isolate_ctce28,_complete_genome	1374	0.566	0.578	51.2	53.9	49.8	49.8	56.7		0.498	56.7
MK012477.1:24-701_CRESS_virus_sp._isolate_ctbf81,_complete_genome	678	0.453	0.718	56.8	45.6	50.4	74.3	46.9		0.743	46.9
MK012476.1:c1739-978_CRESS_virus_sp._isolate_ctbi77,_complete_genome	762	0.692	0.535	39.5	48.4	43.3	26.8	45		0.268	45
MK012470.1:c3223-1862_CRESS_virus_sp._isolate_ctgh4,_complete_genome	1362	0.449	0.698	62.3	55.7	55.1	76	38.8		0.76	38.8
MK012468.1:1080-2273_CRESS_virus_sp._isolate_ctbb44,_complete_genome	1194	0.535	0.631	53.4	51.5	49	59.5	51.9		0.595	51.9
MK012466.1:1-807_CRESS_virus_sp._isolate_ctbd80,_complete_genome	807	0.594	0.617	46	47.2	42	48.7	54.3		0.487	54.3
MK012465.1:1-1224_CRESS_virus_sp._isolate_ctdc43,_complete_genome	1224	0.503	0.668	55.2	53.4	48	64.2	47.9		0.642	47.9
MK012463.1:1-699_CRESS_virus_sp._isolate_ctch78,_complete_genome	699	0.508	0.602	52.9	50.6	48.5	59.7	49.6		0.597	49.6
MK012461.1:1-723_CRESS_virus_sp._isolate_ctja127,_complete_genome	723	0.532	0.642	50.2	48.1	43.6	58.9	56.1		0.589	56.1
MK012455.1:1-786_CRESS_virus_sp._isolate_ctjj384,_complete_genome	786	0.529	0.572	53.3	51.5	54.6	53.8	48.5		0.538	48.5
MK012454.1:1-783_CRESS_virus_sp._isolate_ctdb70,_complete_genome	783	0.831	0.518	33.2	46	38.3	15.3	34.6		0.153	34.6
MK012449.1:1-759_CRESS_virus_sp._isolate_ctca39,_complete_genome	759	0.76	0.553	34.5	38.7	44.3	20.6	36.5		0.206	36.5
MK012445.1:2389-3705_CRESS_virus_sp._isolate_ctdg18,_complete_genome	1317	0.522	0.661	51.8	49.7	46.2	59.5	55.3		0.595	55.3
MK012441.1:1-1161_CRESS_virus_sp._isolate_ctbf21,_complete_genome	1161	0.643	0.547	50.7	55.6	55.8	40.8	49		0.408	49
MK012436.1:1-723_CRESS_virus_sp._isolate_ctbc58,_complete_genome	723	0.498	0.66	59.3	58.5	50.6	68.9	43		0.689	43
MK012435.1:1059-2351_CRESS_virus_sp._isolate_ctia38,_complete_genome	1293	0.747	0.556	40.4	45.2	49	27.1	43.4		0.271	43.4
MK012433.1:137-1540_CRESS_virus_sp._isolate_ctbc24,_complete_genome	1404	0.612	0.539	48.6	53.6	50	42.3	52.3		0.423	52.3
MH649261.1:c2936-1419_CRESS_virus_sp._isolate_ctjb313,_complete_genome	1518	0.582	0.602	47.8	50.6	46	46.6	51.8		0.466	51.8
MH649257.1:680-1390_CRESS_virus_sp._isolate_ctgh880,_complete_genome	711	0.658	0.506	39.5	45.6	43	30	48.6		0.3	48.6
MH649252.1:1072-1818_CRESS_virus_sp._isolate_ctbb727,_complete_genome	747	0.564	0.619	44	45.4	40.2	46.6	59.8		0.466	59.8
MH649249.1:341-1315_CRESS_virus_sp._isolate_ctce000,_complete_genome	975	0.549	0.597	47.2	48.9	41.8	50.8	60.1		0.508	60.1
MH649245.1:1-696_CRESS_virus_sp._isolate_ctfh010,_complete_genome	696	0.577	0.596	45.5	50	42.2	44.4	56.3		0.444	56.3
MH649238.1:1-771_CRESS_virus_sp._isolate_ctdg710,_complete_genome	771	0.598	0.59	45.1	51.4	41.6	42.4	51.6		0.424	51.6
MH649236.1:1034-1753_CRESS_virus_sp._isolate_ctbg663,_complete_genome	720	0.658	0.582	40	46.7	40	33.3	50.1		0.333	50.1
MH649233.1:1-741_CRESS_virus_sp._isolate_ctcd828,_complete_genome	741	0.602	0.57	42.8	49	40.9	38.5	52.8		0.385	52.8
MH649232.1:c1852-1052_CRESS_virus_sp._isolate_cteb686,_complete_genome	801	0.605	0.595	44.4	48.3	42.3	42.7	56.3		0.427	56.3
MH649231.1:1-828_CRESS_virus_sp._isolate_ctbe650,_complete_genome	828	0.722	0.532	41.4	50.4	44.6	29.3	43.3		0.293	43.3
MH649230.1:c1907-1038_CRESS_virus_sp._isolate_ctdb664,_complete_genome	870	0.623	0.583	45.5	46.6	46.2	43.8	60.8		0.438	60.8
MH649227.1:1-732_CRESS_virus_sp._isolate_ctdb040,_complete_genome	732	0.635	0.574	43.7	46.7	47.1	37.3	51.8		0.373	51.8
MH649218.1:1-708_CRESS_virus_sp._isolate_ctcc849,_complete_genome	708	0.555	0.623	47.7	47.9	44.1	51.3	57		0.513	57
MH649216.1:267-1121_CRESS_virus_sp._isolate_ctcb000,_complete_genome	855	0.592	0.567	47	49.8	46	45.3	61		0.453	61
MH649211.1:c1719-922_CRESS_virus_sp._isolate_ctha728,_complete_genome	798	0.628	0.547	40	47.7	39.8	32.3	49.5		0.323	49.5
MH649207.1:1032-1745_CRESS_virus_sp._isolate_ctcj716,_complete_genome	714	0.497	0.721	52.8	52.9	40.3	65.1	53.8		0.651	53.8
MH649201.1:1038-2081_CRESS_virus_sp._isolate_ctbd464,_complete_genome	1044	0.587	0.595	44.6	47.4	41.1	45.4	57.9		0.454	57.9
MH649198.1:1-693_CRESS_virus_sp._isolate_ctei054,_complete_genome	693	0.58	0.578	46.3	51.5	43.7	43.7	52.1		0.437	52.1
MH649195.1:c1991-1032_CRESS_virus_sp._isolate_ctdg571,_complete_genome	960	0.696	0.574	35.1	41.9	35.6	27.8	47.8		0.278	47.8
MH649194.1:401-1303_CRESS_virus_sp._isolate_cthb018,_complete_genome	903	0.529	0.602	48.6	49.5	43.2	53.2	61		0.532	61
MH649192.1:576-1580_CRESS_virus_sp._isolate_ctda622,_complete_genome	1005	0.665	0.568	39.7	46.6	41.2	31.3	51.7		0.313	51.7
MH649190.1:779-1684_CRESS_virus_sp._isolate_ctca689,_complete_genome	906	0.617	0.564	42.3	48	43	35.8	49.6		0.358	49.6
MH649187.1:576-1583_CRESS_virus_sp._isolate_ctfj603,_complete_genome	1008	0.599	0.579	42.3	46.7	40.2	39.9	50.2		0.399	50.2
MH649184.1:c2073-1093_CRESS_virus_sp._isolate_ctcj492,_complete_genome	981	0.746	0.501	36.9	45.9	44.3	20.5	37.7		0.205	37.7
MH649182.1:1-828_CRESS_virus_sp._isolate_ctci038,_complete_genome	828	0.71	0.53	39.9	45.3	46.7	27.5	40.9		0.275	40.9
MH649181.1:1204-2238_CRESS_virus_sp._isolate_ctbi348,_complete_genome	1035	0.605	0.552	45.8	53.6	44.9	38.8	52.8		0.388	52.8
MH649176.1:1-960_CRESS_virus_sp._isolate_ctcg684,_complete_genome	960	0.669	0.575	37.7	43.4	40	29.7	47.7		0.297	47.7
MH649167.1:1-954_CRESS_virus_sp._isolate_ctbj534,_complete_genome	954	0.636	0.545	43	48.4	45.6	34.9	50.4		0.349	50.4
MH649162.1:1035-2000_CRESS_virus_sp._isolate_ctif491,_complete_genome	966	0.49	0.634	54.1	52.8	47.8	61.8	40.9		0.618	40.9
MH649146.1:1001-1870_CRESS_virus_sp._isolate_ctde693,_complete_genome	870	0.724	0.581	33.9	38.6	35.2	27.9	45.9		0.279	45.9
MH649145.1:c2195-957_CRESS_virus_sp._isolate_ctdj000,_complete_genome	1239	0.677	0.56	37.9	42.1	38.3	33.4	44.3		0.334	44.3
MH649139.1:722-1396_CRESS_virus_sp._isolate_ctcf822,_complete_genome	675	0.558	0.569	47.3	52	45.3	44.4	51.7		0.444	51.7
MH649138.1:c756-67_CRESS_virus_sp._isolate_ctca243,_complete_genome	690	0.407	0.764	62.9	56.5	47.8	84.3	35.5		0.843	35.5
MH649133.1:756-1706_CRESS_virus_sp._isolate_ctda501,_complete_genome	951	0.727	0.552	39.1	48.6	42.3	26.5	45		0.265	45
MH649131.1:767-1447_CRESS_virus_sp._isolate_ctbd785,_complete_genome	681	0.526	0.617	48.9	46.7	47.1	52.9	49.8		0.529	49.8
MH649128.1:404-1174_CRESS_virus_sp._isolate_ctdc000,_complete_genome	771	0.629	0.516	35.4	40.5	38.1	27.6	40.4		0.276	40.4
MH649124.1:1-870_CRESS_virus_sp._isolate_ctcg006,_complete_genome	870	0.697	0.557	40.7	44.5	45.5	32.1	41.4		0.321	41.4
MH649123.1:1-879_CRESS_virus_sp._isolate_ctjh668,_complete_genome	879	0.579	0.621	48.4	50.9	45.4	48.8	49.2		0.488	49.2
MH649120.1:c1939-1073_CRESS_virus_sp._isolate_ctbb591,_complete_genome	867	0.589	0.555	40	41.9	40.1	38.1	53		0.381	53
MH649118.1:1-786_CRESS_virus_sp._isolate_ctbg698,_complete_genome	786	0.592	0.605	44	43.5	43.1	45.4	54.2		0.454	54.2
MH649117.1:1-1032_CRESS_virus_sp._isolate_ctie473,_complete_genome	1032	0.564	0.624	45.8	48.8	40.1	48.5	56.2		0.485	56.2
MH649116.1:1-813_CRESS_virus_sp._isolate_ctbj586,_complete_genome	813	0.718	0.536	38.1	45	44.3	25.1	40.1		0.251	40.1
MH649112.1:c2081-1131_CRESS_virus_sp._isolate_ctdd579,_complete_genome	951	0.627	0.522	41.3	48.6	42	33.4	53.4		0.334	53.4
MH649095.1:1-789_CRESS_virus_sp._isolate_ctbe007,_complete_genome	789	0.561	0.601	51.6	53.6	47.1	54	58.4		0.54	58.4
MH649094.1:1157-2659_CRESS_virus_sp._isolate_ctjg015,_complete_genome	1503	0.702	0.531	38.5	42.9	44.9	27.5	46.1		0.275	46.1
MH649093.1:602-1435_CRESS_virus_sp._isolate_ctbc002,_complete_genome	834	0.711	0.564	41.1	50.7	42.4	30.2	48.3		0.302	48.3
MH649090.1:c1760-1026_CRESS_virus_sp._isolate_ctfb748,_complete_genome	735	0.64	0.522	41.4	46.1	46.9	31	51.5		0.31	51.5
MH649079.1:c2365-1541_CRESS_virus_sp._isolate_ctfa365,_complete_genome	825	0.631	0.559	42.7	44.7	47.3	36	52.2		0.36	52.2
MH649076.1:1-843_CRESS_virus_sp._isolate_ctbg658,_complete_genome	843	0.528	0.656	49.2	49.1	45.2	53.4	55.3		0.534	55.3
MH649075.1:627-1550_CRESS_virus_sp._isolate_ctcb678,_complete_genome	924	0.635	0.563	40.7	46.1	41.2	34.7	51.3		0.347	51.3
MH649072.1:c1784-879_CRESS_virus_sp._isolate_ctce572,_complete_genome	906	0.605	0.606	42.4	46.7	41.4	39.1	50.9		0.391	50.9
MH649064.1:588-1307_CRESS_virus_sp._isolate_ctba030,_complete_genome	720	0.674	0.576	41.4	45.8	44.6	33.8	52.8		0.338	52.8
MH649059.1:1-843_CRESS_virus_sp._isolate_ctbb008,_complete_genome	843	0.681	0.506	41	45.2	49.1	28.8	41.2		0.288	41.2
MH649057.1:1-888_CRESS_virus_sp._isolate_ctbb597,_complete_genome	888	0.64	0.589	46.7	50	49.7	40.5	56.9		0.405	56.9
MH649050.1:c1946-1041_CRESS_virus_sp._isolate_ctbe583,_complete_genome	906	0.55	0.62	51.4	49	51	54.3	51.8		0.543	51.8
MH649049.1:1-960_CRESS_virus_sp._isolate_ctie708,_complete_genome	960	0.659	0.552	43.1	50	42.8	36.6	50.7		0.366	50.7
MH649047.1:1-1161_CRESS_virus_sp._isolate_ctbh824,_complete_genome	1161	0.52	0.617	55.6	56.8	49.6	60.5	53		0.605	53
MH649046.1:1-909_CRESS_virus_sp._isolate_ctid506,_complete_genome	909	0.58	0.58	41.5	45.5	37	41.9	55.4		0.419	55.4
MH649041.1:747-1586_CRESS_virus_sp._isolate_ctci676,_complete_genome	840	0.543	0.614	47.6	51.1	42.5	49.3	61		0.493	61
MH649031.1:c2019-1045_CRESS_virus_sp._isolate_ctcd610,_complete_genome	975	0.475	0.621	50.8	49.5	43.1	59.7	52.2		0.597	52.2
MH649030.1:635-1555_CRESS_virus_sp._isolate_ctca902,_complete_genome	921	0.711	0.498	37.6	44	46.3	22.5	36.7		0.225	36.7
MH649025.1:614-1378_CRESS_virus_sp._isolate_ctcg004,_complete_genome	765	0.554	0.612	49.2	49	47.5	51	59.8		0.51	59.8
MH649010.1:1-711_CRESS_virus_sp._isolate_ctjb906,_complete_genome	711	0.667	0.494	36	45.1	40.1	22.8	41		0.228	41
MH649000.1:222-1124_CRESS_virus_sp._isolate_ctdh451,_complete_genome	903	0.578	0.575	49.5	53.8	46.5	48.2	61		0.482	61
MH648998.1:583-1308_CRESS_virus_sp._isolate_ctbj969,_complete_genome	726	0.69	0.548	35.4	39.3	40.5	26.4	44.7		0.264	44.7
MH648984.1:760-1773_CRESS_virus_sp._isolate_ctda510,_complete_genome	1014	0.553	0.606	46.6	49.1	40.8	50	57		0.5	57
MH648981.1:1083-2186_CRESS_virus_sp._isolate_ctba448,_complete_genome	1104	0.596	0.591	43.8	47.3	41.8	42.4	54.9		0.424	54.9
MH648938.1:945-1712_CRESS_virus_sp._isolate_ctdb719,_complete_genome	768	0.673	0.552	39.3	49.2	39.5	29.3	49.3		0.293	49.3
MH648974.1:1-990_CRESS_virus_sp._isolate_ctch542,_complete_genome	990	0.648	0.567	37.9	43	37.9	32.7	49.5		0.327	49.5
MH648972.1:819-1883_CRESS_virus_sp._isolate_ctee590,_complete_genome	1065	0.667	0.51	41.7	49.6	45.4	30.1	46.6		0.301	46.6
MH648971.1:661-1566_CRESS_virus_sp._isolate_ctcd653,_complete_genome	906	0.592	0.6	46.4	47.7	43.7	47.7	56.5		0.477	56.5
MH648965.1:1-774_CRESS_virus_sp._isolate_ctgf009,_complete_genome	774	0.608	0.55	46	54.7	41.5	41.9	51.2		0.419	51.2
MH648960.1:c2520-985_CRESS_virus_sp._isolate_ctji294,_complete_genome	1536	0.554	0.668	51	51.2	44.7	57.2	49.3		0.572	49.3
MH648954.1:c2011-1055_CRESS_virus_sp._isolate_ctbb593,_complete_genome	957	0.615	0.568	40.8	47.6	39.2	35.4	51.7		0.354	51.7
MH648949.1:1074-1763_CRESS_virus_sp._isolate_ctea679,_complete_genome	690	0.713	0.549	35.7	41.7	39.6	25.7	46.4		0.257	46.4
MH648947.1:1-717_CRESS_virus_sp._isolate_ctbc003,_complete_genome	717	0.665	0.549	46.7	49.8	52.7	37.7	50.5		0.377	50.5
MH648943.1:986-2029_CRESS_virus_sp._isolate_ctcc522,_complete_genome	1044	0.625	0.534	42.4	47.7	44.3	35.3	55.2		0.353	55.2
MH648939.1:592-1533_CRESS_virus_sp._isolate_ctbf770,_complete_genome	942	0.61	0.587	44.9	48.1	44.9	41.7	59.8		0.417	59.8
MH617762.1:1-1107_CRESS_virus_sp._isolate_ctca81,_complete_genome	1107	0.738	0.526	40	47.7	46.1	26.3	41.3		0.263	41.3
MH648931.1:c1742-972_CRESS_virus_sp._isolate_ctdd758,_complete_genome	771	0.592	0.582	44.9	46.3	44.4	44	56.1		0.44	56.1
MH648927.1:c794-24_CRESS_virus_sp._isolate_ctch199,_complete_genome	771	0.619	0.573	44.6	48.2	45.5	40.1	55.3		0.401	55.3
MH648926.1:c1994-1143_CRESS_virus_sp._isolate_cted560,_complete_genome	852	0.501	0.621	52.7	53.9	44.4	59.9	46.3		0.599	46.3
MH648924.1:1-936_CRESS_virus_sp._isolate_ctbd655,_complete_genome	936	0.671	0.576	42	47.4	41.7	36.9	44.4		0.369	44.4
MH648918.1:753-1784_CRESS_virus_sp._isolate_ctda584,_complete_genome	1032	0.563	0.616	47.3	48	40.7	53.2	57.7		0.532	57.7
MH648909.1:1017-1718_CRESS_virus_sp._isolate_ctcj691,_complete_genome	702	0.646	0.606	39.5	46.2	36.3	35.9	53.5		0.359	53.5
MH648899.1:872-1600_CRESS_virus_sp._isolate_ctgi000,_complete_genome	729	0.538	0.6	51	51.9	46.1	55.1	55.2		0.551	55.2
MH648896.1:583-1554_CRESS_virus_sp._isolate_ctbf651,_complete_genome	972	0.634	0.567	42	49.1	39.2	37.7	56.1		0.377	56.1
MH648891.1:c1834-911_CRESS_virus_sp._isolate_ctcd701,_complete_genome	924	0.571	0.58	46.3	45.8	48.4	44.8	61		0.448	61
MH648890.1:1-942_CRESS_virus_sp._isolate_ctdc629,_complete_genome	942	0.736	0.534	34.2	42	40.4	20.1	41.4		0.201	41.4
MH617767.1:1-1053_CRESS_virus_sp._isolate_ctbj81,_complete_genome	1053	0.649	0.56	41	45.6	43	34.5	50.5		0.345	50.5
MH617766.1:1-660_CRESS_virus_sp._isolate_cthg52,_complete_genome	660	0.622	0.584	38.5	40.5	40.5	34.5	47.3		0.345	47.3
MH617741.1:1-756_CRESS_virus_sp._isolate_ctcg166,_complete_genome	756	0.778	0.477	34.8	42.9	45.6	15.9	32.4		0.159	32.4
MH617739.1:993-2093_CRESS_virus_sp._isolate_ctgi163,_complete_genome	1101	0.56	0.611	50.6	50.7	47.7	53.4	51.5		0.534	51.5
MH617727.1:1-819_CRESS_virus_sp._isolate_ctbi059,_complete_genome	819	0.739	0.504	38.9	48.4	45.8	22.7	39		0.227	39
MH617720.1:1-681_CRESS_virus_sp._isolate_ctbb208,_complete_genome	681	0.66	0.558	43.3	51.1	44.1	34.8	49.7		0.348	49.7
MH617718.1:c2881-1529_CRESS_virus_sp._isolate_ctcc159,_complete_genome	1353	0.762	0.483	37.3	49.4	45.2	17.1	38.2		0.171	38.2
MH617716.1:c1775-1041_CRESS_virus_sp._isolate_ctbf328,_complete_genome	735	0.525	0.606	53.2	55.1	50.2	54.3	51.6		0.543	51.6
MH617713.1:c3598-2396_CRESS_virus_sp._isolate_ctch329,_complete_genome	1203	0.661	0.54	49.8	55.4	55.1	38.9	43.2		0.389	43.2
MH617705.1:903-1679_CRESS_virus_sp._isolate_ctcj195,_complete_genome	777	0.722	0.54	34.1	38.6	42.5	21.2	40.8		0.212	40.8
MH617703.1:c1811-969_CRESS_virus_sp._isolate_ctce130,_complete_genome	843	0.575	0.652	47.6	46.3	46.3	50.2	46.9		0.502	46.9
MH617701.1:c1050-61_CRESS_virus_sp._isolate_ctgc218,_complete_genome	990	0.712	0.508	42.6	55.2	45.8	27	38.4		0.27	38.4
MH617696.1:1-1068_CRESS_virus_sp._isolate_ctih231,_complete_genome	1068	0.731	0.47	38.8	48	50	18.3	38.4		0.183	38.4
MH617694.1:c2145-1039_CRESS_virus_sp._isolate_ctbd132,_complete_genome	1107	0.773	0.503	38.6	50.9	45.5	19.2	41.8		0.192	41.8
MH617692.1:1057-1884_CRESS_virus_sp._isolate_ctbf75,_complete_genome	828	0.675	0.542	46	52.5	51.8	33.7	40.3		0.337	40.3
MH617688.1:c2033-861_CRESS_virus_sp._isolate_ctbh815,_complete_genome	1173	0.55	0.599	53.2	58.1	49.4	52.2	52.5		0.522	52.5
MH617687.1:1237-2130_CRESS_virus_sp._isolate_cthc83,_complete_genome	894	0.605	0.502	43.2	50	45.3	34.2	52.9		0.342	52.9
MH617686.1:1-846_CRESS_virus_sp._isolate_ctbg217,_complete_genome	846	0.593	0.576	45.4	50.7	42.2	43.3	60.5		0.433	60.5
MH617681.1:1-969_CRESS_virus_sp._isolate_ctcd80,_complete_genome	969	0.631	0.545	46.1	48.6	52.9	36.8	48.8		0.368	48.8
MH617671.1:872-1906_CRESS_virus_sp._isolate_ctbb249,_complete_genome	1035	0.674	0.553	41.5	48.7	43.8	32.2	48.8		0.322	48.8
MH617665.1:1-723_CRESS_virus_sp._isolate_ctbd324,_complete_genome	723	0.69	0.576	38.3	43.6	42.3	29	47.4		0.29	47.4
MH617661.1:1-690_CRESS_virus_sp._isolate_ctch175,_complete_genome	690	0.495	0.679	52.2	53	42.2	61.3	42.5		0.613	42.5
MH617659.1:1-987_CRESS_virus_sp._isolate_ctbg227,_complete_genome	987	0.674	0.556	41.3	46.2	45	32.8	52.8		0.328	52.8
MH617649.1:539-1588_CRESS_virus_sp._isolate_ctcb205,_complete_genome	1050	0.741	0.548	41.1	52.6	42	28.9	40.2		0.289	40.2
MH617648.1:1164-2132_CRESS_virus_sp._isolate_ctdj183,_complete_genome	969	0.752	0.561	37.8	44	43	26.3	37.1		0.263	37.1
MH617630.1:1-747_CRESS_virus_sp._isolate_ctje485,_complete_genome	747	0.711	0.484	32.8	41	38.6	18.9	38.2		0.189	38.2
MH617621.1:541-1254_CRESS_virus_sp._isolate_ctbh529,_complete_genome	714	0.755	0.514	34.6	41.6	44.1	18.1	39		0.181	39
MH617615.1:1417-2589_CRESS_virus_sp._isolate_ctda469,_complete_genome	1173	0.674	0.521	49.5	56.8	55.8	36.1	44		0.361	44
MH617609.1:1177-2292_CRESS_virus_sp._isolate_ctbb686,_complete_genome	1116	0.64	0.577	46.1	51.6	47	39.5	52.2		0.395	52.2
MH617599.1:1111-1869_CRESS_virus_sp._isolate_ctea138,_complete_genome	759	0.522	0.614	51.6	46.6	49.4	58.9	53.2		0.589	53.2
MH617598.1:c1897-1049_CRESS_virus_sp._isolate_ctca515,_complete_genome	849	0.67	0.534	36.4	42.4	39.6	27.2	47.4		0.272	47.4
MH617590.1:885-1955_CRESS_virus_sp._isolate_ctdc225,_complete_genome	1071	0.796	0.527	37.1	44	47.3	19.9	33.1		0.199	33.1
MH617586.1:1526-3061_CRESS_virus_sp._isolate_ctgd080,_complete_genome	1536	0.694	0.545	38.6	46.1	42.8	27	38.9		0.27	38.9
MH617578.1:c2118-1120_CRESS_virus_sp._isolate_ctdb782,_complete_genome	999	0.645	0.586	47.4	50.8	50.5	41.1	44.6		0.411	44.6
MH617565.1:993-1778_CRESS_virus_sp._isolate_ctid250,_complete_genome	786	0.584	0.562	46.3	51.1	45.8	42	56.7		0.42	56.7
MH617562.1:c2317-1133_CRESS_virus_sp._isolate_ctbg173,_complete_genome	1185	0.532	0.646	52.4	51.9	47.6	57.7	52.3		0.577	52.3
MH617557.1:c4128-2605_CRESS_virus_sp._isolate_ctca940,_complete_genome	1524	0.545	0.568	48.4	49	48.8	47.2	57.4		0.472	57.4
MH617556.1:539-1276_CRESS_virus_sp._isolate_ctbd253,_complete_genome	738	0.57	0.559	43	45.1	41.1	42.7	55		0.427	55
MH617552.1:543-1388_CRESS_virus_sp._isolate_ctbj318,_complete_genome	846	0.616	0.553	43.7	46.1	46.1	39	57.9		0.39	57.9
MH617551.1:71-1495_CRESS_virus_sp._isolate_ctij107,_complete_genome	1425	0.609	0.567	46.9	52.2	44.8	43.6	52.1		0.436	52.1
MH617548.1:1-792_CRESS_virus_sp._isolate_ctbi250,_complete_genome	792	0.561	0.569	48.7	51.9	47	47.3	52.3		0.473	52.3
MH617547.1:1-774_CRESS_virus_sp._isolate_ctch581,_complete_genome	774	0.684	0.498	32.9	35.7	39.5	23.6	42		0.236	42
MH617545.1:1-882_CRESS_virus_sp._isolate_ctcj528,_complete_genome	882	0.498	0.638	46.7	44.9	40.1	55.1	53.6		0.551	53.6
MH617544.1:c2036-1038_CRESS_virus_sp._isolate_ctda63,_complete_genome	999	0.601	0.522	43.8	47.1	48.6	35.7	48.3		0.357	48.3
MH617541.1:623-1738_CRESS_virus_sp._isolate_ctbc111,_complete_genome	1116	0.671	0.524	40.8	46	45.2	31.2	50.4		0.312	50.4
MH617533.1:753-1781_CRESS_virus_sp._isolate_ctda94,_complete_genome	1029	0.689	0.529	39.6	46.4	41.4	30.9	49.7		0.309	49.7
MH617528.1:c2162-1065_CRESS_virus_sp._isolate_ctbb396,_complete_genome	1098	0.652	0.531	44.4	55.5	46.7	30.9	48.7		0.309	48.7
MH617523.1:908-1723_CRESS_virus_sp._isolate_ctbj245,_complete_genome	816	0.69	0.527	33.8	42.3	34.9	24.3	44.9		0.243	44.9
MH617522.1:c2053-1007_CRESS_virus_sp._isolate_ctfa286,_complete_genome	1047	0.582	0.577	48.6	49.9	47.6	48.4	47.1		0.484	47.1
MH617514.1:853-1584_CRESS_virus_sp._isolate_ctbj325,_complete_genome	732	0.738	0.5	36.3	45.5	44.3	19.3	39.5		0.193	39.5
MH617511.1:1-1002_CRESS_virus_sp._isolate_ctjf89,_complete_genome	1002	0.621	0.562	44.3	49.7	47.9	35.3	47.7		0.353	47.7
MH617509.1:1-1221_CRESS_virus_sp._isolate_ctch45,_complete_genome	1221	0.602	0.617	45	50.1	42.5	42.3	45.9		0.423	45.9
MH617508.1:1-792_CRESS_virus_sp._isolate_ctdf141,_complete_genome	792	0.623	0.547	44.4	53	44.7	35.6	49.7		0.356	49.7
MH617499.1:c2196-1231_CRESS_virus_sp._isolate_ctce73,_complete_genome	966	0.612	0.604	43.4	48.1	41.6	40.4	50.9		0.404	50.9
MH617489.1:c2018-1221_CRESS_virus_sp._isolate_ctbg72,_complete_genome	798	0.663	0.624	38.1	38.7	40.6	35	45.5		0.35	45.5
MH617488.1:935-1771_CRESS_virus_sp._isolate_ctbe77,_complete_genome	837	0.682	0.542	44.8	51.6	50.5	32.3	46.6		0.323	46.6
MH617485.1:740-1882_CRESS_virus_sp._isolate_ctcj169,_complete_genome	1143	0.577	0.587	43.7	47	41.2	42.8	59.8		0.428	59.8
MH617481.1:c891-112_CRESS_virus_sp._isolate_ctfi278,_complete_genome	780	0.57	0.616	50.8	54.2	45	53.1	53.3		0.531	53.3
MH617475.1:c2090-909_CRESS_virus_sp._isolate_ctba_1,_complete_genome	1182	0.599	0.592	45.7	46.4	46.2	44.4	60		0.444	60
MH617470.1:1-1110_CRESS_virus_sp._isolate_ctcf272,_complete_genome	1110	0.715	0.522	40.3	51.1	43.2	26.5	46.7		0.265	46.7
MH617465.1:51-941_CRESS_virus_sp._isolate_ctce105,_complete_genome	891	0.518	0.629	57.6	57.9	55.9	58.9	51.2		0.589	51.2
MH617460.1:c1920-1051_CRESS_virus_sp._isolate_ctfc114,_complete_genome	870	0.579	0.611	48.7	48.3	46.6	51.4	61		0.514	61
MH617457.1:1-1065_CRESS_virus_sp._isolate_ctcj211,_complete_genome	1065	0.624	0.579	42.6	49.6	38	40.3	54.7		0.403	54.7
MH617452.1:c2059-1013_CRESS_virus_sp._isolate_ctbe468,_complete_genome	1047	0.588	0.607	46.4	48.1	46.1	45	53.8		0.45	53.8
MH617449.1:1-690_CRESS_virus_sp._isolate_ctcg194,_complete_genome	690	0.686	0.557	35.4	44.3	36.1	25.7	43.1		0.257	43.1
MH617446.1:544-1341_CRESS_virus_sp._isolate_ctbh143,_complete_genome	798	0.557	0.572	48.9	50.8	46.6	49.2	59.4		0.492	59.4
MH617437.1:1-750_CRESS_virus_sp._isolate_ctef116,_complete_genome	750	0.658	0.559	40.3	47.6	40.8	32.4	50		0.324	50
MH617431.1:c1756-941_CRESS_virus_sp._isolate_ctbb537,_complete_genome	816	0.68	0.542	38.6	44.5	42.6	28.7	49.7		0.287	49.7
MH617428.1:1-1242_CRESS_virus_sp._isolate_ctbg135,_complete_genome	1242	0.747	0.549	41.3	50.2	44	29.7	39.1		0.297	39.1
MH617409.1:1-954_CRESS_virus_sp._isolate_ctcc19,_complete_genome	954	0.623	0.594	45.6	47.2	49.1	40.6	50.9		0.406	50.9
MH617408.1:c1092-256_CRESS_virus_sp._isolate_ctcc28,_complete_genome	837	0.619	0.535	48.6	53.8	52	40.1	48.2		0.401	48.2
MH617404.1:c1804-1007_CRESS_virus_sp._isolate_ctei546,_complete_genome	798	0.67	0.561	41.1	44.4	43.2	35.7	51.4		0.357	51.4
MH617397.1:c1914-1030_CRESS_virus_sp._isolate_ctbd216,_complete_genome	885	0.665	0.566	37.5	43.7	41	27.8	44.2		0.278	44.2
MH617390.1:66-878_CRESS_virus_sp._isolate_ctbg150,_complete_genome	813	0.621	0.547	41.8	51.3	40.6	33.6	49		0.336	49
MH617382.1:1-699_CRESS_virus_sp._isolate_ctdb121,_complete_genome	699	0.723	0.545	36.5	44.6	40.3	24.5	43.7		0.245	43.7
MH617376.1:1022-1849_CRESS_virus_sp._isolate_ctcf955,_complete_genome	828	0.611	0.563	45	46	48.2	40.9	49.9		0.409	49.9
MH617373.1:1-1488_CRESS_virus_sp._isolate_ctbg110,_complete_genome	1488	0.697	0.54	39.8	46	45.4	28	36.2		0.28	36.2
MH617370.1:c1227-169_CRESS_virus_sp._isolate_ctbf240,_complete_genome	1059	0.462	0.68	58.7	54.1	50.7	71.4	55.5		0.714	55.5
MH617369.1:c2459-984_CRESS_virus_sp._isolate_ctbb55,_complete_genome	1476	0.687	0.551	40.2	45.9	43.9	30.7	44.8		0.307	44.8
MH617360.1:c3703-2441_CRESS_virus_sp._isolate_ctcd978,_complete_genome	1263	0.71	0.518	46.4	54.2	55.3	29.7	41.1		0.297	41.1
MH617357.1:3138-4730_CRESS_virus_sp._isolate_ctce21,_complete_genome	1593	0.679	0.577	45	53.3	44.4	37.3	38.3		0.373	38.3
MH617353.1:c6968-5961_CRESS_virus_sp._isolate_ctce741,_complete_genome	1008	0.641	0.586	44.7	50	44.3	39.9	47.7		0.399	47.7
MH617345.1:1214-2020_CRESS_virus_sp._isolate_ctda86,_complete_genome	807	0.62	0.561	41.3	42	48	33.8	51.2		0.338	51.2
MH617341.1:c2380-1394_CRESS_virus_sp._isolate_ctcd173,_complete_genome	987	0.721	0.512	40.4	52	44.4	24.9	44.3		0.249	44.3
MH617340.1:1-744_CRESS_virus_sp._isolate_ctcb321,_complete_genome	744	0.679	0.532	39.9	47.6	43.5	28.6	44		0.286	44
MH617337.1:710-1615_CRESS_virus_sp._isolate_ctbd037,_complete_genome	906	0.486	0.641	57.3	55.3	52	64.6	45.2		0.646	45.2
MH617336.1:c1914-1141_CRESS_virus_sp._isolate_ctii88,_complete_genome	774	0.59	0.56	41	43.8	41.9	37.2	50.3		0.372	50.3
MH617332.1:c4936-3545_CRESS_virus_sp._isolate_ctdb796,_complete_genome	1392	0.659	0.58	43.7	48.5	46.1	36.4	48.3		0.364	48.3
MH617326.1:1-1410_CRESS_virus_sp._isolate_ctbi110,_complete_genome	1410	0.775	0.444	34.9	44.3	47.7	12.8	33.6		0.128	33.6
MH617324.1:c1831-1070_CRESS_virus_sp._isolate_ctch529,_complete_genome	762	0.632	0.545	42.8	50	41.3	37	54.5		0.37	54.5
MH617309.1:1025-2077_CRESS_virus_sp._isolate_ctcb222,_complete_genome	1053	0.64	0.567	42.5	49.6	41.9	36.2	46.9		0.362	46.9
MH617297.1:c1928-1020_CRESS_virus_sp._isolate_ctie220,_complete_genome	909	0.659	0.526	38.5	41.9	45.5	28.1	49.9		0.281	49.9
MH617290.1:1-951_CRESS_virus_sp._isolate_cthh85,_complete_genome	951	0.631	0.554	42.6	43.5	47.3	36.9	50.8		0.369	50.8
MH617289.1:1-993_CRESS_virus_sp._isolate_ctbc215,_complete_genome	993	0.599	0.576	42.4	46.8	39	41.4	61		0.414	61
MH617283.1:836-1555_CRESS_virus_sp._isolate_ctcf206,_complete_genome	720	0.688	0.561	35.3	46.2	32.5	27.1	40.8		0.271	40.8
MH617277.1:1-837_CRESS_virus_sp._isolate_ctci258,_complete_genome	837	0.689	0.569	39.5	47	41.6	30.1	50.7		0.301	50.7
MH617271.1:1-900_CRESS_virus_sp._isolate_ctbb370,_complete_genome	900	0.687	0.544	39.3	43.7	44.7	29.7	44.8		0.297	44.8
MH617268.1:c1875-1030_CRESS_virus_sp._isolate_ctch132,_complete_genome	846	0.61	0.535	45.2	54.3	45	36.2	53.4		0.362	53.4
MH617267.1:9-698_CRESS_virus_sp._isolate_ctbd281,_complete_genome	690	0.646	0.605	38.8	37.4	42.6	36.5	49.5		0.365	49.5
MH617264.1:1-666_CRESS_virus_sp._isolate_ctbd288,_complete_genome	666	0.54	0.628	51.1	53.6	44.6	55	52.1		0.55	52.1
MH617258.1:975-2537_CRESS_virus_sp._isolate_ctch049,_complete_genome	1563	0.775	0.554	36	42.4	43.6	22.1	37.1		0.221	37.1
MH617252.1:c2172-1105_CRESS_virus_sp._isolate_ctbi82,_complete_genome	1068	0.771	0.505	34.6	45.2	41.9	16.6	34.4		0.166	34.4
MH617246.1:1-762_CRESS_virus_sp._isolate_ctbb107,_complete_genome	762	0.664	0.547	38.3	41.3	41.3	32.3	50.5		0.323	50.5
MH617245.1:1-1569_CRESS_virus_sp._isolate_cthi52,_complete_genome	1569	0.561	0.541	46.7	54.5	46.8	38.8	41.8		0.388	41.8
MH617243.1:c1662-1006_CRESS_virus_sp._isolate_ctcg206,_complete_genome	657	0.675	0.51	38.5	45.7	42.5	27.4	41.5		0.274	41.5
MH617240.1:1-738_CRESS_virus_sp._isolate_ctba764,_complete_genome	738	0.58	0.465	46.3	50.8	52.8	35.4	50.9		0.354	50.9
MH617231.1:1-831_CRESS_virus_sp._isolate_ctig168,_complete_genome	831	0.618	0.567	43.4	42.2	48.7	39.4	55		0.394	55
MH617230.1:1-801_CRESS_virus_sp._isolate_ctih213,_complete_genome	801	0.735	0.557	36.3	45.3	40.4	23.2	36.9		0.232	36.9
MH617228.1:c1753-983_CRESS_virus_sp._isolate_ctic312,_complete_genome	771	0.532	0.615	49.5	44.4	52.5	51.8	61		0.518	61
MH617226.1:1-729_CRESS_virus_sp._isolate_ctcb224,_complete_genome	729	0.658	0.56	41	44.9	44	34.2	55.3		0.342	55.3
MH617221.1:684-1463_CRESS_virus_sp._isolate_ctge148,_complete_genome	780	0.727	0.52	33.8	41.2	40	20.4	39.3		0.204	39.3
MH617215.1:1-963_CRESS_virus_sp._isolate_ctcd135,_complete_genome	963	0.618	0.575	44	44.9	47.7	39.6	51.1		0.396	51.1
MH617203.1:1-675_CRESS_virus_sp._isolate_ctce764,_complete_genome	675	0.453	0.659	58.7	55.1	48.9	72	44.3		0.72	44.3
MH617192.1:c1709-894_CRESS_virus_sp._isolate_ctbh164,_complete_genome	816	0.717	0.56	33.6	39.7	39.3	21.7	43.4		0.217	43.4
MH617188.1:1-918_CRESS_virus_sp._isolate_ctcc62,_complete_genome	918	0.598	0.539	40	38.9	44.1	36.9	52.4		0.369	52.4
MH617186.1:1484-2686_CRESS_virus_sp._isolate_ctfh008,_complete_genome	1203	0.633	0.574	52	54.4	57.1	44.6	49.3		0.446	49.3
MH617185.1:c1679-927_CRESS_virus_sp._isolate_ctci362,_complete_genome	753	0.691	0.588	43.7	49	44.6	37.5	43.2		0.375	43.2
MH617171.1:c2260-1004_CRESS_virus_sp._isolate_cthi149,_complete_genome	1257	0.615	0.539	39.3	44.6	41.5	31.7	41.6		0.317	41.6
MH617169.1:1-855_CRESS_virus_sp._isolate_ctba375,_complete_genome	855	0.591	0.52	44	48.1	48.8	35.1	57.7		0.351	57.7
MH617164.1:1-774_CRESS_virus_sp._isolate_ctbc77,_complete_genome	774	0.608	0.55	46	54.7	41.5	41.9	51.2		0.419	51.2
MH617162.1:c2129-1320_CRESS_virus_sp._isolate_ctca194,_complete_genome	810	0.61	0.617	46.7	51.1	40.7	48.1	51.3		0.481	51.3
MH617148.1:1-687_CRESS_virus_sp._isolate_ctdi272,_complete_genome	687	0.716	0.546	41.8	49.8	45	30.6	38.8		0.306	38.8
MH617145.1:763-1458_CRESS_virus_sp._isolate_ctbe208,_complete_genome	696	0.644	0.531	39.9	46.1	41.8	31.9	46.8		0.319	46.8
MH617131.1:1103-1879_CRESS_virus_sp._isolate_ctbg219,_complete_genome	777	0.447	0.609	50.6	38.6	49.4	63.7	43.7		0.637	43.7
MH617120.1:843-2015_CRESS_virus_sp._isolate_ctic531,_complete_genome	1173	0.66	0.579	44.3	48.6	44.5	39.9	44.3		0.399	44.3
MH617118.1:596-1351_CRESS_virus_sp._isolate_ctga235,_complete_genome	756	0.538	0.564	51.3	52.8	50.4	50.8	50.8		0.508	50.8
MH617114.1:1052-1891_CRESS_virus_sp._isolate_ctbc106,_complete_genome	840	0.48	0.697	55.6	50	50.4	66.4	44		0.664	44
MH617112.1:1-912_CRESS_virus_sp._isolate_ctca72,_complete_genome	912	0.615	0.612	48	56.6	42.8	44.7	57.6		0.447	57.6
MH617109.1:3188-4159_CRESS_virus_sp._isolate_ctdc15,_complete_genome	972	0.659	0.522	44.4	49.4	50	34	52.6		0.34	52.6
MH617097.1:1033-1809_CRESS_virus_sp._isolate_ctbg966,_complete_genome	777	0.697	0.565	37.8	40.2	41.3	32	42.5		0.32	42.5
MH617095.1:1097-1849_CRESS_virus_sp._isolate_ctbd111,_complete_genome	753	0.652	0.536	41.2	46.2	45.4	31.9	47.7		0.319	47.7
MH617082.1:c2869-1388_CRESS_virus_sp._isolate_ctce161,_complete_genome	1482	0.668	0.532	40.4	47.2	44.5	29.4	46.3		0.294	46.3
MH617079.1:657-1433_CRESS_virus_sp._isolate_cthi295,_complete_genome	777	0.762	0.506	34.1	43.2	41.3	17.8	36.8		0.178	36.8
MH617075.1:1-492_CRESS_virus_sp._isolate_ctbc273,_complete_genome	492	0.504	0.626	44.9	39.6	40.2	54.9	45		0.549	45
MH617070.1:1-1437_CRESS_virus_sp._isolate_ctbh32,_complete_genome	1437	0.579	0.555	45.4	48.9	43.8	43.4	55.7		0.434	55.7
MH617068.1:1437-2984_CRESS_virus_sp._isolate_ctch511,_complete_genome	1548	0.693	0.558	39.1	46.1	41.5	29.7	46		0.297	46
MH617067.1:1-816_CRESS_virus_sp._isolate_ctbd527,_complete_genome	816	0.664	0.553	44.1	51.1	46.7	34.6	51.9		0.346	51.9
MH617065.1:1-849_CRESS_virus_sp._isolate_ctdc105,_complete_genome	849	0.628	0.523	39.9	47	42	30.7	45.7		0.307	45.7
MH617062.1:1-768_CRESS_virus_sp._isolate_cthg451,_complete_genome	768	0.582	0.559	49.5	57	44.5	46.9	48.6		0.469	48.6
MH617055.1:1-702_CRESS_virus_sp._isolate_cthi101,_complete_genome	702	0.618	0.61	35.5	41.9	27.8	36.8	53.2		0.368	53.2
MH617054.1:1-861_CRESS_virus_sp._isolate_ctcj224,_complete_genome	861	0.679	0.573	38.9	47	37.3	32.4	48.8		0.324	48.8
MH617053.1:1-927_CRESS_virus_sp._isolate_ctce104,_complete_genome	927	0.651	0.57	39.8	46.3	39.8	33.3	47.7		0.333	47.7
MH617048.1:c1730-948_CRESS_virus_sp._isolate_ctcg166,_complete_genome	783	0.624	0.59	44.3	47.5	44.4	41	50.8		0.41	50.8
MH617046.1:1-828_CRESS_virus_sp._isolate_ctca377,_complete_genome	828	0.773	0.506	39	47.5	45.7	23.9	34.8		0.239	34.8
MH617038.1:c2284-1016_CRESS_virus_sp._isolate_ctba977,_complete_genome	1269	0.698	0.516	47.5	56.5	54.8	31.2	40		0.312	40
MH617033.1:1-954_CRESS_virus_sp._isolate_ctcj21,_complete_genome	954	0.627	0.583	42.2	44.7	42.5	39.6	54.1		0.396	54.1
MH617031.1:2806-3903_CRESS_virus_sp._isolate_ctgb83,_complete_genome	1098	0.653	0.56	44.3	50.3	45.6	36.9	50		0.369	50
MH617021.1:1-789_CRESS_virus_sp._isolate_ctee119,_complete_genome	789	0.687	0.526	37.9	46	40.3	27.4	47.7		0.274	47.7
MH617020.1:1-1020_CRESS_virus_sp._isolate_cthf100,_complete_genome	1020	0.621	0.62	42.9	44.7	40.3	43.8	59.2		0.438	59.2
MH617019.1:1-771_CRESS_virus_sp._isolate_ctca301,_complete_genome	771	0.48	0.605	54.3	52.9	48.6	61.5	56		0.615	56
MH617018.1:1-1086_CRESS_virus_sp._isolate_ctcg220,_complete_genome	1086	0.536	0.627	49.8	49.4	46.1	53.9	57.7		0.539	57.7
MH617014.1:570-1829_CRESS_virus_sp._isolate_ctfi007,_complete_genome	1260	0.572	0.55	46.7	46.4	49	44.5	54.3		0.445	54.3
MH617006.1:1-714_CRESS_virus_sp._isolate_ctgi335,_complete_genome	714	0.544	0.603	51.4	53.8	47.5	52.9	54.3		0.529	54.3
MH617003.1:c1758-1054_CRESS_virus_sp._isolate_ctcj370,_complete_genome	705	0.643	0.529	37.4	37.4	46	28.9	44.2		0.289	44.2
MH617001.1:1728-3107_CRESS_virus_sp._isolate_ctbd318,_complete_genome	1380	0.654	0.562	43.3	48.9	46.7	34.3	53.6		0.343	53.6
MH616999.1:725-1699_CRESS_virus_sp._isolate_ctch302,_complete_genome	975	0.688	0.516	41.7	54.2	43.4	27.7	44.4		0.277	44.4
MH616990.1:c1660-1148_CRESS_virus_sp._isolate_ctdb518,_complete_genome	513	0.656	0.546	40.9	43.3	46.2	33.3	51.9		0.333	51.9
MH616988.1:1-699_CRESS_virus_sp._isolate_ctbc614,_complete_genome	699	0.579	0.56	46.4	47.6	48.9	42.5	51.9		0.425	51.9
MH616986.1:1-672_CRESS_virus_sp._isolate_cthb744,_complete_genome	672	0.554	0.623	52.8	50.9	50	57.6	51.1		0.576	51.1
MH616984.1:c2079-976_CRESS_virus_sp._isolate_ctda422,_complete_genome	1104	0.651	0.514	41.4	48.6	45.1	30.4	48.4		0.304	48.4
MH616973.1:719-1765_CRESS_virus_sp._isolate_ctdb109,_complete_genome	1047	0.605	0.563	45.3	51.9	47	37	45		0.37	45
MH616972.1:1-1194_CRESS_virus_sp._isolate_ctfi29,_complete_genome	1194	0.612	0.559	45.5	51.3	46	39.2	51.5		0.392	51.5
MH616971.1:373-1152_CRESS_virus_sp._isolate_ctce418,_complete_genome	780	0.664	0.586	43.2	49.2	42.7	37.7	51.5		0.377	51.5
MH616967.1:737-1540_CRESS_virus_sp._isolate_cthb587,_complete_genome	804	0.733	0.519	34.7	44.8	37.7	21.6	37.1		0.216	37.1
MH616965.1:1-900_CRESS_virus_sp._isolate_ctcc97,_complete_genome	900	0.549	0.636	48.4	50.7	41.3	53.3	53.3		0.533	53.3
MH616962.1:c1677-1021_CRESS_virus_sp._isolate_ctcd321,_complete_genome	657	0.701	0.507	38.8	47	42.9	26.5	40.9		0.265	40.9
MH616955.1:1549-2376_CRESS_virus_sp._isolate_ctbc933,_complete_genome	828	0.551	0.641	48.2	48.6	43.5	52.5	54.4		0.525	54.4
MH616953.1:c1988-849_CRESS_virus_sp._isolate_ctbg84,_complete_genome	1140	0.596	0.548	46.6	49.7	47.1	42.9	55.9		0.429	55.9
MH616944.1:1-1011_CRESS_virus_sp._isolate_ctdg299,_complete_genome	1011	0.616	0.563	43.8	48.1	45.1	38.3	51.9		0.383	51.9
MH616942.1:1-843_CRESS_virus_sp._isolate_ctcf261,_complete_genome	843	0.668	0.534	39.4	47	41.6	29.5	45.3		0.295	45.3
MH616930.1:1-861_CRESS_virus_sp._isolate_ctdb321,_complete_genome	861	0.52	0.643	50.2	47	45.6	57.8	46.2		0.578	46.2
MH616923.1:1-723_CRESS_virus_sp._isolate_ctca448,_complete_genome	723	0.615	0.546	48.4	54.4	53.5	37.3	47.2		0.373	47.2
MH616921.1:1-984_CRESS_virus_sp._isolate_ctbc431,_complete_genome	984	0.629	0.543	42.2	45.1	45.4	36	47.3		0.36	47.3
MH616917.1:1065-1862_CRESS_virus_sp._isolate_ctbb930,_complete_genome	798	0.619	0.557	45.6	47.4	47	42.5	59.2		0.425	59.2
MH616916.1:1-1230_CRESS_virus_sp._isolate_ctch306,_complete_genome	1230	0.694	0.549	47.8	54.1	55.1	34.1	37		0.341	37
MH616915.1:2393-3667_CRESS_virus_sp._isolate_ctcc17,_complete_genome	1275	0.645	0.587	45.8	49.4	47.3	40.7	51.9		0.407	51.9
MH616913.1:1401-2318_CRESS_virus_sp._isolate_ctcf70,_complete_genome	918	0.596	0.623	49.6	49.3	50	49.3	48.6		0.493	48.6
MH616907.1:c1956-1192_CRESS_virus_sp._isolate_ctca234,_complete_genome	765	0.615	0.569	44.4	47.8	44.7	40.8	57.6		0.408	57.6
MH616897.1:c1817-1041_CRESS_virus_sp._isolate_cthj000,_complete_genome	777	0.75	0.5	31	42.5	34.7	15.8	39.7		0.158	39.7
MH616894.1:795-1508_CRESS_virus_sp._isolate_ctdb190,_complete_genome	714	0.701	0.534	36.7	42.4	40.8	26.9	44.5		0.269	44.5
MH616885.1:c3277-2036_CRESS_virus_sp._isolate_ctea92,_complete_genome	1242	0.717	0.506	43.9	50.2	53.9	27.5	40.8		0.275	40.8
MH616881.1:1-714_CRESS_virus_sp._isolate_ctcj067,_complete_genome	714	0.568	0.611	47.2	46.6	46.2	48.7	54.5		0.487	54.5
MH616869.1:c1715-897_CRESS_virus_sp._isolate_ctbd540,_complete_genome	819	0.546	0.56	50.8	53.5	51.3	47.6	47.7		0.476	47.7
MH616841.1:1-744_CRESS_virus_sp._isolate_ctfd215,_complete_genome	744	0.645	0.518	36.8	41.1	39.9	29.4	46.8		0.294	46.8
MH616834.1:1-852_CRESS_virus_sp._isolate_ctdh124,_complete_genome	852	0.583	0.554	44.7	44.7	46.5	43	55.6		0.43	55.6
MH616830.1:716-1552_CRESS_virus_sp._isolate_ctbg371,_complete_genome	837	0.641	0.606	41	46.2	36.6	40.1	52.3		0.401	52.3
MH616828.1:c1811-960_CRESS_virus_sp._isolate_ctca551,_complete_genome	852	0.618	0.545	42.1	49.3	41.9	35.2	57.5		0.352	57.5
MH616827.1:1-729_CRESS_virus_sp._isolate_ctbi308,_complete_genome	729	0.594	0.559	50.6	54.7	53.1	44	55		0.44	55
MH616825.1:1-810_CRESS_virus_sp._isolate_ctbg616,_complete_genome	810	0.741	0.524	33.1	43.3	37	18.9	36.4		0.189	36.4
MH616824.1:593-1378_CRESS_virus_sp._isolate_ctbi174,_complete_genome	786	0.701	0.49	32.8	38.5	40.5	19.5	39.3		0.195	39.3
MH616821.1:1-1011_CRESS_virus_sp._isolate_ctbj300,_complete_genome	1011	0.47	0.662	54.3	51	47.8	64.1	47		0.641	47
MH616816.1:1-762_CRESS_virus_sp._isolate_ctci521,_complete_genome	762	0.646	0.551	39.6	46.9	38.6	33.5	52.5		0.335	52.5
MH616806.1:1-1542_CRESS_virus_sp._isolate_ctci056,_complete_genome	1542	0.695	0.586	40.7	49.2	39.7	33.1	42		0.331	42
MH616803.1:1-849_CRESS_virus_sp._isolate_ctci690,_complete_genome	849	0.488	0.681	50.9	49.8	41.3	61.5	56.1		0.615	56.1
MH616801.1:1-873_CRESS_virus_sp._isolate_ctch860,_complete_genome	873	0.555	0.652	45	43	43.3	48.8	52.5		0.488	52.5
MH616789.1:1-660_CRESS_virus_sp._isolate_cthi333,_complete_genome	660	0.623	0.546	41.2	45	42.7	35.9	46.6		0.359	46.6
MH616784.1:c1844-1053_CRESS_virus_sp._isolate_ctbd123,_complete_genome	792	0.603	0.586	47.9	48.9	50.4	44.3	53.1		0.443	53.1
MH616781.1:c2138-996_CRESS_virus_sp._isolate_ctbg239,_complete_genome	1143	0.697	0.528	40.3	45.9	45.1	29.9	38.6		0.299	38.6
MH616772.1:923-1720_CRESS_virus_sp._isolate_ctcc126,_complete_genome	798	0.582	0.575	45.7	48.5	44	44.7	48.7		0.447	48.7
MH616771.1:1-690_CRESS_virus_sp._isolate_ctbb160,_complete_genome	690	0.664	0.572	34.2	37.4	37.8	27.4	43.5		0.274	43.5
MH616770.1:1-768_CRESS_virus_sp._isolate_ctbc237,_complete_genome	768	0.669	0.513	35.3	41.4	40.2	24.2	45.1		0.242	45.1
MH616759.1:1-879_CRESS_virus_sp._isolate_ctbf522,_complete_genome	879	0.479	0.63	49.3	47.4	41.3	59	50.7		0.59	50.7
MH616756.1:1-798_CRESS_virus_sp._isolate_ctbc429,_complete_genome	798	0.682	0.531	31.8	39.5	32.7	23.3	42.3		0.233	42.3
MH616753.1:1-1461_CRESS_virus_sp._isolate_ctbe66,_complete_genome	1461	0.543	0.548	47.4	54.2	45.8	42.1	45.4		0.421	45.4
MH616752.1:711-1607_CRESS_virus_sp._isolate_ctbj129,_complete_genome	897	0.657	0.568	35.5	42.1	33.1	31.1	47.1		0.311	47.1
MH616749.1:1-1137_CRESS_virus_sp._isolate_ctbi245,_complete_genome	1137	0.782	0.498	36.3	47.5	44.1	17.4	35.6		0.174	35.6
MH616747.1:39-812_CRESS_virus_sp._isolate_ctjd152,_complete_genome	774	0.56	0.593	45	50	41.9	43	52.3		0.43	52.3
MH616745.1:1-1065_CRESS_virus_sp._isolate_ctbf77,_complete_genome	1065	0.688	0.56	40.1	47.3	41.7	31.3	49		0.313	49
MH616742.1:1-777_CRESS_virus_sp._isolate_ctbj212,_complete_genome	777	0.66	0.545	38.1	45.2	40.9	28.2	44.9		0.282	44.9
MH616736.1:1-864_CRESS_virus_sp._isolate_ctbg628,_complete_genome	864	0.592	0.558	45.5	46.9	47.6	42	50.8		0.42	50.8
MH616733.1:c1700-1005_CRESS_virus_sp._isolate_ctij622,_complete_genome	696	0.599	0.557	43.5	47.8	44	38.8	53.3		0.388	53.3
MH616732.1:159-971_CRESS_virus_sp._isolate_ctcb740,_complete_genome	813	0.47	0.681	56.5	52.8	45.4	71.2	41.9		0.712	41.9
MH616727.1:c1958-990_CRESS_virus_sp._isolate_ctbg103,_complete_genome	969	0.702	0.523	39	44.6	44.6	27.9	49.8		0.279	49.8
MH616725.1:105-800_CRESS_virus_sp._isolate_ctci291,_complete_genome	696	0.589	0.58	46.1	47.8	47	43.5	55		0.435	55
MH616721.1:1444-2844_CRESS_virus_sp._isolate_ctjg073,_complete_genome	1401	0.703	0.529	40.9	47.3	46.3	29.1	43.5		0.291	43.5
MH616716.1:1-1161_CRESS_virus_sp._isolate_ctba10,_complete_genome	1161	0.597	0.588	52	56.1	53.5	46.5	49		0.465	49
MH616708.1:c2028-1156_CRESS_virus_sp._isolate_ctdb99,_complete_genome	873	0.63	0.532	41	45.7	44.3	33	50.9		0.33	50.9
MH616706.1:1184-2239_CRESS_virus_sp._isolate_ctcd131,_complete_genome	1056	0.699	0.531	44	52.8	49.1	30.1	43		0.301	43
MH616705.1:c2855-1332_CRESS_virus_sp._isolate_ctce103,_complete_genome	1524	0.695	0.581	44	51	46.1	35	42.1		0.35	42.1
MH616702.1:c1028-285_CRESS_virus_sp._isolate_ctcj185,_complete_genome	744	0.622	0.569	42.1	41.5	45.6	39.1	47.1		0.391	47.1
MH616699.1:c2151-1021_CRESS_virus_sp._isolate_ctdb399,_complete_genome	1131	0.581	0.589	45.2	47.5	41.4	46.7	49.6		0.467	49.6
MH616695.1:c1777-1091_CRESS_virus_sp._isolate_ctgc510,_complete_genome	687	0.464	0.61	55.7	53.3	50.2	63.8	53.8		0.638	53.8
MH616694.1:1-816_CRESS_virus_sp._isolate_ctcf142,_complete_genome	816	0.626	0.519	38.1	41.9	42.3	30.1	50.4		0.301	50.4
MH616693.1:c1691-921_CRESS_virus_sp._isolate_ctbe153,_complete_genome	771	0.624	0.561	43.6	47.1	44.4	39.3	54.4		0.393	54.4
MH616684.1:c1928-927_CRESS_virus_sp._isolate_ctcg236,_complete_genome	1002	0.512	0.541	46.1	51.2	41.9	45.2	47.1		0.452	47.1
MH616674.1:1-1104_CRESS_virus_sp._isolate_ctbg223,_complete_genome	1104	0.473	0.66	59.1	59	49.7	68.5	53.4		0.685	53.4
MH616669.1:1-744_CRESS_virus_sp._isolate_ctbc199,_complete_genome	744	0.718	0.521	34.8	44.8	36.7	23	46.4		0.23	46.4
MH616665.1:1-894_CRESS_virus_sp._isolate_ctce910,_complete_genome	894	0.716	0.495	35.6	44	40.9	21.8	39.9		0.218	39.9
MH616664.1:c2045-1047_CRESS_virus_sp._isolate_ctbc71,_complete_genome	999	0.577	0.541	44.1	48.9	43.5	39.9	44.9		0.399	44.9
MH616657.1:6-734_CRESS_virus_sp._isolate_ctdc682,_complete_genome	729	0.47	0.656	56.7	53.9	49	67.1	47.2		0.671	47.2
MH616655.1:1-762_CRESS_virus_sp._isolate_ctcd310,_complete_genome	762	0.681	0.539	40.6	48.8	44.9	28	44.6		0.28	44.6
MH616654.1:1-963_CRESS_virus_sp._isolate_ctba425,_complete_genome	963	0.596	0.551	44.3	48.3	43.3	41.4	53.3		0.414	53.3
MH616648.1:1-783_CRESS_virus_sp._isolate_ctje111,_complete_genome	783	0.633	0.5	36.8	38.3	44.1	28	45.7		0.28	45.7
MH616643.1:c2544-988_CRESS_virus_sp._isolate_ctdb749,_complete_genome	1557	0.563	0.644	47.3	44.7	46.8	50.3	50		0.503	50
MH616640.1:1036-2010_CRESS_virus_sp._isolate_ctej443,_complete_genome	975	0.47	0.695	55.9	53.5	45.5	68.6	45.7		0.686	45.7
MH616636.1:1-795_CRESS_virus_sp._isolate_ctcc172,_complete_genome	795	0.717	0.502	31.4	37.4	39.2	17.7	39.9		0.177	39.9
MH622926.1:646-1347_CRESS_virus_sp._isolate_ctdc127,_complete_genome	702	0.564	0.617	44.9	47.9	38.5	48.3	59.3		0.483	59.3
MH622921.1:c1993-908_CRESS_virus_sp._isolate_ctba269,_complete_genome	1086	0.728	0.568	42.3	50.8	45.3	30.7	37.6		0.307	37.6
MH552542.1:c1105-155_CRESS_virus_sp._isolate_ctbe66,_complete_genome	951	0.705	0.55	40	50.5	42.6	26.8	46.8		0.268	46.8
MH552536.1:1-1293_CRESS_virus_sp._isolate_ctbd72,_complete_genome	1293	0.748	0.53	34	38.5	43.2	20.4	35.8		0.204	35.8
MH552513.1:1-525_CRESS_virus_sp._isolate_ctdg106,_complete_genome	525	0.589	0.62	46.5	48.6	46.3	44.6	43.1		0.446	43.1
MH552511.1:568-1362_CRESS_virus_sp._isolate_ctcg94,_complete_genome	795	0.725	0.52	34.2	35.8	41.5	25.3	37.2		0.253	37.2
MH552486.1:568-1362_CRESS_virus_sp._isolate_cthf761,_complete_genome	795	0.72	0.519	34.2	36.2	41.1	25.3	37.7		0.253	37.7
MH510274.1:c3480-2320_CRESS_virus_sp._isolate_ctch64,_complete_genome	1161	0.597	0.588	52	56.1	53.5	46.5	49		0.465	49
MH510268.1:1-621_CRESS_virus_sp._isolate_ctgj37,_complete_genome	621	0.754	0.55	30	28.5	40.6	20.8	35.4		0.208	35.4
KY487780.1:c1965-1171_Uncultured_virus_clone_CG109,_complete_genome	795	0.536	0.58	50.9	50.6	50.9	51.3	44.3		0.513	44.3
KX259401.1:1-855_Uncultured_virus_isolate_Wastewater_Circular_Virus_FL8_putative_capsid_and_putative_rep_protein_genes,_complete_cds	855	0.744	0.499	31.8	40.4	39.3	15.8	34.9		0.158	34.9
KY487789.1:143-880_Uncultured_virus_clone_CG118,_complete_genome	738	0.683	0.46	40.8	47.6	52.4	22.4	42.1		0.224	42.1
KY487794.1:c2601-1795_Uncultured_virus_clone_CG123,_complete_genome	807	0.713	0.526	35.9	42.4	42.8	22.7	37.3		0.227	37.3
KJ547625.1:c889-137_Sewage-associated_circular_DNA_virus-14_isolate_SaCV-14_NZ-BS4064-2012,_complete_genome	753	0.499	0.644	54.3	51	47.8	64.1	48.3		0.641	48.3
KP153388.1:292-915_Lake_Sarah-associated_circular_molecule_11_isolate_LSaCM-11-LSSO-2013,_complete_sequence	624	0.579	0.611	47.9	50.5	45.2	48.1	51.3		0.481	51.3
KP153389.1:292-915_Lake_Sarah-associated_circular_molecule_11_isolate_LSaCM-11-LSCO-2013,_complete_sequence	624	0.578	0.608	47.8	50	44.7	48.6	52.4		0.486	52.4
MK570197.1:c1916-1155_Capybara_virus_35_cap1_1079,_complete_genome	762	0.654	0.489	41.3	44.9	48.8	30.3	42.9		0.303	42.9
KX259443.1:1-801_Uncultured_virus_isolate_Wastewater_Circular_Virus_FL50_putative_capsid_and_putative_rep_protein_genes,_complete_cds	801	0.701	0.541	37.8	45.3	41.2	27	42.3		0.27	42.3
MK032720.1:1-676,870-1522_CRESS_virus_sp._isolate_ctcb355,_complete_genome	1329	0.763	0.515	35.6	44	44.2	18.5	39.5		0.185	39.5
MK032743.1:564-1253_CRESS_virus_sp._isolate_ctbe124,_complete_genome	690	0.845	0.493	33.9	44.3	46.1	11.3	30.8		0.113	30.8
KY487821.1:40-795_Uncultured_virus_clone_CG152,_complete_genome	756	0.745	0.472	36.6	45.2	44	20.6	41.8		0.206	41.8
KY487962.1:1872-2702_Uncultured_virus_clone_CG68,_complete_genome	831	0.448	0.738	56.4	47.3	46.2	75.8	41.5		0.758	41.5
KX259429.1:c2245-1529_Uncultured_virus_isolate_Wastewater_Circular_Virus_FL36_putative_rep_protein_and_putative_capsid_genes,_complete_cds	717	0.689	0.554	49.8	57.3	54.8	37.2	39		0.372	39
NC_040354.1:c2181-1432_Sewage-associated_circular_DNA_virus-11_isolate_SaCV-11_NZ-BS3997-2012,_complete_genome	750	0.673	0.468	37.2	44	46.4	21.2	41.1		0.212	41.1
NC_026273.1:c876-106_Sewage-associated_circular_DNA_virus-28_isolate_SaCV-28_NZ-BS4064a-2012,_complete_genome	771	0.452	0.702	56.8	50.6	47.1	72.8	43.1		0.728	43.1
KX259449.1:1436-2179_Uncultured_virus_isolate_Wastewater_Circular_Virus_FL56_putative_rep_protein_and_putative_capsid_genes,_complete_cds	744	0.689	0.546	37.9	41.9	45.2	26.6	41.5		0.266	41.5
MK433215.1:913-1575_Blackfly_DNA_Virus_1_isolate_SF02_666,_complete_genome	663	0.685	0.526	35.1	43	37.6	24.9	43.4		0.249	43.4
MH552565.1:1-777_Geminiviridae_sp._isolate_ctbf73,_complete_genome	777	0.675	0.543	43.9	51.4	47.5	32.8	42.3		0.328	42.3
NC_029640.1:289-912_Lake_Sarah-associated_circular_molecule_11_isolate_LSaCM-11-LSWA-2013,_complete_sequence	624	0.582	0.604	47.4	50	44.7	47.6	51.1		0.476	51.1
KX259411.1:463-1194_Uncultured_virus_isolate_Wastewater_Circular_Virus_FL18_putative_capsid_and_putative_rep_protein_genes,_complete_cds	732	0.454	0.635	62.2	64.8	50.8	70.9	45.2		0.709	45.2
MH648827.1:1-648_Circular_genetic_element_sp._isolate_cthi005,_complete_sequence	648	0.442	0.753	61.9	57.9	47.2	80.6	39.1		0.806	39.1
KY487969.1:1482-2216_Uncultured_virus_clone_CG75,_complete_genome	735	0.539	0.556	52.2	56.3	51.4	49	47.5		0.49	47.5
NC_029623.1:1891-2634_Lake_Sarah-associated_circular_virus-42_isolate_LSaCV-42-LSCO-2013,_complete_sequence	744	0.576	0.575	46.9	41.1	50.8	48.8	45.9		0.488	45.9
NC_040839.1:1232-1957_Holcus_lanatus-associated_virus_isolate_NZG22_52,_complete_genome	726	0.556	0.61	52.9	55.8	47.1	55.8	49.9		0.558	49.9
MH618077.1:1-768_Circular_genetic_element_sp._isolate_ctda150,_complete_sequence	768	0.572	0.597	51.8	57.4	45.7	52.3	53		0.523	53
NC_027777.1:398-1555_Rat_associated_porprismacovirus_1_isolate_KS/11/0577,_complete_genome	1158	0.606	0.54	47.1	52.8	45.6	42.7	40.1		0.427	40.1
MH500336.1:1102-2274_Porcine_associated_porprismacovirus_isolate_17668x85_1335,_complete_genome	1173	0.651	0.534	45.6	54.5	44.2	38.1	38.2		0.381	38.2
MH111142.1:1098-2249_Porcine_associated_porprismacovirus_isolate_17499x85_503,_complete_genome	1152	0.581	0.575	46.3	51.3	41.1	46.4	42.7		0.464	42.7
MH500298.1:1089-2261_Porcine_associated_porprismacovirus_isolate_17489x75_2609,_complete_genome	1173	0.698	0.518	41.8	53.7	40.4	31.2	36.1		0.312	36.1
MH111132.1:1100-2242_Porcine_associated_porprismacovirus_isolate_17499x1_842,_complete_genome	1143	0.567	0.577	45.6	51.7	38.8	46.2	44.8		0.462	44.8
MH111133.1:1098-2237_Porcine_associated_porprismacovirus_isolate_17499x3_690,_complete_genome	1140	0.546	0.588	48.1	51.6	41.3	51.3	45.6		0.513	45.6
MH500308.1:1085-2278_Porcine_associated_porprismacovirus_isolate_17668x16_1620,_complete_genome	1194	0.665	0.547	43	50.5	42.5	35.9	38.9		0.359	38.9
MH933796.1:1-1083_Smacovirus_sp._isolate_HuSCV-CMRHP10_capsid_protein_gene,_partial_cds;_and_replication_associated_protein_gene,_complete_cds	1083	0.608	0.566	47	51.8	45.7	43.5	39.6		0.435	39.6
MH500307.1:1220-2746_Goat_associated_porprismacovirus_isolate_16915x9_1969,_complete_genome	1527	0.689	0.552	42.8	52.3	42.8	33.4	38.6		0.334	38.6
MH111128.1:1361-2410_Porcine_associated_porprismacovirus_isolate_17489x67_1642,_complete_genome	1050	0.59	0.585	47.9	52.9	43.7	47.1	40.2		0.471	40.2
KX838317.1:2543-2581,1-1047_Human_feces-associated_smacovirus_isolate_BWA1115,_complete_genome	1086	0.618	0.564	46.6	52.2	45	42.5	38.9		0.425	38.9
MH500283.1:1334-2404_Human_associated_porprismacovirus_isolate_16845x3_952,_complete_genome	1071	0.641	0.554	46.5	54.6	45.4	39.5	36.5		0.395	36.5
MH500332.1:1191-2279_Porcine_associated_porprismacovirus_isolate_17499x12_1370,_complete_genome	1089	0.564	0.571	47.6	51.5	41.6	49.6	45.1		0.496	45.1
MH500315.1:1191-2279_Porcine_associated_porprismacovirus_isolate_17489x91_2192,_complete_genome	1089	0.57	0.56	48.2	53.4	43.3	47.9	44.6		0.479	44.6
KJ577814.1:272-1354_Porcine_stool-associated_circular_virus_7_isolate_EP3-C,_complete_genome	1083	0.607	0.576	47.8	54.8	43.8	44.9	43.7		0.449	43.7
MH500289.1:1194-2294_Porcine_associated_porprismacovirus_isolate_17499x31_375,_complete_genome	1101	0.57	0.585	49	53.4	43.3	50.1	46.5		0.501	46.5
MH500305.1:1191-2276_Human_associated_porprismacovirus_isolate_17488x45_1790,_complete_genome	1086	0.558	0.581	49.7	54.7	43.4	51.1	44.3		0.511	44.3
KU043396.1:c1430-177_Macaca_mulatta_feces_associated_virus_10_isolate_cg3401,_complete_genome	1254	0.608	0.546	47.1	52.4	47.6	41.4	43.7		0.414	43.7
KJ577815.1:472-1551_Porcine_stool-associated_circular_virus_7_isolate_EP3-D,_complete_genome	1080	0.591	0.581	49	55.6	43.9	47.5	43.3		0.475	43.3
NC_024773.1:77-1153_Porcine_associated_porprismacovirus_7_isolate_EP2-A,_complete_genome	1077	0.538	0.615	52	57.1	42.3	56.5	42.6		0.565	42.6
KJ577813.1:77-1153_Porcine_stool-associated_circular_virus_7_isolate_EP2-B,_complete_genome	1077	0.541	0.616	51.7	56.5	42.3	56.3	42.4		0.563	42.4
MG522850.1:1-1041_Human_feces_smacovirus_3_isolate_SmaCV3_ETH_P15_2016,_complete_genome	1041	0.591	0.562	47.5	52.4	43.5	46.4	44.8		0.464	44.8
MH500341.1:1346-2434_Porcine_associated_porprismacovirus_isolate_17489x62_1633,_complete_genome	1089	0.606	0.557	48.4	54.8	46.8	43.5	41.9		0.435	41.9
NC_039067.1:c1926-868_Camel_associated_porprismacovirus_4_isolate_DcSCV_c1358,_complete_genome	1059	0.558	0.588	47.3	49.9	41.4	50.7	43.6		0.507	43.6
MH170060.2:c2383-1325_Porcine_serum_associated_circular_DNA_virus_5_isolate_8/RS/BR,_complete_genome	1059	0.51	0.604	50.6	49.9	43.1	58.9	44.7		0.589	44.7
GQ351276.1:387-1649_Chimpanzee_stool_associated_circular_ssDNA_virus_isolate_GM488,_complete_genome	1263	0.607	0.598	46.6	52.5	40.6	46.8	44.2		0.468	44.2
NC_039066.1:c1970-864_Camel_associated_porprismacovirus_3_isolate_DcSCV_c1345,_complete_genome	1107	0.563	0.574	46.1	48	42	48.2	52		0.482	52
NC_039055.1:1146-2198_Odonata-associated_circular_virus-21_isolate_OdasCV-21-US-1679SC3-12,_complete_genome	1053	0.612	0.569	45.4	49	43	44.2	42.4		0.442	42.4
NC_026320.1:232-1326_Lemur_associated_porprismacovirus_1_isolate_SF5,_complete_genome	1095	0.592	0.578	48.4	52.3	44.7	48.2	41.5		0.482	41.5
MH500309.1:1333-2286_Porcine_associated_porprismacovirus_isolate_17489x66_1864,_complete_genome	954	0.726	0.521	39.3	51.3	41.5	25.2	37.1		0.252	37.1
NC_024775.1:181-1221_Porcine_associated_porprismacovirus_8_isolate_GP2,_complete_genome	1041	0.583	0.582	51.2	56.2	43.2	54.2	40.3		0.542	40.3
MK570200.1:c1928-936_Capybara_associated_smacovirus_1_cap1_104,_complete_genome	993	0.737	0.549	40.3	52	40.8	28.1	35.1		0.281	35.1
KU203353.1:c1990-884_Porcine_serum-associated_circular_virus_isolate_BR3,_complete_genome	1107	0.51	0.596	52.1	57.5	39	59.9	44.4		0.599	44.4
MH500312.1:1381-2340_Porcine_associated_porprismacovirus_isolate_17499x30_1079,_complete_genome	960	0.712	0.5	39.5	50.9	43.1	24.4	35.9		0.244	35.9
NC_039062.1:381-1355_Human_associated_huchismacovirus_2_isolate_France/8/2008/2444,_complete_genome	975	0.636	0.545	43.6	51.7	42.2	36.9	42.9		0.369	42.9
KP264967.1:372-1346_Human_smacovirus_1_isolate_France/12/2008/3454,_complete_genome	975	0.648	0.555	42.6	49.5	41.8	36.3	42.8		0.363	42.8
MH500317.1:1349-2362_Porcine_associated_porprismacovirus_isolate_17668x37_2016,_complete_genome	1014	0.675	0.569	41.5	45	43.8	35.8	39.6		0.358	39.6
MH500284.1:1349-2362_Porcine_associated_porprismacovirus_isolate_17668x35_2540,_complete_genome	1014	0.688	0.558	41.1	45.6	43.8	34	39.7		0.34	39.7
MH500302.1:1472-2371_Porcine_associated_porprismacovirus_isolate_17668x44_3048,_complete_genome	900	0.689	0.542	40.6	49.7	39.7	32.3	38.6		0.323	38.6
KP233184.1:372-1346_Human_smacovirus_1_isolate_Virginia/1/2012/Mecklenburg/H19,_complete_genome	975	0.648	0.555	42.4	49.2	41.8	36	43.1		0.36	43.1
KP233187.1:372-1346_Human_smacovirus_1_isolate_Virginia/2/2012/Middlesex/I22,_complete_genome	975	0.629	0.557	43.4	51.1	41.2	37.8	41.4		0.378	41.4
MH500304.1:1405-2418_Porcine_associated_porprismacovirus_isolate_17668x59_3324,_complete_genome	1014	0.669	0.569	41.9	44.4	44.1	37.3	41.2		0.373	41.2
MH500285.1:1363-2262_Porcine_associated_porprismacovirus_isolate_17668x59_3680,_complete_genome	900	0.673	0.571	40.4	48.7	38.3	34.3	39.8		0.343	39.8
KU043422.1:259-1206_Macaca_mulatta_feces_associated_virus_6_isolate_cg6965,_complete_genome	948	0.759	0.507	37.4	50	41.8	20.6	35.5		0.206	35.5
MH500349.1:893-1906_Rat_associated_smacovirus_isolate_22084x8_1043,_complete_genome	1014	0.612	0.546	46.5	52.4	42	45.3	39.4		0.453	39.4
KP233175.1:372-1346_Human_smacovirus_1_isolate_France/1/2008/2610,_complete_genome	975	0.643	0.55	43.3	51.7	41.5	36.6	42.9		0.366	42.9
KP264965.1:372-1346_Human_smacovirus_1_isolate_France/3/2008/2623,_complete_genome	975	0.637	0.557	43.5	51.1	41.8	37.5	43		0.375	43
KP233177.1:372-1349_Human_smacovirus_1_isolate_France/4/2009/4265,_complete_genome	978	0.646	0.552	43.6	52.8	41.7	36.2	42.9		0.362	42.9
LC386201.1:579-1640_Papio_cynocephalus_associated_smacovirus_ZM09-72_DNA,_complete_genome	1062	0.645	0.535	44.5	51.1	46	36.4	43.9		0.364	43.9
KJ547633.1:1382-2413_Sewage-associated_circular_DNA_virus-9_isolate_SaCV-9_NZ-BS3681-2012,_complete_genome	1032	0.512	0.634	52	52.9	40.7	62.5	37.6		0.625	37.6
MH500314.1:1338-2318_Porcine_associated_porprismacovirus_isolate_17668x64_1064,_complete_genome	981	0.732	0.521	39.1	50.5	40.4	26.6	36.8		0.266	36.8
MH500306.1:1310-2299_Porcine_associated_porprismacovirus_isolate_17668x16_1510,_complete_genome	990	0.539	0.643	52.7	55.5	43.3	59.4	48		0.594	48
LC386204.1:335-1414_Papio_cynocephalus_associated_smacovirus_2/ZM09-71_DNA,_complete_genome	1080	0.736	0.519	40.6	51.4	39.7	30.6	35.3		0.306	35.3
MH500290.1:1403-2365_Porcine_associated_porprismacovirus_isolate_17499x31_361,_complete_genome	963	0.697	0.557	40.6	49.5	40.2	32.1	40.9		0.321	40.9
NC_039070.1:1-1110_Human_feces_smacovirus_2_strain_SmaCV2,_complete_genome	1110	0.709	0.519	44.1	53.2	45.7	33.2	34.9		0.332	34.9
KP233192.1:229-1218_Gorilla_smacovirus_isolate_SF4,_complete_genome	990	0.523	0.634	53.9	57	43	61.8	48.6		0.618	48.6
KU043421.1:490-1455_Macaca_mulatta_feces_associated_virus_7_isolate_cg1341,_complete_genome	966	0.713	0.532	38.8	48.1	40.7	27.6	36.7		0.276	36.7
KP264969.1:369-1322_Human_smacovirus_1_isolate_France/6/2008/2871,_complete_genome	954	0.651	0.565	44	53.1	42.8	36.2	46.8		0.362	46.8
LC133374.1_Porcine_stool-associated_circular_virus_3_Cap_gene_for_putative_capsid_protein,_complete_cds,_isolate:_JPN1	900	0.645	0.588	42.6	49	39.7	39	44.6		0.39	44.6
NC_039068.1:166-1251_Chimpanzee_associated_porprismacovirus_1_isolate_DP152,_complete_genome	1086	0.553	0.615	51.6	53	45.6	56.1	49.1		0.561	49.1
NC_026252.1:369-1322_Human_smacovirus_1_isolate_France/12/2008/3454,_complete_genome	954	0.64	0.562	44.5	53.8	43.7	36.2	49.1		0.362	49.1
MH500342.1:1278-2267_Porcine_associated_porprismacovirus_isolate_17489x95_4448,_complete_genome	990	0.512	0.632	53.8	55.5	43.6	62.4	48.6		0.624	48.6
MH500318.1:1454-2431_Porcine_associated_porprismacovirus_isolate_17499x89_1156,_complete_genome	978	0.682	0.553	41.7	49.1	41.4	34.7	42.4		0.347	42.4
MH545524.1:1253-2239_Fly_associated_circular_virus_3_isolate_Nevis_I1022-I77_E7,_complete_sequence	987	0.533	0.621	52.7	56.5	42.6	59	48.2		0.59	48.2
MH500294.1:1303-2292_Porcine_associated_porprismacovirus_isolate_17668x69_223,_complete_genome	990	0.533	0.665	53.7	55.8	43.3	62.1	47.8		0.621	47.8
KP233186.1:369-1322_Human_smacovirus_1_isolate_Virginia/2/2012/Chesapeake/J23,_complete_genome	954	0.668	0.564	43.7	54.7	42.5	34	46.1		0.34	46.1
KP233183.1:369-1322_Human_smacovirus_1_isolate_Oregon/8/2011/Portland/D56,_complete_genome	954	0.654	0.561	43.7	53.5	42.8	34.9	46.6		0.349	46.6
MH500295.1:1254-2243_Porcine_associated_porprismacovirus_isolate_17489x17_965,_complete_genome	990	0.528	0.658	53.4	55.2	43	62.1	50.2		0.621	50.2
KU043428.1:192-1181_Macaca_mulatta_feces_associated_virus_9_isolate_cg4629_cap_and_rep_genes,_complete_cds	990	0.536	0.647	53.1	55.8	42.7	60.9	49		0.609	49
MH500323.1:1254-2243_Porcine_associated_porprismacovirus_isolate_17668x74_900,_complete_genome	990	0.525	0.647	53.3	55.2	43.3	61.5	49.1		0.615	49.1
MH500293.1:1248-2237_Porcine_associated_porprismacovirus_isolate_17499x77_1763,_complete_genome	990	0.526	0.668	53.8	55.2	43.6	62.7	47.1		0.627	47.1
NC_039061.1:369-1322_Human_associated_huchismacovirus_1_isolate_Oregon/6/2011/GottageGrove/5A1,_complete_genome	954	0.659	0.561	43.5	52.8	42.8	34.9	46.4		0.349	46.4
KP233188.1:369-1322_Human_smacovirus_1_isolate_Virginia/12/2011/Albemarle/G16,_complete_genome	954	0.64	0.56	44.3	54.4	42.8	35.8	47.8		0.358	47.8
NC_021204.1:526-1425_Porcine_associated_porprismacovirus_3_isolate_3L7,_complete_genome	900	0.67	0.557	41.6	49	40.3	35.3	42.1		0.353	42.1
NC_039057.1:c2491-1367_Camel_associated_drosmacovirus_1,_complete_genome	1125	0.623	0.57	46.1	49.9	44.5	44	44.3		0.44	44.3
KP233179.1:391-1365_Human_smacovirus_1_isolate_France/1/2009/3663,_complete_genome	975	0.703	0.56	40.8	47.7	43.4	31.4	42.5		0.314	42.5
MH617253.1:417-1400_Macaque_stool_associated_virus_12_isolate_ctbb70,_complete_genome	984	0.708	0.547	40	47.9	40.5	31.7	38.4		0.317	38.4
KC545228.1:526-1425_Porcine_stool-associated_circular_virus_3_isolate_4L13,_complete_genome	900	0.666	0.555	41.9	49.3	40.7	35.7	42.2		0.357	42.2
MH170061.2:293-1192_Porcine_associated_porprismacovirus_3_isolate_12/RS/BR,_complete_genome	900	0.683	0.569	41	48.7	40	34.3	41.7		0.343	41.7
MH500339.1:1273-2262_Porcine_associated_porprismacovirus_isolate_17668x29_1951,_complete_genome	990	0.527	0.643	53.1	54.5	43.3	61.5	48.1		0.615	48.1
KP233185.1:369-1322_Human_smacovirus_1_isolate_Virginia/2/2012/Albemarle/5I17,_complete_genome	954	0.647	0.57	44.5	54.1	42.5	37.1	47.6		0.371	47.6
LC386202.1:496-1560_Chlorocebus_cynosuros_associated_smacovirus_6/ZM09-96_DNA,_complete_genome	1065	0.657	0.594	44.3	47.3	44.5	41.1	45.6		0.411	45.6
GQ351277.1:595-1650_Chimpanzee_stool_associated_circular_ssDNA_virus_isolate_GM415,_complete_genome	1056	0.585	0.624	47.2	49.4	40.1	52	43.3		0.52	43.3
NC_030125.1:193-1200_Bovine_faeces_associated_smacovirus_5_isolate_48_Fec9_cow,_complete_sequence	1008	0.607	0.551	46.9	52.7	44.6	43.5	36.7		0.435	36.7
KP264964.1:369-1322_Human_smacovirus_1_isolate_France/2/2008/2548,_complete_genome	954	0.647	0.557	44.1	54.4	42.5	35.5	45		0.355	45
JX305998.1:805-1806_Pig_stool_associated_circular_ssDNA_virus_isolate_FUJ1,_complete_genome	1002	0.571	0.556	47.6	51.5	41.6	49.7	42.1		0.497	42.1
LC386200.1:592-1656_Chlorocebus_cynosuros_associated_smacovirus_ZM09-83_DNA,_complete_genome	1065	0.668	0.572	43.6	47.9	43.9	38.9	43.9		0.389	43.9
GQ351275.1:494-1309_Chimpanzee_stool_associated_circular_ssDNA_virus_isolate_GM510,_complete_genome	816	0.579	0.583	51.7	54	48.5	52.6	42.6		0.526	42.6
MH500347.1:774-1874_Porcine_associated_smacovirus_isolate_17489x34_3165,_complete_genome	1101	0.597	0.544	48.4	52.3	46.9	46	45.6		0.46	45.6
MG846354.1:c2099-1149_Chicken_associated_smacovirus_strain_RS/BR/2015/1R-1,_complete_genome	951	0.632	0.589	46	55.8	41.6	40.4	50.2		0.404	50.2
MK796235.1:1089-2138_Lynx_rufus_smacovirus_2_isolate_LSF25_523,_complete_genome	1050	0.632	0.622	46.6	51.7	42.6	45.4	47.6		0.454	47.6
MH111127.1:945-2030_Porcine_associated_porprismacovirus_isolate_17489x28_1796,_complete_genome	1086	0.606	0.559	46.9	53.3	43.4	43.9	40.5		0.439	40.5
MG846353.1:c2078-1101_Chicken_associated_smacovirus_strain_RS/BR/2015/1R-4,_complete_genome	978	0.682	0.533	39.7	48.8	40.8	29.4	40.5		0.294	40.5
MH111134.1:945-2030_Porcine_associated_porprismacovirus_isolate_17499x4_702,_complete_genome	1086	0.593	0.579	47.3	52.8	42.8	46.4	42.6		0.464	42.6
NC_030122.1:465-1526_Sheep_faeces_associated_smacovirus_2_isolate_47_Fec60415_sheep,_complete_sequence	1062	0.495	0.652	53.7	51.7	44.6	64.7	42.3		0.647	42.3
NC_017916.1:1-714_Pig_stool_associated_circular_ssDNA_virus_GER2011,_complete_genome	714	0.58	0.632	44.7	50.4	37.4	46.2	53.1		0.462	53.1
NC_040336.1:1037-2035_Fly_associated_circular_virus_4_isolate_DR_I1035_D2,_complete_sequence	999	0.63	0.578	43.2	48	40.5	41.1	52.4		0.411	52.4
MK377674.1_Circovirus_sp._isolate_PoCirV_VIRES_NX01_C3_capsid_protein_gene,_partial_cds	963	0.589	0.586	48.5	53.3	43	49.2	47.2		0.492	47.2
KY086298.1:c1961-987_Chicken_associated_smacovirus_strain_RS/BR/2015/1,_complete_genome	975	0.707	0.555	40.4	50.5	40	30.8	45.9		0.308	45.9
NC_039065.1:c2037-1096_Camel_associated_porprismacovirus_2_isolate_DcSCV_c1072,_complete_genome	942	0.585	0.555	48	52.9	45.2	45.9	39.3		0.459	39.3
NC_039060.1:c2090-1110_Chicken_associated_huchismacovirus_2,_complete_genome	981	0.664	0.535	40.6	48.6	41.9	31.2	42.7		0.312	42.7
MH500320.1:1357-2322_Porcine_associated_porprismacovirus_isolate_17499x76_1345,_complete_genome	966	0.652	0.579	46.5	54.3	43.2	41.9	42.1		0.419	42.1
MH500333.1:1267-2214_Porcine_associated_porprismacovirus_isolate_17499x64_3252,_complete_genome	948	0.552	0.6	50	52.5	42.7	54.7	41.3		0.547	41.3
KJ577818.1:206-1144_Porcine_stool-associated_circular_virus_2_isolate_TP3,_complete_genome	939	0.696	0.522	40.7	50.2	42.8	29.1	38.3		0.291	38.3
NC_039064.1:c1276-908_Camel_associated_porprismacovirus_1_isolate_DcSCV_c1378,_complete_genome	369	0.522	0.66	48	43.1	42.3	58.5	42.4		0.585	42.4
NC_021203.1:498-1475_Porcine_stool-associated_circular_virus_2_isolate_f,_complete_genome	978	0.683	0.558	41.5	47.2	42.3	35	39.3		0.35	39.3
NC_039058.1:c2454-1417_Camel_associated_drosmacovirus_2,_complete_genome	1038	0.504	0.594	55	56.9	45.4	62.7	39		0.627	39
MK377520.1_Circovirus_sp._isolate_PoCirV_VIRES_CQ01_C6_capsid_protein_gene,_partial_cds	864	0.562	0.589	50.5	53.5	45.5	52.4	39.3		0.524	39.3
NC_030119.1:404-1450_Bovine_faeces_associated_smacovirus_2_isolate_23_Fec30587_cow,_complete_sequence	1047	0.534	0.621	51.1	51.3	45	57	42.5		0.57	42.5
NC_039063.1:391-1368_Human_associated_huchismacovirus_3_isolate_France/1/2009/3664,_complete_genome	978	0.695	0.554	40.8	47.5	42.9	31.9	43		0.319	43
MH500310.1:1365-2309_Porcine_associated_porprismacovirus_isolate_17668x8_1624,_complete_genome	945	0.554	0.608	49.5	51.1	42.5	54.9	42.2		0.549	42.2
MH500324.1:1267-2214_Porcine_associated_porprismacovirus_isolate_17499x4_740,_complete_genome	948	0.577	0.6	48.6	53.5	41.8	50.6	39.8		0.506	39.8
NC_026143.1:425-1132_Sewage-associated_circular_DNA_molecule-3_isolate_NZ-BS2940-2012,_complete_sequence	708	0.507	0.664	56.5	54.2	51.7	63.6	49		0.636	49
MH617356.1:1-1080_Circoviridae_sp._isolate_ctbb162,_complete_genome	1080	0.742	0.533	39.5	51.1	41.7	25.8	41.9		0.258	41.9
MH618071.1:1358-2440_Circular_genetic_element_sp._isolate_ctbj190,_complete_sequence	1083	0.689	0.545	43.6	56.8	40.4	33.5	50.3		0.335	50.3
MH617529.1:752-1675_Circoviridae_sp._isolate_ctbb231,_complete_genome	924	0.601	0.557	45.7	52.6	44.5	39.9	56.2		0.399	56.2
MH617330.1:1-894_Circoviridae_sp._isolate_ctfh219,_complete_genome	894	0.671	0.541	42.7	53	41.3	33.9	45.3		0.339	45.3
MH500350.1:902-1888_Porcine_associated_smacovirus_isolate_16915x5_577,_complete_genome	987	0.5	0.599	51.7	54.4	41.3	59.3	36.9		0.593	36.9
JF279961.1:c1905-1261_Barbel_circovirus_isolate_BaCV2,_complete_genome	645	0.51	0.594	45.9	42.8	46	48.8	54.9		0.488	54.9
NC_015399.1:c1761-1261_Barbel_circovirus,_complete_genome	501	0.538	0.63	43.1	38.3	41.3	49.7	60.1		0.497	60.1
NC_038392.1:c1621-956_Human_stool-associated_circular_virus_NG13,_complete_genome	666	0.6	0.521	42.5	46.4	47.3	33.8	56.8		0.338	56.8
EU056310.1:c1725-970_Cygnus_olor_circovirus_isolate_Sw4,_complete_genome	756	0.502	0.584	50.9	49.6	51.2	52	50.1		0.52	50.1
KP229363.1:c1760-1008_Goose_circovirus_isolate_CF13001,_complete_genome	753	0.507	0.552	48.3	45.4	51.4	48.2	48.2		0.482	48.2
KP229373.1:c1760-1008_Goose_circovirus_isolate_CPA13007-2,_complete_genome	753	0.513	0.55	47.8	45.4	51	47	47.8		0.47	47.8
AF536936.1:c1761-1009_Goose_circovirus_isolate_TW6/2001,_complete_genome	753	0.518	0.553	47.7	45.4	51.8	45.8	44.6		0.458	44.6
DQ192286.1:c1761-1009_Goose_circovirus_strain_xs5,_complete_genome	753	0.529	0.55	47.4	45.4	51.8	45	42.5		0.45	42.5
KT207809.1:c1761-1009_Goose_circovirus_isolate_TD254-2014,_complete_genome	753	0.494	0.548	48.6	45.8	50.6	49.4	43.2		0.494	43.2
DQ192279.1:c1760-1008_Goose_circovirus_strain_yk2,_complete_genome	753	0.502	0.55	48.7	46.6	51	48.6	43.5		0.486	43.5
EU022374.1:c1924-1151_Duck_circovirus_isolate_LY0701,_complete_genome	774	0.533	0.567	48.2	46.5	51.6	46.5	51.8		0.465	51.8
KP229372.1:c1760-1008_Goose_circovirus_isolate_CJ14010,_complete_genome	753	0.507	0.551	48.1	45.4	51	47.8	48.1		0.478	48.1
KT808668.1:c1761-1009_Goose_circovirus_isolate_G15,_complete_genome	753	0.503	0.546	48.5	47	50.2	48.2	42.2		0.482	42.2
JX241045.1:c1924-1151_Duck_circovirus_isolate_GX1105,_complete_genome	774	0.537	0.564	47.4	45	51.6	45.7	51.1		0.457	51.1
MG825332.1:c753-1_Goose_circovirus_isolate_183/17_capsid_protein_(ORFC1)_gene,_complete_cds	753	0.505	0.553	48.1	46.2	50.2	47.8	43.1		0.478	43.1
KR491945.1:c1924-1151_Muscovy_duck_circovirus_isolate_YN24-2013,_complete_genome	774	0.531	0.561	48.1	45.7	52.3	46.1	53.4		0.461	53.4
KF941314.1:c1923-1150_Duck_circovirus_isolate_42-1,_complete_genome	774	0.524	0.566	48.2	45.3	51.9	47.3	53.1		0.473	53.1
GQ868757.1:c1924-1151_Muscovy_duck_circovirus_isolate_FJ0701,_complete_genome	774	0.534	0.567	47.8	45.3	51.6	46.5	52.3		0.465	52.3
GQ423743.1:c1924-1151_Muscovy_duck_circovirus_isolate_FJCL311,_complete_genome	774	0.533	0.562	47.5	45	51.9	45.7	51.9		0.457	51.9
GQ423744.1:c1925-1152_Muscovy_duck_circovirus_isolate_FJFQ315,_complete_genome	774	0.533	0.569	47.7	45	51.6	46.5	52.5		0.465	52.5
KF941309.1:c1923-1150_Duck_circovirus_isolate_9-1,_complete_genome	774	0.528	0.569	47.9	45	51.6	47.3	52.5		0.473	52.5
KF726087.1:c1924-1151_Duck_circovirus_isolate_DuCV-Fujian-2011,_complete_genome	774	0.535	0.57	47.8	45.3	51.6	46.5	53		0.465	53
EU499310.1:c1924-1151_Duck_circovirus_isolate_PT07,_complete_genome	774	0.533	0.564	47.7	45.3	51.6	46.1	52.1		0.461	52.1
JX241046.1:c1924-1151_Duck_circovirus_isolate_GX1104,_complete_genome	774	0.533	0.562	47.4	45	51.6	45.7	51.6		0.457	51.6
KT808666.1:c1761-1009_Goose_circovirus_isolate_G6,_complete_genome	753	0.493	0.545	48.9	46.6	50.2	49.8	42.6		0.498	42.6
AF536932.1:c1761-1009_Goose_circovirus_isolate_TW2/2001,_complete_genome	753	0.495	0.565	48.5	45.4	50.2	49.8	43.1		0.498	43.1
FJ554673.1:c1924-1151_Muscovy_duck_circovirus_isolate_WS-GD01,_complete_genome	774	0.529	0.566	47.8	45.3	51.2	46.9	53.3		0.469	53.3
AF536931.1:c1761-1009_Goose_circovirus_isolate_TW1/2001,_complete_genome	753	0.501	0.557	48.3	45.4	51	48.6	43		0.486	43
KF941311.1:c1923-1150_Duck_circovirus_isolate_29-1,_complete_genome	774	0.529	0.576	48.1	45.3	51.2	47.7	53		0.477	53
AF536940.1:c1761-1009_Goose_circovirus_isolate_TW10/2001,_complete_genome	753	0.497	0.565	48.5	45	51	49.4	42.8		0.494	42.8
DQ192283.1:c1761-1009_Goose_circovirus_strain_xs2,_complete_genome	753	0.509	0.557	47.7	45.4	50.6	47	41.7		0.47	41.7
EU344806.1:c1929-1156_Duck_circovirus_strain_YS07,_complete_genome	774	0.439	0.59	51.3	43.4	50.8	59.7	51.5		0.597	51.5
MF278661.1:c1636-959_Circovirus_sp._isolate_BtCV-LJ22,_complete_genome	678	0.457	0.666	47.9	42	38.1	63.7	47.7		0.637	47.7
KT808653.1:c1737-985_Goose_circovirus_isolate_DG5,_complete_genome	753	0.491	0.535	49	47	50.2	49.8	42.2		0.498	42.2
DQ166836.1:c1924-1151_Muscovy_duck_circovirus_isolate_TC2/2002,_complete_genome	774	0.524	0.579	48.2	44.6	51.9	48.1	50.9		0.481	50.9
KP229377.1:c1924-1151_Duck_circovirus_isolate_CP12021,_complete_genome	774	0.528	0.573	47.5	44.2	51.6	46.9	51.4		0.469	51.4
HM162347.1:c1931-1158_Duck_circovirus_isolate_DU093,_complete_genome	774	0.451	0.604	51	43.8	50.8	58.5	49.1		0.585	49.1
KP229368.1:c1931-1158_Duck_circovirus_isolate_DB41-18,_complete_genome	774	0.449	0.61	51.7	44.6	51.2	59.3	51.9		0.593	51.9
KC460528.1:c1931-1158_Duck_circovirus_isolate_LZ01/2011,_complete_genome	774	0.452	0.605	51.4	45	50.8	58.5	51.9		0.585	51.9
GU131342.1:c1928-1155_Duck_circovirus_isolate_WF0803,_complete_genome	774	0.443	0.602	51.7	44.2	51.2	59.7	51.9		0.597	51.9
MN068354.1:c1930-1157_Duck_circovirus_strain_ZZ170301,_complete_genome	774	0.444	0.605	51.8	44.6	50	60.9	51.7		0.609	51.7
KC851815.1:c1932-1159_Duck_circovirus_isolate_D12-JW-047,_complete_genome	774	0.445	0.599	51.3	44.6	50.4	58.9	51.3		0.589	51.3
KC851820.1:c1931-1158_Duck_circovirus_isolate_D12-KD-027,_complete_genome	774	0.448	0.61	51.7	45	50.4	59.7	52.3		0.597	52.3
KR869727.1:c1734-985_Goose_circovirus_isolate_2GK_replication_associated_protein_and_capsid_protein_genes,_complete_cds	750	0.51	0.525	46.7	44.8	51.6	43.6	40.5		0.436	40.5
KC851811.1:c1932-1159_Duck_circovirus_isolate_D11-JW-024,_complete_genome	774	0.443	0.604	51.6	44.6	50.4	59.7	53.4		0.597	53.4
KT808657.1:c1737-985_Goose_circovirus_isolate_DG11,_complete_genome	753	0.528	0.532	46.5	49	49.8	40.6	43		0.406	43
JN989556.1:c702-1_Porcine_circovirus_2_isolate_YN12_capsid_protein_gene,_complete_cds	702	0.467	0.628	50.9	49.1	45.3	58.1	48		0.581	48
HQ713495.1:c1734-1033_Porcine_circovirus_2_strain_05-55004-7,_complete_genome	702	0.467	0.634	50.9	48.3	45.7	58.5	49.8		0.585	49.8
EF184228.1_Porcine_circovirus_2_isolate_64_capsid_protein_gene,_complete_cds	702	0.467	0.636	50.9	48.7	45.3	58.5	48		0.585	48
DQ915583.1:c1734-1033_Porcine_circovirus_2_isolate_GRE-WB1,_complete_genome	702	0.469	0.64	50.7	48.3	45.3	58.5	48.3		0.585	48.3
DQ104420.1:c1735-1034_Porcine_circovirus_2_isolate_QDC,_complete_genome	702	0.467	0.643	51.1	48.3	46.2	59	49.4		0.59	49.4
KX352445.1:c1735-1034_Porcine_circovirus_2_strain_V2177/00,_complete_genome	702	0.466	0.623	50.9	50	44.4	58.1	49		0.581	49
LC004752.1:c737-36_Porcine_circovirus-2_genes_for_capsid_protein,_replication_protein,_complete_cds,_isolate:_MZ-7	702	0.468	0.633	50.9	47.9	46.2	58.5	48.4		0.585	48.4
HQ402903.1:c1736-1026_Porcine_circovirus_2_strain_JF2,_complete_genome	711	0.468	0.635	50.1	47.7	44.3	58.2	48.4		0.582	48.4
MK347399.1:c1735-1034_Porcine_circovirus_2_isolate_LY625123,_complete_genome	702	0.461	0.636	50.9	48.3	44.9	59.4	47.8		0.594	47.8
HQ202959.1:c1734-1033_Porcine_circovirus_2_isolate_ML3,_complete_genome	702	0.471	0.636	50.6	48.3	45.3	58.1	47.7		0.581	47.7
MK005831.1_Porcine_circovirus_2_isolate_09v005_cap_mRNA,_complete_cds	702	0.477	0.619	50.3	50	44.9	56	46.6		0.56	46.6
EF028202.1_Porcine_circovirus_2_strain_JZ_capsid_protein_gene,_complete_cds	702	0.467	0.629	51	48.3	46.2	58.5	48.7		0.585	48.7
KF742545.1:c1734-1033_Porcine_circovirus_2_isolate_CQJJ12,_complete_genome	702	0.469	0.634	50.9	48.7	45.7	58.1	49.2		0.581	49.2
KT868288.1_Porcine_circovirus-2_isolate_PCV2/USA/MO-001/2012_capsid_protein_gene,_complete_cds	702	0.469	0.634	50.7	48.3	45.7	58.1	49.2		0.581	49.2
MK347380.1:c1734-1030_Porcine_circovirus_2_isolate_YL2801,_complete_genome	705	0.464	0.635	50.2	47.7	44.7	58.3	49.3		0.583	49.3
FJ598044.1:c1684-983_Porcine_circovirus_2_strain_WuHan,_complete_genome	702	0.464	0.632	50.9	48.7	45.3	58.5	49.5		0.585	49.5
JN382171.1_Porcine_circovirus_2_isolate_EU-RO-WB2010-574_capsid_gene,_complete_cds	702	0.471	0.644	50.9	48.3	45.7	58.5	48.4		0.585	48.4
MK347405.1:c1735-1034_Porcine_circovirus_2_isolate_CY29052,_complete_genome	702	0.463	0.634	50.3	47.9	44.4	58.5	48.4		0.585	48.4
LC004746.1:c1734-1030_Porcine_circovirus-2_genes_for_replication_protein,_capsid_protein,_complete_cds,_isolate:_MZ-1	705	0.484	0.622	50.2	49.4	45.5	55.7	49.9		0.557	49.9
JN006451.1_Porcine_circovirus_2_isolate_WB/ROM6_capsid_protein_(ORF2)_gene,_complete_cds	702	0.472	0.636	50.9	48.7	45.7	58.1	49.6		0.581	49.6
KC514972.1:c1734-1030_Porcine_circovirus_2_isolate_JM2,_complete_genome	705	0.458	0.64	51.5	48.5	45.5	60.4	48.9		0.604	48.9
HQ202970.1:c1734-1033_Porcine_circovirus_2_isolate_HL1,_complete_genome	702	0.465	0.645	51	48.7	44.9	59.4	49.4		0.594	49.4
KX161686.1:c1734-1033_Porcine_circovirus_2_isolate_YIY1,_complete_genome	702	0.469	0.644	50.9	48.7	45.3	58.5	48.3		0.585	48.3
GU244506.1:c1734-1033_Porcine_circovirus_2_strain_KU-1,_complete_genome	702	0.471	0.63	50.4	48.7	45.3	57.3	49		0.573	49
EF524527.1:c1734-1033_Porcine_circovirus_2_strain_BJ0503,_complete_genome	702	0.473	0.641	50.6	48.3	45.3	58.1	48.6		0.581	48.6
EU391637.1:c1734-1033_Porcine_circovirus_2_isolate_Farm_X,_complete_genome	702	0.467	0.641	50.7	48.3	45.3	58.5	49.7		0.585	49.7
HQ113120.1:524-1225_Porcine_circovirus_2_strain_Anhui01,_complete_genome	702	0.468	0.631	51	49.1	45.3	58.5	48.4		0.585	48.4
AY641542.1:c1734-1033_Porcine_circovirus_2_strain_JH0401,_complete_genome	702	0.469	0.633	50.7	48.3	45.7	58.1	48.4		0.581	48.4
KC800636.1:c1734-1033_Porcine_circovirus_2_strain_SXYIE-01,_complete_genome	702	0.473	0.626	50	48.3	44.4	57.3	49.4		0.573	49.4
MF139058.1_Porcine_circovirus_2_isolate_ZJ4/1999_capsid_protein_(cap)_gene,_complete_cds	702	0.463	0.625	50.3	47.4	44.9	58.5	49.1		0.585	49.1
EF184225.1_Porcine_circovirus_2_isolate_3_capsid_protein_gene,_complete_cds	702	0.474	0.629	49.9	47.4	44.9	57.3	48.5		0.573	48.5
FJ644558.1:c1734-1033_Porcine_circovirus_2_isolate_DZ105,_complete_genome	702	0.468	0.636	50.9	48.7	45.3	58.5	48.9		0.585	48.9
MF139074.1_Porcine_circovirus_2_isolate_HeN13/1999_capsid_protein_(cap)_gene,_complete_cds	702	0.474	0.626	50.1	47.9	45.3	57.3	48.9		0.573	48.9
KM880088.1:c1735-1034_Porcine_circovirus-2_strain_GD015,_complete_genome	702	0.46	0.637	50	47	44	59	47.6		0.59	47.6
GU083582.1:c1734-1033_Porcine_circovirus_2_isolate_PCV2A15,_complete_genome	702	0.472	0.635	50.4	47.9	45.3	58.1	48		0.581	48
KU697028.1:1-702_Porcine_circovirus_2_isolate_MN-361_capsid_protein_gene,_complete_cds	702	0.462	0.628	51	48.7	45.7	58.5	49.1		0.585	49.1
AY180396.1:c1735-1034_Porcine_circovius_type_2_strain_Pingtung-4,_complete_genome	702	0.462	0.632	50.7	47.9	45.3	59	50.7		0.59	50.7
EU450624.1:c702-1_Porcine_circovirus_2_isolate_C206_capsid_protein_gene,_complete_cds	702	0.462	0.637	51.1	48.3	45.7	59.4	48.3		0.594	48.3
EU450596.1:c702-1_Porcine_circovirus_2_isolate_C309_capsid_protein_gene,_complete_cds	702	0.465	0.635	51.3	49.1	45.7	59	48.8		0.59	48.8
JX099783.1:c1734-1030_Porcine_circovirus_2_isolate_P624LB,_complete_genome	705	0.479	0.627	50.4	48.9	45.1	57	49.3		0.57	49.3
KT867865.1_Porcine_circovirus-2_isolate_PCV2/USA/IA-007/2013_capsid_protein_gene,_complete_cds	702	0.467	0.63	51	49.1	45.7	58.1	49.4		0.581	49.4
MK005834.1_Porcine_circovirus_2_isolate_09v003_cap_mRNA,_complete_cds	702	0.465	0.636	51.3	49.1	45.7	59	49.2		0.59	49.2
EU503033.1:c1734-1033_Porcine_circovirus_2_strain_GaoYou0707,_complete_genome	702	0.478	0.637	50.7	49.1	45.3	57.7	48.9		0.577	48.9
MH465484.1:c1735-1034_Porcine_circovirus_2_strain_GXGG1208,_complete_genome	702	0.463	0.634	50.3	47.4	44.4	59	49.9		0.59	49.9
EF371548.1_Porcine_circovirus_2_isolate_it5_capsid_protein_gene,_complete_cds	702	0.464	0.628	50.6	48.3	45.3	58.1	49		0.581	49
EF619037.1:c1734-1033_Porcine_circovirus_2_strain_GD,_complete_genome	702	0.472	0.656	51.3	48.3	45.3	60.3	52.3		0.603	52.3
DQ910866.1:c1734-1033_Porcine_circovirus_2_strain_HSH1,_complete_genome	702	0.465	0.637	51.1	48.7	45.7	59	49		0.59	49
HQ395060.1:c1734-1030_Porcine_circovirus_2_strain_10BJ-2,_complete_genome	705	0.464	0.622	50.8	48.9	46	57.4	46.1		0.574	46.1
MH617708.1:828-1574_Circoviridae_sp._isolate_ctcb567,_complete_genome	747	0.731	0.54	35.1	43.8	39	22.5	41.7		0.225	41.7
MH616992.1:1-819_Circoviridae_sp._isolate_ctcf147,_complete_genome	819	0.583	0.594	39.9	44.7	34.4	40.7	58		0.407	58
MH617385.1:1-783_Circoviridae_sp._isolate_ctcb18,_complete_genome	783	0.717	0.546	36.8	44.8	39.5	26.1	44.8		0.261	44.8
NC_029596.1:981-1781_Lake_Sarah-associated_circular_virus-16_isolate_LSaCV-16-LSMU-122865-13,_complete_sequence	801	0.629	0.545	43.4	45.3	47.9	37.1	54.2		0.371	54.2
KP153421.1:981-1781_Lake_Sarah-associated_circular_virus-16_isolate_LSaCV-16-LSWA-2013,_complete_sequence	801	0.616	0.545	43.6	44.9	47.6	38.2	54.4		0.382	54.4
KP153423.1:981-1781_Lake_Sarah-associated_circular_virus-16_isolate_LSaCV-16-LSGA-2013,_complete_sequence	801	0.647	0.565	43.3	46.1	46.8	37.1	53.6		0.371	53.6
KY487815.1:33-824_Uncultured_virus_clone_CG145,_complete_genome	792	0.705	0.51	36.1	40.5	42.4	25.4	40.8		0.254	40.8
NC_029589.1:1063-1839_Lake_Sarah-associated_circular_virus-10_isolate_LSaCV-10-LSSO-2013,_complete_sequence	777	0.798	0.521	30.4	38.6	38.2	14.3	36		0.143	36
KT732834.1:c1950-1192_Pacific_flying_fox_faeces_associated_circular_DNA_virus-15_isolate_Tbat_3598,_complete_genome	759	0.692	0.457	40.3	48.2	50.2	22.5	43.6		0.225	43.6
KY487870.1:c2281-1529_Uncultured_virus_clone_CG201,_complete_genome	753	0.651	0.527	38.6	41	46.2	28.7	38.3		0.287	38.3
KX246256.1:1791-2528_Uncultured_virus_clone_AfaCV4,_complete_genome	738	0.619	0.568	44.2	47.6	44.3	40.7	50.7		0.407	50.7
NC_026260.1:c1871-1125_Sewage-associated_circular_DNA_virus-18_isolate_SaCV-18_NZ-BS3994-2012,_complete_genome	747	0.573	0.491	43.4	45	50.2	34.9	41.2		0.349	41.2
MH973752.1:c2277-1441_Apis_mellifera_virus_7_isolate_INH3_750,_complete_genome	837	0.717	0.509	37.8	45.2	44.1	24	43.1		0.24	43.1
NC_026274.1:c3841-3089_Sewage-associated_circular_DNA_virus-29_isolate_SaCV-29_NZ-BS4325-2012,_complete_genome	753	0.664	0.569	41.3	47	45	31.9	43.4		0.319	43.4
KY487816.1:2325-3116_Uncultured_virus_clone_CG146,_complete_genome	792	0.407	0.741	61.2	56.8	45.8	81.1	36.1		0.811	36.1
NC_026269.1:267-974_Sewage-associated_circular_DNA_virus-25_isolate_SaCV-25_NZ-BS4281-2012,_complete_genome	708	0.552	0.538	44.6	42.4	49.6	41.9	60.7		0.419	60.7
MN328269.1:1359-2087_Antarctic_virus_CAA_003_44,_complete_genome	729	0.698	0.568	38.5	44.9	44	26.7	40.5		0.267	40.5
KY487862.1:c837-91_Uncultured_virus_clone_CG193,_complete_genome	747	0.626	0.479	40.2	42.6	46.6	31.3	46.4		0.313	46.4
KY487937.1:1641-2459_Uncultured_virus_clone_CG268,_complete_genome	819	0.618	0.635	49	50.2	44.7	52	42.3		0.52	42.3
KY312555.1:c1661-990_Circovirus_sp._isolate_yc-16,_complete_genome	672	0.675	0.521	42.6	47.3	47.8	32.6	52.1		0.326	52.1
KM874302.1:c1870-1094_Avon-Heathcote_Estuary_associated_circular_virus_5_isolate_AHEaCV-5-NZ-3091C3-2012,_complete_genome	777	0.462	0.643	49.8	47.5	39.4	62.5	54.7		0.625	54.7
MH617009.1:1304-2044_Circoviridae_sp._isolate_ctga296,_complete_genome	741	0.641	0.539	43	51	43.7	34.4	40.8		0.344	40.8
KY487851.1:c2153-1389_Uncultured_virus_clone_CG182,_complete_genome	765	0.605	0.533	49.7	54.9	51.8	42.4	53.9		0.424	53.9
KY487820.1:1754-2542_Uncultured_virus_clone_CG151,_complete_genome	789	0.675	0.495	43.7	53.2	49.8	28.1	42.7		0.281	42.7
KY487952.1:724-1362_Uncultured_virus_clone_CG283,_complete_genome	639	0.708	0.522	32.9	37.1	37.6	23.9	45.5		0.239	45.5
KT732815.1:114-893_Pacific_flying_fox_associated_multicomponent_virus_isolate_Tbat_K_12099_segment_DNA-S,_complete_genome	780	0.651	0.531	40.1	45	46.2	29.2	44.6		0.292	44.6
KY487988.1:c2471-1689_Uncultured_virus_clone_CG94,_complete_genome	783	0.694	0.519	38.4	45.6	46.4	23.4	41.4		0.234	41.4
KY487984.1:c2252-1500_Uncultured_virus_clone_CG90,_complete_genome	753	0.547	0.506	49	53.8	51.4	41.8	46.9		0.418	46.9
KM874339.1:c2726-1911_Avon-Heathcote_Estuary_associated_circular_virus_15_isolate_AHEaCV-15-NZ-2957SG-2012,_complete_genome	816	0.615	0.592	43.1	46.7	43	39.7	55.4		0.397	55.4
KX246264.1:c830-99_Uncultured_virus_clone_PcaCV2,_complete_genome	732	0.437	0.678	59.3	54.9	48.8	74.2	46.2		0.742	46.2
MH616661.1:1-768_Circoviridae_sp._isolate_ctdb754,_complete_genome	768	0.676	0.568	42.3	44.5	46.1	36.3	45.8		0.363	45.8
X86705.1:116-859_Millet_streak_virus_V2_gene	744	0.518	0.641	55.1	54.4	51.6	59.3	54.9		0.593	54.9
MH649246.1:1-654_Circoviridae_sp._isolate_ctcg016,_complete_genome	654	0.464	0.626	53.5	50.5	43.6	66.5	43.3		0.665	43.3
NC_040381.1:1138-1878_Feline_stool-associated_circular_virus_KU14_DNA,_complete_genome	741	0.507	0.655	56.3	50.2	54.3	64.4	46.5		0.644	46.5
LC406405.1:1138-1878_Feline_stool-associated_circular_virus_KU7_DNA,_complete_genome	741	0.508	0.653	56.4	50.6	54.3	64.4	47.8		0.644	47.8
LC406406.1:1138-1878_Feline_stool-associated_circular_virus_KU8_DNA,_complete_genome	741	0.51	0.663	56	49.8	53.8	64.4	46.2		0.644	46.2
NC_040321.1:974-1762_Fly_associated_circular_virus_7_isolate_Barts_I1021_F10,_complete_sequence	789	0.52	0.655	54.8	49.4	50.6	64.3	51.9		0.643	51.9
LC406404.1:1138-1878_Feline_stool-associated_circular_virus_KU9_DNA,_complete_genome	741	0.509	0.66	56.1	49.8	54.3	64.4	45.8		0.644	45.8
NC_040335.1:1284-2015_Fly_associated_circular_virus_6_isolate_GP_I1020-I75_F12,_complete_sequence	732	0.456	0.704	59.4	51.6	52.5	74.2	48.9		0.742	48.9
KY487948.1:72-764_Uncultured_virus_clone_CG279,_complete_genome	693	0.686	0.5	40.5	49.4	48.5	23.8	41.6		0.238	41.6
KY487792.1:1932-2684_Uncultured_virus_clone_CG121,_complete_genome	753	0.496	0.599	56.7	59.4	47.4	63.3	45.8		0.633	45.8
KY487806.1:602-1399_Uncultured_virus_clone_CG135,_complete_genome	798	0.711	0.52	36.7	40.2	47.4	22.6	37.4		0.226	37.4
KY487956.1:c1871-1203_Uncultured_virus_clone_CG62,_complete_genome	669	0.545	0.582	52.5	57.4	50.2	49.8	49.1		0.498	49.1
MK570183.1:c1944-1180_Capybara_virus_21_cap1_506,_complete_genome	765	0.655	0.489	41.3	45.1	48.2	30.6	43		0.306	43
KY487777.1:1753-2571_Uncultured_virus_clone_CG106,_complete_genome	819	0.554	0.58	51	52	51.6	49.5	42.3		0.495	42.3
KY487807.1:c2325-1627_Uncultured_virus_clone_CG136,_complete_genome	699	0.597	0.488	43.1	47.2	49.8	32.2	44.4		0.322	44.4
KY487916.1:c1316-579_Uncultured_virus_clone_CG247,_complete_genome	738	0.688	0.468	40.1	48.8	48	23.6	42.1		0.236	42.1
MH649089.1:1-648_CRESS_virus_sp._isolate_ctdb010,_complete_genome	648	0.797	0.544	32.1	36.6	44.4	15.3	34		0.153	34
MG023129.1:c698-6_Uncultured_virus_isolate_GOaV2490_putative_capsid_protein_gene,_complete_cds	693	0.537	0.644	51.9	50.6	48.5	56.7	54.2		0.567	54.2
KY487929.1:1666-2400_Uncultured_virus_clone_CG260,_complete_genome	735	0.817	0.505	35	45.7	47.3	11.8	33.1		0.118	33.1
KY487909.1:1836-2690_Uncultured_virus_clone_CG240,_complete_genome	855	0.738	0.487	32.7	41.4	41.4	15.4	36		0.154	36
KT732833.1:c2498-1515_Pacific_flying_fox_faeces_associated_circular_DNA_virus-14_isolate_Tbat_5606,_complete_genome	984	0.667	0.525	37.2	40.9	42.4	28.4	43.4		0.284	43.4
NC_026280.1:102-950_Sewage-associated_circular_DNA_virus-35_isolate_SaCV-35_NZ-BS4050-2012,_complete_genome	849	0.488	0.723	57.8	55.5	48.4	69.6	44.5		0.696	44.5
NC_040352.1:350-1654_Mosquito_VEM_virus_SDRBAJ,_complete_genome	1305	0.484	0.564	52.3	50.8	51.3	54.9	55.7		0.549	55.7
MN328276.1:106-825_Antarctic_circular_DNA_molecule_isolate_CAA_003_V_179,_complete_sequence	720	0.675	0.574	37.6	42.1	41.2	29.6	41.3		0.296	41.3
MH617272.1:1014-1892_CRESS_virus_sp._isolate_ctbj122,_complete_genome	879	0.569	0.598	49.7	55.6	45.4	48.1	53.4		0.481	53.4
MH616892.1:261-989_Circoviridae_sp._isolate_ctcd803,_complete_genome	729	0.543	0.581	50.9	53.5	48.1	51	44.7		0.51	44.7
KY487795.1:c948-169_Uncultured_virus_clone_CG124,_complete_genome	780	0.475	0.597	53.7	49.6	50.8	60.8	40.9		0.608	40.9
NC_029638.1:1136-1948_Lake_Sarah-associated_circular_virus-47_isolate_LSaCV-47-LSCO-2013,_complete_sequence	813	0.505	0.656	54.9	56.1	47.6	60.9	46.8		0.609	46.8
KX259453.1:c2785-2006_Uncultured_virus_isolate_Wastewater_Circular_Virus_FL60_putative_rep_protein_and_putative_capsid_genes,_complete_cds	780	0.698	0.55	37.8	44.6	39.2	29.6	47.5		0.296	47.5
MH649115.1:c2057-1125_Virus_sp._isolate_ctbh576,_complete_genome	933	0.568	0.566	44.2	46	44.4	42.1	49.6		0.421	49.6
NC_026257.1:571-1233_Sewage-associated_circular_DNA_virus-15_isolate_SaCV-15_NZ-BS3557-2012,_complete_genome	663	0.677	0.524	40.6	49.8	41.2	30.8	46.9		0.308	46.9
MH973766.2:857-1597_Apis_mellifera_virus_12_isolate_CFH6_2802,_complete_genome	741	0.645	0.579	47	53.4	44.9	42.5	40.5		0.425	40.5
MH616698.1:725-1429_Circoviridae_sp._isolate_ctbe233,_complete_genome	705	0.664	0.537	37.7	45.5	41.7	26	47.6		0.26	47.6
KY487836.1:995-1819_Uncultured_virus_clone_CG167,_complete_genome	825	0.665	0.555	44.5	52.7	45.5	35.3	48.7		0.353	48.7
MN428468.1:183-818_Chicken_circovirus_5_strain_CCV-5,_complete_genome	636	0.646	0.491	44.2	50.9	49.5	32.1	51		0.321	51
MH649078.1:1-765_Circoviridae_sp._isolate_ctbg011,_complete_genome	765	0.674	0.497	41.2	48.2	46.3	29	48.7		0.29	48.7
MH973753.2:857-1579_Apis_mellifera_virus_8_isolate_BCFH18425NG,_complete_genome	723	0.555	0.624	49	49	45.2	52.7	49.1		0.527	49.1
KX246261.1:c1011-172_Uncultured_virus_clone_PcaCV1,_complete_genome	840	0.442	0.7	56.2	52.9	47.1	68.6	47.7		0.686	47.7
MH649247.1:1-675_Circoviridae_sp._isolate_ctej884,_complete_genome	675	0.615	0.548	39.1	42.2	36.4	38.7	53.1		0.387	53.1
NC_040527.1:c1851-1132_Odonata-associated_circular_virus-19_isolate_OdasCV-19-US-1594LM1-12,_complete_genome	720	0.551	0.525	51.2	60.4	49.6	43.8	44.6		0.438	44.6
MH617207.1:1-687_Circoviridae_sp._isolate_ctba356,_complete_genome	687	0.63	0.577	42.5	46.3	43.7	37.6	49.7		0.376	49.7
MH617684.1:c1893-1033_Circoviridae_sp._isolate_ctbj526,_complete_genome	861	0.595	0.56	42.4	43.9	44.3	39	54		0.39	54
MH616857.1:c1689-1012_Circoviridae_sp._isolate_ctfc51,_complete_genome	678	0.702	0.567	38.2	44.2	42	28.3	46.3		0.283	46.3
MH649080.1:1071-1829_Circoviridae_sp._isolate_ctdc026,_complete_genome	759	0.681	0.556	37	41.9	39.1	30	50.2		0.3	50.2
MH617180.1:1-699_Circoviridae_sp._isolate_ctea564,_complete_genome	699	0.652	0.524	39.2	45.1	42.5	30	46.5		0.3	46.5
NC_026631.1:139-702_Avon-Heathcote_Estuary_associated_circular_virus_29_isolate_AHEaCV-29-NZ-1590TU-2012,_complete_genome	564	0.672	0.523	38.5	43.6	44.1	27.7	47.4		0.277	47.4
KM874366.1:139-702_Avon-Heathcote_Estuary_associated_circular_virus_29_isolate_AHEaCV-29-NZ-3425C1-2012,_complete_genome	564	0.673	0.538	39.2	44.1	43.6	29.8	52.7		0.298	52.7
KM874367.1:139-702_Avon-Heathcote_Estuary_associated_circular_virus_29_isolate_AHEaCV-29-NZ-3425C3-2012,_complete_genome	564	0.662	0.538	39.2	43.6	43.6	30.3	53.9		0.303	53.9
MH616829.1:c1666-953_Circoviridae_sp._isolate_ctbf593,_complete_genome	714	0.667	0.576	41.9	50	41.2	34.5	50.5		0.345	50.5
MH617624.1:1-750_Circoviridae_sp._isolate_ctch548,_complete_genome	750	0.65	0.513	34.4	41.2	36	26	44.5		0.26	44.5
MH617493.1:1-1035_Circoviridae_sp._isolate_ctch202,_complete_genome	1035	0.767	0.517	38.2	49.3	44.1	21.2	40.6		0.212	40.6
MH617879.1:537-1586_Circular_genetic_element_sp._isolate_ctcf181,_complete_sequence	1050	0.768	0.515	40.1	50.3	46.9	23.1	38		0.231	38
MH649240.1:1282-2334_Circoviridae_sp._isolate_ctbh017,_complete_genome	1053	0.736	0.537	41.3	53.3	43	27.6	40		0.276	40
MH616820.1:1012-2001_Circoviridae_sp._isolate_ctbh136,_complete_genome	990	0.664	0.552	43.5	52.1	45.5	33	46.9		0.33	46.9
MH618098.1:1405-2394_Circular_genetic_element_sp._isolate_ctbe210,_complete_sequence	990	0.698	0.54	41.9	50.9	43.9	30.9	44.8		0.309	44.8
MH617288.1:706-1398_Circoviridae_sp._isolate_ctdb236,_complete_genome	693	0.733	0.571	32.8	39.8	36.8	21.6	38.4		0.216	38.4
MH617419.1:643-1332_Circoviridae_sp._isolate_ctbb230,_complete_genome	690	0.623	0.621	36.8	40	33.5	37	49.2		0.37	49.2
MH616966.1:1-696_Circoviridae_sp._isolate_ctca217,_complete_genome	696	0.61	0.565	39.8	44	37.5	37.9	52.8		0.379	52.8
NC_027799.1:911-1594_Sicyonia_brevirostris_associated_circular_virus_isolate_I0722,_complete_genome	684	0.66	0.571	38.6	45.6	37.7	32.5	49.9		0.325	49.9
MH616809.1:934-1632_Circoviridae_sp._isolate_ctcj618,_complete_genome	699	0.666	0.578	37.5	42.5	36.5	33.5	49.5		0.335	49.5
MH617642.1:703-1392_Circoviridae_sp._isolate_ctci339,_complete_genome	690	0.591	0.592	41.2	46.5	35.7	41.3	58		0.413	58
MH617463.1:1-663_Circoviridae_sp._isolate_ctbf195,_complete_genome	663	0.607	0.613	41.6	46.2	36.2	42.5	55.3		0.425	55.3
MH616879.1:836-1531_Circoviridae_sp._isolate_ctcf655,_complete_genome	696	0.651	0.594	38.6	40.1	39.7	36.2	51.2		0.362	51.2
MH649016.1:710-1504_Circoviridae_sp._isolate_ctgg837,_complete_genome	795	0.63	0.538	37.1	43	36.2	32.1	52.2		0.321	52.2
MH617583.1:1-687_Circoviridae_sp._isolate_ctcc340,_complete_genome	687	0.593	0.625	41.9	45.9	35.8	44.1	55.5		0.441	55.5
MH648929.1:1-699_Circoviridae_sp._isolate_ctfc919,_complete_genome	699	0.63	0.584	39.1	42.1	38.6	36.5	53.6		0.365	53.6
MH649163.1:714-1400_Circoviridae_sp._isolate_ctbf869,_complete_genome	687	0.647	0.598	36.8	40.2	34.5	35.8	50.6		0.358	50.6
MH617232.1:1-687_Circoviridae_sp._isolate_ctbd222,_complete_genome	687	0.737	0.57	33.5	39.3	37.6	23.6	40.2		0.236	40.2
MH616941.1:699-1412_Circoviridae_sp._isolate_ctcd221,_complete_genome	714	0.589	0.6	39.9	41.2	36.1	42.4	56		0.424	56
MH648964.1:1-711_Circoviridae_sp._isolate_ctbb877,_complete_genome	711	0.594	0.636	39.9	40.9	38	40.9	51		0.409	51
MH649180.1:667-1398_Circoviridae_sp._isolate_ctbe894,_complete_genome	732	0.548	0.586	44.3	47.5	40.6	44.7	58.9		0.447	58.9
NC_040783.1:221-874_Odonata-associated_circular_virus-10_isolate_OdasCV-10-US-1675LM1-12,_complete_genome	654	0.593	0.594	44.2	47.7	40.4	44.5	50.8		0.445	50.8
NC_027785.1:910-1341_Callinectes_sapidus_associated_circular_virus_isolate_I0056,_complete_genome	432	0.539	0.65	45.4	43.8	38.9	53.5	51.7		0.535	51.7
MK012484.1:1-723_Circoviridae_sp._isolate_ctcb119,_complete_genome	723	0.577	0.622	47.4	51.5	41.1	49.8	57		0.498	57
MK012451.1:1-684_Circoviridae_sp._isolate_ctib115,_complete_genome	684	0.53	0.586	51.3	48.7	50.9	54.4	52.6		0.544	52.6
MH617595.1:206-988_Circoviridae_sp._isolate_ctbg281,_complete_genome	783	0.465	0.679	57.6	54.8	47.1	70.9	48.1		0.709	48.1
KY312553.1:c1704-958_Circovirus_sp._isolate_yc-14,_complete_genome	747	0.585	0.576	48.2	52.2	47	45.4	50.2		0.454	50.2
KX259402.1:c1873-1100_Uncultured_virus_isolate_Wastewater_Circular_Virus_FL9_putative_rep_protein_and_hypothetical_capsid_protein_genes,_complete_cds	774	0.708	0.548	38	42.6	42.6	28.7	45.9		0.287	45.9
NC_026651.1:87-842_Avon-Heathcote_Estuary_associated_circular_virus_23_isolate_AHEaCV-23-NZ-2161TU-2012,_complete_genome	756	0.776	0.541	39	49.6	44.4	23	33.3		0.23	33.3
MH649213.1:216-998_Circoviridae_sp._isolate_cteg026,_complete_genome	783	0.49	0.698	58.1	55.2	49.4	69.7	47.5		0.697	47.5
MH649175.1:1-705_Circoviridae_sp._isolate_ctce188,_complete_genome	705	0.615	0.582	45.1	48.1	47.7	39.6	51.8		0.396	51.8
MH617496.1:1-708_Circoviridae_sp._isolate_ctfa298,_complete_genome	708	0.572	0.593	44.9	47.9	46.2	40.7	54.6		0.407	54.6
MH617024.1:1-696_Circoviridae_sp._isolate_ctdc149,_complete_genome	696	0.61	0.549	45.7	52.6	47.4	37.1	56.5		0.371	56.5
MH648948.1:1-762_Circoviridae_sp._isolate_ctci009,_complete_genome	762	0.698	0.563	41.3	44.9	47.2	31.9	40.9		0.319	40.9
NC_040523.1:155-877_Odonata-associated_circular_virus-9_isolate_OdasCV-9-US-466DFS-12,_complete_genome	723	0.694	0.508	37.2	39	49	23.7	40.1		0.237	40.1
KY487926.1:781-1536_Uncultured_virus_clone_CG257,_complete_genome	756	0.67	0.55	41.4	44.4	48.4	31.3	50.8		0.313	50.8
KY487844.1:c1002-307_Uncultured_virus_clone_CG175,_complete_genome	696	0.631	0.532	45.3	54.7	46.1	34.9	51.6		0.349	51.6
MH649260.1:1-681_Circoviridae_sp._isolate_ctci007,_complete_genome	681	0.649	0.556	42.6	46.7	45.4	35.7	57.6		0.357	57.6
MH973749.1:c1685-966_Apis_mellifera_virus_6_isolate_BCFH18929NG,_complete_genome	720	0.721	0.497	35.6	41.2	44.6	20.8	40.7		0.208	40.7
MN328282.1:c2091-847_Antarctic_circular_DNA_molecule_isolate_COCH21_V_77,_complete_sequence	1245	0.647	0.584	44.3	49.9	43.9	39	55.9		0.39	55.9
NC_040353.1:c2157-922_Sewage-associated_circular_DNA_virus-10_isolate_SaCV-10_NZ-BS3946-2012,_complete_genome	1236	0.582	0.559	44.1	45.4	45.4	41.5	55.9		0.415	55.9
MH617423.1:1-702_Circoviridae_sp._isolate_ctbi185,_complete_genome	702	0.541	0.587	50.9	54.7	47.9	50	56.2		0.5	56.2
KY487843.1:c808-119_Uncultured_virus_clone_CG174,_complete_genome	690	0.823	0.472	33.3	42.2	45.7	12.2	35.7		0.122	35.7
MH616939.1:1-669_Circoviridae_sp._isolate_ctci163,_complete_genome	669	0.65	0.538	42.3	50.2	44.4	32.3	40.4		0.323	40.4
MK012438.1:1-663_Circoviridae_sp._isolate_ctcf40,_complete_genome	663	0.66	0.535	39.1	43.4	42.1	31.7	45.6		0.317	45.6
KY487918.1:40-693_Uncultured_virus_clone_CG249,_complete_genome	654	0.714	0.564	38.8	45.9	41.3	29.4	39.9		0.294	39.9
MN328289.1:1-663_Antarctic_circular_DNA_molecule_isolate_COCH21_V_162,_complete_sequence	663	0.645	0.523	35.4	40.7	36.2	29.4	51.3		0.294	51.3
KY487856.1:400-1140_Uncultured_virus_clone_CG187,_complete_genome	741	0.66	0.52	40.4	43.7	48.2	29.1	43.1		0.291	43.1
MH616898.1:1-735_Circoviridae_sp._isolate_ctcd625,_complete_genome	735	0.714	0.522	35.2	41.2	41.2	23.3	45.2		0.233	45.2
MH616981.1:667-1353_Circoviridae_sp._isolate_ctdc676,_complete_genome	687	0.684	0.564	34.9	44.1	34.1	26.6	47.4		0.266	47.4
MH649221.1:625-1308_Circoviridae_sp._isolate_ctbd913,_complete_genome	684	0.69	0.546	33	40.4	34.6	24.1	48.7		0.241	48.7
MH617719.1:706-1398_Circoviridae_sp._isolate_ctbd248,_complete_genome	693	0.634	0.559	36.9	42.4	36.4	32	42.6		0.32	42.6
MH649226.1:877-1575_Circoviridae_sp._isolate_ctcd840,_complete_genome	699	0.634	0.572	36.6	39.9	35.6	34.3	52.4		0.343	52.4
MH649134.1:1-678_Circoviridae_sp._isolate_ctbh844,_complete_genome	678	0.637	0.565	37.6	42.5	35.8	34.5	53.4		0.345	53.4
MH617091.1:1-705_Circoviridae_sp._isolate_ctfa216,_complete_genome	705	0.578	0.604	38.2	38.7	35.7	40	53.3		0.4	53.3
MH616906.1:1-672_Circoviridae_sp._isolate_ctjd115,_complete_genome	672	0.623	0.628	39	42	34.8	40.2	46.2		0.402	46.2
MH617176.1:741-1433_Circoviridae_sp._isolate_ctbd662,_complete_genome	693	0.622	0.584	37.7	38.1	36.8	38.1	52.9		0.381	52.9
MH617524.1:1-708_Circoviridae_sp._isolate_ctbg334,_complete_genome	708	0.578	0.593	42.9	45.3	39.4	44.1	59.9		0.441	59.9
MH616920.1:1-693_Circoviridae_sp._isolate_ctcf307,_complete_genome	693	0.622	0.608	39.4	42	36.8	39.4	54.2		0.394	54.2
MH617238.1:634-1314_Circoviridae_sp._isolate_ctbc635,_complete_genome	681	0.581	0.598	40.4	42.7	37.4	41	58.1		0.41	58.1
MH617101.1:1-699_Circoviridae_sp._isolate_ctca234,_complete_genome	699	0.579	0.601	43.5	46.8	37.8	45.9	56		0.459	56
MH616909.1:1-702_Circoviridae_sp._isolate_ctjb353,_complete_genome	702	0.666	0.566	37.5	40.2	41	31.2	49.3		0.312	49.3
MH616683.1:876-1568_Circoviridae_sp._isolate_ctcg199,_complete_genome	693	0.595	0.612	40.1	41.1	35.9	43.3	56.1		0.433	56.1
MH616987.1:1-681_Circoviridae_sp._isolate_ctjg633,_complete_genome	681	0.597	0.57	37.4	40.5	35.2	36.6	49		0.366	49
MH617002.1:651-1424_Circoviridae_sp._isolate_ctbf209,_complete_genome	774	0.6	0.597	39.1	40.3	37.6	39.5	57.4		0.395	57.4
MH616951.1:1-732_Circoviridae_sp._isolate_ctcj654,_complete_genome	732	0.553	0.593	44.3	47.1	40.6	45.1	54.8		0.451	54.8
MH616761.1:1-717_Circoviridae_sp._isolate_ctdc241,_complete_genome	717	0.719	0.541	33.1	39.3	37.2	22.6	37		0.226	37
MH617549.1:794-1582_Circoviridae_sp._isolate_ctbb158,_complete_genome	789	0.71	0.501	37.3	44.1	43.7	24	39		0.24	39
MH617104.1:791-1684_CRESS_virus_sp._isolate_ctjg364,_complete_genome	894	0.719	0.523	39.5	46.6	43.6	28.2	41.4		0.282	41.4
MK433233.1:163-894_Blackfly_DNA_virus_19_isolate_SF02_380,_complete_genome	732	0.569	0.604	42.9	44.7	39.8	44.3	60		0.443	60
NC_023431.1:994-1704_Dragonfly_larvae_associated_circular_virus-5_isolate_DflaCV-5_NZ-PG2-LG,_complete_genome	711	0.547	0.599	52.3	52.7	50.6	53.6	49.9		0.536	49.9
MK583727.1:c1041-340_Wastewater_CRESS_DNA_virus_2_isolate_WCDV2_3A-4B-4G,_complete_genome	702	0.549	0.658	47	41	47.4	52.6	50.2		0.526	50.2
NC_027791.1:134-817_Fiddler_Crab_associated_circular_virus_isolate_I0086a,_complete_genome	684	0.652	0.605	46.2	50.4	46.9	41.2	46.6		0.412	46.6
MK012450.1:42-815_Circoviridae_sp._isolate_ctcj120,_complete_genome	774	0.568	0.618	51.7	51.9	49.2	53.9	48		0.539	48
MH617664.1:1-723_Circoviridae_sp._isolate_ctcj158,_complete_genome	723	0.625	0.538	46.2	54.4	46.5	37.8	53.9		0.378	53.9
MH617144.1:682-1362_Circoviridae_sp._isolate_ctbg453,_complete_genome	681	0.73	0.495	37.2	40.5	48	22.9	42.3		0.229	42.3
MH617526.1:1-756_Circoviridae_sp._isolate_ctcj794,_complete_genome	756	0.57	0.648	53	50.8	53.6	54.8	50.6		0.548	50.6
KY487774.1:c1926-1192_Uncultured_virus_clone_CG103,_complete_genome	735	0.713	0.501	40.7	51	45.3	25.7	39.7		0.257	39.7
MH617111.1:1-681_Circoviridae_sp._isolate_ctbf164,_complete_genome	681	0.586	0.491	44.5	52	46.3	35.2	53.3		0.352	53.3
MH617610.1:51-794_Circoviridae_sp._isolate_ctbi786,_complete_genome	744	0.541	0.572	51.6	56	50.4	48.4	52.1		0.484	52.1
MH617455.1:679-1365_Circoviridae_sp._isolate_ctha705,_complete_genome	687	0.712	0.527	38.4	43.2	45.9	26.2	43.3		0.262	43.3
MH649069.1:28-717_Circoviridae_sp._isolate_ctbg056,_complete_genome	690	0.517	0.66	52.6	50.4	46.1	61.3	52.2		0.613	52.2
MG023128.1:184-897_Uncultured_virus_isolate_GOaV2188_putative_capsid_protein_gene,_complete_cds	714	0.535	0.612	49	50.4	45.8	50.8	55		0.508	55
MH649237.1:625-1329_Circoviridae_sp._isolate_ctcb934,_complete_genome	705	0.64	0.567	40.1	46	42.6	31.9	47.1		0.319	47.1
MH617425.1:c1683-874_Circoviridae_sp._isolate_ctjg128,_complete_genome	810	0.689	0.595	40.2	43.7	44.4	32.6	45.9		0.326	45.9
MG023133.1:641-985_Uncultured_virus_isolate_IWaV3615_putative_capsid_protein_gene,_partial_cds	345	0.521	0.617	49	48.7	47.8	50.4	56.6		0.504	56.6
MH648940.1:1-678_Circoviridae_sp._isolate_ctcb003,_complete_genome	678	0.688	0.568	41.9	47.8	44.7	33.2	47.2		0.332	47.2
MH617655.1:567-1238_Circoviridae_sp._isolate_ctdc370,_complete_genome	672	0.679	0.513	42.1	51.8	46	28.6	48.3		0.286	48.3
MH649058.1:c1517-834_Circoviridae_sp._isolate_ctdb908,_complete_genome	684	0.708	0.552	36.4	42.5	41.2	25.4	40.2		0.254	40.2
MH617415.1:1-912_Circoviridae_sp._isolate_ctbc039,_complete_genome	912	0.639	0.571	32.9	42.1	29.6	27	43.9		0.27	43.9
KY487858.1:c1067-177_Uncultured_virus_clone_CG189,_complete_genome	891	0.48	0.675	56	55.9	47.8	64.3	45.4		0.643	45.4
NC_029614.1:166-1188_Lake_Sarah-associated_circular_virus-26_isolate_LSaCV-26-LSMU-2013,_complete_sequence	1023	0.641	0.549	40.1	41.1	44.6	34.6	52.4		0.346	52.4
MH617391.1:c2009-942_Geminiviridae_sp._isolate_ctdc223,_complete_genome	1068	0.534	0.612	49.8	47.8	48.3	53.4	56.7		0.534	56.7
MK570164.1:48-1040_Capybara_virus_2_cap1_255,_complete_genome	993	0.542	0.603	51.6	51.1	49.8	53.8	50.5		0.538	50.5
MK433223.1:c2190-1126_Blackfly_DNA_Virus_9_isolate_SF02_881,_complete_genome	1065	0.604	0.559	45.9	47.9	49	40.8	49.4		0.408	49.4
MK433230.1:c2519-1164_Blackfly_DNA_Virus_16_isolate_SF02_377,_complete_genome	1356	0.5	0.641	57.9	51.8	56.6	65.3	53.2		0.653	53.2
KY487857.1:18-1085_Uncultured_virus_clone_CG188,_complete_genome	1068	0.646	0.58	48.7	56.5	48.3	41.3	38.2		0.413	38.2
MK679543.1:1299-2810_Crucivirus_sp._isolate_CRUV-MC1,_complete_genome	1512	0.731	0.52	41.8	48.6	49.2	27.6	37.8		0.276	37.8
KY487946.1:c3572-2136_Uncultured_virus_clone_CG277,_complete_genome	1437	0.575	0.587	50.3	53.7	50.7	46.6	50.1		0.466	50.1
KX388495.1:324-1604_Cruciviridae_sp._isolate_CRUV-16-B_genomic_sequence	1281	0.749	0.476	36.1	42.6	46.6	19	38.4		0.19	38.4
KY487967.1:501-1889_Uncultured_virus_clone_CG73,_complete_genome	1389	0.604	0.594	47.9	48.2	48.2	47.3	49.1		0.473	49.1
KX388506.1:c1523-246_UNVERIFIED:_Cruciviridae_sp._isolate_CRUV-27-B_genomic_sequence	1278	0.703	0.519	40.4	48.1	45.1	27.9	40.2		0.279	40.2
MK679545.1:c1784-255_Crucivirus_sp._isolate_CRUV-MC3,_complete_genome	1530	0.742	0.535	40.5	48.2	47.5	25.9	38		0.259	38
KY487939.1:1815-3203_Uncultured_virus_clone_CG270,_complete_genome	1389	0.595	0.593	48.3	48.4	48.4	48.2	49.2		0.482	49.2
KX388498.1:c1578-271_Cruciviridae_sp._isolate_CRUV-19-B_genomic_sequence	1308	0.749	0.506	41.3	48.2	50.2	25.5	38.7		0.255	38.7
KX388500.1:c1566-259_UNVERIFIED:_Cruciviridae_sp._isolate_CRUV-21-B_genomic_sequence	1308	0.748	0.505	41.4	48.2	50.5	25.5	38.8		0.255	38.8
NC_029597.1:423-1772_Lake_Sarah-associated_circular_virus-38_isolate_LSaCV-38-LSGA-2013,_complete_sequence	1350	0.606	0.524	46.7	52.4	48.7	39.1	50.6		0.391	50.6
KX388523.1:87-1532_Cruciviridae_sp._isolate_CRUV-44-B_genomic_sequence	1446	0.745	0.451	39.3	47.3	51.5	19.3	42.4		0.193	42.4
KX259445.1:1544-3022_Uncultured_virus_isolate_Wastewater_Circular_Virus_FL52_putative_rep_protein_and_putative_capsid_genes,_complete_cds	1479	0.583	0.585	45	46	45.2	43.8	56.8		0.438	56.8
KX388497.1:834-2171_Cruciviridae_sp._isolate_CRUV-18-B_genomic_sequence	1338	0.718	0.524	42.2	48.9	48.9	28.7	43.4		0.287	43.4
KX388505.1:23-1399_Cruciviridae_sp._isolate_CRUV-26-F_genomic_sequence	1377	0.744	0.512	40.7	49.7	47.3	25.3	38.5		0.253	38.5
KX388510.1:186-1535_Cruciviridae_sp._isolate_CRUV-31-B_genomic_sequence	1350	0.742	0.498	32.8	39.6	42	16.9	35.2		0.169	35.2
KX388503.1:158-1927_Cruciviridae_sp._isolate_CRUV-24-F_genomic_sequence	1770	0.607	0.605	48.3	48.8	48.5	47.6	47.3		0.476	47.3
KY487917.1:1450-3057_Uncultured_virus_clone_CG248,_complete_genome	1608	0.653	0.565	45.4	46.8	49.1	40.3	45.1		0.403	45.1
KX388509.1:725-2062_Cruciviridae_sp._isolate_CRUV-30-B_genomic_sequence	1338	0.684	0.496	39	42.8	49.1	25.1	38.4		0.251	38.4
KX388504.1:1451-2818_Cruciviridae_sp._isolate_CRUV-25-B_genomic_sequence	1368	0.648	0.532	46.7	49.3	51.5	39.3	52.8		0.393	52.8
KY487919.1:c3403-2063_Uncultured_virus_clone_CG250,_complete_genome	1341	0.684	0.543	37.7	43.6	40.3	29.3	46.7		0.293	46.7
KX388513.1:401-1537_UNVERIFIED:_Cruciviridae_sp._isolate_CRUV-34-B_genomic_sequence	1137	0.732	0.532	42.7	48	49.1	31.1	40.1		0.311	40.1
MH616952.1:c3016-1436_Circoviridae_sp._isolate_ctca036,_complete_genome	1581	0.679	0.548	43	47.8	47.8	33.4	45.7		0.334	45.7
KX259415.1:150-1649_Uncultured_virus_isolate_Wastewater_Circular_Virus_FL22_putative_capsid_and_putative_rep_protein_genes,_complete_cds	1500	0.554	0.625	50.9	52.6	45.2	54.8	55.9		0.548	55.9
KX388496.1:201-1505_Cruciviridae_sp._isolate_CRUV-17-B_genomic_sequence	1305	0.742	0.496	40.4	48.7	49.4	23	44		0.23	44
NC_005818.1:12-1280_Sclerophthora_macrospora_virus_A_RNA_2,_complete_sequence	1269	0.604	0.57	48.7	50.4	47.5	48.2	59.1		0.482	59.1
NC_027196.1:98-1465_CHIV14_isolate_1_putative_capsid_protein_(cap)_and_putative_replication_protein_(rep)_genes,_complete_cds	1368	0.681	0.49	42.2	48.7	49.8	28.1	50.5		0.281	50.5
HM453718.1:165-1292_Plasmopara_halstedii_virus_A_isolate_Ph8-99_coat_protein_(CP)_gene,_complete_cds	1128	0.587	0.54	47.8	50.3	48.1	44.9	56.3		0.449	56.3
KX388516.1:14-1795_Cruciviridae_sp._isolate_CRUV-37-F_genomic_sequence	1782	0.647	0.535	44.8	46.5	50.5	37.4	49.5		0.374	49.5
KX388511.1:1517-2833_Cruciviridae_sp._isolate_CRUV-32-F_genomic_sequence	1317	0.731	0.529	37.6	44	44.9	23.9	46.1		0.239	46.1
KX388517.1:2307-3758_UNVERIFIED:_Cruciviridae_sp._isolate_CRUV-38-B_genomic_sequence	1452	0.753	0.508	38.8	47.1	48.1	21.1	41.2		0.211	41.2
NC_025411.1:1606-3234_Boiling_Springs_Lake_RNA-DNA_hybrid_virus_clone_BSL_RDHV,_complete_genome	1629	0.734	0.543	39.8	47	45.5	26.9	45		0.269	45
NC_025706.1:1318-2892_Circoviridae_2_LDMD-2013,_complete_genome	1575	0.595	0.59	49.9	55.2	47.2	47.2	55.4		0.472	55.4
MK012487.1:c2252-483_Circoviridae_sp._isolate_ctca26,_complete_genome	1770	0.558	0.604	51.7	54.1	47.6	53.4	49.8		0.534	49.8
KX388529.1:1060-2406_UNVERIFIED:_Cruciviridae_sp._isolate_CRUV-50-F_genomic_sequence	1347	0.739	0.48	37.1	43.4	46.5	21.4	42.1		0.214	42.1
KX388494.1:69-1544_Cruciviridae_sp._isolate_CRUV-15-B_genomic_sequence	1476	0.704	0.548	43	49.4	45.1	34.3	48.9		0.343	48.9
KX388528.1:468-1814_Cruciviridae_sp._isolate_CRUV-49-B_genomic_sequence	1347	0.738	0.48	37.2	43.7	46.5	21.4	42.2		0.214	42.2
NC_040366.1:1856-3214_Fire_ant_associated_circular_virus_1_isolate_FL_I0178_C2,_complete_sequence	1359	0.708	0.514	41.9	47.5	49.7	28.7	45.4		0.287	45.4
HM453721.1:108-1235_Plasmopara_halstedii_virus_A_isolate_Ph1-00_coat_protein_(CP)_gene,_complete_cds	1128	0.588	0.54	47.9	50	48.7	44.9	56.4		0.449	56.4
KX388520.1:45-1421_Cruciviridae_sp._isolate_CRUV-41-F_genomic_sequence	1377	0.602	0.576	47.1	51.2	45.3	44.7	54		0.447	54
NC_030131.1:224-1024_Duck_faeces_associated_circular_DNA_virus_1_isolate_7_Fec4_duck,_complete_sequence	801	0.628	0.572	45.9	49.4	49.8	38.6	46		0.386	46
KR528559.1:153-683_Fiddler_Crab_associated_circular_virus_isolate_I0086b,_complete_genome	531	0.8	0.529	31.1	37.3	41.2	14.7	33.6		0.147	33.6
KX259428.1:1831-2655_Uncultured_virus_isolate_Wastewater_Circular_Virus_FL35_putative_rep_protein_and_hypothetical_capsid_protein_genes,_complete_cds	825	0.576	0.661	45.5	46.9	40	49.5	43.5		0.495	43.5
NC_026270.1:1776-2594_Sewage-associated_circular_DNA_virus-26_isolate_SaCV-26_NZ-BS4339-2012,_complete_genome	819	0.713	0.554	39.3	42.9	45.8	29.3	45.3		0.293	45.3
NC_030449.1:1192-1893_Unidentified_circular_ssDNA_virus,_complete_genome	702	0.545	0.628	56.6	56.4	55.1	58.1	52		0.581	52
MH111144.1:939-1952_Porcine_associated_porprismacovirus_isolate_17668x19_1792,_complete_genome	1014	0.521	0.59	51.8	56.5	40.5	58.3	42.7		0.583	42.7
MH111149.1:941-1927_Porcine_associated_porprismacovirus_isolate_17668x82_593,_complete_genome	987	0.543	0.581	50.4	55.3	41.6	54.1	42.5		0.541	42.5
MH111145.1:941-1927_Porcine_associated_porprismacovirus_isolate_17668x38_1766,_complete_genome	987	0.53	0.582	50.7	55.3	41.6	55	42.7		0.55	42.7
GQ351274.1:386-1648_Chimpanzee_stool_associated_circular_ssDNA_virus_isolate_GM476,_complete_genome	1263	0.61	0.595	46.6	52.5	41.1	46.3	44.5		0.463	44.5
NC_039069.1:387-1649_Chimpanzee_associated_porprismacovirus_2_isolate_GM495,_complete_genome	1263	0.606	0.595	46.7	52.3	41.3	46.6	44.6		0.466	44.6
LC386197.1:250-1242_Papio_cynocephalus_associated_smacovirus_ZM09-74_DNA,_complete_genome	993	0.657	0.585	44.5	49.5	40.8	43.2	39.3		0.432	39.3
MH111148.1:938-2044_Porcine_associated_porprismacovirus_isolate_17668x43_2798,_complete_genome	1107	0.627	0.537	44.5	50.9	41.2	41.5	37.7		0.415	37.7
NC_040327.1:114-1310_Alces_alces_faeces_associated_circular_virus_MP65,_complete_genome	1197	0.572	0.616	50.6	49.9	50.6	51.4	55.8		0.514	55.8
JX185429.1:138-1067_Dragonfly-associated_circular_virus_2_isolate_FL2-5X-2010,_complete_genome	930	0.5	0.655	53	48.1	52.3	58.7	54.8		0.587	54.8
JX185428.1:134-1003_Dragonfly-associated_circular_virus_3_isolate_TO-DFS3B2-2010,_complete_genome	870	0.55	0.603	50.6	46.9	53.4	51.4	56.9		0.514	56.9
NC_023883.1:76-843_Cyanoramphus_nest_associated_circular_X_DNA_virus,_complete_genome	768	0.503	0.61	52.1	51.2	48.4	56.6	53.9		0.566	53.9
LC386198.1:267-1259_Papio_cynocephalus_associated_smacovirus_ZM09-76_DNA,_complete_genome	993	0.666	0.58	44.1	50.2	40.8	41.4	37.1		0.414	37.1
MH500346.1:832-1836_Porcine_associated_smacovirus_isolate_17499x39_1231,_complete_genome	1005	0.61	0.584	47.2	52.5	42.1	46.9	46.5		0.469	46.5
LC386203.1:1-1107_Papio_kindae_associated_smacovirus_1/ZM09-64_DNA,_complete_genome	1107	0.61	0.586	47.9	53.1	44.2	46.3	37		0.463	37
LC386195.1:255-1364_Chlorocebus_cynosuros_associated_smacovirus_ZM09-86_DNA,_complete_genome	1110	0.585	0.592	49.2	52.7	45.1	49.7	40		0.497	40
MG522852.1:1195-2241_Human_feces_smacovirus_2_isolate_SmaCV_ETH_P7_2016_replication_associated_protein_and_putative_capsid_protein_genes,_complete_cds	1047	0.594	0.564	46.3	51.3	43.6	44.1	37.8		0.441	37.8
MH616866.1:1-1038_Macaque_stool_associated_virus_11_isolate_ctfe71,_complete_genome	1038	0.715	0.48	40.8	52	41	29.5	35.2		0.295	35.2
MK796236.1:1270-2259_Panthera_leo_smacovirus_1_isolate_Alion5_lot1_3,_complete_genome	990	0.591	0.608	47.1	51.8	40.3	49.1	42.6		0.491	42.6
NC_030123.1:362-1396_Bovine_faeces_associated_smacovirus_3_isolate_48_Fec5_cow,_complete_sequence	1035	0.532	0.657	50.4	53	38.8	59.4	46.3		0.594	46.3
MN175615.1:392-1465_Avian_associated_porprismacovirus_isolate_BR_DF13,_complete_genome	1074	0.643	0.538	45.5	54.7	44.1	37.7	35.2		0.377	35.2
KT600069.1:1-1071_Human_feces_smacovirus_3_strain_SmaCV3,_complete_genome	1071	0.68	0.56	44.4	51.3	45.7	36.1	35		0.361	35
MG522851.1:1-1077_Human_feces_smacovirus_3_isolate_SmaCV3_ETH_P17_2016_putative_capsid_protein_gene,_complete_cds	1077	0.672	0.562	45.5	54.9	44	37.6	36.2		0.376	36.2
NC_035474.1:1-1062_Human_feces_smacovirus_3_isolate_P21,_complete_genome	1062	0.647	0.551	45.3	53.1	45.2	37.6	37.1		0.376	37.1
MH782431.1:1-1209_Genomoviridae_sp._isolate_C025899,_complete_genome	1209	0.56	0.568	48	50.9	45.4	47.6	47.5		0.476	47.5
KP264968.1:394-1362_Human_smacovirus_1_isolate_France/3/2009/4191,_complete_genome	969	0.684	0.554	40.9	47.4	42.1	33.1	47		0.331	47
NC_040553.1:c2134-1133_Cattle_blood-associated_circovirus-like_virus_strain_Bvch001,_complete_genome	1002	0.561	0.6	50	53.6	43.7	52.7	40.2		0.527	40.2
NC_023887.1:c2305-1268_Turkey_associated_porprismacovirus_1,_complete_genome	1038	0.546	0.62	52.2	54	44.8	57.8	40		0.578	40
JX305991.1:805-1806_Pig_stool_associated_circular_ssDNA_virus_isolate_HEN1,_complete_genome	1002	0.577	0.547	47	50.9	41.9	48.2	40.5		0.482	40.5
KU058671.1:134-1285_Macaca_mulatta_feces_associated_virus_3_isolate_Masavirus,_complete_genome	1152	0.609	0.591	47.2	51.6	42.7	47.4	46.3		0.474	46.3
KU043430.1:113-1294_Macaca_mulatta_feces_associated_virus_4_isolate_cg5878_cap_and_rep_genes,_complete_cds	1182	0.571	0.606	51	55.1	45.2	52.8	39.7		0.528	39.7
KU043429.1:117-1295_Macaca_mulatta_feces_associated_virus_4_isolate_cg10375_cap_and_rep_genes,_complete_cds	1179	0.565	0.59	50.9	55	45.3	52.4	39.6		0.524	39.6
LC386199.1:649-1464_Chlorocebus_cynosuros_associated_smacovirus_ZM09-95_DNA,_complete_genome	816	0.706	0.55	45.1	51.5	48.5	35.3	39.8		0.353	39.8
NC_040359.1:151-1731_Alces_alces_faeces_associated_smacovirus_MP78,_complete_genome	1581	0.678	0.56	40.9	48.2	41.2	33.2	46.5		0.332	46.5
MH617295.1:1-777_Circoviridae_sp._isolate_ctbe120,_complete_genome	777	0.623	0.585	43.9	51.7	39.8	40.2	56.3		0.402	56.3
NC_026625.1:110-1504_Avon-Heathcote_Estuary_associated_circular_virus_3_isolate_AHEaCV-3-NZ-3030C2-2012,_complete_genome	1395	0.766	0.531	38.6	46.7	45.4	23.7	38.7		0.237	38.7
KM874296.1:110-1504_Avon-Heathcote_Estuary_associated_circular_virus_3_isolate_AHEaCV-3-NZ-3030C3-2012,_complete_genome	1395	0.766	0.532	38.6	46.7	45.4	23.7	38.5		0.237	38.5
MK433229.1:c2248-917_Blackfly_DNA_Virus_15_isolate_SF02_403,_complete_genome	1332	0.81	0.548	37.9	49.3	44.1	20.3	32.2		0.203	32.2
MH617081.1:c1945-1040_Circoviridae_sp._isolate_ctjj492,_complete_genome	906	0.592	0.594	48.8	47.4	50.7	48.3	50.8		0.483	50.8
MH973763.1:c1831-1055_Apis_mellifera_virus_10_isolate_INH2_2469,_complete_genome	777	0.577	0.568	43.6	45.2	46.7	39	53.4		0.39	53.4
NC_012664.1:317-1093_Eragrostis_curvula_streak_virus,_complete_genome	777	0.576	0.571	47.2	47.5	48.3	45.9	55.3		0.459	55.3
KX259395.1:c2698-1883_Uncultured_virus_isolate_Wastewater_Circular_Virus_FL2_putative_rep_protein_and_putative_capsid_genes,_complete_cds	816	0.685	0.481	36.5	39.3	47.8	22.4	39		0.224	39
KP153457.1:87-1565_Lake_Sarah-associated_circular_virus-30_isolate_LSaCV-30-LSGA-2013,_complete_sequence	1479	0.632	0.584	45.8	48.1	49.7	39.8	48.1		0.398	48.1
MK570187.1:c1398-13_Capybara_virus_25_cap1_1914,_complete_genome	1386	0.712	0.583	40.3	42.6	46.5	31.6	40.8		0.316	40.8
MK032758.1:252-1334_Geminiviridae_sp._isolate_ctdc217,_complete_genome	1083	0.527	0.626	52.5	51.8	51.5	54.3	60		0.543	60
MK570173.1:c2119-1139_Capybara_virus_11_cap1_98,_complete_genome	981	0.665	0.527	44.1	52	48.9	31.5	50.6		0.315	50.6
NC_026264.1:1016-2272_Sewage-associated_circular_DNA_virus-21_isolate_SaCV-21_NZ-BS4169-2012,_complete_genome	1257	0.542	0.597	47.8	46.1	45.3	52	50.7		0.52	50.7
EU126921.1_Plasmopara_halstedii_virus_A_isolate_Ph5-01_putative_coat_protein_(CP)_gene,_partial_cds	621	0.574	0.553	46.9	50.7	44	45.9	54.9		0.459	54.9
EU126920.1_Plasmopara_halstedii_virus_A_isolate_Ph19-01_putative_coat_protein_(CP)_gene,_partial_cds	621	0.569	0.55	47	50.7	44	46.4	54.8		0.464	54.8
MH616754.1:398-1300_Circoviridae_sp._isolate_ctbe208,_complete_genome	903	0.555	0.608	48	50.5	42.5	50.8	60.4		0.508	60.4
MH617291.1:c2465-1563_Circoviridae_sp._isolate_ctbf201,_complete_genome	903	0.579	0.622	47.5	49.2	43.5	49.8	60		0.498	60
MH648993.1:1-831_Circoviridae_sp._isolate_ctif620,_complete_genome	831	0.687	0.572	39.8	43.7	41.2	34.7	49.2		0.347	49.2
MH616868.1:c1842-1018_Circoviridae_sp._isolate_ctcj123,_complete_genome	825	0.553	0.565	45.2	45.8	42.5	47.3	52.4		0.473	52.4
NC_035209.1:848-1648_Garrulus_glandarius_associated_circular_virus_1_strain_GgaCV-1/1,_complete_genome	801	0.651	0.544	46.9	52.4	49.4	39	51.7		0.39	51.7
MH616633.1:300-1148_Circoviridae_sp._isolate_ctcd324,_complete_genome	849	0.623	0.605	43.5	44.9	43.8	41.7	55.6		0.417	55.6
KX246260.1:1068-2138_Uncultured_virus_clone_SdaCV1,_complete_genome	1071	0.634	0.586	44.4	50.1	42.6	40.3	54.9		0.403	54.9
MH649159.1:1-966_Geminiviridae_sp._isolate_ctbg496,_complete_genome	966	0.491	0.638	53.6	51.6	47.8	61.5	47.2		0.615	47.2
MH648930.1:911-1897_Circoviridae_sp._isolate_ctbd497,_complete_genome	987	0.432	0.688	55.4	51.7	43.2	71.4	40.9		0.714	40.9
MH649150.1:758-1675_Circoviridae_sp._isolate_ctba594,_complete_genome	918	0.653	0.595	39.2	43.5	39.2	35	52.2		0.35	52.2
MH617160.1:1-699_Circoviridae_sp._isolate_ctcj52,_complete_genome	699	0.548	0.615	48.6	49.4	44.2	52.4	60.6		0.524	60.6
MH617400.1:723-1766_Circoviridae_sp._isolate_ctdb445,_complete_genome	1044	0.601	0.603	46.7	52	43.4	44.8	61		0.448	61
MH617396.1:c1299-325_Circoviridae_sp._isolate_cthb341,_complete_genome	975	0.58	0.594	44.4	48.3	40.3	44.6	56.1		0.446	56.1
MH616993.1:1-987_Circoviridae_sp._isolate_cthf329,_complete_genome	987	0.582	0.586	44	48.3	40.1	43.5	58.2		0.435	58.2
MH616937.1:1-900_Circoviridae_sp._isolate_ctdc498,_complete_genome	900	0.601	0.568	48.7	50	51	45	53.9		0.45	53.9
NC_026649.1:884-1789_Avon-Heathcote_Estuary_associated_circular_virus_22_isolate_AHEaCV-22-NZ-2138TU-2012,_complete_genome	906	0.687	0.547	43	48.7	47.7	32.8	42.7		0.328	42.7
MH649147.1:798-1664_Circoviridae_sp._isolate_ctci847,_complete_genome	867	0.698	0.545	36.9	42.2	43.6	24.9	41.5		0.249	41.5
MH648994.1:1-837_Circoviridae_sp._isolate_ctcj739,_complete_genome	837	0.569	0.592	47.3	48	45.5	48.4	53.6		0.484	53.6
MH617193.1:1-888_Circoviridae_sp._isolate_ctba554,_complete_genome	888	0.601	0.56	44.9	48.6	47	39.2	49.4		0.392	49.4
MH649219.1:c864-118_Circoviridae_sp._isolate_ctba029,_complete_genome	747	0.563	0.595	47.8	49.4	47	47	59.4		0.47	59.4
MH617749.1:1-744_Circoviridae_sp._isolate_ctja241,_complete_genome	744	0.635	0.536	42.3	46	46.4	34.7	55.4		0.347	55.4
MH617233.1:1-651_Circoviridae_sp._isolate_ctch191,_complete_genome	651	0.657	0.546	40.4	46.1	41.9	33.2	51.8		0.332	51.8
NC_026648.1:87-764_Avon-Heathcote_Estuary_associated_circular_virus_21_isolate_AHEaCV-21-NZ-2050TU-2012,_complete_genome	678	0.542	0.651	48.1	46.5	44.7	53.1	53.3		0.531	53.3
KT732828.1:1183-1821_Pacific_flying_fox_faeces_associated_circular_DNA_virus-11_isolate_Tbat_H_102636,_complete_genome	639	0.58	0.597	43.7	40.8	45.5	44.6	60.5		0.446	60.5
KC248415.1:c932-147_Diporeia_sp._associated_circular_virus_isolate_LM5751_capsid_protein_gene,_complete_cds;_and_hypothetical_protein_gene,_partial_cds	786	0.614	0.575	35.8	38.2	35.1	34	50		0.34	50
KC248424.1:1049-1699_Diporeia_sp._associated_circular_virus_isolate_LM21832_replication-associated_protein_and_capsid_protein_genes,_complete_cds	651	0.666	0.517	34.3	36.4	43.8	22.6	39.4		0.226	39.4
KC248423.1:1044-1694_Diporeia_sp._associated_circular_virus_isolate_LM3602_replication-associated_protein_and_capsid_protein_genes,_complete_cds	651	0.708	0.552	35.8	39.2	43.8	24.4	40.5		0.244	40.5
MH973776.1:558-1280_Insect-associated_ssDNA_molecule_isolate_Apis_mellifera_associated_DNA_molecule_2,_complete_sequence	723	0.689	0.513	39.8	49	44.4	26.1	44.8		0.261	44.8
KY312556.1:c1763-1089_Circovirus_sp._isolate_yc-17,_complete_genome	675	0.75	0.523	40.1	47.6	48.4	24.4	34.4		0.244	34.4
MH616703.1:1-705_Geminiviridae_sp._isolate_ctbb299,_complete_genome	705	0.536	0.609	51.6	51.5	48.1	55.3	52.8		0.553	52.8
MH617320.1:1-1398_Circoviridae_sp._isolate_ctbe142,_complete_genome	1398	0.575	0.629	50	51.7	46.8	51.5	54.6		0.515	54.6
NC_029633.1:36-1481_Lake_Sarah-associated_circular_virus-45_isolate_LSaCV-45-LSCO-2013,_complete_sequence	1446	0.687	0.547	44.4	50.8	47.5	34.9	40.9		0.349	40.9
MH617484.1:654-1586_Circoviridae_sp._isolate_cteh543,_complete_genome	933	0.659	0.578	40.4	44.4	43.1	33.8	54.7		0.338	54.7
MH616918.1:1-954_Circoviridae_sp._isolate_ctbi229,_complete_genome	954	0.53	0.646	48.8	50.3	41.8	54.4	54.1		0.544	54.1
KY487945.1:c1804-1235_Uncultured_virus_clone_CG276,_complete_genome	570	0.542	0.635	48.9	50	44.7	52.1	56.5		0.521	56.5
KX246262.1:c1216-179_Uncultured_virus_clone_PcaCV4,_complete_genome	1038	0.521	0.593	49.3	51.4	43.1	53.5	52.3		0.535	52.3
MH616644.1:950-2026_Circoviridae_sp._isolate_ctbc359,_complete_genome	1077	0.546	0.584	45.1	47.1	40.4	47.9	54.3		0.479	54.3
MH617167.1:1-993_Circoviridae_sp._isolate_cthf128,_complete_genome	993	0.533	0.602	48.5	49.2	41.4	55	57.8		0.55	57.8
MH617383.1:1-1062_Circoviridae_sp._isolate_ctda141,_complete_genome	1062	0.621	0.532	41.9	46.9	44.6	34.2	47.9		0.342	47.9
MH617056.1:1-732_Circoviridae_sp._isolate_ctce112,_complete_genome	732	0.694	0.552	40	44.3	43	32.8	45		0.328	45
NC_040721.1:245-1252_Lolium_perenne-associated_virus_isolate_2-28-G,_complete_genome	1008	0.735	0.575	40.4	47.3	40.5	33.3	34.7		0.333	34.7
KM510190.1:137-1435_Bromus-associated_circular_DNA_virus_1_isolate_BasCV-1_NZ-NZG03_Wel-2012,_complete_genome	1299	0.488	0.668	56.9	52.7	51.3	66.7	50.7		0.667	50.7
NC_026241.1:137-1435_Bromus-associated_circular_DNA_virus_1_isolate_BasCV-1_NZ-NZG01_Sef-2012,_complete_genome	1299	0.49	0.666	56.9	52.4	51.5	66.7	50.5		0.667	50.5
NC_026245.1:156-1472_Bromus-associated_circular_DNA_virus_4_isolate_BasCV-4_FR38-38-Cam,_complete_genome	1317	0.461	0.632	55.5	52.8	48.1	65.6	53.2		0.656	53.2
KY302870.1:c1921-890_Circovirus_sp._strain_B04381/Srb/2014,_complete_genome	1032	0.716	0.532	43.5	48.8	50	31.7	40.5		0.317	40.5
KY487899.1:c1022-6_Uncultured_virus_clone_CG230,_complete_genome	1017	0.724	0.564	40.8	45.4	46	31	43.6		0.31	43.6
KY487890.1:c1106-72_Uncultured_virus_clone_CG221,_complete_genome	1035	0.619	0.558	50.3	56.2	52.8	42	48.4		0.42	48.4
KY487932.1:c2090-1008_Uncultured_virus_clone_CG263,_complete_genome	1083	0.691	0.504	41.9	49.6	50.4	25.8	42		0.258	42
NC_029625.1:88-1140_Lake_Sarah-associated_circular_virus-48_isolate_LSaCV-48-LSCO-2013,_complete_sequence	1053	0.658	0.595	44.8	47.3	46.7	40.5	40.6		0.405	40.6
KP153506.1:88-1146_Lake_Sarah-associated_circular_virus-48_isolate_LSaCV-48-LSMU-2013,_complete_sequence	1059	0.663	0.589	44.7	47.6	46.7	39.7	41		0.397	41
NC_040525.1:42-1073_Odonata-associated_circular_virus-15_isolate_OdasCV-15-US-1640LM1-12,_complete_genome	1032	0.697	0.524	41.5	46.5	49.7	28.2	39		0.282	39
MH617910.1:1-1065_Circular_genetic_element_sp._isolate_ctcg242,_complete_sequence	1065	0.473	0.685	57.8	54.9	49.3	69.3	51.1		0.693	51.1
KY487874.1:c3853-2687_Uncultured_virus_clone_CG205,_complete_genome	1167	0.67	0.527	50	56.3	56.6	37	41.5		0.37	41.5
MH617752.1:1-774_Circoviridae_sp._isolate_ctbj92,_complete_genome	774	0.578	0.583	44.4	50.4	39.9	43	51.7		0.43	51.7
MH617061.1:1-834_Circoviridae_sp._isolate_cthf217,_complete_genome	834	0.592	0.574	44.5	45	44.2	44.2	61		0.442	61
KX246255.1:1136-2044_Uncultured_virus_clone_AfaCV3,_complete_genome	909	0.666	0.575	38.7	42.6	38.9	34.7	46.9		0.347	46.9
KP153477.1:67-837_Lake_Sarah-associated_circular_virus-37_isolate_LSaCV-37-LSMU-2013,_complete_sequence	771	0.709	0.532	34.2	40.9	37.7	24.1	40.9		0.241	40.9
MH617236.1:1-759_Circoviridae_sp._isolate_ctbb42,_complete_genome	759	0.632	0.543	34.5	37.9	35.6	30	45.3		0.3	45.3
MH617466.1:807-1769_Circoviridae_sp._isolate_ctbc534,_complete_genome	963	0.625	0.597	43.4	42.1	48.6	39.6	47.2		0.396	47.2
MH973772.1:c1988-1113_Apis_mellifera_virus_16_isolate_BFB18385,_complete_genome	876	0.563	0.582	48.7	44.5	53.8	47.9	54.5		0.479	54.5
MH973773.1:c1988-1113_Apis_mellifera_virus_16_isolate_BNH4370NG,_complete_genome	876	0.563	0.581	48.7	44.5	53.8	47.9	54.5		0.479	54.5
NC_027787.1:c1733-867_Farfantepenaeus_duorarum_pink_shrimp_associated_circular_virus_isolate_I0066,_complete_genome	867	0.581	0.617	46.8	47.8	44.6	48.1	51.7		0.481	51.7
NC_029587.1:1115-1870_Lake_Sarah-associated_circular_virus-9_isolate_LSaCV-9-LSSO-2013,_complete_sequence	756	0.684	0.531	37.4	38.1	46	28.2	47.6		0.282	47.6
KX259397.1:1199-1990_Uncultured_virus_isolate_Wastewater_Circular_Virus_FL4_putative_capsid_and_putative_rep_protein_genes,_complete_cds	792	0.486	0.699	58.8	56.4	50.4	69.7	43.5		0.697	43.5
NC_020472.1:177-1133_Gastropod_associated_circular_ssDNA_virus_strain_chc,_complete_genome	957	0.582	0.614	49.8	56.1	43.3	50.2	54.3		0.502	54.3
NC_024483.1:952-1746_McMurdo_Ice_Shelf_pond-associated_circular_DNA_virus-7_isolate_alg49-129,_complete_genome	795	0.555	0.588	42.9	44.9	39.2	44.5	53		0.445	53
MH617170.1:c2698-1262_Circoviridae_sp._isolate_ctig164,_complete_genome	1437	0.691	0.52	39	47.2	43.6	26.3	45.3		0.263	45.3
KP153435.1:56-829_Lake_Sarah-associated_circular_virus-20_isolate_LSaCV-20-LSWO-2013,_complete_sequence	774	0.6	0.587	48.7	55.8	42.2	48.1	45.9		0.481	45.9
NC_029622.1:56-829_Lake_Sarah-associated_circular_virus-20_isolate_LSaCV-20-LSMU-2013,_complete_sequence	774	0.598	0.589	48.8	55.8	42.2	48.4	46		0.484	46
NC_029637.1:872-1615_Lake_Sarah-associated_circular_virus-23_isolate_LSaCV-23-LSMU-2013,_complete_sequence	744	0.65	0.541	46.8	56	45.2	39.1	47.6		0.391	47.6
MH617322.1:1-774_Circoviridae_sp._isolate_ctcf276,_complete_genome	774	0.586	0.579	40.7	44.2	38.4	39.5	47.6		0.395	47.6
MH616871.1:1767-2567_Circoviridae_sp._isolate_ctbj228,_complete_genome	801	0.562	0.601	48.1	47.9	46.8	49.4	61		0.494	61
MH616634.1:1-699_Circoviridae_sp._isolate_ctbj232,_complete_genome	699	0.554	0.604	48.2	49.4	44.2	51.1	61		0.511	61
NC_029612.1:106-870_Lake_Sarah-associated_circular_virus-11_isolate_LSaCV-11-LSMU-2013,_complete_sequence	765	0.663	0.575	40.5	47.1	40	34.5	49.6		0.345	49.6
NC_027783.1:262-1059_Littorina_sp._associated_circular_virus_isolate_I0041,_complete_genome	798	0.488	0.657	50.3	44	49.6	57.1	52.3		0.571	52.3
KT732818.1:87-815_Pacific_flying_fox_faeces_associated_circular_DNA_virus-3_isolate_Tbat_38855,_complete_genome	729	0.685	0.605	41.4	46.1	46.1	32.1	51.6		0.321	51.6
KY487863.1:c2879-2151_Uncultured_virus_clone_CG194,_complete_genome	729	0.554	0.547	49.4	50.6	51	46.5	48.1		0.465	48.1
KY487884.1:c1892-1164_Uncultured_virus_clone_CG215,_complete_genome	729	0.643	0.514	43.9	46.1	51.4	34.2	43.7		0.342	43.7
MH617479.1:1-699_Circoviridae_sp._isolate_ctfb553,_complete_genome	699	0.623	0.553	41.2	45.9	42.9	34.8	49.9		0.348	49.9
MH617406.1:1-945_Circoviridae_sp._isolate_ctce509,_complete_genome	945	0.604	0.54	43.8	47.6	47.9	35.9	50.9		0.359	50.9
MG023134.1:c1076-357_Uncultured_virus_isolate_IWaV3812_putative_capsid_protein_gene,_complete_cds	720	0.601	0.573	46	49.6	47.1	41.2	50.4		0.412	50.4
KP153436.1:56-829_Lake_Sarah-associated_circular_virus-20_isolate_LSaCV-20-LSGA-2013,_complete_sequence	774	0.589	0.601	49.2	55.4	42.2	50	47.7		0.5	47.7
KX246258.1:989-1858_Uncultured_virus_clone_AfaCV5,_complete_genome	870	0.591	0.603	46.1	46.2	47.2	44.8	58.2		0.448	58.2
MH616862.1:366-1199_Circoviridae_sp._isolate_ctcf334,_complete_genome	834	0.57	0.593	49	52.9	45.3	48.9	61		0.489	61
NC_026630.1:53-955_Avon-Heathcote_Estuary_associated_circular_virus_28_isolate_AHEaCV-28-NZ-2208TU-2012,_complete_genome	903	0.585	0.6	48	50.8	44.2	48.8	61		0.488	61
KM874362.1:53-955_Avon-Heathcote_Estuary_associated_circular_virus_28_isolate_AHEaCV-28-NZ-3281C3-2012,_complete_genome	903	0.596	0.597	48	51.5	44.5	47.8	59.2		0.478	59.2
KM874364.1:53-955_Avon-Heathcote_Estuary_associated_circular_virus_28_isolate_AHEaCV-28-NZ-2426SG-2012,_complete_genome	903	0.593	0.595	48.2	51.8	44.5	48.2	59.1		0.482	59.1
MH648846.1:1-789_Circular_genetic_element_sp._isolate_ctda012,_complete_sequence	789	0.568	0.608	51.1	52.9	47.1	53.2	57.5		0.532	57.5
NC_040386.1:910-1713_Molossus_molossus_circovirus_4_isolate_MmoCV_MU_36925,_complete_genome	804	0.808	0.483	36.9	48.5	47	15.3	33.2		0.153	33.2
KY487987.1:c2118-979_Uncultured_virus_clone_CG93,_complete_genome	1140	0.533	0.569	46.8	48.2	47.1	45	46.8		0.45	46.8
MH973774.2:950-1663_Apis_mellifera_virus-5_isolate_BNH861,_complete_genome	714	0.667	0.575	38.5	42	45	28.6	45		0.286	45
KY487953.1:c1006-290_Uncultured_virus_clone_CG284,_complete_genome	717	0.629	0.607	43.7	45.2	48.5	37.2	47.9		0.372	47.9
MH617536.1:577-1350_Circoviridae_sp._isolate_ctif316,_complete_genome	774	0.715	0.517	38.9	48.4	43.4	24.8	44		0.248	44
MH617476.1:613-1242_Virus_sp._isolate_ctei134,_complete_genome	630	0.625	0.576	40.8	47.6	40	34.8	54.4		0.348	54.4
KY487964.1:1460-2299_Uncultured_virus_clone_CG70,_complete_genome	840	0.464	0.644	53	44.6	51.1	63.2	47		0.632	47
MH616927.1:1-822_Circoviridae_sp._isolate_ctbf127,_complete_genome	822	0.691	0.544	39.2	47.1	42	28.5	47.9		0.285	47.9
MH649160.1:1-993_Circoviridae_sp._isolate_ctcj428,_complete_genome	993	0.691	0.53	37.5	48.6	36	27.8	47.4		0.278	47.4
MH617763.1:c2133-1162_Circoviridae_sp._isolate_ctcf358,_complete_genome	972	0.63	0.552	38.9	46.6	37.7	32.4	41.4		0.324	41.4
MK433221.1:c2088-964_Blackfly_DNA_Virus_7_isolate_SF02_462,_complete_genome	1125	0.644	0.558	41	43.7	43.5	35.7	49.9		0.357	49.9
MK570170.1:901-1626_Capybara_virus_8_cap1_36,_complete_genome	726	0.742	0.53	36	39.3	47.9	20.7	38.6		0.207	38.6
MH648821.1:941-1711_Circular_genetic_element_sp._isolate_ctcj696,_complete_sequence	771	0.656	0.551	40.9	44	47.9	30.7	50.7		0.307	50.7
KY487885.1:c1818-1075_Uncultured_virus_clone_CG216,_complete_genome	744	0.607	0.572	36.3	38.7	34.3	35.9	52		0.359	52
MH616709.1:c1839-1057_Circoviridae_sp._isolate_ctdb248,_complete_genome	783	0.64	0.547	39	44.8	38.3	33.7	48.3		0.337	48.3
NC_029613.1:897-1739_Lake_Sarah-associated_circular_virus-25_isolate_LSaCV-25-LSMU-2013,_complete_sequence	843	0.667	0.578	40.5	45.9	41.3	34.2	51.8		0.342	51.8
NC_026645.1:961-1704_Avon-Heathcote_Estuary_associated_circular_virus_17_isolate_AHEaCV-17-NZ-2032CO-2012,_complete_genome	744	0.674	0.586	39.1	45.2	38.7	33.5	53		0.335	53
MK570198.1:1290-2096_Capybara_virus_36_cap1_42,_complete_genome	807	0.641	0.519	47	55.8	52.4	32.7	49.9		0.327	49.9
MK433217.1:1036-1857_Blackfly_DNA_Virus_3_isolate_SF02_402,_complete_genome	822	0.712	0.508	42.7	48.9	52.2	27	42.9		0.27	42.9
NC_029591.1:1135-1971_Lake_Sarah-associated_circular_virus-36_isolate_LSaCV-36-LSGA-2013,_complete_sequence	837	0.736	0.559	38.8	41.9	45.2	29.4	39		0.294	39
MH617907.1:1-792_Circular_genetic_element_sp._isolate_ctda572,_complete_sequence	792	0.599	0.559	42.7	45.1	42.4	40.5	53		0.405	53
MH617992.1:853-1581_Circular_genetic_element_sp._isolate_ctbb351,_complete_sequence	729	0.694	0.537	33.7	37	39.9	24.3	38		0.243	38
NC_040782.1:103-912_Odonata-associated_circular_virus-16_isolate_OdasCV-16-US-1614LM1-12,_complete_genome	810	0.703	0.508	35.1	41.9	40.7	22.6	45.4		0.226	45.4
KY487814.1:2421-3332_Uncultured_virus_clone_CG144,_complete_genome	912	0.607	0.637	46.6	44.7	48.4	46.7	44.1		0.467	44.1
MH545546.1:26-640_Circular_genetic_element_sp._isolate_PR_I1009-I83,_complete_sequence	615	0.622	0.494	43.7	44.4	53.2	33.7	49.8		0.337	49.8
MH992164.1:876-2357_Apis_mellifera_associated_microvirus_38_isolate_BeeCNH_SP_3574,_complete_genome	1482	0.495	0.658	56.7	58.3	47.8	64	47.2		0.64	47.2
MH649205.1:c941-69_Circoviridae_sp._isolate_ctch025,_complete_genome	873	0.542	0.524	47.2	48.1	50.5	43	51.4		0.43	51.4
MK433220.1:c2062-1160_Blackfly_DNA_Virus_6_isolate_SF01_308,_complete_genome	903	0.609	0.583	43.6	47.2	45.2	38.5	54.2		0.385	54.2
NC_027794.1:c1853-999_Mytilus_sp._clam_associated_circular_virus_isolate_I0169,_complete_genome	855	0.598	0.592	44.3	45.6	44.9	42.5	54.3		0.425	54.3
NC_025709.1:105-710_Circoviridae_4_LDMD-2013,_complete_genome	606	0.487	0.73	56.9	57.9	41.6	71.3	45.7		0.713	45.7
NC_026263.1:c1067-276_Sewage-associated_circular_DNA_virus-20_isolate_SaCV-20_NZ-BS3900-2012,_complete_genome	792	0.645	0.549	39.4	41.7	42	34.5	53.1		0.345	53.1
NC_040351.1:c2614-1316_Cattle_blood-associated_gemycircularvirus_strain_BGmv002,_complete_genome	1299	0.769	0.507	34.3	40.6	43.9	18.2	38.7		0.182	38.7
KM874355.1:64-1107_Avon-Heathcote_Estuary_associated_circular_virus_25_isolate_AHEaCV-25-NZ-2942CO-2012,_complete_genome	1044	0.689	0.548	38.8	43.7	43.4	29.3	46.3		0.293	46.3
NC_026654.1:64-1107_Avon-Heathcote_Estuary_associated_circular_virus_25_isolate_AHEaCV-25-NZ-1935SG-2012,_complete_genome	1044	0.696	0.55	38.5	43.7	43.1	28.7	45.6		0.287	45.6
MH617209.1:496-1347_Circoviridae_sp._isolate_ctcg183,_complete_genome	852	0.581	0.596	46.6	50.4	43	46.5	61		0.465	61
MH616811.1:1-792_Circoviridae_sp._isolate_ctcj238,_complete_genome	792	0.559	0.594	47.9	48.9	45.1	49.6	59.5		0.496	59.5
MH617491.1:1-696_Circoviridae_sp._isolate_cteb216,_complete_genome	696	0.595	0.588	45.4	47.4	44.8	44	54.8		0.44	54.8
MH617004.1:1502-2335_Circoviridae_sp._isolate_ctbb339,_complete_genome	834	0.591	0.585	47.6	50.4	46	46.4	61		0.464	61
MH617569.1:1-819_Circoviridae_sp._isolate_cthh320,_complete_genome	819	0.567	0.601	48.4	50.5	45.4	49.1	61		0.491	61
MK012536.1:568-1362_Circular_genetic_element_sp._isolate_ctbi451,_complete_sequence	795	0.73	0.522	34.3	36.2	41.5	25.3	37.1		0.253	37.1
KM877828.1:c936-265_Sewage-associated_circular_DNA_molecule_isolate_SaCM-6_NZ_BS3713_2012,_complete_sequence	672	0.582	0.592	46.1	44.6	46.4	47.3	46.1		0.473	46.1
NC_040666.1:61-831_Odonata-associated_circular_virus-17_isolate_OdasCV-17-US-1619LM1-12,_complete_genome	771	0.617	0.58	43.1	48.2	40.1	40.9	50		0.409	50
MH617878.1:604-1299_Circular_genetic_element_sp._isolate_ctjd383,_complete_sequence	696	0.638	0.498	40.7	46.1	47.8	28	47.6		0.28	47.6
MH368042.1:c1722-994_Black-headed_python_circovirus_1_strain_SDZ9/2017/USA,_complete_genome	729	0.577	0.563	42.5	46.5	42	39.1	46.9		0.391	46.9

## Sheet: Neutrality plot
Name	Length	CAI-1	CAI-2	%G+C	%G+C(1)	%G+C(2)	%G+C(3)	Nc		GC3%	GC12%
MH649013.1:196-870_CRESS_virus_sp._isolate_ctbi012,_complete_genome	675	0.482	0.68	58.1	58.7	48	67.6	47.9		67.6	53.35
MH617414.1:1-717_CRESS_virus_sp._isolate_ctcg799,_complete_genome	717	0.642	0.515	37.9	45.2	40.2	28.5	42.9		28.5	42.7
MH617229.1:1-681_CRESS_virus_sp._isolate_ctch186,_complete_genome	681	0.646	0.569	42.9	46.3	44.9	37.4	48		37.4	45.6
MH616762.1:556-1185_CRESS_virus_sp._isolate_ctbc368,_complete_genome	630	0.683	0.517	37.3	41.4	44.3	26.2	42.9		26.2	42.85
MK012495.1:1-747_CRESS_virus_sp._isolate_ctga42,_complete_genome	747	0.653	0.477	36.5	40.2	45	24.5	38.4		24.5	42.6
MH649250.1:1048-1671_CRESS_virus_sp._isolate_ctce004,_complete_genome	624	0.447	0.623	53	50	49.5	59.6	47.9		59.6	49.75
MH649234.1:695-1426_CRESS_virus_sp._isolate_ctca784,_complete_genome	732	0.642	0.526	39.6	44.3	41.8	32.8	48.3		32.8	43.05
MH649220.1:1-660_CRESS_virus_sp._isolate_ctca003,_complete_genome	660	0.614	0.575	40.3	46.4	35.5	39.1	55.3		39.1	40.95
MH649103.1:1-699_CRESS_virus_sp._isolate_ctfc890,_complete_genome	699	0.588	0.565	43.9	47.6	43.3	40.8	54.3		40.8	45.45
MH649097.1:1-633_CRESS_virus_sp._isolate_ctgh041,_complete_genome	633	0.648	0.533	39.7	44.1	40.3	34.6	51.1		34.6	42.2
MH649007.1:722-1489_CRESS_virus_sp._isolate_ctgf001,_complete_genome	768	0.534	0.582	51.8	56.6	47.3	51.6	45.5		51.6	51.95
MH648973.1:991-1704_CRESS_virus_sp._isolate_ctbb773,_complete_genome	714	0.557	0.592	47.1	45.8	46.6	48.7	57.9		48.7	46.2
MH648928.1:1-870_CRESS_virus_sp._isolate_ctbd009,_complete_genome	870	0.558	0.61	52.1	49.3	52.8	54.1	51.9		54.1	51.05
MH648923.1:1-699_CRESS_virus_sp._isolate_ctcj858,_complete_genome	699	0.639	0.55	42.6	51.5	42.1	34.3	43.7		34.3	46.8
MH212286.1:116-1159_CRESS_virus_sp._isolate_956,_complete_genome	1044	0.673	0.552	41	48.6	44.5	29.9	43.3		29.9	46.55
MH617748.1:1-900_CRESS_virus_sp._isolate_ctbg059,_complete_genome	900	0.592	0.547	43.7	49	43.3	38.7	49.7		38.7	46.15
MH617726.1:668-1480_CRESS_virus_sp._isolate_ctbh577,_complete_genome	813	0.64	0.563	40.8	42.8	43.5	36.2	54.8		36.2	43.15
MH617626.1:1-705_CRESS_virus_sp._isolate_ctda666,_complete_genome	705	0.732	0.484	34.6	42.6	43	18.3	41.1		18.3	42.8
MH617616.1:1-696_CRESS_virus_sp._isolate_ctgh753,_complete_genome	696	0.64	0.57	41.2	43.1	44.4	36.2	53		36.2	43.75
MH617255.1:c1729-992_CRESS_virus_sp._isolate_ctcg155,_complete_genome	738	0.616	0.561	40.2	41.5	43.1	36.2	50.1		36.2	42.3
MH617242.1:771-1481_CRESS_virus_sp._isolate_ctcd187,_complete_genome	711	0.722	0.567	37.6	41.4	43.5	27.8	44.1		27.8	42.45
MH617208.1:c1580-735_CRESS_virus_sp._isolate_ctba10,_complete_genome	846	0.625	0.56	41.8	47.5	40.8	37.2	51.7		37.2	44.15
MH617050.1:805-1506_CRESS_virus_sp._isolate_ctce202,_complete_genome	702	0.625	0.508	46	55.1	44.4	38.5	46.7		38.5	49.75
MH617028.1:c1653-949_CRESS_virus_sp._isolate_ctci193,_complete_genome	705	0.56	0.608	49.2	49.8	46.8	51.1	54.5		51.1	48.3
MH616936.1:1-648_CRESS_virus_sp._isolate_ctdb133,_complete_genome	648	0.699	0.53	40.1	47.2	44.9	28.2	44.1		28.2	46.05
MH616887.1:1-708_CRESS_virus_sp._isolate_ctce275,_complete_genome	708	0.698	0.51	36	41.1	39.8	27.1	43.6		27.1	40.45
MH616847.1:1-585_CRESS_virus_sp._isolate_ctci237,_complete_genome	585	0.496	0.617	48.4	47.7	40	57.4	56.5		57.4	43.85
MH616741.1:829-1539_CRESS_virus_sp._isolate_ctjf142,_complete_genome	711	0.692	0.512	35.9	40.9	44.7	21.9	38.4		21.9	42.8
MH552570.1:1-912_CRESS_virus_sp._isolate_cthi67,_complete_genome	912	0.561	0.584	48.6	56.6	43.4	45.7	53		45.7	50
MH552566.1:c2800-1139_CRESS_virus_sp._isolate_ctch18,_complete_genome	1662	0.553	0.628	51.1	52.3	46.4	54.5	55		54.5	49.35
MH552563.1:1624-2544_CRESS_virus_sp._isolate_ctch33,_complete_genome	921	0.587	0.547	45.8	52.8	44.3	40.4	57		40.4	48.55
MK377687.1_Circovirus_sp._isolate_PoCirV_VIRES_SC01_C4_capsid_protein_gene,_partial_cds	420	0.506	0.624	52.4	51.4	43.6	62.1	38.9		62.1	47.5
MH111123.1:899-1942_CRESS_virus_sp._isolate_17668x41_1785,_complete_genome	1044	0.545	0.594	49.5	50.6	42	56	39.8		56	46.3
MH111122.1:899-1942_CRESS_virus_sp._isolate_17668x40_119,_complete_genome	1044	0.545	0.594	49.5	50.6	42	56	39.8		56	46.3
MH111121.1:902-1888_CRESS_virus_sp._isolate_17668x16_1710,_complete_genome	987	0.547	0.58	49	53.5	41.6	52	44.3		52	47.55
MH111120.1:771-1877_CRESS_virus_sp._isolate_17499x69_528,_complete_genome	1107	0.506	0.584	51.8	56.6	38.5	60.2	41.6		60.2	47.55
MH111119.1:1076-2251_CRESS_virus_sp._isolate_17499x44_1664,_complete_genome	1176	0.626	0.548	45.9	52.8	43.9	41.1	40.4		41.1	48.35
MH111118.1:1274-2359_CRESS_virus_sp._isolate_17489x92_108,_complete_genome	1086	0.585	0.569	47.1	52.2	42.3	46.7	38.6		46.7	47.25
MH111117.1:1274-2356_CRESS_virus_sp._isolate_17489x91_1994,_complete_genome	1083	0.532	0.582	49.3	52.1	42.4	53.5	42.6		53.5	47.25
MH111116.1:1074-2255_CRESS_virus_sp._isolate_17489x90_2227,_complete_genome	1182	0.625	0.55	45.7	51	44.2	41.9	40.6		41.9	47.6
MH111115.1:902-1888_CRESS_virus_sp._isolate_17489x42_1860,_complete_genome	987	0.488	0.621	52.8	54.4	41.3	62.6	37.9		62.6	47.85
MH111114.1:1331-2299_CRESS_virus_sp._isolate_17489x27_1313,_complete_genome	969	0.59	0.601	48.2	54.8	40.2	49.5	44		49.5	47.5
MH111113.1:1046-2227_CRESS_virus_sp._isolate_17668x35_2527,_complete_genome	1182	0.577	0.561	49	55.3	43.1	48.5	44.7		48.5	49.2
MH111112.1:1081-2202_CRESS_virus_sp._isolate_17499x82_2003,_complete_genome	1122	0.596	0.566	46	53.2	42.5	42.2	40.8		42.2	47.85
MH111111.1:1275-2372_CRESS_virus_sp._isolate_17499x35_840,_complete_genome	1098	0.606	0.543	45.3	51.9	43.2	40.7	40.2		40.7	47.55
MH111110.1:863-1876_CRESS_virus_sp._isolate_17499x13_2121,_complete_genome	1014	0.549	0.579	50.3	56.5	40.5	53.8	41.2		53.8	48.5
MH111109.1:1283-2389_CRESS_virus_sp._isolate_17489x67_1576,_complete_genome	1107	0.613	0.547	48	55.6	45	43.4	40.8		43.4	50.3
MH111108.1:902-1888_CRESS_virus_sp._isolate_17668x35_2859,_complete_genome	987	0.51	0.592	51.3	54.4	41.3	58.1	41.3		58.1	47.85
MH111107.1:1239-2324_CRESS_virus_sp._isolate_17668x34_1256,_complete_genome	1086	0.604	0.592	48.2	55	43.1	46.4	44.5		46.4	49.05
MH111106.1:1283-2383_CRESS_virus_sp._isolate_17668x13_1136,_complete_genome	1101	0.58	0.56	48.6	53.4	45	47.4	42.8		47.4	49.2
MH111105.1:771-1877_CRESS_virus_sp._isolate_17499x90_813,_complete_genome	1107	0.527	0.563	50.2	56.4	39	55.3	44.1		55.3	47.7
MH111104.1:1434-2402_CRESS_virus_sp._isolate_17499x9_1249,_complete_genome	969	0.557	0.626	50.4	56	39.9	55.1	46.3		55.1	47.95
MH111103.1:949-1917_CRESS_virus_sp._isolate_17499x74_256,_complete_genome	969	0.59	0.547	48.3	54.2	43.3	47.4	38.3		47.4	48.75
MH111102.1:905-1867_CRESS_virus_sp._isolate_17499x73_2253,_complete_genome	963	0.531	0.606	50.6	53.6	39.6	58.6	48.4		58.6	46.6
MH111101.1:806-1807_CRESS_virus_sp._isolate_17499x72_565,_complete_genome	1002	0.59	0.553	46.8	50.9	41.6	47.9	43		47.9	46.25
MH111100.1:899-1954_CRESS_virus_sp._isolate_17499x65_70,_complete_genome	1056	0.603	0.551	47.3	52.8	42.6	46.6	40.7		46.6	47.7
MH111099.1:896-1984_CRESS_virus_sp._isolate_17499x51_1641,_complete_genome	1089	0.732	0.54	40.2	47.9	41.6	31.1	34.2		31.1	44.75
MH111098.1:1434-2402_CRESS_virus_sp._isolate_17499x4_605,_complete_genome	969	0.555	0.629	50.4	56	39.6	55.4	46.5		55.4	47.8
MH111097.1:1087-2184_CRESS_virus_sp._isolate_17499x39_1081,_complete_genome	1098	0.672	0.561	41.6	49.7	41	34.2	38.4		34.2	45.35
MH111096.1:1177-2124_CRESS_virus_sp._isolate_17499x35_933,_complete_genome	948	0.537	0.632	49.5	52.8	38.3	57.3	42.3		57.3	45.55
MH111095.1:902-1915_CRESS_virus_sp._isolate_17499x12_1342,_complete_genome	1014	0.52	0.603	50.9	53	41.4	58.3	40.6		58.3	47.2
MH111094.1:1273-2358_CRESS_virus_sp._isolate_17499x1_732,_complete_genome	1086	0.585	0.569	47.1	52.2	42.3	46.7	38.6		46.7	47.25
MH111093.1:1281-2384_CRESS_virus_sp._isolate_17489x95_4127,_complete_genome	1104	0.538	0.587	50.5	53.5	42.9	54.9	42.2		54.9	48.2
MH111092.1:1423-2391_CRESS_virus_sp._isolate_17489x95_4104,_complete_genome	969	0.555	0.629	50.5	56	39.6	55.7	46.7		55.7	47.8
MH111091.1:1414-2379_CRESS_virus_sp._isolate_17489x7_1380,_complete_genome	966	0.583	0.593	48.6	55.3	40.4	50	43.2		50	47.85
MH111090.1:1274-2338_CRESS_virus_sp._isolate_17489x57_911,_complete_genome	1065	0.603	0.557	46.2	51	44.8	42.8	40.6		42.8	47.9
MH111089.1:902-1888_CRESS_virus_sp._isolate_17489x29_2006,_complete_genome	987	0.5	0.618	52	54.1	41	60.8	39.7		60.8	47.55
MH111088.1:771-1877_CRESS_virus_sp._isolate_17489x19_761,_complete_genome	1107	0.517	0.586	51.4	56.6	38.8	58.8	43.1		58.8	47.7
MH111086.1:1087-2196_CRESS_virus_sp._isolate_17668x7_933,_complete_genome	1110	0.652	0.6	43.8	49.5	41.9	40	42.3		40	45.7
MH111085.1:902-1888_CRESS_virus_sp._isolate_17668x64_1158,_complete_genome	987	0.514	0.606	51.4	54.1	41.3	58.7	40.5		58.7	47.7
MH111084.1:1049-2230_CRESS_virus_sp._isolate_17668x41_1812,_complete_genome	1182	0.593	0.571	48.1	54.6	42.9	47	44.8		47	48.75
MH111083.1:899-1924_CRESS_virus_sp._isolate_17499x92_836,_complete_genome	1026	0.569	0.577	50.2	54.1	45.3	51.2	43		51.2	49.7
MH111082.1:863-1876_CRESS_virus_sp._isolate_17499x9_1430,_complete_genome	1014	0.542	0.583	51.1	56.8	40.5	55.9	43.2		55.9	48.65
MH111081.1:899-1954_CRESS_virus_sp._isolate_17499x63_1619,_complete_genome	1056	0.602	0.551	47.3	52.8	42.6	46.6	40.7		46.6	47.7
MH111080.1:902-1888_CRESS_virus_sp._isolate_17499x12_1512,_complete_genome	987	0.502	0.606	51.6	54.1	41.3	59.3	39.8		59.3	47.7
MH111079.1:1176-2123_CRESS_virus_sp._isolate_17489x95_4644,_complete_genome	948	0.542	0.631	49.3	52.8	38.3	56.6	41.7		56.6	45.55
MH111078.1:902-1888_CRESS_virus_sp._isolate_17489x43_720,_complete_genome	987	0.492	0.606	52.4	54.4	41.6	61.1	40.4		61.1	48
MH111077.1:771-1877_CRESS_virus_sp._isolate_17489x42_1741,_complete_genome	1107	0.521	0.573	51	56.6	38.5	58	42.8		58	47.55
MH111076.1:771-1877_CRESS_virus_sp._isolate_17489x29_1933,_complete_genome	1107	0.524	0.568	50.8	56.4	39	56.9	41.5		56.9	47.7
MH111075.1:902-1888_CRESS_virus_sp._isolate_17489x27_1630,_complete_genome	987	0.499	0.62	52.1	54.1	41	61.1	40.3		61.1	47.55
MH111074.1:902-1888_CRESS_virus_sp._isolate_17489x12_563,_complete_genome	987	0.497	0.611	51.9	53.5	41.3	60.8	39.3		60.8	47.4
MK583728.1:876-1502_Wastewater_CRESS_DNA_virus_3_isolate_WCDV3_1B-2C-6H,_complete_genome	627	0.655	0.555	40.4	40.7	46.9	33.5	48		33.5	43.8
MK583726.1:c1186-173_Wastewater_CRESS_DNA_virus_1_isolate_WCDV1_2G-2H,_complete_genome	1014	0.491	0.536	48.7	50.9	47.3	47.9	41.8		47.9	49.1
MK012442.1:1-729_CRESS_virus_sp._isolate_ctbi59,_complete_genome	729	0.774	0.566	36.9	42	45.7	23	40.7		23	43.85
MH649235.1:1-855_CRESS_virus_sp._isolate_ctbe756,_complete_genome	855	0.63	0.58	40.9	47.7	40.4	34.7	47		34.7	44.05
MH649191.1:789-1559_CRESS_virus_sp._isolate_ctfa750,_complete_genome	771	0.718	0.549	38.7	46.7	42.8	26.5	46.5		26.5	44.75
MH649188.1:1-768_CRESS_virus_sp._isolate_ctbb692,_complete_genome	768	0.642	0.547	41.7	48.8	42.6	33.6	54.4		33.6	45.7
MH649177.1:716-1531_CRESS_virus_sp._isolate_ctgd754,_complete_genome	816	0.758	0.504	33.6	44.1	41.2	15.4	36.6		15.4	42.65
MH649166.1:1-693_CRESS_virus_sp._isolate_cteh799,_complete_genome	693	0.534	0.592	47	46.3	44.2	50.6	56.4		50.6	45.25
MH649044.1:1-831_CRESS_virus_sp._isolate_ctbc483,_complete_genome	831	0.603	0.553	41.6	43	43.7	38.3	57.7		38.3	43.35
MH617714.1:548-1231_CRESS_virus_sp._isolate_ctcc233,_complete_genome	684	0.741	0.579	37.3	48.2	37.7	25.9	45.5		25.9	42.95
MH617637.1:654-1478_CRESS_virus_sp._isolate_ctbi201,_complete_genome	825	0.705	0.543	36.8	48	37.5	25.1	40.4		25.1	42.75
MH617604.1:1-870_CRESS_virus_sp._isolate_ctci257,_complete_genome	870	0.632	0.558	39.9	45.5	41.4	32.8	48.8		32.8	43.45
MH617566.1:1-792_CRESS_virus_sp._isolate_ctjd190,_complete_genome	792	0.658	0.545	40.2	48.5	40.2	31.8	51.7		31.8	44.35
MH617542.1:1-792_CRESS_virus_sp._isolate_ctbj26,_complete_genome	792	0.59	0.555	43.6	46.6	42.4	41.7	46.5		41.7	44.5
MH617483.1:1-780_CRESS_virus_sp._isolate_ctdc218,_complete_genome	780	0.726	0.527	34.9	43.8	39.6	21.2	39.4		21.2	41.7
MH617394.1:1-861_CRESS_virus_sp._isolate_ctic167,_complete_genome	861	0.655	0.56	41.1	49.5	41.1	32.8	42		32.8	45.3
MH617368.1:1-804_CRESS_virus_sp._isolate_ctcc547,_complete_genome	804	0.652	0.517	42.2	53.4	41.4	31.7	51		31.7	47.4
MH617197.1:1-582_CRESS_virus_sp._isolate_ctca163,_complete_genome	582	0.709	0.577	36.6	44.3	36.6	28.9	53.4		28.9	40.45
MH616957.1:c1883-1080_CRESS_virus_sp._isolate_ctbj155,_complete_genome	804	0.504	0.664	50.1	47.8	41.4	61.2	52.7		61.2	44.6
MH616903.1:637-1359_CRESS_virus_sp._isolate_ctbd526,_complete_genome	723	0.661	0.552	36	39.4	36.1	32.4	52.2		32.4	37.75
MH616839.1:530-1384_CRESS_virus_sp._isolate_ctbb317,_complete_genome	855	0.583	0.574	44.9	49.1	43.5	42.1	58.2		42.1	46.3
MH616805.1:607-1296_CRESS_virus_sp._isolate_ctcb127,_complete_genome	690	0.687	0.517	34.9	40.9	40	23.9	47		23.9	40.45
MH616707.1:1-720_CRESS_virus_sp._isolate_ctbi232,_complete_genome	720	0.655	0.548	37.2	42.9	40.4	28.3	46.9		28.3	41.65
MH616691.1:1-783_CRESS_virus_sp._isolate_ctch560,_complete_genome	783	0.7	0.53	40.4	49.8	42.9	28.4	50.2		28.4	46.35
MH616651.1:1-702_CRESS_virus_sp._isolate_ctda147,_complete_genome	702	0.723	0.566	37.6	45.7	38.9	28.2	43.4		28.2	42.3
MN582110.1:961-2376_CRESS_virus_sp._ct0Vt4,_complete_genome	1416	0.697	0.589	40.7	46.6	41.7	33.7	43.9		33.7	44.15
MN582106.1:1-978_CRESS_virus_sp._ct6pe1,_complete_genome	978	0.57	0.558	46.9	50.9	47.5	42.3	57.2		42.3	49.2
MN582100.1:1126-1878_CRESS_virus_sp._ctYls24,_complete_genome	753	0.699	0.535	38.5	41.4	50.2	23.9	42.8		23.9	45.8
MN582096.1:c3448-2231_CRESS_virus_sp._ctin15,_complete_genome	1218	0.745	0.509	36.1	41.9	46.1	20.4	37.1		20.4	44
MN582095.1:956-1600_CRESS_virus_sp._ctrF513,_complete_genome	645	0.75	0.491	31.9	39.5	42.8	13.5	31.5		13.5	41.15
MN582092.1:1-756_CRESS_virus_sp._ctjUS5,_complete_genome	756	0.661	0.53	37.4	40.1	42.9	29.4	52.3		29.4	41.5
MN582085.1:926-1645_CRESS_virus_sp._ctfsu28,_complete_genome	720	0.766	0.539	39.3	49.6	42.1	26.2	37.9		26.2	45.85
MN582084.1:1-1563_CRESS_virus_sp._ctf7a5,_complete_genome	1563	0.696	0.574	42.1	47.4	44.7	34.2	43.8		34.2	46.05
MN582083.1:1056-2897_CRESS_virus_sp._cta0f7,_complete_genome	1842	0.719	0.537	40.2	48.7	43.2	28.7	42.4		28.7	45.95
MN582078.1:938-1657_CRESS_virus_sp._ct1Gc25,_complete_genome	720	0.767	0.54	39.3	49.6	42.1	26.2	38.1		26.2	45.85
MN582074.1:c1548-937_CRESS_virus_sp._ctwD22,_complete_genome	612	0.689	0.535	40.5	46.6	47.5	27.5	43.7		27.5	47.05
MN582072.1:964-2886_CRESS_virus_sp._ctczB4,_complete_genome	1923	0.755	0.511	38.1	46.2	45.4	22.8	39.3		22.8	45.8
MN582069.1:59-826_CRESS_virus_sp._ct4af14,_complete_genome	768	0.463	0.719	60.3	59	48.4	73.4	48.6		73.4	53.7
MN582068.1:1-678_CRESS_virus_sp._ctmn412,_complete_genome	678	0.693	0.528	36.1	44.2	40.7	23.5	45.6		23.5	42.45
MN582067.1:1063-1758_CRESS_virus_sp._ctBNR11,_complete_genome	696	0.778	0.544	30.9	35.8	39.7	17.2	33.8		17.2	37.75
MN582056.1:1005-2735_CRESS_virus_sp._cte1G3,_complete_genome	1731	0.802	0.545	32.9	42.6	40.2	15.9	33.5		15.9	41.4
MN582055.1:1-663_CRESS_virus_sp._ctbTJ1,_complete_genome	663	0.515	0.588	47.4	48.9	43.4	49.8	45.6		49.8	46.15
MK032745.1:1-675_CRESS_virus_sp._isolate_ctbb157,_complete_genome	675	0.511	0.637	48.3	44	44.4	56.4	53		56.4	44.2
MK032732.1:1-855_CRESS_virus_sp._isolate_ctcd102,_complete_genome	855	0.609	0.579	48.9	55.1	49.5	42.1	44		42.1	52.3
MK032730.1:1514-2857_CRESS_virus_sp._isolate_ctci503,_complete_genome	1344	0.658	0.585	44.5	43.8	47.5	42.2	48.9		42.2	45.65
MK032700.1:1-1152_CRESS_virus_sp._isolate_ctbd169,_complete_genome	1152	0.747	0.579	35.8	43	37.5	26.8	42.5		26.8	40.25
MK012529.1:560-1288_CRESS_virus_sp._isolate_ctbf75,_complete_genome	729	0.574	0.61	51.4	54.7	44.9	54.7	48.4		54.7	49.8
MK012526.1:c3072-1681_CRESS_virus_sp._isolate_cthb32,_complete_genome	1392	0.641	0.51	44.8	49.8	49.8	34.9	51.9		34.9	49.8
MK012524.1:927-1664_CRESS_virus_sp._isolate_ctcj64,_complete_genome	738	0.501	0.667	52.6	50.8	41.9	65	54.3		65	46.35
MK012520.1:955-1653_CRESS_virus_sp._isolate_ctij406,_complete_genome	699	0.719	0.54	38.2	42.9	46.4	25.3	39.8		25.3	44.65
MK012518.1:1595-3349_CRESS_virus_sp._isolate_ctda19,_complete_genome	1755	0.539	0.618	49.9	50.9	45.3	53.3	55.2		53.3	48.1
MK012517.1:1-744_CRESS_virus_sp._isolate_ctgi61,_complete_genome	744	0.547	0.623	53.2	54.8	47.2	57.7	46.6		57.7	51
MK012514.1:1-855_CRESS_virus_sp._isolate_ctda82,_complete_genome	855	0.511	0.655	49.4	45.6	43.2	59.3	56.8		59.3	44.4
MK012512.1:878-2065_CRESS_virus_sp._isolate_ctba54,_complete_genome	1188	0.694	0.577	40.4	46	42.9	32.3	45.2		32.3	44.45
MK012508.1:1-1404_CRESS_virus_sp._isolate_ctef39,_complete_genome	1404	0.451	0.601	57.8	57.3	51.1	65.2	51.8		65.2	54.2
MK012507.1:1-1104_CRESS_virus_sp._isolate_ctdb57,_complete_genome	1104	0.571	0.607	47.6	49.2	44.6	49.2	53.2		49.2	46.9
MK012506.1:c1978-512_CRESS_virus_sp._isolate_ctci20,_complete_genome	1467	0.553	0.608	50.2	51.1	47.4	52.1	58.7		52.1	49.25
MK012505.1:1481-2794_CRESS_virus_sp._isolate_ctec27,_complete_genome	1314	0.561	0.606	52.2	50.7	51.4	54.6	52.2		54.6	51.05
MK012503.1:479-1858_CRESS_virus_sp._isolate_ctcb31,_complete_genome	1380	0.53	0.567	53.6	57.2	50.9	52.6	51		52.6	54.05
MK012502.1:143-1702_CRESS_virus_sp._isolate_ctcg29,_complete_genome	1560	0.63	0.617	46.2	51.7	44.2	42.5	55.1		42.5	47.95
MK012494.1:1-1224_CRESS_virus_sp._isolate_ctdb55,_complete_genome	1224	0.741	0.553	38.9	45.3	43.1	28.2	37.2		28.2	44.2
MK012491.1:1-1041_CRESS_virus_sp._isolate_ctcj382,_complete_genome	1041	0.689	0.525	43.1	50.4	48.7	30.3	43.6		30.3	49.55
MK012490.1:1-1374_CRESS_virus_sp._isolate_ctce28,_complete_genome	1374	0.566	0.578	51.2	53.9	49.8	49.8	56.7		49.8	51.85
MK012477.1:24-701_CRESS_virus_sp._isolate_ctbf81,_complete_genome	678	0.453	0.718	56.8	45.6	50.4	74.3	46.9		74.3	48
MK012476.1:c1739-978_CRESS_virus_sp._isolate_ctbi77,_complete_genome	762	0.692	0.535	39.5	48.4	43.3	26.8	45		26.8	45.85
MK012470.1:c3223-1862_CRESS_virus_sp._isolate_ctgh4,_complete_genome	1362	0.449	0.698	62.3	55.7	55.1	76	38.8		76	55.4
MK012468.1:1080-2273_CRESS_virus_sp._isolate_ctbb44,_complete_genome	1194	0.535	0.631	53.4	51.5	49	59.5	51.9		59.5	50.25
MK012466.1:1-807_CRESS_virus_sp._isolate_ctbd80,_complete_genome	807	0.594	0.617	46	47.2	42	48.7	54.3		48.7	44.6
MK012465.1:1-1224_CRESS_virus_sp._isolate_ctdc43,_complete_genome	1224	0.503	0.668	55.2	53.4	48	64.2	47.9		64.2	50.7
MK012463.1:1-699_CRESS_virus_sp._isolate_ctch78,_complete_genome	699	0.508	0.602	52.9	50.6	48.5	59.7	49.6		59.7	49.55
MK012461.1:1-723_CRESS_virus_sp._isolate_ctja127,_complete_genome	723	0.532	0.642	50.2	48.1	43.6	58.9	56.1		58.9	45.85
MK012455.1:1-786_CRESS_virus_sp._isolate_ctjj384,_complete_genome	786	0.529	0.572	53.3	51.5	54.6	53.8	48.5		53.8	53.05
MK012454.1:1-783_CRESS_virus_sp._isolate_ctdb70,_complete_genome	783	0.831	0.518	33.2	46	38.3	15.3	34.6		15.3	42.15
MK012449.1:1-759_CRESS_virus_sp._isolate_ctca39,_complete_genome	759	0.76	0.553	34.5	38.7	44.3	20.6	36.5		20.6	41.5
MK012445.1:2389-3705_CRESS_virus_sp._isolate_ctdg18,_complete_genome	1317	0.522	0.661	51.8	49.7	46.2	59.5	55.3		59.5	47.95
MK012441.1:1-1161_CRESS_virus_sp._isolate_ctbf21,_complete_genome	1161	0.643	0.547	50.7	55.6	55.8	40.8	49		40.8	55.7
MK012436.1:1-723_CRESS_virus_sp._isolate_ctbc58,_complete_genome	723	0.498	0.66	59.3	58.5	50.6	68.9	43		68.9	54.55
MK012435.1:1059-2351_CRESS_virus_sp._isolate_ctia38,_complete_genome	1293	0.747	0.556	40.4	45.2	49	27.1	43.4		27.1	47.1
MK012433.1:137-1540_CRESS_virus_sp._isolate_ctbc24,_complete_genome	1404	0.612	0.539	48.6	53.6	50	42.3	52.3		42.3	51.8
MH649261.1:c2936-1419_CRESS_virus_sp._isolate_ctjb313,_complete_genome	1518	0.582	0.602	47.8	50.6	46	46.6	51.8		46.6	48.3
MH649257.1:680-1390_CRESS_virus_sp._isolate_ctgh880,_complete_genome	711	0.658	0.506	39.5	45.6	43	30	48.6		30	44.3
MH649252.1:1072-1818_CRESS_virus_sp._isolate_ctbb727,_complete_genome	747	0.564	0.619	44	45.4	40.2	46.6	59.8		46.6	42.8
MH649249.1:341-1315_CRESS_virus_sp._isolate_ctce000,_complete_genome	975	0.549	0.597	47.2	48.9	41.8	50.8	60.1		50.8	45.35
MH649245.1:1-696_CRESS_virus_sp._isolate_ctfh010,_complete_genome	696	0.577	0.596	45.5	50	42.2	44.4	56.3		44.4	46.1
MH649238.1:1-771_CRESS_virus_sp._isolate_ctdg710,_complete_genome	771	0.598	0.59	45.1	51.4	41.6	42.4	51.6		42.4	46.5
MH649236.1:1034-1753_CRESS_virus_sp._isolate_ctbg663,_complete_genome	720	0.658	0.582	40	46.7	40	33.3	50.1		33.3	43.35
MH649233.1:1-741_CRESS_virus_sp._isolate_ctcd828,_complete_genome	741	0.602	0.57	42.8	49	40.9	38.5	52.8		38.5	44.95
MH649232.1:c1852-1052_CRESS_virus_sp._isolate_cteb686,_complete_genome	801	0.605	0.595	44.4	48.3	42.3	42.7	56.3		42.7	45.3
MH649231.1:1-828_CRESS_virus_sp._isolate_ctbe650,_complete_genome	828	0.722	0.532	41.4	50.4	44.6	29.3	43.3		29.3	47.5
MH649230.1:c1907-1038_CRESS_virus_sp._isolate_ctdb664,_complete_genome	870	0.623	0.583	45.5	46.6	46.2	43.8	60.8		43.8	46.4
MH649227.1:1-732_CRESS_virus_sp._isolate_ctdb040,_complete_genome	732	0.635	0.574	43.7	46.7	47.1	37.3	51.8		37.3	46.9
MH649218.1:1-708_CRESS_virus_sp._isolate_ctcc849,_complete_genome	708	0.555	0.623	47.7	47.9	44.1	51.3	57		51.3	46
MH649216.1:267-1121_CRESS_virus_sp._isolate_ctcb000,_complete_genome	855	0.592	0.567	47	49.8	46	45.3	61		45.3	47.9
MH649211.1:c1719-922_CRESS_virus_sp._isolate_ctha728,_complete_genome	798	0.628	0.547	40	47.7	39.8	32.3	49.5		32.3	43.75
MH649207.1:1032-1745_CRESS_virus_sp._isolate_ctcj716,_complete_genome	714	0.497	0.721	52.8	52.9	40.3	65.1	53.8		65.1	46.6
MH649201.1:1038-2081_CRESS_virus_sp._isolate_ctbd464,_complete_genome	1044	0.587	0.595	44.6	47.4	41.1	45.4	57.9		45.4	44.25
MH649198.1:1-693_CRESS_virus_sp._isolate_ctei054,_complete_genome	693	0.58	0.578	46.3	51.5	43.7	43.7	52.1		43.7	47.6
MH649195.1:c1991-1032_CRESS_virus_sp._isolate_ctdg571,_complete_genome	960	0.696	0.574	35.1	41.9	35.6	27.8	47.8		27.8	38.75
MH649194.1:401-1303_CRESS_virus_sp._isolate_cthb018,_complete_genome	903	0.529	0.602	48.6	49.5	43.2	53.2	61		53.2	46.35
MH649192.1:576-1580_CRESS_virus_sp._isolate_ctda622,_complete_genome	1005	0.665	0.568	39.7	46.6	41.2	31.3	51.7		31.3	43.9
MH649190.1:779-1684_CRESS_virus_sp._isolate_ctca689,_complete_genome	906	0.617	0.564	42.3	48	43	35.8	49.6		35.8	45.5
MH649187.1:576-1583_CRESS_virus_sp._isolate_ctfj603,_complete_genome	1008	0.599	0.579	42.3	46.7	40.2	39.9	50.2		39.9	43.45
MH649184.1:c2073-1093_CRESS_virus_sp._isolate_ctcj492,_complete_genome	981	0.746	0.501	36.9	45.9	44.3	20.5	37.7		20.5	45.1
MH649182.1:1-828_CRESS_virus_sp._isolate_ctci038,_complete_genome	828	0.71	0.53	39.9	45.3	46.7	27.5	40.9		27.5	46
MH649181.1:1204-2238_CRESS_virus_sp._isolate_ctbi348,_complete_genome	1035	0.605	0.552	45.8	53.6	44.9	38.8	52.8		38.8	49.25
MH649176.1:1-960_CRESS_virus_sp._isolate_ctcg684,_complete_genome	960	0.669	0.575	37.7	43.4	40	29.7	47.7		29.7	41.7
MH649167.1:1-954_CRESS_virus_sp._isolate_ctbj534,_complete_genome	954	0.636	0.545	43	48.4	45.6	34.9	50.4		34.9	47
MH649162.1:1035-2000_CRESS_virus_sp._isolate_ctif491,_complete_genome	966	0.49	0.634	54.1	52.8	47.8	61.8	40.9		61.8	50.3
MH649146.1:1001-1870_CRESS_virus_sp._isolate_ctde693,_complete_genome	870	0.724	0.581	33.9	38.6	35.2	27.9	45.9		27.9	36.9
MH649145.1:c2195-957_CRESS_virus_sp._isolate_ctdj000,_complete_genome	1239	0.677	0.56	37.9	42.1	38.3	33.4	44.3		33.4	40.2
MH649139.1:722-1396_CRESS_virus_sp._isolate_ctcf822,_complete_genome	675	0.558	0.569	47.3	52	45.3	44.4	51.7		44.4	48.65
MH649138.1:c756-67_CRESS_virus_sp._isolate_ctca243,_complete_genome	690	0.407	0.764	62.9	56.5	47.8	84.3	35.5		84.3	52.15
MH649133.1:756-1706_CRESS_virus_sp._isolate_ctda501,_complete_genome	951	0.727	0.552	39.1	48.6	42.3	26.5	45		26.5	45.45
MH649131.1:767-1447_CRESS_virus_sp._isolate_ctbd785,_complete_genome	681	0.526	0.617	48.9	46.7	47.1	52.9	49.8		52.9	46.9
MH649128.1:404-1174_CRESS_virus_sp._isolate_ctdc000,_complete_genome	771	0.629	0.516	35.4	40.5	38.1	27.6	40.4		27.6	39.3
MH649124.1:1-870_CRESS_virus_sp._isolate_ctcg006,_complete_genome	870	0.697	0.557	40.7	44.5	45.5	32.1	41.4		32.1	45
MH649123.1:1-879_CRESS_virus_sp._isolate_ctjh668,_complete_genome	879	0.579	0.621	48.4	50.9	45.4	48.8	49.2		48.8	48.15
MH649120.1:c1939-1073_CRESS_virus_sp._isolate_ctbb591,_complete_genome	867	0.589	0.555	40	41.9	40.1	38.1	53		38.1	41
MH649118.1:1-786_CRESS_virus_sp._isolate_ctbg698,_complete_genome	786	0.592	0.605	44	43.5	43.1	45.4	54.2		45.4	43.3
MH649117.1:1-1032_CRESS_virus_sp._isolate_ctie473,_complete_genome	1032	0.564	0.624	45.8	48.8	40.1	48.5	56.2		48.5	44.45
MH649116.1:1-813_CRESS_virus_sp._isolate_ctbj586,_complete_genome	813	0.718	0.536	38.1	45	44.3	25.1	40.1		25.1	44.65
MH649112.1:c2081-1131_CRESS_virus_sp._isolate_ctdd579,_complete_genome	951	0.627	0.522	41.3	48.6	42	33.4	53.4		33.4	45.3
MH649095.1:1-789_CRESS_virus_sp._isolate_ctbe007,_complete_genome	789	0.561	0.601	51.6	53.6	47.1	54	58.4		54	50.35
MH649094.1:1157-2659_CRESS_virus_sp._isolate_ctjg015,_complete_genome	1503	0.702	0.531	38.5	42.9	44.9	27.5	46.1		27.5	43.9
MH649093.1:602-1435_CRESS_virus_sp._isolate_ctbc002,_complete_genome	834	0.711	0.564	41.1	50.7	42.4	30.2	48.3		30.2	46.55
MH649090.1:c1760-1026_CRESS_virus_sp._isolate_ctfb748,_complete_genome	735	0.64	0.522	41.4	46.1	46.9	31	51.5		31	46.5
MH649079.1:c2365-1541_CRESS_virus_sp._isolate_ctfa365,_complete_genome	825	0.631	0.559	42.7	44.7	47.3	36	52.2		36	46
MH649076.1:1-843_CRESS_virus_sp._isolate_ctbg658,_complete_genome	843	0.528	0.656	49.2	49.1	45.2	53.4	55.3		53.4	47.15
MH649075.1:627-1550_CRESS_virus_sp._isolate_ctcb678,_complete_genome	924	0.635	0.563	40.7	46.1	41.2	34.7	51.3		34.7	43.65
MH649072.1:c1784-879_CRESS_virus_sp._isolate_ctce572,_complete_genome	906	0.605	0.606	42.4	46.7	41.4	39.1	50.9		39.1	44.05
MH649064.1:588-1307_CRESS_virus_sp._isolate_ctba030,_complete_genome	720	0.674	0.576	41.4	45.8	44.6	33.8	52.8		33.8	45.2
MH649059.1:1-843_CRESS_virus_sp._isolate_ctbb008,_complete_genome	843	0.681	0.506	41	45.2	49.1	28.8	41.2		28.8	47.15
MH649057.1:1-888_CRESS_virus_sp._isolate_ctbb597,_complete_genome	888	0.64	0.589	46.7	50	49.7	40.5	56.9		40.5	49.85
MH649050.1:c1946-1041_CRESS_virus_sp._isolate_ctbe583,_complete_genome	906	0.55	0.62	51.4	49	51	54.3	51.8		54.3	50
MH649049.1:1-960_CRESS_virus_sp._isolate_ctie708,_complete_genome	960	0.659	0.552	43.1	50	42.8	36.6	50.7		36.6	46.4
MH649047.1:1-1161_CRESS_virus_sp._isolate_ctbh824,_complete_genome	1161	0.52	0.617	55.6	56.8	49.6	60.5	53		60.5	53.2
MH649046.1:1-909_CRESS_virus_sp._isolate_ctid506,_complete_genome	909	0.58	0.58	41.5	45.5	37	41.9	55.4		41.9	41.25
MH649041.1:747-1586_CRESS_virus_sp._isolate_ctci676,_complete_genome	840	0.543	0.614	47.6	51.1	42.5	49.3	61		49.3	46.8
MH649031.1:c2019-1045_CRESS_virus_sp._isolate_ctcd610,_complete_genome	975	0.475	0.621	50.8	49.5	43.1	59.7	52.2		59.7	46.3
MH649030.1:635-1555_CRESS_virus_sp._isolate_ctca902,_complete_genome	921	0.711	0.498	37.6	44	46.3	22.5	36.7		22.5	45.15
MH649025.1:614-1378_CRESS_virus_sp._isolate_ctcg004,_complete_genome	765	0.554	0.612	49.2	49	47.5	51	59.8		51	48.25
MH649010.1:1-711_CRESS_virus_sp._isolate_ctjb906,_complete_genome	711	0.667	0.494	36	45.1	40.1	22.8	41		22.8	42.6
MH649000.1:222-1124_CRESS_virus_sp._isolate_ctdh451,_complete_genome	903	0.578	0.575	49.5	53.8	46.5	48.2	61		48.2	50.15
MH648998.1:583-1308_CRESS_virus_sp._isolate_ctbj969,_complete_genome	726	0.69	0.548	35.4	39.3	40.5	26.4	44.7		26.4	39.9
MH648984.1:760-1773_CRESS_virus_sp._isolate_ctda510,_complete_genome	1014	0.553	0.606	46.6	49.1	40.8	50	57		50	44.95
MH648981.1:1083-2186_CRESS_virus_sp._isolate_ctba448,_complete_genome	1104	0.596	0.591	43.8	47.3	41.8	42.4	54.9		42.4	44.55
MH648938.1:945-1712_CRESS_virus_sp._isolate_ctdb719,_complete_genome	768	0.673	0.552	39.3	49.2	39.5	29.3	49.3		29.3	44.35
MH648974.1:1-990_CRESS_virus_sp._isolate_ctch542,_complete_genome	990	0.648	0.567	37.9	43	37.9	32.7	49.5		32.7	40.45
MH648972.1:819-1883_CRESS_virus_sp._isolate_ctee590,_complete_genome	1065	0.667	0.51	41.7	49.6	45.4	30.1	46.6		30.1	47.5
MH648971.1:661-1566_CRESS_virus_sp._isolate_ctcd653,_complete_genome	906	0.592	0.6	46.4	47.7	43.7	47.7	56.5		47.7	45.7
MH648965.1:1-774_CRESS_virus_sp._isolate_ctgf009,_complete_genome	774	0.608	0.55	46	54.7	41.5	41.9	51.2		41.9	48.1
MH648960.1:c2520-985_CRESS_virus_sp._isolate_ctji294,_complete_genome	1536	0.554	0.668	51	51.2	44.7	57.2	49.3		57.2	47.95
MH648954.1:c2011-1055_CRESS_virus_sp._isolate_ctbb593,_complete_genome	957	0.615	0.568	40.8	47.6	39.2	35.4	51.7		35.4	43.4
MH648949.1:1074-1763_CRESS_virus_sp._isolate_ctea679,_complete_genome	690	0.713	0.549	35.7	41.7	39.6	25.7	46.4		25.7	40.65
MH648947.1:1-717_CRESS_virus_sp._isolate_ctbc003,_complete_genome	717	0.665	0.549	46.7	49.8	52.7	37.7	50.5		37.7	51.25
MH648943.1:986-2029_CRESS_virus_sp._isolate_ctcc522,_complete_genome	1044	0.625	0.534	42.4	47.7	44.3	35.3	55.2		35.3	46
MH648939.1:592-1533_CRESS_virus_sp._isolate_ctbf770,_complete_genome	942	0.61	0.587	44.9	48.1	44.9	41.7	59.8		41.7	46.5
MH617762.1:1-1107_CRESS_virus_sp._isolate_ctca81,_complete_genome	1107	0.738	0.526	40	47.7	46.1	26.3	41.3		26.3	46.9
MH648931.1:c1742-972_CRESS_virus_sp._isolate_ctdd758,_complete_genome	771	0.592	0.582	44.9	46.3	44.4	44	56.1		44	45.35
MH648927.1:c794-24_CRESS_virus_sp._isolate_ctch199,_complete_genome	771	0.619	0.573	44.6	48.2	45.5	40.1	55.3		40.1	46.85
MH648926.1:c1994-1143_CRESS_virus_sp._isolate_cted560,_complete_genome	852	0.501	0.621	52.7	53.9	44.4	59.9	46.3		59.9	49.15
MH648924.1:1-936_CRESS_virus_sp._isolate_ctbd655,_complete_genome	936	0.671	0.576	42	47.4	41.7	36.9	44.4		36.9	44.55
MH648918.1:753-1784_CRESS_virus_sp._isolate_ctda584,_complete_genome	1032	0.563	0.616	47.3	48	40.7	53.2	57.7		53.2	44.35
MH648909.1:1017-1718_CRESS_virus_sp._isolate_ctcj691,_complete_genome	702	0.646	0.606	39.5	46.2	36.3	35.9	53.5		35.9	41.25
MH648899.1:872-1600_CRESS_virus_sp._isolate_ctgi000,_complete_genome	729	0.538	0.6	51	51.9	46.1	55.1	55.2		55.1	49
MH648896.1:583-1554_CRESS_virus_sp._isolate_ctbf651,_complete_genome	972	0.634	0.567	42	49.1	39.2	37.7	56.1		37.7	44.15
MH648891.1:c1834-911_CRESS_virus_sp._isolate_ctcd701,_complete_genome	924	0.571	0.58	46.3	45.8	48.4	44.8	61		44.8	47.1
MH648890.1:1-942_CRESS_virus_sp._isolate_ctdc629,_complete_genome	942	0.736	0.534	34.2	42	40.4	20.1	41.4		20.1	41.2
MH617767.1:1-1053_CRESS_virus_sp._isolate_ctbj81,_complete_genome	1053	0.649	0.56	41	45.6	43	34.5	50.5		34.5	44.3
MH617766.1:1-660_CRESS_virus_sp._isolate_cthg52,_complete_genome	660	0.622	0.584	38.5	40.5	40.5	34.5	47.3		34.5	40.5
MH617741.1:1-756_CRESS_virus_sp._isolate_ctcg166,_complete_genome	756	0.778	0.477	34.8	42.9	45.6	15.9	32.4		15.9	44.25
MH617739.1:993-2093_CRESS_virus_sp._isolate_ctgi163,_complete_genome	1101	0.56	0.611	50.6	50.7	47.7	53.4	51.5		53.4	49.2
MH617727.1:1-819_CRESS_virus_sp._isolate_ctbi059,_complete_genome	819	0.739	0.504	38.9	48.4	45.8	22.7	39		22.7	47.1
MH617720.1:1-681_CRESS_virus_sp._isolate_ctbb208,_complete_genome	681	0.66	0.558	43.3	51.1	44.1	34.8	49.7		34.8	47.6
MH617718.1:c2881-1529_CRESS_virus_sp._isolate_ctcc159,_complete_genome	1353	0.762	0.483	37.3	49.4	45.2	17.1	38.2		17.1	47.3
MH617716.1:c1775-1041_CRESS_virus_sp._isolate_ctbf328,_complete_genome	735	0.525	0.606	53.2	55.1	50.2	54.3	51.6		54.3	52.65
MH617713.1:c3598-2396_CRESS_virus_sp._isolate_ctch329,_complete_genome	1203	0.661	0.54	49.8	55.4	55.1	38.9	43.2		38.9	55.25
MH617705.1:903-1679_CRESS_virus_sp._isolate_ctcj195,_complete_genome	777	0.722	0.54	34.1	38.6	42.5	21.2	40.8		21.2	40.55
MH617703.1:c1811-969_CRESS_virus_sp._isolate_ctce130,_complete_genome	843	0.575	0.652	47.6	46.3	46.3	50.2	46.9		50.2	46.3
MH617701.1:c1050-61_CRESS_virus_sp._isolate_ctgc218,_complete_genome	990	0.712	0.508	42.6	55.2	45.8	27	38.4		27	50.5
MH617696.1:1-1068_CRESS_virus_sp._isolate_ctih231,_complete_genome	1068	0.731	0.47	38.8	48	50	18.3	38.4		18.3	49
MH617694.1:c2145-1039_CRESS_virus_sp._isolate_ctbd132,_complete_genome	1107	0.773	0.503	38.6	50.9	45.5	19.2	41.8		19.2	48.2
MH617692.1:1057-1884_CRESS_virus_sp._isolate_ctbf75,_complete_genome	828	0.675	0.542	46	52.5	51.8	33.7	40.3		33.7	52.15
MH617688.1:c2033-861_CRESS_virus_sp._isolate_ctbh815,_complete_genome	1173	0.55	0.599	53.2	58.1	49.4	52.2	52.5		52.2	53.75
MH617687.1:1237-2130_CRESS_virus_sp._isolate_cthc83,_complete_genome	894	0.605	0.502	43.2	50	45.3	34.2	52.9		34.2	47.65
MH617686.1:1-846_CRESS_virus_sp._isolate_ctbg217,_complete_genome	846	0.593	0.576	45.4	50.7	42.2	43.3	60.5		43.3	46.45
MH617681.1:1-969_CRESS_virus_sp._isolate_ctcd80,_complete_genome	969	0.631	0.545	46.1	48.6	52.9	36.8	48.8		36.8	50.75
MH617671.1:872-1906_CRESS_virus_sp._isolate_ctbb249,_complete_genome	1035	0.674	0.553	41.5	48.7	43.8	32.2	48.8		32.2	46.25
MH617665.1:1-723_CRESS_virus_sp._isolate_ctbd324,_complete_genome	723	0.69	0.576	38.3	43.6	42.3	29	47.4		29	42.95
MH617661.1:1-690_CRESS_virus_sp._isolate_ctch175,_complete_genome	690	0.495	0.679	52.2	53	42.2	61.3	42.5		61.3	47.6
MH617659.1:1-987_CRESS_virus_sp._isolate_ctbg227,_complete_genome	987	0.674	0.556	41.3	46.2	45	32.8	52.8		32.8	45.6
MH617649.1:539-1588_CRESS_virus_sp._isolate_ctcb205,_complete_genome	1050	0.741	0.548	41.1	52.6	42	28.9	40.2		28.9	47.3
MH617648.1:1164-2132_CRESS_virus_sp._isolate_ctdj183,_complete_genome	969	0.752	0.561	37.8	44	43	26.3	37.1		26.3	43.5
MH617630.1:1-747_CRESS_virus_sp._isolate_ctje485,_complete_genome	747	0.711	0.484	32.8	41	38.6	18.9	38.2		18.9	39.8
MH617621.1:541-1254_CRESS_virus_sp._isolate_ctbh529,_complete_genome	714	0.755	0.514	34.6	41.6	44.1	18.1	39		18.1	42.85
MH617615.1:1417-2589_CRESS_virus_sp._isolate_ctda469,_complete_genome	1173	0.674	0.521	49.5	56.8	55.8	36.1	44		36.1	56.3
MH617609.1:1177-2292_CRESS_virus_sp._isolate_ctbb686,_complete_genome	1116	0.64	0.577	46.1	51.6	47	39.5	52.2		39.5	49.3
MH617599.1:1111-1869_CRESS_virus_sp._isolate_ctea138,_complete_genome	759	0.522	0.614	51.6	46.6	49.4	58.9	53.2		58.9	48
MH617598.1:c1897-1049_CRESS_virus_sp._isolate_ctca515,_complete_genome	849	0.67	0.534	36.4	42.4	39.6	27.2	47.4		27.2	41
MH617590.1:885-1955_CRESS_virus_sp._isolate_ctdc225,_complete_genome	1071	0.796	0.527	37.1	44	47.3	19.9	33.1		19.9	45.65
MH617586.1:1526-3061_CRESS_virus_sp._isolate_ctgd080,_complete_genome	1536	0.694	0.545	38.6	46.1	42.8	27	38.9		27	44.45
MH617578.1:c2118-1120_CRESS_virus_sp._isolate_ctdb782,_complete_genome	999	0.645	0.586	47.4	50.8	50.5	41.1	44.6		41.1	50.65
MH617565.1:993-1778_CRESS_virus_sp._isolate_ctid250,_complete_genome	786	0.584	0.562	46.3	51.1	45.8	42	56.7		42	48.45
MH617562.1:c2317-1133_CRESS_virus_sp._isolate_ctbg173,_complete_genome	1185	0.532	0.646	52.4	51.9	47.6	57.7	52.3		57.7	49.75
MH617557.1:c4128-2605_CRESS_virus_sp._isolate_ctca940,_complete_genome	1524	0.545	0.568	48.4	49	48.8	47.2	57.4		47.2	48.9
MH617556.1:539-1276_CRESS_virus_sp._isolate_ctbd253,_complete_genome	738	0.57	0.559	43	45.1	41.1	42.7	55		42.7	43.1
MH617552.1:543-1388_CRESS_virus_sp._isolate_ctbj318,_complete_genome	846	0.616	0.553	43.7	46.1	46.1	39	57.9		39	46.1
MH617551.1:71-1495_CRESS_virus_sp._isolate_ctij107,_complete_genome	1425	0.609	0.567	46.9	52.2	44.8	43.6	52.1		43.6	48.5
MH617548.1:1-792_CRESS_virus_sp._isolate_ctbi250,_complete_genome	792	0.561	0.569	48.7	51.9	47	47.3	52.3		47.3	49.45
MH617547.1:1-774_CRESS_virus_sp._isolate_ctch581,_complete_genome	774	0.684	0.498	32.9	35.7	39.5	23.6	42		23.6	37.6
MH617545.1:1-882_CRESS_virus_sp._isolate_ctcj528,_complete_genome	882	0.498	0.638	46.7	44.9	40.1	55.1	53.6		55.1	42.5
MH617544.1:c2036-1038_CRESS_virus_sp._isolate_ctda63,_complete_genome	999	0.601	0.522	43.8	47.1	48.6	35.7	48.3		35.7	47.85
MH617541.1:623-1738_CRESS_virus_sp._isolate_ctbc111,_complete_genome	1116	0.671	0.524	40.8	46	45.2	31.2	50.4		31.2	45.6
MH617533.1:753-1781_CRESS_virus_sp._isolate_ctda94,_complete_genome	1029	0.689	0.529	39.6	46.4	41.4	30.9	49.7		30.9	43.9
MH617528.1:c2162-1065_CRESS_virus_sp._isolate_ctbb396,_complete_genome	1098	0.652	0.531	44.4	55.5	46.7	30.9	48.7		30.9	51.1
MH617523.1:908-1723_CRESS_virus_sp._isolate_ctbj245,_complete_genome	816	0.69	0.527	33.8	42.3	34.9	24.3	44.9		24.3	38.6
MH617522.1:c2053-1007_CRESS_virus_sp._isolate_ctfa286,_complete_genome	1047	0.582	0.577	48.6	49.9	47.6	48.4	47.1		48.4	48.75
MH617514.1:853-1584_CRESS_virus_sp._isolate_ctbj325,_complete_genome	732	0.738	0.5	36.3	45.5	44.3	19.3	39.5		19.3	44.9
MH617511.1:1-1002_CRESS_virus_sp._isolate_ctjf89,_complete_genome	1002	0.621	0.562	44.3	49.7	47.9	35.3	47.7		35.3	48.8
MH617509.1:1-1221_CRESS_virus_sp._isolate_ctch45,_complete_genome	1221	0.602	0.617	45	50.1	42.5	42.3	45.9		42.3	46.3
MH617508.1:1-792_CRESS_virus_sp._isolate_ctdf141,_complete_genome	792	0.623	0.547	44.4	53	44.7	35.6	49.7		35.6	48.85
MH617499.1:c2196-1231_CRESS_virus_sp._isolate_ctce73,_complete_genome	966	0.612	0.604	43.4	48.1	41.6	40.4	50.9		40.4	44.85
MH617489.1:c2018-1221_CRESS_virus_sp._isolate_ctbg72,_complete_genome	798	0.663	0.624	38.1	38.7	40.6	35	45.5		35	39.65
MH617488.1:935-1771_CRESS_virus_sp._isolate_ctbe77,_complete_genome	837	0.682	0.542	44.8	51.6	50.5	32.3	46.6		32.3	51.05
MH617485.1:740-1882_CRESS_virus_sp._isolate_ctcj169,_complete_genome	1143	0.577	0.587	43.7	47	41.2	42.8	59.8		42.8	44.1
MH617481.1:c891-112_CRESS_virus_sp._isolate_ctfi278,_complete_genome	780	0.57	0.616	50.8	54.2	45	53.1	53.3		53.1	49.6
MH617475.1:c2090-909_CRESS_virus_sp._isolate_ctba_1,_complete_genome	1182	0.599	0.592	45.7	46.4	46.2	44.4	60		44.4	46.3
MH617470.1:1-1110_CRESS_virus_sp._isolate_ctcf272,_complete_genome	1110	0.715	0.522	40.3	51.1	43.2	26.5	46.7		26.5	47.15
MH617465.1:51-941_CRESS_virus_sp._isolate_ctce105,_complete_genome	891	0.518	0.629	57.6	57.9	55.9	58.9	51.2		58.9	56.9
MH617460.1:c1920-1051_CRESS_virus_sp._isolate_ctfc114,_complete_genome	870	0.579	0.611	48.7	48.3	46.6	51.4	61		51.4	47.45
MH617457.1:1-1065_CRESS_virus_sp._isolate_ctcj211,_complete_genome	1065	0.624	0.579	42.6	49.6	38	40.3	54.7		40.3	43.8
MH617452.1:c2059-1013_CRESS_virus_sp._isolate_ctbe468,_complete_genome	1047	0.588	0.607	46.4	48.1	46.1	45	53.8		45	47.1
MH617449.1:1-690_CRESS_virus_sp._isolate_ctcg194,_complete_genome	690	0.686	0.557	35.4	44.3	36.1	25.7	43.1		25.7	40.2
MH617446.1:544-1341_CRESS_virus_sp._isolate_ctbh143,_complete_genome	798	0.557	0.572	48.9	50.8	46.6	49.2	59.4		49.2	48.7
MH617437.1:1-750_CRESS_virus_sp._isolate_ctef116,_complete_genome	750	0.658	0.559	40.3	47.6	40.8	32.4	50		32.4	44.2
MH617431.1:c1756-941_CRESS_virus_sp._isolate_ctbb537,_complete_genome	816	0.68	0.542	38.6	44.5	42.6	28.7	49.7		28.7	43.55
MH617428.1:1-1242_CRESS_virus_sp._isolate_ctbg135,_complete_genome	1242	0.747	0.549	41.3	50.2	44	29.7	39.1		29.7	47.1
MH617409.1:1-954_CRESS_virus_sp._isolate_ctcc19,_complete_genome	954	0.623	0.594	45.6	47.2	49.1	40.6	50.9		40.6	48.15
MH617408.1:c1092-256_CRESS_virus_sp._isolate_ctcc28,_complete_genome	837	0.619	0.535	48.6	53.8	52	40.1	48.2		40.1	52.9
MH617404.1:c1804-1007_CRESS_virus_sp._isolate_ctei546,_complete_genome	798	0.67	0.561	41.1	44.4	43.2	35.7	51.4		35.7	43.8
MH617397.1:c1914-1030_CRESS_virus_sp._isolate_ctbd216,_complete_genome	885	0.665	0.566	37.5	43.7	41	27.8	44.2		27.8	42.35
MH617390.1:66-878_CRESS_virus_sp._isolate_ctbg150,_complete_genome	813	0.621	0.547	41.8	51.3	40.6	33.6	49		33.6	45.95
MH617382.1:1-699_CRESS_virus_sp._isolate_ctdb121,_complete_genome	699	0.723	0.545	36.5	44.6	40.3	24.5	43.7		24.5	42.45
MH617376.1:1022-1849_CRESS_virus_sp._isolate_ctcf955,_complete_genome	828	0.611	0.563	45	46	48.2	40.9	49.9		40.9	47.1
MH617373.1:1-1488_CRESS_virus_sp._isolate_ctbg110,_complete_genome	1488	0.697	0.54	39.8	46	45.4	28	36.2		28	45.7
MH617370.1:c1227-169_CRESS_virus_sp._isolate_ctbf240,_complete_genome	1059	0.462	0.68	58.7	54.1	50.7	71.4	55.5		71.4	52.4
MH617369.1:c2459-984_CRESS_virus_sp._isolate_ctbb55,_complete_genome	1476	0.687	0.551	40.2	45.9	43.9	30.7	44.8		30.7	44.9
MH617360.1:c3703-2441_CRESS_virus_sp._isolate_ctcd978,_complete_genome	1263	0.71	0.518	46.4	54.2	55.3	29.7	41.1		29.7	54.75
MH617357.1:3138-4730_CRESS_virus_sp._isolate_ctce21,_complete_genome	1593	0.679	0.577	45	53.3	44.4	37.3	38.3		37.3	48.85
MH617353.1:c6968-5961_CRESS_virus_sp._isolate_ctce741,_complete_genome	1008	0.641	0.586	44.7	50	44.3	39.9	47.7		39.9	47.15
MH617345.1:1214-2020_CRESS_virus_sp._isolate_ctda86,_complete_genome	807	0.62	0.561	41.3	42	48	33.8	51.2		33.8	45
MH617341.1:c2380-1394_CRESS_virus_sp._isolate_ctcd173,_complete_genome	987	0.721	0.512	40.4	52	44.4	24.9	44.3		24.9	48.2
MH617340.1:1-744_CRESS_virus_sp._isolate_ctcb321,_complete_genome	744	0.679	0.532	39.9	47.6	43.5	28.6	44		28.6	45.55
MH617337.1:710-1615_CRESS_virus_sp._isolate_ctbd037,_complete_genome	906	0.486	0.641	57.3	55.3	52	64.6	45.2		64.6	53.65
MH617336.1:c1914-1141_CRESS_virus_sp._isolate_ctii88,_complete_genome	774	0.59	0.56	41	43.8	41.9	37.2	50.3		37.2	42.85
MH617332.1:c4936-3545_CRESS_virus_sp._isolate_ctdb796,_complete_genome	1392	0.659	0.58	43.7	48.5	46.1	36.4	48.3		36.4	47.3
MH617326.1:1-1410_CRESS_virus_sp._isolate_ctbi110,_complete_genome	1410	0.775	0.444	34.9	44.3	47.7	12.8	33.6		12.8	46
MH617324.1:c1831-1070_CRESS_virus_sp._isolate_ctch529,_complete_genome	762	0.632	0.545	42.8	50	41.3	37	54.5		37	45.65
MH617309.1:1025-2077_CRESS_virus_sp._isolate_ctcb222,_complete_genome	1053	0.64	0.567	42.5	49.6	41.9	36.2	46.9		36.2	45.75
MH617297.1:c1928-1020_CRESS_virus_sp._isolate_ctie220,_complete_genome	909	0.659	0.526	38.5	41.9	45.5	28.1	49.9		28.1	43.7
MH617290.1:1-951_CRESS_virus_sp._isolate_cthh85,_complete_genome	951	0.631	0.554	42.6	43.5	47.3	36.9	50.8		36.9	45.4
MH617289.1:1-993_CRESS_virus_sp._isolate_ctbc215,_complete_genome	993	0.599	0.576	42.4	46.8	39	41.4	61		41.4	42.9
MH617283.1:836-1555_CRESS_virus_sp._isolate_ctcf206,_complete_genome	720	0.688	0.561	35.3	46.2	32.5	27.1	40.8		27.1	39.35
MH617277.1:1-837_CRESS_virus_sp._isolate_ctci258,_complete_genome	837	0.689	0.569	39.5	47	41.6	30.1	50.7		30.1	44.3
MH617271.1:1-900_CRESS_virus_sp._isolate_ctbb370,_complete_genome	900	0.687	0.544	39.3	43.7	44.7	29.7	44.8		29.7	44.2
MH617268.1:c1875-1030_CRESS_virus_sp._isolate_ctch132,_complete_genome	846	0.61	0.535	45.2	54.3	45	36.2	53.4		36.2	49.65
MH617267.1:9-698_CRESS_virus_sp._isolate_ctbd281,_complete_genome	690	0.646	0.605	38.8	37.4	42.6	36.5	49.5		36.5	40
MH617264.1:1-666_CRESS_virus_sp._isolate_ctbd288,_complete_genome	666	0.54	0.628	51.1	53.6	44.6	55	52.1		55	49.1
MH617258.1:975-2537_CRESS_virus_sp._isolate_ctch049,_complete_genome	1563	0.775	0.554	36	42.4	43.6	22.1	37.1		22.1	43
MH617252.1:c2172-1105_CRESS_virus_sp._isolate_ctbi82,_complete_genome	1068	0.771	0.505	34.6	45.2	41.9	16.6	34.4		16.6	43.55
MH617246.1:1-762_CRESS_virus_sp._isolate_ctbb107,_complete_genome	762	0.664	0.547	38.3	41.3	41.3	32.3	50.5		32.3	41.3
MH617245.1:1-1569_CRESS_virus_sp._isolate_cthi52,_complete_genome	1569	0.561	0.541	46.7	54.5	46.8	38.8	41.8		38.8	50.65
MH617243.1:c1662-1006_CRESS_virus_sp._isolate_ctcg206,_complete_genome	657	0.675	0.51	38.5	45.7	42.5	27.4	41.5		27.4	44.1
MH617240.1:1-738_CRESS_virus_sp._isolate_ctba764,_complete_genome	738	0.58	0.465	46.3	50.8	52.8	35.4	50.9		35.4	51.8
MH617231.1:1-831_CRESS_virus_sp._isolate_ctig168,_complete_genome	831	0.618	0.567	43.4	42.2	48.7	39.4	55		39.4	45.45
MH617230.1:1-801_CRESS_virus_sp._isolate_ctih213,_complete_genome	801	0.735	0.557	36.3	45.3	40.4	23.2	36.9		23.2	42.85
MH617228.1:c1753-983_CRESS_virus_sp._isolate_ctic312,_complete_genome	771	0.532	0.615	49.5	44.4	52.5	51.8	61		51.8	48.45
MH617226.1:1-729_CRESS_virus_sp._isolate_ctcb224,_complete_genome	729	0.658	0.56	41	44.9	44	34.2	55.3		34.2	44.45
MH617221.1:684-1463_CRESS_virus_sp._isolate_ctge148,_complete_genome	780	0.727	0.52	33.8	41.2	40	20.4	39.3		20.4	40.6
MH617215.1:1-963_CRESS_virus_sp._isolate_ctcd135,_complete_genome	963	0.618	0.575	44	44.9	47.7	39.6	51.1		39.6	46.3
MH617203.1:1-675_CRESS_virus_sp._isolate_ctce764,_complete_genome	675	0.453	0.659	58.7	55.1	48.9	72	44.3		72	52
MH617192.1:c1709-894_CRESS_virus_sp._isolate_ctbh164,_complete_genome	816	0.717	0.56	33.6	39.7	39.3	21.7	43.4		21.7	39.5
MH617188.1:1-918_CRESS_virus_sp._isolate_ctcc62,_complete_genome	918	0.598	0.539	40	38.9	44.1	36.9	52.4		36.9	41.5
MH617186.1:1484-2686_CRESS_virus_sp._isolate_ctfh008,_complete_genome	1203	0.633	0.574	52	54.4	57.1	44.6	49.3		44.6	55.75
MH617185.1:c1679-927_CRESS_virus_sp._isolate_ctci362,_complete_genome	753	0.691	0.588	43.7	49	44.6	37.5	43.2		37.5	46.8
MH617171.1:c2260-1004_CRESS_virus_sp._isolate_cthi149,_complete_genome	1257	0.615	0.539	39.3	44.6	41.5	31.7	41.6		31.7	43.05
MH617169.1:1-855_CRESS_virus_sp._isolate_ctba375,_complete_genome	855	0.591	0.52	44	48.1	48.8	35.1	57.7		35.1	48.45
MH617164.1:1-774_CRESS_virus_sp._isolate_ctbc77,_complete_genome	774	0.608	0.55	46	54.7	41.5	41.9	51.2		41.9	48.1
MH617162.1:c2129-1320_CRESS_virus_sp._isolate_ctca194,_complete_genome	810	0.61	0.617	46.7	51.1	40.7	48.1	51.3		48.1	45.9
MH617148.1:1-687_CRESS_virus_sp._isolate_ctdi272,_complete_genome	687	0.716	0.546	41.8	49.8	45	30.6	38.8		30.6	47.4
MH617145.1:763-1458_CRESS_virus_sp._isolate_ctbe208,_complete_genome	696	0.644	0.531	39.9	46.1	41.8	31.9	46.8		31.9	43.95
MH617131.1:1103-1879_CRESS_virus_sp._isolate_ctbg219,_complete_genome	777	0.447	0.609	50.6	38.6	49.4	63.7	43.7		63.7	44
MH617120.1:843-2015_CRESS_virus_sp._isolate_ctic531,_complete_genome	1173	0.66	0.579	44.3	48.6	44.5	39.9	44.3		39.9	46.55
MH617118.1:596-1351_CRESS_virus_sp._isolate_ctga235,_complete_genome	756	0.538	0.564	51.3	52.8	50.4	50.8	50.8		50.8	51.6
MH617114.1:1052-1891_CRESS_virus_sp._isolate_ctbc106,_complete_genome	840	0.48	0.697	55.6	50	50.4	66.4	44		66.4	50.2
MH617112.1:1-912_CRESS_virus_sp._isolate_ctca72,_complete_genome	912	0.615	0.612	48	56.6	42.8	44.7	57.6		44.7	49.7
MH617109.1:3188-4159_CRESS_virus_sp._isolate_ctdc15,_complete_genome	972	0.659	0.522	44.4	49.4	50	34	52.6		34	49.7
MH617097.1:1033-1809_CRESS_virus_sp._isolate_ctbg966,_complete_genome	777	0.697	0.565	37.8	40.2	41.3	32	42.5		32	40.75
MH617095.1:1097-1849_CRESS_virus_sp._isolate_ctbd111,_complete_genome	753	0.652	0.536	41.2	46.2	45.4	31.9	47.7		31.9	45.8
MH617082.1:c2869-1388_CRESS_virus_sp._isolate_ctce161,_complete_genome	1482	0.668	0.532	40.4	47.2	44.5	29.4	46.3		29.4	45.85
MH617079.1:657-1433_CRESS_virus_sp._isolate_cthi295,_complete_genome	777	0.762	0.506	34.1	43.2	41.3	17.8	36.8		17.8	42.25
MH617075.1:1-492_CRESS_virus_sp._isolate_ctbc273,_complete_genome	492	0.504	0.626	44.9	39.6	40.2	54.9	45		54.9	39.9
MH617070.1:1-1437_CRESS_virus_sp._isolate_ctbh32,_complete_genome	1437	0.579	0.555	45.4	48.9	43.8	43.4	55.7		43.4	46.35
MH617068.1:1437-2984_CRESS_virus_sp._isolate_ctch511,_complete_genome	1548	0.693	0.558	39.1	46.1	41.5	29.7	46		29.7	43.8
MH617067.1:1-816_CRESS_virus_sp._isolate_ctbd527,_complete_genome	816	0.664	0.553	44.1	51.1	46.7	34.6	51.9		34.6	48.9
MH617065.1:1-849_CRESS_virus_sp._isolate_ctdc105,_complete_genome	849	0.628	0.523	39.9	47	42	30.7	45.7		30.7	44.5
MH617062.1:1-768_CRESS_virus_sp._isolate_cthg451,_complete_genome	768	0.582	0.559	49.5	57	44.5	46.9	48.6		46.9	50.75
MH617055.1:1-702_CRESS_virus_sp._isolate_cthi101,_complete_genome	702	0.618	0.61	35.5	41.9	27.8	36.8	53.2		36.8	34.85
MH617054.1:1-861_CRESS_virus_sp._isolate_ctcj224,_complete_genome	861	0.679	0.573	38.9	47	37.3	32.4	48.8		32.4	42.15
MH617053.1:1-927_CRESS_virus_sp._isolate_ctce104,_complete_genome	927	0.651	0.57	39.8	46.3	39.8	33.3	47.7		33.3	43.05
MH617048.1:c1730-948_CRESS_virus_sp._isolate_ctcg166,_complete_genome	783	0.624	0.59	44.3	47.5	44.4	41	50.8		41	45.95
MH617046.1:1-828_CRESS_virus_sp._isolate_ctca377,_complete_genome	828	0.773	0.506	39	47.5	45.7	23.9	34.8		23.9	46.6
MH617038.1:c2284-1016_CRESS_virus_sp._isolate_ctba977,_complete_genome	1269	0.698	0.516	47.5	56.5	54.8	31.2	40		31.2	55.65
MH617033.1:1-954_CRESS_virus_sp._isolate_ctcj21,_complete_genome	954	0.627	0.583	42.2	44.7	42.5	39.6	54.1		39.6	43.6
MH617031.1:2806-3903_CRESS_virus_sp._isolate_ctgb83,_complete_genome	1098	0.653	0.56	44.3	50.3	45.6	36.9	50		36.9	47.95
MH617021.1:1-789_CRESS_virus_sp._isolate_ctee119,_complete_genome	789	0.687	0.526	37.9	46	40.3	27.4	47.7		27.4	43.15
MH617020.1:1-1020_CRESS_virus_sp._isolate_cthf100,_complete_genome	1020	0.621	0.62	42.9	44.7	40.3	43.8	59.2		43.8	42.5
MH617019.1:1-771_CRESS_virus_sp._isolate_ctca301,_complete_genome	771	0.48	0.605	54.3	52.9	48.6	61.5	56		61.5	50.75
MH617018.1:1-1086_CRESS_virus_sp._isolate_ctcg220,_complete_genome	1086	0.536	0.627	49.8	49.4	46.1	53.9	57.7		53.9	47.75
MH617014.1:570-1829_CRESS_virus_sp._isolate_ctfi007,_complete_genome	1260	0.572	0.55	46.7	46.4	49	44.5	54.3		44.5	47.7
MH617006.1:1-714_CRESS_virus_sp._isolate_ctgi335,_complete_genome	714	0.544	0.603	51.4	53.8	47.5	52.9	54.3		52.9	50.65
MH617003.1:c1758-1054_CRESS_virus_sp._isolate_ctcj370,_complete_genome	705	0.643	0.529	37.4	37.4	46	28.9	44.2		28.9	41.7
MH617001.1:1728-3107_CRESS_virus_sp._isolate_ctbd318,_complete_genome	1380	0.654	0.562	43.3	48.9	46.7	34.3	53.6		34.3	47.8
MH616999.1:725-1699_CRESS_virus_sp._isolate_ctch302,_complete_genome	975	0.688	0.516	41.7	54.2	43.4	27.7	44.4		27.7	48.8
MH616990.1:c1660-1148_CRESS_virus_sp._isolate_ctdb518,_complete_genome	513	0.656	0.546	40.9	43.3	46.2	33.3	51.9		33.3	44.75
MH616988.1:1-699_CRESS_virus_sp._isolate_ctbc614,_complete_genome	699	0.579	0.56	46.4	47.6	48.9	42.5	51.9		42.5	48.25
MH616986.1:1-672_CRESS_virus_sp._isolate_cthb744,_complete_genome	672	0.554	0.623	52.8	50.9	50	57.6	51.1		57.6	50.45
MH616984.1:c2079-976_CRESS_virus_sp._isolate_ctda422,_complete_genome	1104	0.651	0.514	41.4	48.6	45.1	30.4	48.4		30.4	46.85
MH616973.1:719-1765_CRESS_virus_sp._isolate_ctdb109,_complete_genome	1047	0.605	0.563	45.3	51.9	47	37	45		37	49.45
MH616972.1:1-1194_CRESS_virus_sp._isolate_ctfi29,_complete_genome	1194	0.612	0.559	45.5	51.3	46	39.2	51.5		39.2	48.65
MH616971.1:373-1152_CRESS_virus_sp._isolate_ctce418,_complete_genome	780	0.664	0.586	43.2	49.2	42.7	37.7	51.5		37.7	45.95
MH616967.1:737-1540_CRESS_virus_sp._isolate_cthb587,_complete_genome	804	0.733	0.519	34.7	44.8	37.7	21.6	37.1		21.6	41.25
MH616965.1:1-900_CRESS_virus_sp._isolate_ctcc97,_complete_genome	900	0.549	0.636	48.4	50.7	41.3	53.3	53.3		53.3	46
MH616962.1:c1677-1021_CRESS_virus_sp._isolate_ctcd321,_complete_genome	657	0.701	0.507	38.8	47	42.9	26.5	40.9		26.5	44.95
MH616955.1:1549-2376_CRESS_virus_sp._isolate_ctbc933,_complete_genome	828	0.551	0.641	48.2	48.6	43.5	52.5	54.4		52.5	46.05
MH616953.1:c1988-849_CRESS_virus_sp._isolate_ctbg84,_complete_genome	1140	0.596	0.548	46.6	49.7	47.1	42.9	55.9		42.9	48.4
MH616944.1:1-1011_CRESS_virus_sp._isolate_ctdg299,_complete_genome	1011	0.616	0.563	43.8	48.1	45.1	38.3	51.9		38.3	46.6
MH616942.1:1-843_CRESS_virus_sp._isolate_ctcf261,_complete_genome	843	0.668	0.534	39.4	47	41.6	29.5	45.3		29.5	44.3
MH616930.1:1-861_CRESS_virus_sp._isolate_ctdb321,_complete_genome	861	0.52	0.643	50.2	47	45.6	57.8	46.2		57.8	46.3
MH616923.1:1-723_CRESS_virus_sp._isolate_ctca448,_complete_genome	723	0.615	0.546	48.4	54.4	53.5	37.3	47.2		37.3	53.95
MH616921.1:1-984_CRESS_virus_sp._isolate_ctbc431,_complete_genome	984	0.629	0.543	42.2	45.1	45.4	36	47.3		36	45.25
MH616917.1:1065-1862_CRESS_virus_sp._isolate_ctbb930,_complete_genome	798	0.619	0.557	45.6	47.4	47	42.5	59.2		42.5	47.2
MH616916.1:1-1230_CRESS_virus_sp._isolate_ctch306,_complete_genome	1230	0.694	0.549	47.8	54.1	55.1	34.1	37		34.1	54.6
MH616915.1:2393-3667_CRESS_virus_sp._isolate_ctcc17,_complete_genome	1275	0.645	0.587	45.8	49.4	47.3	40.7	51.9		40.7	48.35
MH616913.1:1401-2318_CRESS_virus_sp._isolate_ctcf70,_complete_genome	918	0.596	0.623	49.6	49.3	50	49.3	48.6		49.3	49.65
MH616907.1:c1956-1192_CRESS_virus_sp._isolate_ctca234,_complete_genome	765	0.615	0.569	44.4	47.8	44.7	40.8	57.6		40.8	46.25
MH616897.1:c1817-1041_CRESS_virus_sp._isolate_cthj000,_complete_genome	777	0.75	0.5	31	42.5	34.7	15.8	39.7		15.8	38.6
MH616894.1:795-1508_CRESS_virus_sp._isolate_ctdb190,_complete_genome	714	0.701	0.534	36.7	42.4	40.8	26.9	44.5		26.9	41.6
MH616885.1:c3277-2036_CRESS_virus_sp._isolate_ctea92,_complete_genome	1242	0.717	0.506	43.9	50.2	53.9	27.5	40.8		27.5	52.05
MH616881.1:1-714_CRESS_virus_sp._isolate_ctcj067,_complete_genome	714	0.568	0.611	47.2	46.6	46.2	48.7	54.5		48.7	46.4
MH616869.1:c1715-897_CRESS_virus_sp._isolate_ctbd540,_complete_genome	819	0.546	0.56	50.8	53.5	51.3	47.6	47.7		47.6	52.4
MH616841.1:1-744_CRESS_virus_sp._isolate_ctfd215,_complete_genome	744	0.645	0.518	36.8	41.1	39.9	29.4	46.8		29.4	40.5
MH616834.1:1-852_CRESS_virus_sp._isolate_ctdh124,_complete_genome	852	0.583	0.554	44.7	44.7	46.5	43	55.6		43	45.6
MH616830.1:716-1552_CRESS_virus_sp._isolate_ctbg371,_complete_genome	837	0.641	0.606	41	46.2	36.6	40.1	52.3		40.1	41.4
MH616828.1:c1811-960_CRESS_virus_sp._isolate_ctca551,_complete_genome	852	0.618	0.545	42.1	49.3	41.9	35.2	57.5		35.2	45.6
MH616827.1:1-729_CRESS_virus_sp._isolate_ctbi308,_complete_genome	729	0.594	0.559	50.6	54.7	53.1	44	55		44	53.9
MH616825.1:1-810_CRESS_virus_sp._isolate_ctbg616,_complete_genome	810	0.741	0.524	33.1	43.3	37	18.9	36.4		18.9	40.15
MH616824.1:593-1378_CRESS_virus_sp._isolate_ctbi174,_complete_genome	786	0.701	0.49	32.8	38.5	40.5	19.5	39.3		19.5	39.5
MH616821.1:1-1011_CRESS_virus_sp._isolate_ctbj300,_complete_genome	1011	0.47	0.662	54.3	51	47.8	64.1	47		64.1	49.4
MH616816.1:1-762_CRESS_virus_sp._isolate_ctci521,_complete_genome	762	0.646	0.551	39.6	46.9	38.6	33.5	52.5		33.5	42.75
MH616806.1:1-1542_CRESS_virus_sp._isolate_ctci056,_complete_genome	1542	0.695	0.586	40.7	49.2	39.7	33.1	42		33.1	44.45
MH616803.1:1-849_CRESS_virus_sp._isolate_ctci690,_complete_genome	849	0.488	0.681	50.9	49.8	41.3	61.5	56.1		61.5	45.55
MH616801.1:1-873_CRESS_virus_sp._isolate_ctch860,_complete_genome	873	0.555	0.652	45	43	43.3	48.8	52.5		48.8	43.15
MH616789.1:1-660_CRESS_virus_sp._isolate_cthi333,_complete_genome	660	0.623	0.546	41.2	45	42.7	35.9	46.6		35.9	43.85
MH616784.1:c1844-1053_CRESS_virus_sp._isolate_ctbd123,_complete_genome	792	0.603	0.586	47.9	48.9	50.4	44.3	53.1		44.3	49.65
MH616781.1:c2138-996_CRESS_virus_sp._isolate_ctbg239,_complete_genome	1143	0.697	0.528	40.3	45.9	45.1	29.9	38.6		29.9	45.5
MH616772.1:923-1720_CRESS_virus_sp._isolate_ctcc126,_complete_genome	798	0.582	0.575	45.7	48.5	44	44.7	48.7		44.7	46.25
MH616771.1:1-690_CRESS_virus_sp._isolate_ctbb160,_complete_genome	690	0.664	0.572	34.2	37.4	37.8	27.4	43.5		27.4	37.6
MH616770.1:1-768_CRESS_virus_sp._isolate_ctbc237,_complete_genome	768	0.669	0.513	35.3	41.4	40.2	24.2	45.1		24.2	40.8
MH616759.1:1-879_CRESS_virus_sp._isolate_ctbf522,_complete_genome	879	0.479	0.63	49.3	47.4	41.3	59	50.7		59	44.35
MH616756.1:1-798_CRESS_virus_sp._isolate_ctbc429,_complete_genome	798	0.682	0.531	31.8	39.5	32.7	23.3	42.3		23.3	36.1
MH616753.1:1-1461_CRESS_virus_sp._isolate_ctbe66,_complete_genome	1461	0.543	0.548	47.4	54.2	45.8	42.1	45.4		42.1	50
MH616752.1:711-1607_CRESS_virus_sp._isolate_ctbj129,_complete_genome	897	0.657	0.568	35.5	42.1	33.1	31.1	47.1		31.1	37.6
MH616749.1:1-1137_CRESS_virus_sp._isolate_ctbi245,_complete_genome	1137	0.782	0.498	36.3	47.5	44.1	17.4	35.6		17.4	45.8
MH616747.1:39-812_CRESS_virus_sp._isolate_ctjd152,_complete_genome	774	0.56	0.593	45	50	41.9	43	52.3		43	45.95
MH616745.1:1-1065_CRESS_virus_sp._isolate_ctbf77,_complete_genome	1065	0.688	0.56	40.1	47.3	41.7	31.3	49		31.3	44.5
MH616742.1:1-777_CRESS_virus_sp._isolate_ctbj212,_complete_genome	777	0.66	0.545	38.1	45.2	40.9	28.2	44.9		28.2	43.05
MH616736.1:1-864_CRESS_virus_sp._isolate_ctbg628,_complete_genome	864	0.592	0.558	45.5	46.9	47.6	42	50.8		42	47.25
MH616733.1:c1700-1005_CRESS_virus_sp._isolate_ctij622,_complete_genome	696	0.599	0.557	43.5	47.8	44	38.8	53.3		38.8	45.9
MH616732.1:159-971_CRESS_virus_sp._isolate_ctcb740,_complete_genome	813	0.47	0.681	56.5	52.8	45.4	71.2	41.9		71.2	49.1
MH616727.1:c1958-990_CRESS_virus_sp._isolate_ctbg103,_complete_genome	969	0.702	0.523	39	44.6	44.6	27.9	49.8		27.9	44.6
MH616725.1:105-800_CRESS_virus_sp._isolate_ctci291,_complete_genome	696	0.589	0.58	46.1	47.8	47	43.5	55		43.5	47.4
MH616721.1:1444-2844_CRESS_virus_sp._isolate_ctjg073,_complete_genome	1401	0.703	0.529	40.9	47.3	46.3	29.1	43.5		29.1	46.8
MH616716.1:1-1161_CRESS_virus_sp._isolate_ctba10,_complete_genome	1161	0.597	0.588	52	56.1	53.5	46.5	49		46.5	54.8
MH616708.1:c2028-1156_CRESS_virus_sp._isolate_ctdb99,_complete_genome	873	0.63	0.532	41	45.7	44.3	33	50.9		33	45
MH616706.1:1184-2239_CRESS_virus_sp._isolate_ctcd131,_complete_genome	1056	0.699	0.531	44	52.8	49.1	30.1	43		30.1	50.95
MH616705.1:c2855-1332_CRESS_virus_sp._isolate_ctce103,_complete_genome	1524	0.695	0.581	44	51	46.1	35	42.1		35	48.55
MH616702.1:c1028-285_CRESS_virus_sp._isolate_ctcj185,_complete_genome	744	0.622	0.569	42.1	41.5	45.6	39.1	47.1		39.1	43.55
MH616699.1:c2151-1021_CRESS_virus_sp._isolate_ctdb399,_complete_genome	1131	0.581	0.589	45.2	47.5	41.4	46.7	49.6		46.7	44.45
MH616695.1:c1777-1091_CRESS_virus_sp._isolate_ctgc510,_complete_genome	687	0.464	0.61	55.7	53.3	50.2	63.8	53.8		63.8	51.75
MH616694.1:1-816_CRESS_virus_sp._isolate_ctcf142,_complete_genome	816	0.626	0.519	38.1	41.9	42.3	30.1	50.4		30.1	42.1
MH616693.1:c1691-921_CRESS_virus_sp._isolate_ctbe153,_complete_genome	771	0.624	0.561	43.6	47.1	44.4	39.3	54.4		39.3	45.75
MH616684.1:c1928-927_CRESS_virus_sp._isolate_ctcg236,_complete_genome	1002	0.512	0.541	46.1	51.2	41.9	45.2	47.1		45.2	46.55
MH616674.1:1-1104_CRESS_virus_sp._isolate_ctbg223,_complete_genome	1104	0.473	0.66	59.1	59	49.7	68.5	53.4		68.5	54.35
MH616669.1:1-744_CRESS_virus_sp._isolate_ctbc199,_complete_genome	744	0.718	0.521	34.8	44.8	36.7	23	46.4		23	40.75
MH616665.1:1-894_CRESS_virus_sp._isolate_ctce910,_complete_genome	894	0.716	0.495	35.6	44	40.9	21.8	39.9		21.8	42.45
MH616664.1:c2045-1047_CRESS_virus_sp._isolate_ctbc71,_complete_genome	999	0.577	0.541	44.1	48.9	43.5	39.9	44.9		39.9	46.2
MH616657.1:6-734_CRESS_virus_sp._isolate_ctdc682,_complete_genome	729	0.47	0.656	56.7	53.9	49	67.1	47.2		67.1	51.45
MH616655.1:1-762_CRESS_virus_sp._isolate_ctcd310,_complete_genome	762	0.681	0.539	40.6	48.8	44.9	28	44.6		28	46.85
MH616654.1:1-963_CRESS_virus_sp._isolate_ctba425,_complete_genome	963	0.596	0.551	44.3	48.3	43.3	41.4	53.3		41.4	45.8
MH616648.1:1-783_CRESS_virus_sp._isolate_ctje111,_complete_genome	783	0.633	0.5	36.8	38.3	44.1	28	45.7		28	41.2
MH616643.1:c2544-988_CRESS_virus_sp._isolate_ctdb749,_complete_genome	1557	0.563	0.644	47.3	44.7	46.8	50.3	50		50.3	45.75
MH616640.1:1036-2010_CRESS_virus_sp._isolate_ctej443,_complete_genome	975	0.47	0.695	55.9	53.5	45.5	68.6	45.7		68.6	49.5
MH616636.1:1-795_CRESS_virus_sp._isolate_ctcc172,_complete_genome	795	0.717	0.502	31.4	37.4	39.2	17.7	39.9		17.7	38.3
MH622926.1:646-1347_CRESS_virus_sp._isolate_ctdc127,_complete_genome	702	0.564	0.617	44.9	47.9	38.5	48.3	59.3		48.3	43.2
MH622921.1:c1993-908_CRESS_virus_sp._isolate_ctba269,_complete_genome	1086	0.728	0.568	42.3	50.8	45.3	30.7	37.6		30.7	48.05
MH552542.1:c1105-155_CRESS_virus_sp._isolate_ctbe66,_complete_genome	951	0.705	0.55	40	50.5	42.6	26.8	46.8		26.8	46.55
MH552536.1:1-1293_CRESS_virus_sp._isolate_ctbd72,_complete_genome	1293	0.748	0.53	34	38.5	43.2	20.4	35.8		20.4	40.85
MH552513.1:1-525_CRESS_virus_sp._isolate_ctdg106,_complete_genome	525	0.589	0.62	46.5	48.6	46.3	44.6	43.1		44.6	47.45
MH552511.1:568-1362_CRESS_virus_sp._isolate_ctcg94,_complete_genome	795	0.725	0.52	34.2	35.8	41.5	25.3	37.2		25.3	38.65
MH552486.1:568-1362_CRESS_virus_sp._isolate_cthf761,_complete_genome	795	0.72	0.519	34.2	36.2	41.1	25.3	37.7		25.3	38.65
MH510274.1:c3480-2320_CRESS_virus_sp._isolate_ctch64,_complete_genome	1161	0.597	0.588	52	56.1	53.5	46.5	49		46.5	54.8
MH510268.1:1-621_CRESS_virus_sp._isolate_ctgj37,_complete_genome	621	0.754	0.55	30	28.5	40.6	20.8	35.4		20.8	34.55
KY487780.1:c1965-1171_Uncultured_virus_clone_CG109,_complete_genome	795	0.536	0.58	50.9	50.6	50.9	51.3	44.3		51.3	50.75
KX259401.1:1-855_Uncultured_virus_isolate_Wastewater_Circular_Virus_FL8_putative_capsid_and_putative_rep_protein_genes,_complete_cds	855	0.744	0.499	31.8	40.4	39.3	15.8	34.9		15.8	39.85
KY487789.1:143-880_Uncultured_virus_clone_CG118,_complete_genome	738	0.683	0.46	40.8	47.6	52.4	22.4	42.1		22.4	50
KY487794.1:c2601-1795_Uncultured_virus_clone_CG123,_complete_genome	807	0.713	0.526	35.9	42.4	42.8	22.7	37.3		22.7	42.6
KJ547625.1:c889-137_Sewage-associated_circular_DNA_virus-14_isolate_SaCV-14_NZ-BS4064-2012,_complete_genome	753	0.499	0.644	54.3	51	47.8	64.1	48.3		64.1	49.4
KP153388.1:292-915_Lake_Sarah-associated_circular_molecule_11_isolate_LSaCM-11-LSSO-2013,_complete_sequence	624	0.579	0.611	47.9	50.5	45.2	48.1	51.3		48.1	47.85
KP153389.1:292-915_Lake_Sarah-associated_circular_molecule_11_isolate_LSaCM-11-LSCO-2013,_complete_sequence	624	0.578	0.608	47.8	50	44.7	48.6	52.4		48.6	47.35
MK570197.1:c1916-1155_Capybara_virus_35_cap1_1079,_complete_genome	762	0.654	0.489	41.3	44.9	48.8	30.3	42.9		30.3	46.85
KX259443.1:1-801_Uncultured_virus_isolate_Wastewater_Circular_Virus_FL50_putative_capsid_and_putative_rep_protein_genes,_complete_cds	801	0.701	0.541	37.8	45.3	41.2	27	42.3		27	43.25
MK032720.1:1-676,870-1522_CRESS_virus_sp._isolate_ctcb355,_complete_genome	1329	0.763	0.515	35.6	44	44.2	18.5	39.5		18.5	44.1
MK032743.1:564-1253_CRESS_virus_sp._isolate_ctbe124,_complete_genome	690	0.845	0.493	33.9	44.3	46.1	11.3	30.8		11.3	45.2
KY487821.1:40-795_Uncultured_virus_clone_CG152,_complete_genome	756	0.745	0.472	36.6	45.2	44	20.6	41.8		20.6	44.6
KY487962.1:1872-2702_Uncultured_virus_clone_CG68,_complete_genome	831	0.448	0.738	56.4	47.3	46.2	75.8	41.5		75.8	46.75
KX259429.1:c2245-1529_Uncultured_virus_isolate_Wastewater_Circular_Virus_FL36_putative_rep_protein_and_putative_capsid_genes,_complete_cds	717	0.689	0.554	49.8	57.3	54.8	37.2	39		37.2	56.05
NC_040354.1:c2181-1432_Sewage-associated_circular_DNA_virus-11_isolate_SaCV-11_NZ-BS3997-2012,_complete_genome	750	0.673	0.468	37.2	44	46.4	21.2	41.1		21.2	45.2
NC_026273.1:c876-106_Sewage-associated_circular_DNA_virus-28_isolate_SaCV-28_NZ-BS4064a-2012,_complete_genome	771	0.452	0.702	56.8	50.6	47.1	72.8	43.1		72.8	48.85
KX259449.1:1436-2179_Uncultured_virus_isolate_Wastewater_Circular_Virus_FL56_putative_rep_protein_and_putative_capsid_genes,_complete_cds	744	0.689	0.546	37.9	41.9	45.2	26.6	41.5		26.6	43.55
MK433215.1:913-1575_Blackfly_DNA_Virus_1_isolate_SF02_666,_complete_genome	663	0.685	0.526	35.1	43	37.6	24.9	43.4		24.9	40.3
MH552565.1:1-777_Geminiviridae_sp._isolate_ctbf73,_complete_genome	777	0.675	0.543	43.9	51.4	47.5	32.8	42.3		32.8	49.45
NC_029640.1:289-912_Lake_Sarah-associated_circular_molecule_11_isolate_LSaCM-11-LSWA-2013,_complete_sequence	624	0.582	0.604	47.4	50	44.7	47.6	51.1		47.6	47.35
KX259411.1:463-1194_Uncultured_virus_isolate_Wastewater_Circular_Virus_FL18_putative_capsid_and_putative_rep_protein_genes,_complete_cds	732	0.454	0.635	62.2	64.8	50.8	70.9	45.2		70.9	57.8
MH648827.1:1-648_Circular_genetic_element_sp._isolate_cthi005,_complete_sequence	648	0.442	0.753	61.9	57.9	47.2	80.6	39.1		80.6	52.55
KY487969.1:1482-2216_Uncultured_virus_clone_CG75,_complete_genome	735	0.539	0.556	52.2	56.3	51.4	49	47.5		49	53.85
NC_029623.1:1891-2634_Lake_Sarah-associated_circular_virus-42_isolate_LSaCV-42-LSCO-2013,_complete_sequence	744	0.576	0.575	46.9	41.1	50.8	48.8	45.9		48.8	45.95
NC_040839.1:1232-1957_Holcus_lanatus-associated_virus_isolate_NZG22_52,_complete_genome	726	0.556	0.61	52.9	55.8	47.1	55.8	49.9		55.8	51.45
MH618077.1:1-768_Circular_genetic_element_sp._isolate_ctda150,_complete_sequence	768	0.572	0.597	51.8	57.4	45.7	52.3	53		52.3	51.55
NC_027777.1:398-1555_Rat_associated_porprismacovirus_1_isolate_KS/11/0577,_complete_genome	1158	0.606	0.54	47.1	52.8	45.6	42.7	40.1		42.7	49.2
MH500336.1:1102-2274_Porcine_associated_porprismacovirus_isolate_17668x85_1335,_complete_genome	1173	0.651	0.534	45.6	54.5	44.2	38.1	38.2		38.1	49.35
MH111142.1:1098-2249_Porcine_associated_porprismacovirus_isolate_17499x85_503,_complete_genome	1152	0.581	0.575	46.3	51.3	41.1	46.4	42.7		46.4	46.2
MH500298.1:1089-2261_Porcine_associated_porprismacovirus_isolate_17489x75_2609,_complete_genome	1173	0.698	0.518	41.8	53.7	40.4	31.2	36.1		31.2	47.05
MH111132.1:1100-2242_Porcine_associated_porprismacovirus_isolate_17499x1_842,_complete_genome	1143	0.567	0.577	45.6	51.7	38.8	46.2	44.8		46.2	45.25
MH111133.1:1098-2237_Porcine_associated_porprismacovirus_isolate_17499x3_690,_complete_genome	1140	0.546	0.588	48.1	51.6	41.3	51.3	45.6		51.3	46.45
MH500308.1:1085-2278_Porcine_associated_porprismacovirus_isolate_17668x16_1620,_complete_genome	1194	0.665	0.547	43	50.5	42.5	35.9	38.9		35.9	46.5
MH933796.1:1-1083_Smacovirus_sp._isolate_HuSCV-CMRHP10_capsid_protein_gene,_partial_cds;_and_replication_associated_protein_gene,_complete_cds	1083	0.608	0.566	47	51.8	45.7	43.5	39.6		43.5	48.75
MH500307.1:1220-2746_Goat_associated_porprismacovirus_isolate_16915x9_1969,_complete_genome	1527	0.689	0.552	42.8	52.3	42.8	33.4	38.6		33.4	47.55
MH111128.1:1361-2410_Porcine_associated_porprismacovirus_isolate_17489x67_1642,_complete_genome	1050	0.59	0.585	47.9	52.9	43.7	47.1	40.2		47.1	48.3
KX838317.1:2543-2581,1-1047_Human_feces-associated_smacovirus_isolate_BWA1115,_complete_genome	1086	0.618	0.564	46.6	52.2	45	42.5	38.9		42.5	48.6
MH500283.1:1334-2404_Human_associated_porprismacovirus_isolate_16845x3_952,_complete_genome	1071	0.641	0.554	46.5	54.6	45.4	39.5	36.5		39.5	50
MH500332.1:1191-2279_Porcine_associated_porprismacovirus_isolate_17499x12_1370,_complete_genome	1089	0.564	0.571	47.6	51.5	41.6	49.6	45.1		49.6	46.55
MH500315.1:1191-2279_Porcine_associated_porprismacovirus_isolate_17489x91_2192,_complete_genome	1089	0.57	0.56	48.2	53.4	43.3	47.9	44.6		47.9	48.35
KJ577814.1:272-1354_Porcine_stool-associated_circular_virus_7_isolate_EP3-C,_complete_genome	1083	0.607	0.576	47.8	54.8	43.8	44.9	43.7		44.9	49.3
MH500289.1:1194-2294_Porcine_associated_porprismacovirus_isolate_17499x31_375,_complete_genome	1101	0.57	0.585	49	53.4	43.3	50.1	46.5		50.1	48.35
MH500305.1:1191-2276_Human_associated_porprismacovirus_isolate_17488x45_1790,_complete_genome	1086	0.558	0.581	49.7	54.7	43.4	51.1	44.3		51.1	49.05
KU043396.1:c1430-177_Macaca_mulatta_feces_associated_virus_10_isolate_cg3401,_complete_genome	1254	0.608	0.546	47.1	52.4	47.6	41.4	43.7		41.4	50
KJ577815.1:472-1551_Porcine_stool-associated_circular_virus_7_isolate_EP3-D,_complete_genome	1080	0.591	0.581	49	55.6	43.9	47.5	43.3		47.5	49.75
NC_024773.1:77-1153_Porcine_associated_porprismacovirus_7_isolate_EP2-A,_complete_genome	1077	0.538	0.615	52	57.1	42.3	56.5	42.6		56.5	49.7
KJ577813.1:77-1153_Porcine_stool-associated_circular_virus_7_isolate_EP2-B,_complete_genome	1077	0.541	0.616	51.7	56.5	42.3	56.3	42.4		56.3	49.4
MG522850.1:1-1041_Human_feces_smacovirus_3_isolate_SmaCV3_ETH_P15_2016,_complete_genome	1041	0.591	0.562	47.5	52.4	43.5	46.4	44.8		46.4	47.95
MH500341.1:1346-2434_Porcine_associated_porprismacovirus_isolate_17489x62_1633,_complete_genome	1089	0.606	0.557	48.4	54.8	46.8	43.5	41.9		43.5	50.8
NC_039067.1:c1926-868_Camel_associated_porprismacovirus_4_isolate_DcSCV_c1358,_complete_genome	1059	0.558	0.588	47.3	49.9	41.4	50.7	43.6		50.7	45.65
MH170060.2:c2383-1325_Porcine_serum_associated_circular_DNA_virus_5_isolate_8/RS/BR,_complete_genome	1059	0.51	0.604	50.6	49.9	43.1	58.9	44.7		58.9	46.5
GQ351276.1:387-1649_Chimpanzee_stool_associated_circular_ssDNA_virus_isolate_GM488,_complete_genome	1263	0.607	0.598	46.6	52.5	40.6	46.8	44.2		46.8	46.55
NC_039066.1:c1970-864_Camel_associated_porprismacovirus_3_isolate_DcSCV_c1345,_complete_genome	1107	0.563	0.574	46.1	48	42	48.2	52		48.2	45
NC_039055.1:1146-2198_Odonata-associated_circular_virus-21_isolate_OdasCV-21-US-1679SC3-12,_complete_genome	1053	0.612	0.569	45.4	49	43	44.2	42.4		44.2	46
NC_026320.1:232-1326_Lemur_associated_porprismacovirus_1_isolate_SF5,_complete_genome	1095	0.592	0.578	48.4	52.3	44.7	48.2	41.5		48.2	48.5
MH500309.1:1333-2286_Porcine_associated_porprismacovirus_isolate_17489x66_1864,_complete_genome	954	0.726	0.521	39.3	51.3	41.5	25.2	37.1		25.2	46.4
NC_024775.1:181-1221_Porcine_associated_porprismacovirus_8_isolate_GP2,_complete_genome	1041	0.583	0.582	51.2	56.2	43.2	54.2	40.3		54.2	49.7
MK570200.1:c1928-936_Capybara_associated_smacovirus_1_cap1_104,_complete_genome	993	0.737	0.549	40.3	52	40.8	28.1	35.1		28.1	46.4
KU203353.1:c1990-884_Porcine_serum-associated_circular_virus_isolate_BR3,_complete_genome	1107	0.51	0.596	52.1	57.5	39	59.9	44.4		59.9	48.25
MH500312.1:1381-2340_Porcine_associated_porprismacovirus_isolate_17499x30_1079,_complete_genome	960	0.712	0.5	39.5	50.9	43.1	24.4	35.9		24.4	47
NC_039062.1:381-1355_Human_associated_huchismacovirus_2_isolate_France/8/2008/2444,_complete_genome	975	0.636	0.545	43.6	51.7	42.2	36.9	42.9		36.9	46.95
KP264967.1:372-1346_Human_smacovirus_1_isolate_France/12/2008/3454,_complete_genome	975	0.648	0.555	42.6	49.5	41.8	36.3	42.8		36.3	45.65
MH500317.1:1349-2362_Porcine_associated_porprismacovirus_isolate_17668x37_2016,_complete_genome	1014	0.675	0.569	41.5	45	43.8	35.8	39.6		35.8	44.4
MH500284.1:1349-2362_Porcine_associated_porprismacovirus_isolate_17668x35_2540,_complete_genome	1014	0.688	0.558	41.1	45.6	43.8	34	39.7		34	44.7
MH500302.1:1472-2371_Porcine_associated_porprismacovirus_isolate_17668x44_3048,_complete_genome	900	0.689	0.542	40.6	49.7	39.7	32.3	38.6		32.3	44.7
KP233184.1:372-1346_Human_smacovirus_1_isolate_Virginia/1/2012/Mecklenburg/H19,_complete_genome	975	0.648	0.555	42.4	49.2	41.8	36	43.1		36	45.5
KP233187.1:372-1346_Human_smacovirus_1_isolate_Virginia/2/2012/Middlesex/I22,_complete_genome	975	0.629	0.557	43.4	51.1	41.2	37.8	41.4		37.8	46.15
MH500304.1:1405-2418_Porcine_associated_porprismacovirus_isolate_17668x59_3324,_complete_genome	1014	0.669	0.569	41.9	44.4	44.1	37.3	41.2		37.3	44.25
MH500285.1:1363-2262_Porcine_associated_porprismacovirus_isolate_17668x59_3680,_complete_genome	900	0.673	0.571	40.4	48.7	38.3	34.3	39.8		34.3	43.5
KU043422.1:259-1206_Macaca_mulatta_feces_associated_virus_6_isolate_cg6965,_complete_genome	948	0.759	0.507	37.4	50	41.8	20.6	35.5		20.6	45.9
MH500349.1:893-1906_Rat_associated_smacovirus_isolate_22084x8_1043,_complete_genome	1014	0.612	0.546	46.5	52.4	42	45.3	39.4		45.3	47.2
KP233175.1:372-1346_Human_smacovirus_1_isolate_France/1/2008/2610,_complete_genome	975	0.643	0.55	43.3	51.7	41.5	36.6	42.9		36.6	46.6
KP264965.1:372-1346_Human_smacovirus_1_isolate_France/3/2008/2623,_complete_genome	975	0.637	0.557	43.5	51.1	41.8	37.5	43		37.5	46.45
KP233177.1:372-1349_Human_smacovirus_1_isolate_France/4/2009/4265,_complete_genome	978	0.646	0.552	43.6	52.8	41.7	36.2	42.9		36.2	47.25
LC386201.1:579-1640_Papio_cynocephalus_associated_smacovirus_ZM09-72_DNA,_complete_genome	1062	0.645	0.535	44.5	51.1	46	36.4	43.9		36.4	48.55
KJ547633.1:1382-2413_Sewage-associated_circular_DNA_virus-9_isolate_SaCV-9_NZ-BS3681-2012,_complete_genome	1032	0.512	0.634	52	52.9	40.7	62.5	37.6		62.5	46.8
MH500314.1:1338-2318_Porcine_associated_porprismacovirus_isolate_17668x64_1064,_complete_genome	981	0.732	0.521	39.1	50.5	40.4	26.6	36.8		26.6	45.45
MH500306.1:1310-2299_Porcine_associated_porprismacovirus_isolate_17668x16_1510,_complete_genome	990	0.539	0.643	52.7	55.5	43.3	59.4	48		59.4	49.4
LC386204.1:335-1414_Papio_cynocephalus_associated_smacovirus_2/ZM09-71_DNA,_complete_genome	1080	0.736	0.519	40.6	51.4	39.7	30.6	35.3		30.6	45.55
MH500290.1:1403-2365_Porcine_associated_porprismacovirus_isolate_17499x31_361,_complete_genome	963	0.697	0.557	40.6	49.5	40.2	32.1	40.9		32.1	44.85
NC_039070.1:1-1110_Human_feces_smacovirus_2_strain_SmaCV2,_complete_genome	1110	0.709	0.519	44.1	53.2	45.7	33.2	34.9		33.2	49.45
KP233192.1:229-1218_Gorilla_smacovirus_isolate_SF4,_complete_genome	990	0.523	0.634	53.9	57	43	61.8	48.6		61.8	50
KU043421.1:490-1455_Macaca_mulatta_feces_associated_virus_7_isolate_cg1341,_complete_genome	966	0.713	0.532	38.8	48.1	40.7	27.6	36.7		27.6	44.4
KP264969.1:369-1322_Human_smacovirus_1_isolate_France/6/2008/2871,_complete_genome	954	0.651	0.565	44	53.1	42.8	36.2	46.8		36.2	47.95
LC133374.1_Porcine_stool-associated_circular_virus_3_Cap_gene_for_putative_capsid_protein,_complete_cds,_isolate:_JPN1	900	0.645	0.588	42.6	49	39.7	39	44.6		39	44.35
NC_039068.1:166-1251_Chimpanzee_associated_porprismacovirus_1_isolate_DP152,_complete_genome	1086	0.553	0.615	51.6	53	45.6	56.1	49.1		56.1	49.3
NC_026252.1:369-1322_Human_smacovirus_1_isolate_France/12/2008/3454,_complete_genome	954	0.64	0.562	44.5	53.8	43.7	36.2	49.1		36.2	48.75
MH500342.1:1278-2267_Porcine_associated_porprismacovirus_isolate_17489x95_4448,_complete_genome	990	0.512	0.632	53.8	55.5	43.6	62.4	48.6		62.4	49.55
MH500318.1:1454-2431_Porcine_associated_porprismacovirus_isolate_17499x89_1156,_complete_genome	978	0.682	0.553	41.7	49.1	41.4	34.7	42.4		34.7	45.25
MH545524.1:1253-2239_Fly_associated_circular_virus_3_isolate_Nevis_I1022-I77_E7,_complete_sequence	987	0.533	0.621	52.7	56.5	42.6	59	48.2		59	49.55
MH500294.1:1303-2292_Porcine_associated_porprismacovirus_isolate_17668x69_223,_complete_genome	990	0.533	0.665	53.7	55.8	43.3	62.1	47.8		62.1	49.55
KP233186.1:369-1322_Human_smacovirus_1_isolate_Virginia/2/2012/Chesapeake/J23,_complete_genome	954	0.668	0.564	43.7	54.7	42.5	34	46.1		34	48.6
KP233183.1:369-1322_Human_smacovirus_1_isolate_Oregon/8/2011/Portland/D56,_complete_genome	954	0.654	0.561	43.7	53.5	42.8	34.9	46.6		34.9	48.15
MH500295.1:1254-2243_Porcine_associated_porprismacovirus_isolate_17489x17_965,_complete_genome	990	0.528	0.658	53.4	55.2	43	62.1	50.2		62.1	49.1
KU043428.1:192-1181_Macaca_mulatta_feces_associated_virus_9_isolate_cg4629_cap_and_rep_genes,_complete_cds	990	0.536	0.647	53.1	55.8	42.7	60.9	49		60.9	49.25
MH500323.1:1254-2243_Porcine_associated_porprismacovirus_isolate_17668x74_900,_complete_genome	990	0.525	0.647	53.3	55.2	43.3	61.5	49.1		61.5	49.25
MH500293.1:1248-2237_Porcine_associated_porprismacovirus_isolate_17499x77_1763,_complete_genome	990	0.526	0.668	53.8	55.2	43.6	62.7	47.1		62.7	49.4
NC_039061.1:369-1322_Human_associated_huchismacovirus_1_isolate_Oregon/6/2011/GottageGrove/5A1,_complete_genome	954	0.659	0.561	43.5	52.8	42.8	34.9	46.4		34.9	47.8
KP233188.1:369-1322_Human_smacovirus_1_isolate_Virginia/12/2011/Albemarle/G16,_complete_genome	954	0.64	0.56	44.3	54.4	42.8	35.8	47.8		35.8	48.6
NC_021204.1:526-1425_Porcine_associated_porprismacovirus_3_isolate_3L7,_complete_genome	900	0.67	0.557	41.6	49	40.3	35.3	42.1		35.3	44.65
NC_039057.1:c2491-1367_Camel_associated_drosmacovirus_1,_complete_genome	1125	0.623	0.57	46.1	49.9	44.5	44	44.3		44	47.2
KP233179.1:391-1365_Human_smacovirus_1_isolate_France/1/2009/3663,_complete_genome	975	0.703	0.56	40.8	47.7	43.4	31.4	42.5		31.4	45.55
MH617253.1:417-1400_Macaque_stool_associated_virus_12_isolate_ctbb70,_complete_genome	984	0.708	0.547	40	47.9	40.5	31.7	38.4		31.7	44.2
KC545228.1:526-1425_Porcine_stool-associated_circular_virus_3_isolate_4L13,_complete_genome	900	0.666	0.555	41.9	49.3	40.7	35.7	42.2		35.7	45
MH170061.2:293-1192_Porcine_associated_porprismacovirus_3_isolate_12/RS/BR,_complete_genome	900	0.683	0.569	41	48.7	40	34.3	41.7		34.3	44.35
MH500339.1:1273-2262_Porcine_associated_porprismacovirus_isolate_17668x29_1951,_complete_genome	990	0.527	0.643	53.1	54.5	43.3	61.5	48.1		61.5	48.9
KP233185.1:369-1322_Human_smacovirus_1_isolate_Virginia/2/2012/Albemarle/5I17,_complete_genome	954	0.647	0.57	44.5	54.1	42.5	37.1	47.6		37.1	48.3
LC386202.1:496-1560_Chlorocebus_cynosuros_associated_smacovirus_6/ZM09-96_DNA,_complete_genome	1065	0.657	0.594	44.3	47.3	44.5	41.1	45.6		41.1	45.9
GQ351277.1:595-1650_Chimpanzee_stool_associated_circular_ssDNA_virus_isolate_GM415,_complete_genome	1056	0.585	0.624	47.2	49.4	40.1	52	43.3		52	44.75
NC_030125.1:193-1200_Bovine_faeces_associated_smacovirus_5_isolate_48_Fec9_cow,_complete_sequence	1008	0.607	0.551	46.9	52.7	44.6	43.5	36.7		43.5	48.65
KP264964.1:369-1322_Human_smacovirus_1_isolate_France/2/2008/2548,_complete_genome	954	0.647	0.557	44.1	54.4	42.5	35.5	45		35.5	48.45
JX305998.1:805-1806_Pig_stool_associated_circular_ssDNA_virus_isolate_FUJ1,_complete_genome	1002	0.571	0.556	47.6	51.5	41.6	49.7	42.1		49.7	46.55
LC386200.1:592-1656_Chlorocebus_cynosuros_associated_smacovirus_ZM09-83_DNA,_complete_genome	1065	0.668	0.572	43.6	47.9	43.9	38.9	43.9		38.9	45.9
GQ351275.1:494-1309_Chimpanzee_stool_associated_circular_ssDNA_virus_isolate_GM510,_complete_genome	816	0.579	0.583	51.7	54	48.5	52.6	42.6		52.6	51.25
MH500347.1:774-1874_Porcine_associated_smacovirus_isolate_17489x34_3165,_complete_genome	1101	0.597	0.544	48.4	52.3	46.9	46	45.6		46	49.6
MG846354.1:c2099-1149_Chicken_associated_smacovirus_strain_RS/BR/2015/1R-1,_complete_genome	951	0.632	0.589	46	55.8	41.6	40.4	50.2		40.4	48.7
MK796235.1:1089-2138_Lynx_rufus_smacovirus_2_isolate_LSF25_523,_complete_genome	1050	0.632	0.622	46.6	51.7	42.6	45.4	47.6		45.4	47.15
MH111127.1:945-2030_Porcine_associated_porprismacovirus_isolate_17489x28_1796,_complete_genome	1086	0.606	0.559	46.9	53.3	43.4	43.9	40.5		43.9	48.35
MG846353.1:c2078-1101_Chicken_associated_smacovirus_strain_RS/BR/2015/1R-4,_complete_genome	978	0.682	0.533	39.7	48.8	40.8	29.4	40.5		29.4	44.8
MH111134.1:945-2030_Porcine_associated_porprismacovirus_isolate_17499x4_702,_complete_genome	1086	0.593	0.579	47.3	52.8	42.8	46.4	42.6		46.4	47.8
NC_030122.1:465-1526_Sheep_faeces_associated_smacovirus_2_isolate_47_Fec60415_sheep,_complete_sequence	1062	0.495	0.652	53.7	51.7	44.6	64.7	42.3		64.7	48.15
NC_017916.1:1-714_Pig_stool_associated_circular_ssDNA_virus_GER2011,_complete_genome	714	0.58	0.632	44.7	50.4	37.4	46.2	53.1		46.2	43.9
NC_040336.1:1037-2035_Fly_associated_circular_virus_4_isolate_DR_I1035_D2,_complete_sequence	999	0.63	0.578	43.2	48	40.5	41.1	52.4		41.1	44.25
MK377674.1_Circovirus_sp._isolate_PoCirV_VIRES_NX01_C3_capsid_protein_gene,_partial_cds	963	0.589	0.586	48.5	53.3	43	49.2	47.2		49.2	48.15
KY086298.1:c1961-987_Chicken_associated_smacovirus_strain_RS/BR/2015/1,_complete_genome	975	0.707	0.555	40.4	50.5	40	30.8	45.9		30.8	45.25
NC_039065.1:c2037-1096_Camel_associated_porprismacovirus_2_isolate_DcSCV_c1072,_complete_genome	942	0.585	0.555	48	52.9	45.2	45.9	39.3		45.9	49.05
NC_039060.1:c2090-1110_Chicken_associated_huchismacovirus_2,_complete_genome	981	0.664	0.535	40.6	48.6	41.9	31.2	42.7		31.2	45.25
MH500320.1:1357-2322_Porcine_associated_porprismacovirus_isolate_17499x76_1345,_complete_genome	966	0.652	0.579	46.5	54.3	43.2	41.9	42.1		41.9	48.75
MH500333.1:1267-2214_Porcine_associated_porprismacovirus_isolate_17499x64_3252,_complete_genome	948	0.552	0.6	50	52.5	42.7	54.7	41.3		54.7	47.6
KJ577818.1:206-1144_Porcine_stool-associated_circular_virus_2_isolate_TP3,_complete_genome	939	0.696	0.522	40.7	50.2	42.8	29.1	38.3		29.1	46.5
NC_039064.1:c1276-908_Camel_associated_porprismacovirus_1_isolate_DcSCV_c1378,_complete_genome	369	0.522	0.66	48	43.1	42.3	58.5	42.4		58.5	42.7
NC_021203.1:498-1475_Porcine_stool-associated_circular_virus_2_isolate_f,_complete_genome	978	0.683	0.558	41.5	47.2	42.3	35	39.3		35	44.75
NC_039058.1:c2454-1417_Camel_associated_drosmacovirus_2,_complete_genome	1038	0.504	0.594	55	56.9	45.4	62.7	39		62.7	51.15
MK377520.1_Circovirus_sp._isolate_PoCirV_VIRES_CQ01_C6_capsid_protein_gene,_partial_cds	864	0.562	0.589	50.5	53.5	45.5	52.4	39.3		52.4	49.5
NC_030119.1:404-1450_Bovine_faeces_associated_smacovirus_2_isolate_23_Fec30587_cow,_complete_sequence	1047	0.534	0.621	51.1	51.3	45	57	42.5		57	48.15
NC_039063.1:391-1368_Human_associated_huchismacovirus_3_isolate_France/1/2009/3664,_complete_genome	978	0.695	0.554	40.8	47.5	42.9	31.9	43		31.9	45.2
MH500310.1:1365-2309_Porcine_associated_porprismacovirus_isolate_17668x8_1624,_complete_genome	945	0.554	0.608	49.5	51.1	42.5	54.9	42.2		54.9	46.8
MH500324.1:1267-2214_Porcine_associated_porprismacovirus_isolate_17499x4_740,_complete_genome	948	0.577	0.6	48.6	53.5	41.8	50.6	39.8		50.6	47.65
NC_026143.1:425-1132_Sewage-associated_circular_DNA_molecule-3_isolate_NZ-BS2940-2012,_complete_sequence	708	0.507	0.664	56.5	54.2	51.7	63.6	49		63.6	52.95
MH617356.1:1-1080_Circoviridae_sp._isolate_ctbb162,_complete_genome	1080	0.742	0.533	39.5	51.1	41.7	25.8	41.9		25.8	46.4
MH618071.1:1358-2440_Circular_genetic_element_sp._isolate_ctbj190,_complete_sequence	1083	0.689	0.545	43.6	56.8	40.4	33.5	50.3		33.5	48.6
MH617529.1:752-1675_Circoviridae_sp._isolate_ctbb231,_complete_genome	924	0.601	0.557	45.7	52.6	44.5	39.9	56.2		39.9	48.55
MH617330.1:1-894_Circoviridae_sp._isolate_ctfh219,_complete_genome	894	0.671	0.541	42.7	53	41.3	33.9	45.3		33.9	47.15
MH500350.1:902-1888_Porcine_associated_smacovirus_isolate_16915x5_577,_complete_genome	987	0.5	0.599	51.7	54.4	41.3	59.3	36.9		59.3	47.85
JF279961.1:c1905-1261_Barbel_circovirus_isolate_BaCV2,_complete_genome	645	0.51	0.594	45.9	42.8	46	48.8	54.9		48.8	44.4
NC_015399.1:c1761-1261_Barbel_circovirus,_complete_genome	501	0.538	0.63	43.1	38.3	41.3	49.7	60.1		49.7	39.8
NC_038392.1:c1621-956_Human_stool-associated_circular_virus_NG13,_complete_genome	666	0.6	0.521	42.5	46.4	47.3	33.8	56.8		33.8	46.85
EU056310.1:c1725-970_Cygnus_olor_circovirus_isolate_Sw4,_complete_genome	756	0.502	0.584	50.9	49.6	51.2	52	50.1		52	50.4
KP229363.1:c1760-1008_Goose_circovirus_isolate_CF13001,_complete_genome	753	0.507	0.552	48.3	45.4	51.4	48.2	48.2		48.2	48.4
KP229373.1:c1760-1008_Goose_circovirus_isolate_CPA13007-2,_complete_genome	753	0.513	0.55	47.8	45.4	51	47	47.8		47	48.2
AF536936.1:c1761-1009_Goose_circovirus_isolate_TW6/2001,_complete_genome	753	0.518	0.553	47.7	45.4	51.8	45.8	44.6		45.8	48.6
DQ192286.1:c1761-1009_Goose_circovirus_strain_xs5,_complete_genome	753	0.529	0.55	47.4	45.4	51.8	45	42.5		45	48.6
KT207809.1:c1761-1009_Goose_circovirus_isolate_TD254-2014,_complete_genome	753	0.494	0.548	48.6	45.8	50.6	49.4	43.2		49.4	48.2
DQ192279.1:c1760-1008_Goose_circovirus_strain_yk2,_complete_genome	753	0.502	0.55	48.7	46.6	51	48.6	43.5		48.6	48.8
EU022374.1:c1924-1151_Duck_circovirus_isolate_LY0701,_complete_genome	774	0.533	0.567	48.2	46.5	51.6	46.5	51.8		46.5	49.05
KP229372.1:c1760-1008_Goose_circovirus_isolate_CJ14010,_complete_genome	753	0.507	0.551	48.1	45.4	51	47.8	48.1		47.8	48.2
KT808668.1:c1761-1009_Goose_circovirus_isolate_G15,_complete_genome	753	0.503	0.546	48.5	47	50.2	48.2	42.2		48.2	48.6
JX241045.1:c1924-1151_Duck_circovirus_isolate_GX1105,_complete_genome	774	0.537	0.564	47.4	45	51.6	45.7	51.1		45.7	48.3
MG825332.1:c753-1_Goose_circovirus_isolate_183/17_capsid_protein_(ORFC1)_gene,_complete_cds	753	0.505	0.553	48.1	46.2	50.2	47.8	43.1		47.8	48.2
KR491945.1:c1924-1151_Muscovy_duck_circovirus_isolate_YN24-2013,_complete_genome	774	0.531	0.561	48.1	45.7	52.3	46.1	53.4		46.1	49
KF941314.1:c1923-1150_Duck_circovirus_isolate_42-1,_complete_genome	774	0.524	0.566	48.2	45.3	51.9	47.3	53.1		47.3	48.6
GQ868757.1:c1924-1151_Muscovy_duck_circovirus_isolate_FJ0701,_complete_genome	774	0.534	0.567	47.8	45.3	51.6	46.5	52.3		46.5	48.45
GQ423743.1:c1924-1151_Muscovy_duck_circovirus_isolate_FJCL311,_complete_genome	774	0.533	0.562	47.5	45	51.9	45.7	51.9		45.7	48.45
GQ423744.1:c1925-1152_Muscovy_duck_circovirus_isolate_FJFQ315,_complete_genome	774	0.533	0.569	47.7	45	51.6	46.5	52.5		46.5	48.3
KF941309.1:c1923-1150_Duck_circovirus_isolate_9-1,_complete_genome	774	0.528	0.569	47.9	45	51.6	47.3	52.5		47.3	48.3
KF726087.1:c1924-1151_Duck_circovirus_isolate_DuCV-Fujian-2011,_complete_genome	774	0.535	0.57	47.8	45.3	51.6	46.5	53		46.5	48.45
EU499310.1:c1924-1151_Duck_circovirus_isolate_PT07,_complete_genome	774	0.533	0.564	47.7	45.3	51.6	46.1	52.1		46.1	48.45
JX241046.1:c1924-1151_Duck_circovirus_isolate_GX1104,_complete_genome	774	0.533	0.562	47.4	45	51.6	45.7	51.6		45.7	48.3
KT808666.1:c1761-1009_Goose_circovirus_isolate_G6,_complete_genome	753	0.493	0.545	48.9	46.6	50.2	49.8	42.6		49.8	48.4
AF536932.1:c1761-1009_Goose_circovirus_isolate_TW2/2001,_complete_genome	753	0.495	0.565	48.5	45.4	50.2	49.8	43.1		49.8	47.8
FJ554673.1:c1924-1151_Muscovy_duck_circovirus_isolate_WS-GD01,_complete_genome	774	0.529	0.566	47.8	45.3	51.2	46.9	53.3		46.9	48.25
AF536931.1:c1761-1009_Goose_circovirus_isolate_TW1/2001,_complete_genome	753	0.501	0.557	48.3	45.4	51	48.6	43		48.6	48.2
KF941311.1:c1923-1150_Duck_circovirus_isolate_29-1,_complete_genome	774	0.529	0.576	48.1	45.3	51.2	47.7	53		47.7	48.25
AF536940.1:c1761-1009_Goose_circovirus_isolate_TW10/2001,_complete_genome	753	0.497	0.565	48.5	45	51	49.4	42.8		49.4	48
DQ192283.1:c1761-1009_Goose_circovirus_strain_xs2,_complete_genome	753	0.509	0.557	47.7	45.4	50.6	47	41.7		47	48
EU344806.1:c1929-1156_Duck_circovirus_strain_YS07,_complete_genome	774	0.439	0.59	51.3	43.4	50.8	59.7	51.5		59.7	47.1
MF278661.1:c1636-959_Circovirus_sp._isolate_BtCV-LJ22,_complete_genome	678	0.457	0.666	47.9	42	38.1	63.7	47.7		63.7	40.05
KT808653.1:c1737-985_Goose_circovirus_isolate_DG5,_complete_genome	753	0.491	0.535	49	47	50.2	49.8	42.2		49.8	48.6
DQ166836.1:c1924-1151_Muscovy_duck_circovirus_isolate_TC2/2002,_complete_genome	774	0.524	0.579	48.2	44.6	51.9	48.1	50.9		48.1	48.25
KP229377.1:c1924-1151_Duck_circovirus_isolate_CP12021,_complete_genome	774	0.528	0.573	47.5	44.2	51.6	46.9	51.4		46.9	47.9
HM162347.1:c1931-1158_Duck_circovirus_isolate_DU093,_complete_genome	774	0.451	0.604	51	43.8	50.8	58.5	49.1		58.5	47.3
KP229368.1:c1931-1158_Duck_circovirus_isolate_DB41-18,_complete_genome	774	0.449	0.61	51.7	44.6	51.2	59.3	51.9		59.3	47.9
KC460528.1:c1931-1158_Duck_circovirus_isolate_LZ01/2011,_complete_genome	774	0.452	0.605	51.4	45	50.8	58.5	51.9		58.5	47.9
GU131342.1:c1928-1155_Duck_circovirus_isolate_WF0803,_complete_genome	774	0.443	0.602	51.7	44.2	51.2	59.7	51.9		59.7	47.7
MN068354.1:c1930-1157_Duck_circovirus_strain_ZZ170301,_complete_genome	774	0.444	0.605	51.8	44.6	50	60.9	51.7		60.9	47.3
KC851815.1:c1932-1159_Duck_circovirus_isolate_D12-JW-047,_complete_genome	774	0.445	0.599	51.3	44.6	50.4	58.9	51.3		58.9	47.5
KC851820.1:c1931-1158_Duck_circovirus_isolate_D12-KD-027,_complete_genome	774	0.448	0.61	51.7	45	50.4	59.7	52.3		59.7	47.7
KR869727.1:c1734-985_Goose_circovirus_isolate_2GK_replication_associated_protein_and_capsid_protein_genes,_complete_cds	750	0.51	0.525	46.7	44.8	51.6	43.6	40.5		43.6	48.2
KC851811.1:c1932-1159_Duck_circovirus_isolate_D11-JW-024,_complete_genome	774	0.443	0.604	51.6	44.6	50.4	59.7	53.4		59.7	47.5
KT808657.1:c1737-985_Goose_circovirus_isolate_DG11,_complete_genome	753	0.528	0.532	46.5	49	49.8	40.6	43		40.6	49.4
JN989556.1:c702-1_Porcine_circovirus_2_isolate_YN12_capsid_protein_gene,_complete_cds	702	0.467	0.628	50.9	49.1	45.3	58.1	48		58.1	47.2
HQ713495.1:c1734-1033_Porcine_circovirus_2_strain_05-55004-7,_complete_genome	702	0.467	0.634	50.9	48.3	45.7	58.5	49.8		58.5	47
EF184228.1_Porcine_circovirus_2_isolate_64_capsid_protein_gene,_complete_cds	702	0.467	0.636	50.9	48.7	45.3	58.5	48		58.5	47
DQ915583.1:c1734-1033_Porcine_circovirus_2_isolate_GRE-WB1,_complete_genome	702	0.469	0.64	50.7	48.3	45.3	58.5	48.3		58.5	46.8
DQ104420.1:c1735-1034_Porcine_circovirus_2_isolate_QDC,_complete_genome	702	0.467	0.643	51.1	48.3	46.2	59	49.4		59	47.25
KX352445.1:c1735-1034_Porcine_circovirus_2_strain_V2177/00,_complete_genome	702	0.466	0.623	50.9	50	44.4	58.1	49		58.1	47.2
LC004752.1:c737-36_Porcine_circovirus-2_genes_for_capsid_protein,_replication_protein,_complete_cds,_isolate:_MZ-7	702	0.468	0.633	50.9	47.9	46.2	58.5	48.4		58.5	47.05
HQ402903.1:c1736-1026_Porcine_circovirus_2_strain_JF2,_complete_genome	711	0.468	0.635	50.1	47.7	44.3	58.2	48.4		58.2	46
MK347399.1:c1735-1034_Porcine_circovirus_2_isolate_LY625123,_complete_genome	702	0.461	0.636	50.9	48.3	44.9	59.4	47.8		59.4	46.6
HQ202959.1:c1734-1033_Porcine_circovirus_2_isolate_ML3,_complete_genome	702	0.471	0.636	50.6	48.3	45.3	58.1	47.7		58.1	46.8
MK005831.1_Porcine_circovirus_2_isolate_09v005_cap_mRNA,_complete_cds	702	0.477	0.619	50.3	50	44.9	56	46.6		56	47.45
EF028202.1_Porcine_circovirus_2_strain_JZ_capsid_protein_gene,_complete_cds	702	0.467	0.629	51	48.3	46.2	58.5	48.7		58.5	47.25
KF742545.1:c1734-1033_Porcine_circovirus_2_isolate_CQJJ12,_complete_genome	702	0.469	0.634	50.9	48.7	45.7	58.1	49.2		58.1	47.2
KT868288.1_Porcine_circovirus-2_isolate_PCV2/USA/MO-001/2012_capsid_protein_gene,_complete_cds	702	0.469	0.634	50.7	48.3	45.7	58.1	49.2		58.1	47
MK347380.1:c1734-1030_Porcine_circovirus_2_isolate_YL2801,_complete_genome	705	0.464	0.635	50.2	47.7	44.7	58.3	49.3		58.3	46.2
FJ598044.1:c1684-983_Porcine_circovirus_2_strain_WuHan,_complete_genome	702	0.464	0.632	50.9	48.7	45.3	58.5	49.5		58.5	47
JN382171.1_Porcine_circovirus_2_isolate_EU-RO-WB2010-574_capsid_gene,_complete_cds	702	0.471	0.644	50.9	48.3	45.7	58.5	48.4		58.5	47
MK347405.1:c1735-1034_Porcine_circovirus_2_isolate_CY29052,_complete_genome	702	0.463	0.634	50.3	47.9	44.4	58.5	48.4		58.5	46.15
LC004746.1:c1734-1030_Porcine_circovirus-2_genes_for_replication_protein,_capsid_protein,_complete_cds,_isolate:_MZ-1	705	0.484	0.622	50.2	49.4	45.5	55.7	49.9		55.7	47.45
JN006451.1_Porcine_circovirus_2_isolate_WB/ROM6_capsid_protein_(ORF2)_gene,_complete_cds	702	0.472	0.636	50.9	48.7	45.7	58.1	49.6		58.1	47.2
KC514972.1:c1734-1030_Porcine_circovirus_2_isolate_JM2,_complete_genome	705	0.458	0.64	51.5	48.5	45.5	60.4	48.9		60.4	47
HQ202970.1:c1734-1033_Porcine_circovirus_2_isolate_HL1,_complete_genome	702	0.465	0.645	51	48.7	44.9	59.4	49.4		59.4	46.8
KX161686.1:c1734-1033_Porcine_circovirus_2_isolate_YIY1,_complete_genome	702	0.469	0.644	50.9	48.7	45.3	58.5	48.3		58.5	47
GU244506.1:c1734-1033_Porcine_circovirus_2_strain_KU-1,_complete_genome	702	0.471	0.63	50.4	48.7	45.3	57.3	49		57.3	47
EF524527.1:c1734-1033_Porcine_circovirus_2_strain_BJ0503,_complete_genome	702	0.473	0.641	50.6	48.3	45.3	58.1	48.6		58.1	46.8
EU391637.1:c1734-1033_Porcine_circovirus_2_isolate_Farm_X,_complete_genome	702	0.467	0.641	50.7	48.3	45.3	58.5	49.7		58.5	46.8
HQ113120.1:524-1225_Porcine_circovirus_2_strain_Anhui01,_complete_genome	702	0.468	0.631	51	49.1	45.3	58.5	48.4		58.5	47.2
AY641542.1:c1734-1033_Porcine_circovirus_2_strain_JH0401,_complete_genome	702	0.469	0.633	50.7	48.3	45.7	58.1	48.4		58.1	47
KC800636.1:c1734-1033_Porcine_circovirus_2_strain_SXYIE-01,_complete_genome	702	0.473	0.626	50	48.3	44.4	57.3	49.4		57.3	46.35
MF139058.1_Porcine_circovirus_2_isolate_ZJ4/1999_capsid_protein_(cap)_gene,_complete_cds	702	0.463	0.625	50.3	47.4	44.9	58.5	49.1		58.5	46.15
EF184225.1_Porcine_circovirus_2_isolate_3_capsid_protein_gene,_complete_cds	702	0.474	0.629	49.9	47.4	44.9	57.3	48.5		57.3	46.15
FJ644558.1:c1734-1033_Porcine_circovirus_2_isolate_DZ105,_complete_genome	702	0.468	0.636	50.9	48.7	45.3	58.5	48.9		58.5	47
MF139074.1_Porcine_circovirus_2_isolate_HeN13/1999_capsid_protein_(cap)_gene,_complete_cds	702	0.474	0.626	50.1	47.9	45.3	57.3	48.9		57.3	46.6
KM880088.1:c1735-1034_Porcine_circovirus-2_strain_GD015,_complete_genome	702	0.46	0.637	50	47	44	59	47.6		59	45.5
GU083582.1:c1734-1033_Porcine_circovirus_2_isolate_PCV2A15,_complete_genome	702	0.472	0.635	50.4	47.9	45.3	58.1	48		58.1	46.6
KU697028.1:1-702_Porcine_circovirus_2_isolate_MN-361_capsid_protein_gene,_complete_cds	702	0.462	0.628	51	48.7	45.7	58.5	49.1		58.5	47.2
AY180396.1:c1735-1034_Porcine_circovius_type_2_strain_Pingtung-4,_complete_genome	702	0.462	0.632	50.7	47.9	45.3	59	50.7		59	46.6
EU450624.1:c702-1_Porcine_circovirus_2_isolate_C206_capsid_protein_gene,_complete_cds	702	0.462	0.637	51.1	48.3	45.7	59.4	48.3		59.4	47
EU450596.1:c702-1_Porcine_circovirus_2_isolate_C309_capsid_protein_gene,_complete_cds	702	0.465	0.635	51.3	49.1	45.7	59	48.8		59	47.4
JX099783.1:c1734-1030_Porcine_circovirus_2_isolate_P624LB,_complete_genome	705	0.479	0.627	50.4	48.9	45.1	57	49.3		57	47
KT867865.1_Porcine_circovirus-2_isolate_PCV2/USA/IA-007/2013_capsid_protein_gene,_complete_cds	702	0.467	0.63	51	49.1	45.7	58.1	49.4		58.1	47.4
MK005834.1_Porcine_circovirus_2_isolate_09v003_cap_mRNA,_complete_cds	702	0.465	0.636	51.3	49.1	45.7	59	49.2		59	47.4
EU503033.1:c1734-1033_Porcine_circovirus_2_strain_GaoYou0707,_complete_genome	702	0.478	0.637	50.7	49.1	45.3	57.7	48.9		57.7	47.2
MH465484.1:c1735-1034_Porcine_circovirus_2_strain_GXGG1208,_complete_genome	702	0.463	0.634	50.3	47.4	44.4	59	49.9		59	45.9
EF371548.1_Porcine_circovirus_2_isolate_it5_capsid_protein_gene,_complete_cds	702	0.464	0.628	50.6	48.3	45.3	58.1	49		58.1	46.8
EF619037.1:c1734-1033_Porcine_circovirus_2_strain_GD,_complete_genome	702	0.472	0.656	51.3	48.3	45.3	60.3	52.3		60.3	46.8
DQ910866.1:c1734-1033_Porcine_circovirus_2_strain_HSH1,_complete_genome	702	0.465	0.637	51.1	48.7	45.7	59	49		59	47.2
HQ395060.1:c1734-1030_Porcine_circovirus_2_strain_10BJ-2,_complete_genome	705	0.464	0.622	50.8	48.9	46	57.4	46.1		57.4	47.45
MH617708.1:828-1574_Circoviridae_sp._isolate_ctcb567,_complete_genome	747	0.731	0.54	35.1	43.8	39	22.5	41.7		22.5	41.4
MH616992.1:1-819_Circoviridae_sp._isolate_ctcf147,_complete_genome	819	0.583	0.594	39.9	44.7	34.4	40.7	58		40.7	39.55
MH617385.1:1-783_Circoviridae_sp._isolate_ctcb18,_complete_genome	783	0.717	0.546	36.8	44.8	39.5	26.1	44.8		26.1	42.15
NC_029596.1:981-1781_Lake_Sarah-associated_circular_virus-16_isolate_LSaCV-16-LSMU-122865-13,_complete_sequence	801	0.629	0.545	43.4	45.3	47.9	37.1	54.2		37.1	46.6
KP153421.1:981-1781_Lake_Sarah-associated_circular_virus-16_isolate_LSaCV-16-LSWA-2013,_complete_sequence	801	0.616	0.545	43.6	44.9	47.6	38.2	54.4		38.2	46.25
KP153423.1:981-1781_Lake_Sarah-associated_circular_virus-16_isolate_LSaCV-16-LSGA-2013,_complete_sequence	801	0.647	0.565	43.3	46.1	46.8	37.1	53.6		37.1	46.45
KY487815.1:33-824_Uncultured_virus_clone_CG145,_complete_genome	792	0.705	0.51	36.1	40.5	42.4	25.4	40.8		25.4	41.45
NC_029589.1:1063-1839_Lake_Sarah-associated_circular_virus-10_isolate_LSaCV-10-LSSO-2013,_complete_sequence	777	0.798	0.521	30.4	38.6	38.2	14.3	36		14.3	38.4
KT732834.1:c1950-1192_Pacific_flying_fox_faeces_associated_circular_DNA_virus-15_isolate_Tbat_3598,_complete_genome	759	0.692	0.457	40.3	48.2	50.2	22.5	43.6		22.5	49.2
KY487870.1:c2281-1529_Uncultured_virus_clone_CG201,_complete_genome	753	0.651	0.527	38.6	41	46.2	28.7	38.3		28.7	43.6
KX246256.1:1791-2528_Uncultured_virus_clone_AfaCV4,_complete_genome	738	0.619	0.568	44.2	47.6	44.3	40.7	50.7		40.7	45.95
NC_026260.1:c1871-1125_Sewage-associated_circular_DNA_virus-18_isolate_SaCV-18_NZ-BS3994-2012,_complete_genome	747	0.573	0.491	43.4	45	50.2	34.9	41.2		34.9	47.6
MH973752.1:c2277-1441_Apis_mellifera_virus_7_isolate_INH3_750,_complete_genome	837	0.717	0.509	37.8	45.2	44.1	24	43.1		24	44.65
NC_026274.1:c3841-3089_Sewage-associated_circular_DNA_virus-29_isolate_SaCV-29_NZ-BS4325-2012,_complete_genome	753	0.664	0.569	41.3	47	45	31.9	43.4		31.9	46
KY487816.1:2325-3116_Uncultured_virus_clone_CG146,_complete_genome	792	0.407	0.741	61.2	56.8	45.8	81.1	36.1		81.1	51.3
NC_026269.1:267-974_Sewage-associated_circular_DNA_virus-25_isolate_SaCV-25_NZ-BS4281-2012,_complete_genome	708	0.552	0.538	44.6	42.4	49.6	41.9	60.7		41.9	46
MN328269.1:1359-2087_Antarctic_virus_CAA_003_44,_complete_genome	729	0.698	0.568	38.5	44.9	44	26.7	40.5		26.7	44.45
KY487862.1:c837-91_Uncultured_virus_clone_CG193,_complete_genome	747	0.626	0.479	40.2	42.6	46.6	31.3	46.4		31.3	44.6
KY487937.1:1641-2459_Uncultured_virus_clone_CG268,_complete_genome	819	0.618	0.635	49	50.2	44.7	52	42.3		52	47.45
KY312555.1:c1661-990_Circovirus_sp._isolate_yc-16,_complete_genome	672	0.675	0.521	42.6	47.3	47.8	32.6	52.1		32.6	47.55
KM874302.1:c1870-1094_Avon-Heathcote_Estuary_associated_circular_virus_5_isolate_AHEaCV-5-NZ-3091C3-2012,_complete_genome	777	0.462	0.643	49.8	47.5	39.4	62.5	54.7		62.5	43.45
MH617009.1:1304-2044_Circoviridae_sp._isolate_ctga296,_complete_genome	741	0.641	0.539	43	51	43.7	34.4	40.8		34.4	47.35
KY487851.1:c2153-1389_Uncultured_virus_clone_CG182,_complete_genome	765	0.605	0.533	49.7	54.9	51.8	42.4	53.9		42.4	53.35
KY487820.1:1754-2542_Uncultured_virus_clone_CG151,_complete_genome	789	0.675	0.495	43.7	53.2	49.8	28.1	42.7		28.1	51.5
KY487952.1:724-1362_Uncultured_virus_clone_CG283,_complete_genome	639	0.708	0.522	32.9	37.1	37.6	23.9	45.5		23.9	37.35
KT732815.1:114-893_Pacific_flying_fox_associated_multicomponent_virus_isolate_Tbat_K_12099_segment_DNA-S,_complete_genome	780	0.651	0.531	40.1	45	46.2	29.2	44.6		29.2	45.6
KY487988.1:c2471-1689_Uncultured_virus_clone_CG94,_complete_genome	783	0.694	0.519	38.4	45.6	46.4	23.4	41.4		23.4	46
KY487984.1:c2252-1500_Uncultured_virus_clone_CG90,_complete_genome	753	0.547	0.506	49	53.8	51.4	41.8	46.9		41.8	52.6
KM874339.1:c2726-1911_Avon-Heathcote_Estuary_associated_circular_virus_15_isolate_AHEaCV-15-NZ-2957SG-2012,_complete_genome	816	0.615	0.592	43.1	46.7	43	39.7	55.4		39.7	44.85
KX246264.1:c830-99_Uncultured_virus_clone_PcaCV2,_complete_genome	732	0.437	0.678	59.3	54.9	48.8	74.2	46.2		74.2	51.85
MH616661.1:1-768_Circoviridae_sp._isolate_ctdb754,_complete_genome	768	0.676	0.568	42.3	44.5	46.1	36.3	45.8		36.3	45.3
X86705.1:116-859_Millet_streak_virus_V2_gene	744	0.518	0.641	55.1	54.4	51.6	59.3	54.9		59.3	53
MH649246.1:1-654_Circoviridae_sp._isolate_ctcg016,_complete_genome	654	0.464	0.626	53.5	50.5	43.6	66.5	43.3		66.5	47.05
NC_040381.1:1138-1878_Feline_stool-associated_circular_virus_KU14_DNA,_complete_genome	741	0.507	0.655	56.3	50.2	54.3	64.4	46.5		64.4	52.25
LC406405.1:1138-1878_Feline_stool-associated_circular_virus_KU7_DNA,_complete_genome	741	0.508	0.653	56.4	50.6	54.3	64.4	47.8		64.4	52.45
LC406406.1:1138-1878_Feline_stool-associated_circular_virus_KU8_DNA,_complete_genome	741	0.51	0.663	56	49.8	53.8	64.4	46.2		64.4	51.8
NC_040321.1:974-1762_Fly_associated_circular_virus_7_isolate_Barts_I1021_F10,_complete_sequence	789	0.52	0.655	54.8	49.4	50.6	64.3	51.9		64.3	50
LC406404.1:1138-1878_Feline_stool-associated_circular_virus_KU9_DNA,_complete_genome	741	0.509	0.66	56.1	49.8	54.3	64.4	45.8		64.4	52.05
NC_040335.1:1284-2015_Fly_associated_circular_virus_6_isolate_GP_I1020-I75_F12,_complete_sequence	732	0.456	0.704	59.4	51.6	52.5	74.2	48.9		74.2	52.05
KY487948.1:72-764_Uncultured_virus_clone_CG279,_complete_genome	693	0.686	0.5	40.5	49.4	48.5	23.8	41.6		23.8	48.95
KY487792.1:1932-2684_Uncultured_virus_clone_CG121,_complete_genome	753	0.496	0.599	56.7	59.4	47.4	63.3	45.8		63.3	53.4
KY487806.1:602-1399_Uncultured_virus_clone_CG135,_complete_genome	798	0.711	0.52	36.7	40.2	47.4	22.6	37.4		22.6	43.8
KY487956.1:c1871-1203_Uncultured_virus_clone_CG62,_complete_genome	669	0.545	0.582	52.5	57.4	50.2	49.8	49.1		49.8	53.8
MK570183.1:c1944-1180_Capybara_virus_21_cap1_506,_complete_genome	765	0.655	0.489	41.3	45.1	48.2	30.6	43		30.6	46.65
KY487777.1:1753-2571_Uncultured_virus_clone_CG106,_complete_genome	819	0.554	0.58	51	52	51.6	49.5	42.3		49.5	51.8
KY487807.1:c2325-1627_Uncultured_virus_clone_CG136,_complete_genome	699	0.597	0.488	43.1	47.2	49.8	32.2	44.4		32.2	48.5
KY487916.1:c1316-579_Uncultured_virus_clone_CG247,_complete_genome	738	0.688	0.468	40.1	48.8	48	23.6	42.1		23.6	48.4
MH649089.1:1-648_CRESS_virus_sp._isolate_ctdb010,_complete_genome	648	0.797	0.544	32.1	36.6	44.4	15.3	34		15.3	40.5
MG023129.1:c698-6_Uncultured_virus_isolate_GOaV2490_putative_capsid_protein_gene,_complete_cds	693	0.537	0.644	51.9	50.6	48.5	56.7	54.2		56.7	49.55
KY487929.1:1666-2400_Uncultured_virus_clone_CG260,_complete_genome	735	0.817	0.505	35	45.7	47.3	11.8	33.1		11.8	46.5
KY487909.1:1836-2690_Uncultured_virus_clone_CG240,_complete_genome	855	0.738	0.487	32.7	41.4	41.4	15.4	36		15.4	41.4
KT732833.1:c2498-1515_Pacific_flying_fox_faeces_associated_circular_DNA_virus-14_isolate_Tbat_5606,_complete_genome	984	0.667	0.525	37.2	40.9	42.4	28.4	43.4		28.4	41.65
NC_026280.1:102-950_Sewage-associated_circular_DNA_virus-35_isolate_SaCV-35_NZ-BS4050-2012,_complete_genome	849	0.488	0.723	57.8	55.5	48.4	69.6	44.5		69.6	51.95
NC_040352.1:350-1654_Mosquito_VEM_virus_SDRBAJ,_complete_genome	1305	0.484	0.564	52.3	50.8	51.3	54.9	55.7		54.9	51.05
MN328276.1:106-825_Antarctic_circular_DNA_molecule_isolate_CAA_003_V_179,_complete_sequence	720	0.675	0.574	37.6	42.1	41.2	29.6	41.3		29.6	41.65
MH617272.1:1014-1892_CRESS_virus_sp._isolate_ctbj122,_complete_genome	879	0.569	0.598	49.7	55.6	45.4	48.1	53.4		48.1	50.5
MH616892.1:261-989_Circoviridae_sp._isolate_ctcd803,_complete_genome	729	0.543	0.581	50.9	53.5	48.1	51	44.7		51	50.8
KY487795.1:c948-169_Uncultured_virus_clone_CG124,_complete_genome	780	0.475	0.597	53.7	49.6	50.8	60.8	40.9		60.8	50.2
NC_029638.1:1136-1948_Lake_Sarah-associated_circular_virus-47_isolate_LSaCV-47-LSCO-2013,_complete_sequence	813	0.505	0.656	54.9	56.1	47.6	60.9	46.8		60.9	51.85
KX259453.1:c2785-2006_Uncultured_virus_isolate_Wastewater_Circular_Virus_FL60_putative_rep_protein_and_putative_capsid_genes,_complete_cds	780	0.698	0.55	37.8	44.6	39.2	29.6	47.5		29.6	41.9
MH649115.1:c2057-1125_Virus_sp._isolate_ctbh576,_complete_genome	933	0.568	0.566	44.2	46	44.4	42.1	49.6		42.1	45.2
NC_026257.1:571-1233_Sewage-associated_circular_DNA_virus-15_isolate_SaCV-15_NZ-BS3557-2012,_complete_genome	663	0.677	0.524	40.6	49.8	41.2	30.8	46.9		30.8	45.5
MH973766.2:857-1597_Apis_mellifera_virus_12_isolate_CFH6_2802,_complete_genome	741	0.645	0.579	47	53.4	44.9	42.5	40.5		42.5	49.15
MH616698.1:725-1429_Circoviridae_sp._isolate_ctbe233,_complete_genome	705	0.664	0.537	37.7	45.5	41.7	26	47.6		26	43.6
KY487836.1:995-1819_Uncultured_virus_clone_CG167,_complete_genome	825	0.665	0.555	44.5	52.7	45.5	35.3	48.7		35.3	49.1
MN428468.1:183-818_Chicken_circovirus_5_strain_CCV-5,_complete_genome	636	0.646	0.491	44.2	50.9	49.5	32.1	51		32.1	50.2
MH649078.1:1-765_Circoviridae_sp._isolate_ctbg011,_complete_genome	765	0.674	0.497	41.2	48.2	46.3	29	48.7		29	47.25
MH973753.2:857-1579_Apis_mellifera_virus_8_isolate_BCFH18425NG,_complete_genome	723	0.555	0.624	49	49	45.2	52.7	49.1		52.7	47.1
KX246261.1:c1011-172_Uncultured_virus_clone_PcaCV1,_complete_genome	840	0.442	0.7	56.2	52.9	47.1	68.6	47.7		68.6	50
MH649247.1:1-675_Circoviridae_sp._isolate_ctej884,_complete_genome	675	0.615	0.548	39.1	42.2	36.4	38.7	53.1		38.7	39.3
NC_040527.1:c1851-1132_Odonata-associated_circular_virus-19_isolate_OdasCV-19-US-1594LM1-12,_complete_genome	720	0.551	0.525	51.2	60.4	49.6	43.8	44.6		43.8	55
MH617207.1:1-687_Circoviridae_sp._isolate_ctba356,_complete_genome	687	0.63	0.577	42.5	46.3	43.7	37.6	49.7		37.6	45
MH617684.1:c1893-1033_Circoviridae_sp._isolate_ctbj526,_complete_genome	861	0.595	0.56	42.4	43.9	44.3	39	54		39	44.1
MH616857.1:c1689-1012_Circoviridae_sp._isolate_ctfc51,_complete_genome	678	0.702	0.567	38.2	44.2	42	28.3	46.3		28.3	43.1
MH649080.1:1071-1829_Circoviridae_sp._isolate_ctdc026,_complete_genome	759	0.681	0.556	37	41.9	39.1	30	50.2		30	40.5
MH617180.1:1-699_Circoviridae_sp._isolate_ctea564,_complete_genome	699	0.652	0.524	39.2	45.1	42.5	30	46.5		30	43.8
NC_026631.1:139-702_Avon-Heathcote_Estuary_associated_circular_virus_29_isolate_AHEaCV-29-NZ-1590TU-2012,_complete_genome	564	0.672	0.523	38.5	43.6	44.1	27.7	47.4		27.7	43.85
KM874366.1:139-702_Avon-Heathcote_Estuary_associated_circular_virus_29_isolate_AHEaCV-29-NZ-3425C1-2012,_complete_genome	564	0.673	0.538	39.2	44.1	43.6	29.8	52.7		29.8	43.85
KM874367.1:139-702_Avon-Heathcote_Estuary_associated_circular_virus_29_isolate_AHEaCV-29-NZ-3425C3-2012,_complete_genome	564	0.662	0.538	39.2	43.6	43.6	30.3	53.9		30.3	43.6
MH616829.1:c1666-953_Circoviridae_sp._isolate_ctbf593,_complete_genome	714	0.667	0.576	41.9	50	41.2	34.5	50.5		34.5	45.6
MH617624.1:1-750_Circoviridae_sp._isolate_ctch548,_complete_genome	750	0.65	0.513	34.4	41.2	36	26	44.5		26	38.6
MH617493.1:1-1035_Circoviridae_sp._isolate_ctch202,_complete_genome	1035	0.767	0.517	38.2	49.3	44.1	21.2	40.6		21.2	46.7
MH617879.1:537-1586_Circular_genetic_element_sp._isolate_ctcf181,_complete_sequence	1050	0.768	0.515	40.1	50.3	46.9	23.1	38		23.1	48.6
MH649240.1:1282-2334_Circoviridae_sp._isolate_ctbh017,_complete_genome	1053	0.736	0.537	41.3	53.3	43	27.6	40		27.6	48.15
MH616820.1:1012-2001_Circoviridae_sp._isolate_ctbh136,_complete_genome	990	0.664	0.552	43.5	52.1	45.5	33	46.9		33	48.8
MH618098.1:1405-2394_Circular_genetic_element_sp._isolate_ctbe210,_complete_sequence	990	0.698	0.54	41.9	50.9	43.9	30.9	44.8		30.9	47.4
MH617288.1:706-1398_Circoviridae_sp._isolate_ctdb236,_complete_genome	693	0.733	0.571	32.8	39.8	36.8	21.6	38.4		21.6	38.3
MH617419.1:643-1332_Circoviridae_sp._isolate_ctbb230,_complete_genome	690	0.623	0.621	36.8	40	33.5	37	49.2		37	36.75
MH616966.1:1-696_Circoviridae_sp._isolate_ctca217,_complete_genome	696	0.61	0.565	39.8	44	37.5	37.9	52.8		37.9	40.75
NC_027799.1:911-1594_Sicyonia_brevirostris_associated_circular_virus_isolate_I0722,_complete_genome	684	0.66	0.571	38.6	45.6	37.7	32.5	49.9		32.5	41.65
MH616809.1:934-1632_Circoviridae_sp._isolate_ctcj618,_complete_genome	699	0.666	0.578	37.5	42.5	36.5	33.5	49.5		33.5	39.5
MH617642.1:703-1392_Circoviridae_sp._isolate_ctci339,_complete_genome	690	0.591	0.592	41.2	46.5	35.7	41.3	58		41.3	41.1
MH617463.1:1-663_Circoviridae_sp._isolate_ctbf195,_complete_genome	663	0.607	0.613	41.6	46.2	36.2	42.5	55.3		42.5	41.2
MH616879.1:836-1531_Circoviridae_sp._isolate_ctcf655,_complete_genome	696	0.651	0.594	38.6	40.1	39.7	36.2	51.2		36.2	39.9
MH649016.1:710-1504_Circoviridae_sp._isolate_ctgg837,_complete_genome	795	0.63	0.538	37.1	43	36.2	32.1	52.2		32.1	39.6
MH617583.1:1-687_Circoviridae_sp._isolate_ctcc340,_complete_genome	687	0.593	0.625	41.9	45.9	35.8	44.1	55.5		44.1	40.85
MH648929.1:1-699_Circoviridae_sp._isolate_ctfc919,_complete_genome	699	0.63	0.584	39.1	42.1	38.6	36.5	53.6		36.5	40.35
MH649163.1:714-1400_Circoviridae_sp._isolate_ctbf869,_complete_genome	687	0.647	0.598	36.8	40.2	34.5	35.8	50.6		35.8	37.35
MH617232.1:1-687_Circoviridae_sp._isolate_ctbd222,_complete_genome	687	0.737	0.57	33.5	39.3	37.6	23.6	40.2		23.6	38.45
MH616941.1:699-1412_Circoviridae_sp._isolate_ctcd221,_complete_genome	714	0.589	0.6	39.9	41.2	36.1	42.4	56		42.4	38.65
MH648964.1:1-711_Circoviridae_sp._isolate_ctbb877,_complete_genome	711	0.594	0.636	39.9	40.9	38	40.9	51		40.9	39.45
MH649180.1:667-1398_Circoviridae_sp._isolate_ctbe894,_complete_genome	732	0.548	0.586	44.3	47.5	40.6	44.7	58.9		44.7	44.05
NC_040783.1:221-874_Odonata-associated_circular_virus-10_isolate_OdasCV-10-US-1675LM1-12,_complete_genome	654	0.593	0.594	44.2	47.7	40.4	44.5	50.8		44.5	44.05
NC_027785.1:910-1341_Callinectes_sapidus_associated_circular_virus_isolate_I0056,_complete_genome	432	0.539	0.65	45.4	43.8	38.9	53.5	51.7		53.5	41.35
MK012484.1:1-723_Circoviridae_sp._isolate_ctcb119,_complete_genome	723	0.577	0.622	47.4	51.5	41.1	49.8	57		49.8	46.3
MK012451.1:1-684_Circoviridae_sp._isolate_ctib115,_complete_genome	684	0.53	0.586	51.3	48.7	50.9	54.4	52.6		54.4	49.8
MH617595.1:206-988_Circoviridae_sp._isolate_ctbg281,_complete_genome	783	0.465	0.679	57.6	54.8	47.1	70.9	48.1		70.9	50.95
KY312553.1:c1704-958_Circovirus_sp._isolate_yc-14,_complete_genome	747	0.585	0.576	48.2	52.2	47	45.4	50.2		45.4	49.6
KX259402.1:c1873-1100_Uncultured_virus_isolate_Wastewater_Circular_Virus_FL9_putative_rep_protein_and_hypothetical_capsid_protein_genes,_complete_cds	774	0.708	0.548	38	42.6	42.6	28.7	45.9		28.7	42.6
NC_026651.1:87-842_Avon-Heathcote_Estuary_associated_circular_virus_23_isolate_AHEaCV-23-NZ-2161TU-2012,_complete_genome	756	0.776	0.541	39	49.6	44.4	23	33.3		23	47
MH649213.1:216-998_Circoviridae_sp._isolate_cteg026,_complete_genome	783	0.49	0.698	58.1	55.2	49.4	69.7	47.5		69.7	52.3
MH649175.1:1-705_Circoviridae_sp._isolate_ctce188,_complete_genome	705	0.615	0.582	45.1	48.1	47.7	39.6	51.8		39.6	47.9
MH617496.1:1-708_Circoviridae_sp._isolate_ctfa298,_complete_genome	708	0.572	0.593	44.9	47.9	46.2	40.7	54.6		40.7	47.05
MH617024.1:1-696_Circoviridae_sp._isolate_ctdc149,_complete_genome	696	0.61	0.549	45.7	52.6	47.4	37.1	56.5		37.1	50
MH648948.1:1-762_Circoviridae_sp._isolate_ctci009,_complete_genome	762	0.698	0.563	41.3	44.9	47.2	31.9	40.9		31.9	46.05
NC_040523.1:155-877_Odonata-associated_circular_virus-9_isolate_OdasCV-9-US-466DFS-12,_complete_genome	723	0.694	0.508	37.2	39	49	23.7	40.1		23.7	44
KY487926.1:781-1536_Uncultured_virus_clone_CG257,_complete_genome	756	0.67	0.55	41.4	44.4	48.4	31.3	50.8		31.3	46.4
KY487844.1:c1002-307_Uncultured_virus_clone_CG175,_complete_genome	696	0.631	0.532	45.3	54.7	46.1	34.9	51.6		34.9	50.4
MH649260.1:1-681_Circoviridae_sp._isolate_ctci007,_complete_genome	681	0.649	0.556	42.6	46.7	45.4	35.7	57.6		35.7	46.05
MH973749.1:c1685-966_Apis_mellifera_virus_6_isolate_BCFH18929NG,_complete_genome	720	0.721	0.497	35.6	41.2	44.6	20.8	40.7		20.8	42.9
MN328282.1:c2091-847_Antarctic_circular_DNA_molecule_isolate_COCH21_V_77,_complete_sequence	1245	0.647	0.584	44.3	49.9	43.9	39	55.9		39	46.9
NC_040353.1:c2157-922_Sewage-associated_circular_DNA_virus-10_isolate_SaCV-10_NZ-BS3946-2012,_complete_genome	1236	0.582	0.559	44.1	45.4	45.4	41.5	55.9		41.5	45.4
MH617423.1:1-702_Circoviridae_sp._isolate_ctbi185,_complete_genome	702	0.541	0.587	50.9	54.7	47.9	50	56.2		50	51.3
KY487843.1:c808-119_Uncultured_virus_clone_CG174,_complete_genome	690	0.823	0.472	33.3	42.2	45.7	12.2	35.7		12.2	43.95
MH616939.1:1-669_Circoviridae_sp._isolate_ctci163,_complete_genome	669	0.65	0.538	42.3	50.2	44.4	32.3	40.4		32.3	47.3
MK012438.1:1-663_Circoviridae_sp._isolate_ctcf40,_complete_genome	663	0.66	0.535	39.1	43.4	42.1	31.7	45.6		31.7	42.75
KY487918.1:40-693_Uncultured_virus_clone_CG249,_complete_genome	654	0.714	0.564	38.8	45.9	41.3	29.4	39.9		29.4	43.6
MN328289.1:1-663_Antarctic_circular_DNA_molecule_isolate_COCH21_V_162,_complete_sequence	663	0.645	0.523	35.4	40.7	36.2	29.4	51.3		29.4	38.45
KY487856.1:400-1140_Uncultured_virus_clone_CG187,_complete_genome	741	0.66	0.52	40.4	43.7	48.2	29.1	43.1		29.1	45.95
MH616898.1:1-735_Circoviridae_sp._isolate_ctcd625,_complete_genome	735	0.714	0.522	35.2	41.2	41.2	23.3	45.2		23.3	41.2
MH616981.1:667-1353_Circoviridae_sp._isolate_ctdc676,_complete_genome	687	0.684	0.564	34.9	44.1	34.1	26.6	47.4		26.6	39.1
MH649221.1:625-1308_Circoviridae_sp._isolate_ctbd913,_complete_genome	684	0.69	0.546	33	40.4	34.6	24.1	48.7		24.1	37.5
MH617719.1:706-1398_Circoviridae_sp._isolate_ctbd248,_complete_genome	693	0.634	0.559	36.9	42.4	36.4	32	42.6		32	39.4
MH649226.1:877-1575_Circoviridae_sp._isolate_ctcd840,_complete_genome	699	0.634	0.572	36.6	39.9	35.6	34.3	52.4		34.3	37.75
MH649134.1:1-678_Circoviridae_sp._isolate_ctbh844,_complete_genome	678	0.637	0.565	37.6	42.5	35.8	34.5	53.4		34.5	39.15
MH617091.1:1-705_Circoviridae_sp._isolate_ctfa216,_complete_genome	705	0.578	0.604	38.2	38.7	35.7	40	53.3		40	37.2
MH616906.1:1-672_Circoviridae_sp._isolate_ctjd115,_complete_genome	672	0.623	0.628	39	42	34.8	40.2	46.2		40.2	38.4
MH617176.1:741-1433_Circoviridae_sp._isolate_ctbd662,_complete_genome	693	0.622	0.584	37.7	38.1	36.8	38.1	52.9		38.1	37.45
MH617524.1:1-708_Circoviridae_sp._isolate_ctbg334,_complete_genome	708	0.578	0.593	42.9	45.3	39.4	44.1	59.9		44.1	42.35
MH616920.1:1-693_Circoviridae_sp._isolate_ctcf307,_complete_genome	693	0.622	0.608	39.4	42	36.8	39.4	54.2		39.4	39.4
MH617238.1:634-1314_Circoviridae_sp._isolate_ctbc635,_complete_genome	681	0.581	0.598	40.4	42.7	37.4	41	58.1		41	40.05
MH617101.1:1-699_Circoviridae_sp._isolate_ctca234,_complete_genome	699	0.579	0.601	43.5	46.8	37.8	45.9	56		45.9	42.3
MH616909.1:1-702_Circoviridae_sp._isolate_ctjb353,_complete_genome	702	0.666	0.566	37.5	40.2	41	31.2	49.3		31.2	40.6
MH616683.1:876-1568_Circoviridae_sp._isolate_ctcg199,_complete_genome	693	0.595	0.612	40.1	41.1	35.9	43.3	56.1		43.3	38.5
MH616987.1:1-681_Circoviridae_sp._isolate_ctjg633,_complete_genome	681	0.597	0.57	37.4	40.5	35.2	36.6	49		36.6	37.85
MH617002.1:651-1424_Circoviridae_sp._isolate_ctbf209,_complete_genome	774	0.6	0.597	39.1	40.3	37.6	39.5	57.4		39.5	38.95
MH616951.1:1-732_Circoviridae_sp._isolate_ctcj654,_complete_genome	732	0.553	0.593	44.3	47.1	40.6	45.1	54.8		45.1	43.85
MH616761.1:1-717_Circoviridae_sp._isolate_ctdc241,_complete_genome	717	0.719	0.541	33.1	39.3	37.2	22.6	37		22.6	38.25
MH617549.1:794-1582_Circoviridae_sp._isolate_ctbb158,_complete_genome	789	0.71	0.501	37.3	44.1	43.7	24	39		24	43.9
MH617104.1:791-1684_CRESS_virus_sp._isolate_ctjg364,_complete_genome	894	0.719	0.523	39.5	46.6	43.6	28.2	41.4		28.2	45.1
MK433233.1:163-894_Blackfly_DNA_virus_19_isolate_SF02_380,_complete_genome	732	0.569	0.604	42.9	44.7	39.8	44.3	60		44.3	42.25
NC_023431.1:994-1704_Dragonfly_larvae_associated_circular_virus-5_isolate_DflaCV-5_NZ-PG2-LG,_complete_genome	711	0.547	0.599	52.3	52.7	50.6	53.6	49.9		53.6	51.65
MK583727.1:c1041-340_Wastewater_CRESS_DNA_virus_2_isolate_WCDV2_3A-4B-4G,_complete_genome	702	0.549	0.658	47	41	47.4	52.6	50.2		52.6	44.2
NC_027791.1:134-817_Fiddler_Crab_associated_circular_virus_isolate_I0086a,_complete_genome	684	0.652	0.605	46.2	50.4	46.9	41.2	46.6		41.2	48.65
MK012450.1:42-815_Circoviridae_sp._isolate_ctcj120,_complete_genome	774	0.568	0.618	51.7	51.9	49.2	53.9	48		53.9	50.55
MH617664.1:1-723_Circoviridae_sp._isolate_ctcj158,_complete_genome	723	0.625	0.538	46.2	54.4	46.5	37.8	53.9		37.8	50.45
MH617144.1:682-1362_Circoviridae_sp._isolate_ctbg453,_complete_genome	681	0.73	0.495	37.2	40.5	48	22.9	42.3		22.9	44.25
MH617526.1:1-756_Circoviridae_sp._isolate_ctcj794,_complete_genome	756	0.57	0.648	53	50.8	53.6	54.8	50.6		54.8	52.2
KY487774.1:c1926-1192_Uncultured_virus_clone_CG103,_complete_genome	735	0.713	0.501	40.7	51	45.3	25.7	39.7		25.7	48.15
MH617111.1:1-681_Circoviridae_sp._isolate_ctbf164,_complete_genome	681	0.586	0.491	44.5	52	46.3	35.2	53.3		35.2	49.15
MH617610.1:51-794_Circoviridae_sp._isolate_ctbi786,_complete_genome	744	0.541	0.572	51.6	56	50.4	48.4	52.1		48.4	53.2
MH617455.1:679-1365_Circoviridae_sp._isolate_ctha705,_complete_genome	687	0.712	0.527	38.4	43.2	45.9	26.2	43.3		26.2	44.55
MH649069.1:28-717_Circoviridae_sp._isolate_ctbg056,_complete_genome	690	0.517	0.66	52.6	50.4	46.1	61.3	52.2		61.3	48.25
MG023128.1:184-897_Uncultured_virus_isolate_GOaV2188_putative_capsid_protein_gene,_complete_cds	714	0.535	0.612	49	50.4	45.8	50.8	55		50.8	48.1
MH649237.1:625-1329_Circoviridae_sp._isolate_ctcb934,_complete_genome	705	0.64	0.567	40.1	46	42.6	31.9	47.1		31.9	44.3
MH617425.1:c1683-874_Circoviridae_sp._isolate_ctjg128,_complete_genome	810	0.689	0.595	40.2	43.7	44.4	32.6	45.9		32.6	44.05
MG023133.1:641-985_Uncultured_virus_isolate_IWaV3615_putative_capsid_protein_gene,_partial_cds	345	0.521	0.617	49	48.7	47.8	50.4	56.6		50.4	48.25
MH648940.1:1-678_Circoviridae_sp._isolate_ctcb003,_complete_genome	678	0.688	0.568	41.9	47.8	44.7	33.2	47.2		33.2	46.25
MH617655.1:567-1238_Circoviridae_sp._isolate_ctdc370,_complete_genome	672	0.679	0.513	42.1	51.8	46	28.6	48.3		28.6	48.9
MH649058.1:c1517-834_Circoviridae_sp._isolate_ctdb908,_complete_genome	684	0.708	0.552	36.4	42.5	41.2	25.4	40.2		25.4	41.85
MH617415.1:1-912_Circoviridae_sp._isolate_ctbc039,_complete_genome	912	0.639	0.571	32.9	42.1	29.6	27	43.9		27	35.85
KY487858.1:c1067-177_Uncultured_virus_clone_CG189,_complete_genome	891	0.48	0.675	56	55.9	47.8	64.3	45.4		64.3	51.85
NC_029614.1:166-1188_Lake_Sarah-associated_circular_virus-26_isolate_LSaCV-26-LSMU-2013,_complete_sequence	1023	0.641	0.549	40.1	41.1	44.6	34.6	52.4		34.6	42.85
MH617391.1:c2009-942_Geminiviridae_sp._isolate_ctdc223,_complete_genome	1068	0.534	0.612	49.8	47.8	48.3	53.4	56.7		53.4	48.05
MK570164.1:48-1040_Capybara_virus_2_cap1_255,_complete_genome	993	0.542	0.603	51.6	51.1	49.8	53.8	50.5		53.8	50.45
MK433223.1:c2190-1126_Blackfly_DNA_Virus_9_isolate_SF02_881,_complete_genome	1065	0.604	0.559	45.9	47.9	49	40.8	49.4		40.8	48.45
MK433230.1:c2519-1164_Blackfly_DNA_Virus_16_isolate_SF02_377,_complete_genome	1356	0.5	0.641	57.9	51.8	56.6	65.3	53.2		65.3	54.2
KY487857.1:18-1085_Uncultured_virus_clone_CG188,_complete_genome	1068	0.646	0.58	48.7	56.5	48.3	41.3	38.2		41.3	52.4
MK679543.1:1299-2810_Crucivirus_sp._isolate_CRUV-MC1,_complete_genome	1512	0.731	0.52	41.8	48.6	49.2	27.6	37.8		27.6	48.9
KY487946.1:c3572-2136_Uncultured_virus_clone_CG277,_complete_genome	1437	0.575	0.587	50.3	53.7	50.7	46.6	50.1		46.6	52.2
KX388495.1:324-1604_Cruciviridae_sp._isolate_CRUV-16-B_genomic_sequence	1281	0.749	0.476	36.1	42.6	46.6	19	38.4		19	44.6
KY487967.1:501-1889_Uncultured_virus_clone_CG73,_complete_genome	1389	0.604	0.594	47.9	48.2	48.2	47.3	49.1		47.3	48.2
KX388506.1:c1523-246_UNVERIFIED:_Cruciviridae_sp._isolate_CRUV-27-B_genomic_sequence	1278	0.703	0.519	40.4	48.1	45.1	27.9	40.2		27.9	46.6
MK679545.1:c1784-255_Crucivirus_sp._isolate_CRUV-MC3,_complete_genome	1530	0.742	0.535	40.5	48.2	47.5	25.9	38		25.9	47.85
KY487939.1:1815-3203_Uncultured_virus_clone_CG270,_complete_genome	1389	0.595	0.593	48.3	48.4	48.4	48.2	49.2		48.2	48.4
KX388498.1:c1578-271_Cruciviridae_sp._isolate_CRUV-19-B_genomic_sequence	1308	0.749	0.506	41.3	48.2	50.2	25.5	38.7		25.5	49.2
KX388500.1:c1566-259_UNVERIFIED:_Cruciviridae_sp._isolate_CRUV-21-B_genomic_sequence	1308	0.748	0.505	41.4	48.2	50.5	25.5	38.8		25.5	49.35
NC_029597.1:423-1772_Lake_Sarah-associated_circular_virus-38_isolate_LSaCV-38-LSGA-2013,_complete_sequence	1350	0.606	0.524	46.7	52.4	48.7	39.1	50.6		39.1	50.55
KX388523.1:87-1532_Cruciviridae_sp._isolate_CRUV-44-B_genomic_sequence	1446	0.745	0.451	39.3	47.3	51.5	19.3	42.4		19.3	49.4
KX259445.1:1544-3022_Uncultured_virus_isolate_Wastewater_Circular_Virus_FL52_putative_rep_protein_and_putative_capsid_genes,_complete_cds	1479	0.583	0.585	45	46	45.2	43.8	56.8		43.8	45.6
KX388497.1:834-2171_Cruciviridae_sp._isolate_CRUV-18-B_genomic_sequence	1338	0.718	0.524	42.2	48.9	48.9	28.7	43.4		28.7	48.9
KX388505.1:23-1399_Cruciviridae_sp._isolate_CRUV-26-F_genomic_sequence	1377	0.744	0.512	40.7	49.7	47.3	25.3	38.5		25.3	48.5
KX388510.1:186-1535_Cruciviridae_sp._isolate_CRUV-31-B_genomic_sequence	1350	0.742	0.498	32.8	39.6	42	16.9	35.2		16.9	40.8
KX388503.1:158-1927_Cruciviridae_sp._isolate_CRUV-24-F_genomic_sequence	1770	0.607	0.605	48.3	48.8	48.5	47.6	47.3		47.6	48.65
KY487917.1:1450-3057_Uncultured_virus_clone_CG248,_complete_genome	1608	0.653	0.565	45.4	46.8	49.1	40.3	45.1		40.3	47.95
[truncated: 207 more rows]

## Sheet: Parity2
Name	A	T	G	C	Total bp	AT %	GC%	AT skewn	GC skewn	A3	T3	G3	C3	AT3%	GC3%	AT3 skewn	GC3 skwenENc			A3	T3	G3	C3		G3+C3	A3+T3	G3/G3+C3	A3/A3+T3
[truncated: 1,134 more rows]

[truncated: 2 more sheets: ATGC %, RSCU and fraction]
